# Supplementary material for: Effect of Charge Distribution Along Anionic Polyacrylamide Chains on Quartz Adsorption: A Molecular Dynamics Study
Source: Polymers (Basel). 2026 Feb 5;18(3):414. doi: 10.3390/polym18030414 (PMC12899174; doi:10.3390/polym18030414)
Supplement: Supplementary file 1 [file polymers-18-00414-s001.zip]

Archive with 54 entries (48 files):
- System S1/
- System S1/1em.mdp
- System S1/212_1PAM0250_0000_01/
- System S1/212_1PAM0250_0000_01/c_212_1PAM0250_0000_1.pdb
- System S1/212_1PAM0250_0000_01/n_term.ndx
- System S1/212_1PAM0250_0000_01/t_ffpr.itp
- System S1/212_1PAM0250_0000_01/t_mol_gaff_PAM80b20d.itp
- System S1/212_1PAM0250_0000_01/t_mol_ionlimertz.itp
- System S1/212_1PAM0250_0000_01/t_mol_spce.itp
- System S1/212_1PAM0250_0000_01/t_topol.top
- System S1/212_1PAM0250_0000_20/
- System S1/212_1PAM0250_0000_20/c_212_1PAM0250_0000_20.pdb
- System S1/212_1PAM0250_0000_20/n_term.ndx
- System S1/212_1PAM0250_0000_20/t_ffpr.itp
- System S1/212_1PAM0250_0000_20/t_mol_gaff_PAM80b20d.itp
- System S1/212_1PAM0250_0000_20/t_mol_ionlimertz.itp
- System S1/212_1PAM0250_0000_20/t_mol_spce.itp
- System S1/212_1PAM0250_0000_20/t_topol.top
- System S1/2nvt.mdp
- System S1/3nva.mdp
- System S1/4npt.mdp
- System S1/5pmd.mdp
- System S2/
- System S2/1em.mdp
- System S2/2nvt.mdp
- System S2/3nvt.mdp
- System S2/412_1Qz1010030_1PAM0250_0001_01/
- System S2/412_1Qz1010030_1PAM0250_0001_01/atom_pairs.dat
- System S2/412_1Qz1010030_1PAM0250_0001_01/c_412_1Qz1010030_1PAM0250_0001_01.pdb
- System S2/412_1Qz1010030_1PAM0250_0001_01/n_term.ndx
- System S2/412_1Qz1010030_1PAM0250_0001_01/t_ffpr.itp
- System S2/412_1Qz1010030_1PAM0250_0001_01/t_mol_clayy_Qz101s301003s38.itp
- System S2/412_1Qz1010030_1PAM0250_0001_01/t_mol_gaff_PAM80b20d.itp
- System S2/412_1Qz1010030_1PAM0250_0001_01/t_mol_ionlimertz.itp
- System S2/412_1Qz1010030_1PAM0250_0001_01/t_mol_spce.itp
- System S2/412_1Qz1010030_1PAM0250_0001_01/t_topol.top
- System S2/412_1Qz1010030_1PAM0250_0001_01/t_topol_ENDA.top
- System S2/412_1Qz1010030_1PAM0250_0001_01/t_topol_ENDC.top
- System S2/412_1Qz1010030_1PAM0250_0001_01/t_topol_MIDB.top
- System S2/412_1Qz1010030_1PAM0250_0001_20/
- System S2/412_1Qz1010030_1PAM0250_0001_20/atom_pairs.dat
- System S2/412_1Qz1010030_1PAM0250_0001_20/c_412_1Qz1010030_1PAM0250_0001_20.pdb
- System S2/412_1Qz1010030_1PAM0250_0001_20/n_term.ndx
- System S2/412_1Qz1010030_1PAM0250_0001_20/t_ffpr.itp
- System S2/412_1Qz1010030_1PAM0250_0001_20/t_mol_clayy_Qz101s301003s38.itp
- System S2/412_1Qz1010030_1PAM0250_0001_20/t_mol_gaff_PAM80b20d.itp
- System S2/412_1Qz1010030_1PAM0250_0001_20/t_mol_ionlimertz.itp
- System S2/412_1Qz1010030_1PAM0250_0001_20/t_mol_spce.itp
- System S2/412_1Qz1010030_1PAM0250_0001_20/t_topol.top
- System S2/412_1Qz1010030_1PAM0250_0001_20/t_topol_ENDA.top
- System S2/412_1Qz1010030_1PAM0250_0001_20/t_topol_ENDC.top
- System S2/412_1Qz1010030_1PAM0250_0001_20/t_topol_MIDB.top
- System S2/4smd.mdp
- System S2/5pmd.mdp
