# Supplementary material for: Effect of Charge Distribution Along Anionic Polyacrylamide Chains on Quartz Adsorption: A Molecular Dynamics Study
Source: Polymers (Basel). 2026 Feb 5;18(3):414. doi: 10.3390/polym18030414 (PMC12899174; doi:10.3390/polym18030414)
Supplement: Supplementary file 1 [file polymers-18-00414-s001.zip › System S1/212_1PAM0250_0000_01/t_ffpr.itp]

[ atomtypes ]
;name   bond_type     mass     charge   ptype   sigma         epsilon       Amb
 c2       c2          0.00000  0.00000   A     3.39967e-01   3.59824e-01 ; 1.91  0.0860
 c3       c3          0.00000  0.00000   A     3.39967e-01   4.57730e-01 ; 1.91  0.1094
 ho       ho          0.00000  0.00000   A     0.00000e+00   0.00000e+00 ; 0.00  0.0000
 hn       hn          0.00000  0.00000   A     1.06908e-01   6.56888e-02 ; 0.60  0.0157
 hx       hx          0.00000  0.00000   A     1.95998e-01   6.56888e-02 ; 1.10  0.0157
 h1       h1          0	00000  0.00000   A     2.47135e-01   6.56888e-02 ; 1.39	 0.0157
 h2       h2          0.00000  0.00000   A     2.29317e-01   6.56888e-02 ; 1.29  0.0157
 ha       ha          0.00000  0.00000   A     2.59964e-01   6.27600e-02 ; 1.46  0.0150 
 hc       hc          0.00000  0.00000   A     2.64953e-01   6.56888e-02 ; 1.49  0.0157
 o        o           0.00000  0.00000   A     2.95992e-01   8.78640e-01 ; 1.66  0.2100
 o2       o2          0.00000  0.00000   A     2.95992e-01   8.78640e-01 ; 1.66  0.2100
 o3       o3          0.00000  0.00000   A     2.95992e-01   8.78640e-01 ; 1.66  0.2100
 os       os          0.00000  0.00000   A     3.00001e-01   7.11280e-01 ; 1.68  0.1700
 oh       oh          0.00000  0.00000   A     3.06647e-01   8.80314e-01 ; 1.72  0.2104
 n        n           0.00000  0.00000   A     3.25000e-01   7.11280e-01 ; 1.82  0.1700
 n3       n3          0.00000  0.00000   A     3.25000e-01   7.11280e-01 ; 1.82  0.1700
 n4       n4          0.00000  0.00000   A     3.25000e-01   7.11280e-01 ; 1.82  0.1700
 p5       p5          0.00000  0.00000   A     3.74177e-01   8.36800e-01 ; 2.10  0.2000
 s6       s6          0.00000  0.00000   A     3.56359e-01   1.04600e+00 ; 2.00  0.2500
[ atomtypes ]
; HALIDE
 F       9    18.99840     0.000   A    3.09855e-01  6.93449e-01	;Fluor		J. Chem. Theory Comput. 2015, 11, 1645 1657 table 3
 Cl     17    35.45300     0.000   A    3.85225e-01  2.22399e+00	;Chloride	J. Chem. Theory Comput. 2015, 11, 1645 1657 table 3
 Br     35    79.90400     0.000   A    4.15337e-01  2.75947e+00	;Bromide	J. Chem. Theory Comput. 2015, 11, 1645 1657 table 3
 I      53   126.90450     0.000   A    4.61486e-01  3.35949e+00	;Iodine		J. Chem. Theory Comput. 2015, 11, 1645 1657 table 3
; ALKALI
 Li      3     6.94100     0.000   A    2.34306e-01  2.48938e-02	;Lithium	J. Chem. Theory Comput. 2015, 11, 1645 1657 table 3
 Na     11    22.98977     0.000   A    2.61033e-01  1.21719e-01	;Sodium		J. Chem. Theory Comput. 2015, 11, 1645 1657 table 3
 K      19    39.09830     0.000   A    3.10924e-01  7.12036e-01	;Potassium	J. Chem. Theory Comput. 2015, 11, 1645 1657 table 3
 Rb     37    85.46780     0.000   A    3.24287e-01  9.60739e-01	;Rubidium	J. Chem. Theory Comput. 2015, 11, 1645 1657 table 3
 Cs     55   132.90540     0.000   A    3.56359e-01  1.62938e+00	;Cesium		J. Chem. Theory Comput. 2015, 11, 1645 1657 table 3
; ALKALI EARTH
 Mg     12    24.30500     0.000   A    2.42324e-01  4.26867e-02	;Magnesium	J. Chem. Theory Comput. 2013, 9, 2733 2748 table 8
 Ca     20    40.08000     0.000   A    2.91324e-01  4.09531e-01	;Calcium	J. Chem. Theory Comput. 2013, 9, 2733 2748 table 8
 Sr     38    87.62000     0.000   A    3.19654e-01  8.71377e-01	;Strontium	J. Chem. Theory Comput. 2013, 9, 2733 2748 table 8
 Ba     56   137.33000     0.000   A    3.52796e-01  1.55337e+00	;Barium		J. Chem. Theory Comput. 2013, 9, 2733 2748 table 8
; HEAVY DIV
 Cr     24    51.9961      0.000   A    3.02491e-01  3.71845e-02	;J. Chem. Theory Comput. 2013, 9, 2733 2748 table 8
 Mn     25    54.938043    0.000   A    3.15506e-01  6.98628e-02	;J. Chem. Theory Comput. 2013, 9, 2733 2748 table 8
 Co     27    58.93319     0.000   A    2.92842e-01  2.18984e-02	;J. Chem. Theory Comput. 2013, 9, 2733 2748 table 8
 Ni     28    58.69340     0.000   A    2.23259e-01  1.06570e-02	;J. Chem. Theory Comput. 2013, 9, 2733 2748 table 8
 Zn     30    65.382       0.000   A    2.27357e-01  1.48234e-02	;J. Chem. Theory Comput. 2013, 9, 2733 2748 table 8
 Cd     48   112.4144      0.000   A    3.16853e-01  7.41997e-02	;J. Chem. Theory Comput. 2013, 9, 2733 2748 table 8
 Hg     80   200.5923      0.000   A    3.15506e-01  6.98628e-02	;J. Chem. Theory Comput. 2013, 9, 2733 2748 table 8
 Pb     82   207.2         0.000   A    3.88435e-01  6.69007e-01	;J. Chem. Theory Comput. 2013, 9, 2733 2748 table 8
; TRIVALENT
 Al     13    26.98154     0.000   A    2.30921e-01  1.94587e-02	;Aluminium	J. Phys. Chem. B 2015, 119, 883 895
 Fe     26    55.84700     0.000   A    2.46957e-01  5.67809e-02	;Iron		J. Phys. Chem. B 2015, 119, 883 895
[ atomtypes ]
; spc water - use only with spc.itp & settles
HWsp       1       1.0080  0.0000  A   0.00000e+00  0.00000e+00
OWsp       8      15.9994  0.0000  A   3.16557e-01  6.50629e-01
; fbae water
HWfb       1       1.0080  0.0000  A   0.00000e+00  0.00000e+00
OWfb       8      15.9994  0.0000  A   3.17760e-01  7.92324e-01
;tip4p-EW
HWt4e      1       1.008   0.0000  A   0.00000e+00  0.00000e+00
OWt4e      8      16.00    0.0000  A   3.16435e-01  6.80946e-01
; tip4p
HWt4       1       1.008   0.0000  A   0.00000e+00  0.00000e+00
OWt4       8      16.00    0.0000  A   3.15365e-01  6.48520e-01
;tip5p
HWt5       1       1.008   0.0000  A   0.00000e+00  0.00000e+00
OWt5       8      16.00    0.0000  A   3.12000e-01  6.69440e-01
;swm4
   HDW       1     1.008000    0.000  A  0.000000000000  0.00000
  LPDW       1     0.000000    0.000  V  0.000000000000  0.00000
   ODW       8    15.599400    0.000  A  0.318394549320  0.88259
     D       1     0.400000    0.000  S  0.000000000000  0.00000
[ nonbond_params ] ;puede ser buckingham (func 2)
;i	j	func	sigma(nm)	epsilon(kJ/mol)
;Na     OQ      1       0.2966890       0.3270278    ; aumentar sigma 0.005   0.2916890
;Na     OP      1       0.2913615       0.3270278    ; aumentar sigma 0.005   0.2863615
;Na     OF      1       0.3050550       0.566963e    ; 3.4241  0.1355    ;    1.13x Original sigma (Rij in AMBER) ; 
 Na     o2      1       0.2805125	0.3270278    ; aumentar sigma 0.002
;Na     o3      1       
[ bondtypes ]
; i    j  func       b0          kb
oh	ho	1	0.09730	310790
n	hn	1	0.10129	337400
n3      hn      1       0.10190 328360
c2      ha      1       0.10879 287110
c3	h2	1	0.10961	277570
c3	hc	1	0.10969	276650
c3	h1	1	0.10969	276650
c2	o	1	0.12247	521240
c2	o2	1	0.12247	521240
c2      c2      1       0.13343 476470
c2	n	1	0.13994	334800
c3	oh	1	0.14233	265010
c3	os	1	0.14316	258240
s6	o3	1	0.14533	429030
n	c3	1	0.14619	275060
c3      n3      1       0.14647 272710
o3      p5      1       0.14866 401250
c3	c2	1	0.15095	273470
c3	c3	1	0.15375	251790
os      p5      1       0.16147 276650
os      s6      1       0.16225 261420
c3	s6	1	0.18075	195390

[ angletypes ]
;  i    j    k  func       th0       cth
hn      n3      hn      1       106.40  346.44
h1	c3	s6	1	107.15	361.50
c3	oh	ho	1	107.26	396.64
hc	c3	hc	1	107.58	329.70
c3	c3	os	1	107.97	569.02
os	c3	os	1	108.29	608.35
h1	c3	h1	1	108.46	328.03
c2      c3      os      1       108.56  573.21
o3      s6      os      1       108.56  608.35
c3	s6	o3	1	108.61	547.27
h1      c3      n       1       108.88  416.73
c3      n3      hn      1       109.29  396.64
os	c3	oh	1	109.38	607.52
h2	c3	oh	1	109.43	427.60
c3	c3	h1	1	109.56	388.28
os	c3	h2	1	109.58	425.93
h1	c3	os	1	109.78	425.09
c3	c3	hc	1	109.80	387.44
n3      c3      h1      1       109.88  414.22
c2      c3      h1      1       109.96  394.13
c3	c3	oh	1	110.19	564.84
c3	c3	h2	1	110.22	386.60
c3	c3	s6	1	110.22	519.65
h1	c3	oh	1	110.26	425.93
hc	c3	c2	1	110.36	393.30
c3      c3      n3      1       111.04  552.29
c2      c3      n       1       111.29  558.15
c3	c3	c3	1	111.51	526.35
c3	c3	c2	1	111.56	530.53
n	c3	c3	1	111.61	551.45
c3	os	c3	1	112.48	524.67
c3	c2	n	1	114.80	559.82
o3      p5      os      1       115.46  367.36
c3      n       c3      1       115.64  527.18
c3      c2      ha      1       115.68  384.09
o3      p5      o3      1       115.80  383.25
c3      os      s6      1       115.87  520.49
o	c2	n	1	117.46	628.43
hn	n	c3	1	117.68	383.25
c2	n	hn	1	117.90	398.32
hn	n	hn	1	117.95	331.37
c3      os      p5      1       119.54  650.19
o3	s6	o3	1	120.05	615.88
c2	n	c3	1	120.10	528.02
c2      c2      ha      1       120.43  417.56
o2	c2	o2	1	121.69	671.11
o 	c2	o 	1	121.69	671.11
c3	c2	o	1	122.82	568.19
c3	c2	o2	1	122.82	568.19
c3      c2      c2      1       123.63  536.39

[ dihedraltypes ]
;i   	j   	k   	l	func	

c3 	c2 	n 	c3	3	5.4392	0	-5.4392	0	0	0
c3 	c2 	n 	hn	3	5.4392	0	-5.4392	0	0	0
o 	c2 	n 	hn	3	5.4392	0	-5.4392	0	0	0
o 	c2 	n 	c3	3	5.4392	0	-5.4392	0	0	0


c3	c2	c2	c3	3	63.5968	7.9496	-55.6472	0	0	0
c3	c2	c2	ha	3	55.6472	0	-55.6472	0	0	0
ha	c2	c2	ha	3	55.6472	0	-55.6472	0	0	0


c3 	c3 	c2 	c2	3	0	0	0	0	0	0
c3 	c3 	c2 	ha	3	0	0	0	0	0	0
c3 	c3 	c2 	o	3	0	0	0	0	0	0
c3 	c3 	c2 	o2	3	0	0	0	0	0	0
c3 	c3 	c2 	n	3	0	0	0	0	0	0
hc 	c3 	c2 	o	3	0	0	0	0	0	0
hc 	c3 	c2 	ha	3	0	0	0	0	0	0
hc 	c3 	c2 	o2	3	0	0	0	0	0	0
hc 	c3 	c2 	n	3	0	0	0	0	0	0
os      c3      c2      o       3	0	0	0	0	0	0
os      c3      c2      o2      3	0	0	0	0	0	0
h1      c3      c2      o       3	0	0	0	0	0	0
h1      c3      c2      o2      3	0	0	0	0	0	0
n       c3      c2      o       3	0	0	0	0	0	0
n       c3      c2      o2      3	0	0	0	0	0	0
hc	c3	c2	c3	3	4.8116	-4.8116	0	0	0	0
hc	c3	c2	c2	3	4.8116	-4.8116	0	0	0	0


c2	c3	c3	c3	3	0.65084	1.95253	0	-2.60338	0	0
c2	c3 	c3 	hc	3	0.65084	1.95253	0	-2.60338	0	0
c2      c3      c3      oh	3	0.65084	1.95253	0	-2.60338	0	0
c2      c3      c3      h1	3	0.65084	1.95253	0	-2.60338	0	0
c2      c3      c3      os	3	0.65084	1.95253	0	-2.60338	0	0
c3 	c3 	c3 	c3	3	3.68192	3.09616	-2.092	-3.01248	0	0
c3 	c3 	c3 	h1	3	0.65084	1.95253	0	-2.60338	0	0
c3	c3	c3	h2	3	0.65084	1.95253	0	-2.60338	0	0
c3 	c3 	c3 	hc	3	0.66944	2.00832	0	-2.67776	0	0
c3      c3      c3      n3      3       0.65084 1.95254 0       -2.60338        0       0
c3	c3	c3	oh	3	0.65084	1.95253	0	-2.60338	0	0
c3	c3	c3	os	3	0.65084	1.95253	0	-2.60338	0	0
c3 	c3 	c3 	s6	3	0.65084	1.95253	0	-2.60338	0	0
h1	c3	c3	h1	3	0.65084	1.95253	0	-2.60338	0	0
h1	c3	c3	h2	3	0.65084	1.95253	0	-2.60338	0	0
h1	c3	c3	hc	3	0.65084	1.95253	0	-2.60338	0	0
h1	c3	c3	oh	3	1.046	-1.046	0	0	0	0
h1	c3	c3	os	3	1.046	-1.046	0	0	0	0
h1	c3	c3	n3	3	0.65084	1.95253	0	-2.60338	0	0
h2	c3	c3	oh	3	0.65084	1.95253	0	-2.60338	0	0
h2	c3	c3	n3	3	0.65084	1.95253	0	-2.60338	0	0
hc	c3 	c3 	hc	3	0.6276	1.8828	0	-2.51040	0	0
hc	c3	c3	os	3	1.046	-1.046	0	0	0	0
hc	c3	c3	oh	3	1.60387	1.60387	0	0	0	0
oh	c3	c3	oh	3	0.6025	1.80749	9.8324	-2.40998	0	0
oh      c3      c3      n3      3	0.65084	1.95253	0	-2.60338	0	0
oh	c3	c3	os	3	0.6025	1.80749	9.8324	-2.40998	0	0
os	c3	c3	os	3	0.6025	1.80749	9.8324	-2.40998	0	0
os      c3      c3      n3      3	0.65084	1.95253	0	-2.60338	0	0
n 	c3 	c3 	h1	3	0.65084	1.95253	0	-2.60338	0	0
n 	c3 	c3 	hc	3	0.65084	1.95253	0	-2.60338	0	0
n 	c3 	c3 	s6	3	0.65084	1.95253	0	-2.60338	0	0

h1 	c3 	n 	c2	3	0	0	0	0	0	0
h1 	c3 	n 	c3	3	0	0	0	0	0	0
c2	c3	n	c3	3	0	0	0	0	0	0
c2 	c3 	n 	c2	3	0	0	0	0	0	0
c3 	c3 	n 	c2	3	0	0	0	0	0	0
c3 	c3	n 	hn	3	0	0	0	0	0	0

c3 	c3	n3 	hn	3	1.2550	3.7650	0	-5.02000	0	0
c3 	c3	n3 	ho	3	1.2550	3.7650	0	-5.02000	0	0
h1 	c3	n3 	hn	3	1.2550	3.7650	0	-5.02000	0	0
h1 	c3	n3 	ho	3	1.2550	3.7650	0	-5.02000	0	0

c3	c3	oh	ho	3	1.71544	0.96232	0	-2.67776	0	0
h1	c3	oh	ho	3	0.69733	2.09200	0	-2.78933	0	0
h2	c3	oh	ho	3	0.69733	2.09200	0	-2.78933	0	0
os	c3	oh	ho	3	0.69733	2.09200	0	-2.78933	0	0

c2      c3      os      c3      3       1.60387	4.81160	0	-6.41548	0	0
c3	c3	os	c3	3	2.43927	4.80742	-0.8368	-6.40989	0	0
h1	c3	os	c3	3	1.60387	4.81160	0	-6.41547	0	0
h2	c3	os	c3	3	1.60387	4.81160	0	-6.41547	0	0
oh	c3	os	c3	3	1.60387	4.81160	0	-6.41547	0	0
os	c3	os	c3	3	13.1796	6.9036	-7.1128	-1.67360	0	0
c3	c3	os	p5	3	18.1307	21.3384	0	-6.41548	0	0
h1	c3	os	p5	3	1.60387	4.81161	0	-6.41548	0	0
c3	c3	os	s6	3	1.60387	4.81161	0	-6.41548	0	0
h1	c3	os	s6	3	1.60387	4.81161	0	-6.41548	0	0

c3 	c3 	s6 	o3	3	0.60436	1.81307	0	-2.41742	0	0
h1 	c3 	s6 	o3	3	0.60436	1.81307	0	-2.41742	0	0

c3	os	p5	o3	3	2.3012	-6.9036	6.6944	9.20480	0	0
c3	os	s6	o3	3	10.0416	0	-10.0416	0	0	0


;-----------------------------------------------------------------------------------------
;c3   os    p5   o3      9     0.00   3.34720   2 ;    
;c3   os    p5   o3      9     0.00   2.30120   3 ;    
;c3   c3    os   p5      9   180.00  16.52680   1 ;  
;c3   c3    os   p5      9     0.00   1.60387   3 ;    
;h1   c3    os   p5      9     0.00   1.60387   3 ;    
;c3   os    s6   o3      9   180.00   5.02080   2 ;
;c3   c3    os   s6      9     0.00   1.60387   3 ;    
;h1   c3    os   s6      9     0.00   1.60387   3 ;    


[ dihedraltypes ]
;i   	j   	k   	l	func	

c2	c3	n	o	1	180	4.6024	2	;
c2	c3	o	n	1	180	4.6024	2	;
c2	o	c3	n	1	180	4.6024	2	;
c2	n	c3	o	1	180	4.6024	2	;
c2	o2	c3	o2	1	180	4.6024	2	;
c2	o	c3	o 	1	180	4.6024	2	;
c2	c3	o	o 	1	180	4.6024	2	;
c2	c3	o2	o2 	1	180	4.6024	2	;
n3	hn	c3	hn	1	180	0.0000	2	;
c2	hn	n	hn	1	180	0.5000	2	;
c2	c3	n	c3	1	180	4.6024	2	;
c2	c3	n	hn	1	180	4.6024	2	;
c2	hn	n	c3	1	180	4.6024	2	;
c2      c2      ha      c3      1       180     4.6024  2       ;
c2      c3      ha      c2      1       180     4.6024  2       ;
n	c2	c3	c3	1	180	4.6024	2	;
n	c2	hn	hn	1	180	4.6024	2	;
