# Supplementary material for: Effect of Charge Distribution Along Anionic Polyacrylamide Chains on Quartz Adsorption: A Molecular Dynamics Study
Source: Polymers (Basel). 2026 Feb 5;18(3):414. doi: 10.3390/polym18030414 (PMC12899174; doi:10.3390/polym18030414)
Supplement: Supplementary file 1 [file polymers-18-00414-s001.zip › System S1/212_1PAM0250_0000_01/t_mol_gaff_PAM80b20d.itp]

[ moleculetype ]
; Name   nrexcl
PAM    3
[ atoms ]
;  nr  type      resnr  resid  atom  cgnr  charge    mass
    1  hc       1    PAM    H      1   -0.000911    1.0080 
    2  c3       1    PAM    C      1   -0.108911   12.0110 
    3  hc       1    PAM    H      1   -0.000911    1.0080 
    4  hc       1    PAM    H      1   -0.000911    1.0080 
    5  c3       1    PAM    C      1   +0.145389   12.0110 
    6  hc       1    PAM    H      1   -0.071111    1.0080 
    7  c2       1    PAM    C      1   +0.651789   12.0110 
    8  o2       1    PAM    O      1   -0.797611   15.9994 
    9  o2       1    PAM    O      1   -0.816811   15.9994 
   10  c3       1    PAM    C      2   -0.116910   12.0110 
   11  hc       1    PAM    H      2   +0.056390    1.0080 
   12  hc       1    PAM    H      2   +0.056390    1.0080 
   13  c3       1    PAM    C      2   +0.021190   12.0110 
   14  hc       1    PAM    H      2   +0.110390    1.0080 
   15  c2       1    PAM    C      2   +0.512690   12.0110 
   16  o        1    PAM    O      2   -0.553110   15.9994 
   17  n        1    PAM    N      2   -0.837210   14.0067 
   18  hn       1    PAM    H      2   +0.375090    1.0080 
   19  hn       1    PAM    H      2   +0.375090    1.0080 
   20  c3       1    PAM    C      3   -0.116910   12.0110 
   21  hc       1    PAM    H      3   +0.056390    1.0080 
   22  hc       1    PAM    H      3   +0.056390    1.0080 
   23  c3       1    PAM    C      3   +0.021190   12.0110 
   24  hc       1    PAM    H      3   +0.110390    1.0080 
   25  c2       1    PAM    C      3   +0.512690   12.0110 
   26  o        1    PAM    O      3   -0.553110   15.9994 
   27  n        1    PAM    N      3   -0.837210   14.0067 
   28  hn       1    PAM    H      3   +0.375090    1.0080 
   29  hn       1    PAM    H      3   +0.375090    1.0080 
   30  c3       1    PAM    C      4   -0.116910   12.0110 
   31  hc       1    PAM    H      4   +0.056390    1.0080 
   32  hc       1    PAM    H      4   +0.056390    1.0080 
   33  c3       1    PAM    C      4   +0.021190   12.0110 
   34  hc       1    PAM    H      4   +0.110390    1.0080 
   35  c2       1    PAM    C      4   +0.512690   12.0110 
   36  o        1    PAM    O      4   -0.553110   15.9994 
   37  n        1    PAM    N      4   -0.837210   14.0067 
   38  hn       1    PAM    H      4   +0.375090    1.0080 
   39  hn       1    PAM    H      4   +0.375090    1.0080 
   40  c3       1    PAM    C      5   -0.050163   12.0110 
   41  hc       1    PAM    H      5   -0.017063    1.0080 
   42  hc       1    PAM    H      5   -0.017063    1.0080 
   43  c3       1    PAM    C      5   +0.023538   12.0110 
   44  hc       1    PAM    H      5   +0.018438    1.0080 
   45  c2       1    PAM    C      5   +0.528338   12.0110 
   46  o2       1    PAM    O      5   -0.716863   15.9994 
   47  o2       1    PAM    O      5   -0.769163   15.9994 
   48  c3       1    PAM    C      6   -0.116910   12.0110 
   49  hc       1    PAM    H      6   +0.056390    1.0080 
   50  hc       1    PAM    H      6   +0.056390    1.0080 
   51  c3       1    PAM    C      6   +0.021190   12.0110 
   52  hc       1    PAM    H      6   +0.110390    1.0080 
   53  c2       1    PAM    C      6   +0.512690   12.0110 
   54  o        1    PAM    O      6   -0.553110   15.9994 
   55  n        1    PAM    N      6   -0.837210   14.0067 
   56  hn       1    PAM    H      6   +0.375090    1.0080 
   57  hn       1    PAM    H      6   +0.375090    1.0080 
   58  c3       1    PAM    C      7   -0.116910   12.0110 
   59  hc       1    PAM    H      7   +0.056390    1.0080 
   60  hc       1    PAM    H      7   +0.056390    1.0080 
   61  c3       1    PAM    C      7   +0.021190   12.0110 
   62  hc       1    PAM    H      7   +0.110390    1.0080 
   63  c2       1    PAM    C      7   +0.512690   12.0110 
   64  o        1    PAM    O      7   -0.553110   15.9994 
   65  n        1    PAM    N      7   -0.837210   14.0067 
   66  hn       1    PAM    H      7   +0.375090    1.0080 
   67  hn       1    PAM    H      7   +0.375090    1.0080 
   68  c3       1    PAM    C      8   -0.116910   12.0110 
   69  hc       1    PAM    H      8   +0.056390    1.0080 
   70  hc       1    PAM    H      8   +0.056390    1.0080 
   71  c3       1    PAM    C      8   +0.021190   12.0110 
   72  hc       1    PAM    H      8   +0.110390    1.0080 
   73  c2       1    PAM    C      8   +0.512690   12.0110 
   74  o        1    PAM    O      8   -0.553110   15.9994 
   75  n        1    PAM    N      8   -0.837210   14.0067 
   76  hn       1    PAM    H      8   +0.375090    1.0080 
   77  hn       1    PAM    H      8   +0.375090    1.0080 
   78  c3       1    PAM    C      9   -0.050163   12.0110 
   79  hc       1    PAM    H      9   -0.017063    1.0080 
   80  hc       1    PAM    H      9   -0.017063    1.0080 
   81  c3       1    PAM    C      9   +0.023538   12.0110 
   82  hc       1    PAM    H      9   +0.018438    1.0080 
   83  c2       1    PAM    C      9   +0.528338   12.0110 
   84  o2       1    PAM    O      9   -0.716863   15.9994 
   85  o2       1    PAM    O      9   -0.769163   15.9994 
   86  c3       1    PAM    C     10   -0.116910   12.0110 
   87  hc       1    PAM    H     10   +0.056390    1.0080 
   88  hc       1    PAM    H     10   +0.056390    1.0080 
   89  c3       1    PAM    C     10   +0.021190   12.0110 
   90  hc       1    PAM    H     10   +0.110390    1.0080 
   91  c2       1    PAM    C     10   +0.512690   12.0110 
   92  o        1    PAM    O     10   -0.553110   15.9994 
   93  n        1    PAM    N     10   -0.837210   14.0067 
   94  hn       1    PAM    H     10   +0.375090    1.0080 
   95  hn       1    PAM    H     10   +0.375090    1.0080 
   96  c3       1    PAM    C     11   -0.116910   12.0110 
   97  hc       1    PAM    H     11   +0.056390    1.0080 
   98  hc       1    PAM    H     11   +0.056390    1.0080 
   99  c3       1    PAM    C     11   +0.021190   12.0110 
  100  hc       1    PAM    H     11   +0.110390    1.0080 
  101  c2       1    PAM    C     11   +0.512690   12.0110 
  102  o        1    PAM    O     11   -0.553110   15.9994 
  103  n        1    PAM    N     11   -0.837210   14.0067 
  104  hn       1    PAM    H     11   +0.375090    1.0080 
  105  hn       1    PAM    H     11   +0.375090    1.0080 
  106  c3       1    PAM    C     12   -0.116910   12.0110 
  107  hc       1    PAM    H     12   +0.056390    1.0080 
  108  hc       1    PAM    H     12   +0.056390    1.0080 
  109  c3       1    PAM    C     12   +0.021190   12.0110 
  110  hc       1    PAM    H     12   +0.110390    1.0080 
  111  c2       1    PAM    C     12   +0.512690   12.0110 
  112  o        1    PAM    O     12   -0.553110   15.9994 
  113  n        1    PAM    N     12   -0.837210   14.0067 
  114  hn       1    PAM    H     12   +0.375090    1.0080 
  115  hn       1    PAM    H     12   +0.375090    1.0080 
  116  c3       1    PAM    C     13   -0.050163   12.0110 
  117  hc       1    PAM    H     13   -0.017063    1.0080 
  118  hc       1    PAM    H     13   -0.017063    1.0080 
  119  c3       1    PAM    C     13   +0.023538   12.0110 
  120  hc       1    PAM    H     13   +0.018438    1.0080 
  121  c2       1    PAM    C     13   +0.528338   12.0110 
  122  o2       1    PAM    O     13   -0.716863   15.9994 
  123  o2       1    PAM    O     13   -0.769163   15.9994 
  124  c3       1    PAM    C     14   -0.116910   12.0110 
  125  hc       1    PAM    H     14   +0.056390    1.0080 
  126  hc       1    PAM    H     14   +0.056390    1.0080 
  127  c3       1    PAM    C     14   +0.021190   12.0110 
  128  hc       1    PAM    H     14   +0.110390    1.0080 
  129  c2       1    PAM    C     14   +0.512690   12.0110 
  130  o        1    PAM    O     14   -0.553110   15.9994 
  131  n        1    PAM    N     14   -0.837210   14.0067 
  132  hn       1    PAM    H     14   +0.375090    1.0080 
  133  hn       1    PAM    H     14   +0.375090    1.0080 
  134  c3       1    PAM    C     15   -0.116910   12.0110 
  135  hc       1    PAM    H     15   +0.056390    1.0080 
  136  hc       1    PAM    H     15   +0.056390    1.0080 
  137  c3       1    PAM    C     15   +0.021190   12.0110 
  138  hc       1    PAM    H     15   +0.110390    1.0080 
  139  c2       1    PAM    C     15   +0.512690   12.0110 
  140  o        1    PAM    O     15   -0.553110   15.9994 
  141  n        1    PAM    N     15   -0.837210   14.0067 
  142  hn       1    PAM    H     15   +0.375090    1.0080 
  143  hn       1    PAM    H     15   +0.375090    1.0080 
  144  c3       1    PAM    C     16   -0.116910   12.0110 
  145  hc       1    PAM    H     16   +0.056390    1.0080 
  146  hc       1    PAM    H     16   +0.056390    1.0080 
  147  c3       1    PAM    C     16   +0.021190   12.0110 
  148  hc       1    PAM    H     16   +0.110390    1.0080 
  149  c2       1    PAM    C     16   +0.512690   12.0110 
  150  o        1    PAM    O     16   -0.553110   15.9994 
  151  n        1    PAM    N     16   -0.837210   14.0067 
  152  hn       1    PAM    H     16   +0.375090    1.0080 
  153  hn       1    PAM    H     16   +0.375090    1.0080 
  154  c3       1    PAM    C     17   -0.050163   12.0110 
  155  hc       1    PAM    H     17   -0.017063    1.0080 
  156  hc       1    PAM    H     17   -0.017063    1.0080 
  157  c3       1    PAM    C     17   +0.023538   12.0110 
  158  hc       1    PAM    H     17   +0.018438    1.0080 
  159  c2       1    PAM    C     17   +0.528338   12.0110 
  160  o2       1    PAM    O     17   -0.716863   15.9994 
  161  o2       1    PAM    O     17   -0.769163   15.9994 
  162  c3       1    PAM    C     18   -0.116910   12.0110 
  163  hc       1    PAM    H     18   +0.056390    1.0080 
  164  hc       1    PAM    H     18   +0.056390    1.0080 
  165  c3       1    PAM    C     18   +0.021190   12.0110 
  166  hc       1    PAM    H     18   +0.110390    1.0080 
  167  c2       1    PAM    C     18   +0.512690   12.0110 
  168  o        1    PAM    O     18   -0.553110   15.9994 
  169  n        1    PAM    N     18   -0.837210   14.0067 
  170  hn       1    PAM    H     18   +0.375090    1.0080 
  171  hn       1    PAM    H     18   +0.375090    1.0080 
  172  c3       1    PAM    C     19   -0.116910   12.0110 
  173  hc       1    PAM    H     19   +0.056390    1.0080 
  174  hc       1    PAM    H     19   +0.056390    1.0080 
  175  c3       1    PAM    C     19   +0.021190   12.0110 
  176  hc       1    PAM    H     19   +0.110390    1.0080 
  177  c2       1    PAM    C     19   +0.512690   12.0110 
  178  o        1    PAM    O     19   -0.553110   15.9994 
  179  n        1    PAM    N     19   -0.837210   14.0067 
  180  hn       1    PAM    H     19   +0.375090    1.0080 
  181  hn       1    PAM    H     19   +0.375090    1.0080 
  182  c3       1    PAM    C     20   -0.116910   12.0110 
  183  hc       1    PAM    H     20   +0.056390    1.0080 
  184  hc       1    PAM    H     20   +0.056390    1.0080 
  185  c3       1    PAM    C     20   +0.021190   12.0110 
  186  hc       1    PAM    H     20   +0.110390    1.0080 
  187  c2       1    PAM    C     20   +0.512690   12.0110 
  188  o        1    PAM    O     20   -0.553110   15.9994 
  189  n        1    PAM    N     20   -0.837210   14.0067 
  190  hn       1    PAM    H     20   +0.375090    1.0080 
  191  hn       1    PAM    H     20   +0.375090    1.0080 
  192  c3       1    PAM    C     21   -0.050163   12.0110 
  193  hc       1    PAM    H     21   -0.017063    1.0080 
  194  hc       1    PAM    H     21   -0.017063    1.0080 
  195  c3       1    PAM    C     21   +0.023538   12.0110 
  196  hc       1    PAM    H     21   +0.018438    1.0080 
  197  c2       1    PAM    C     21   +0.528338   12.0110 
  198  o2       1    PAM    O     21   -0.716863   15.9994 
  199  o2       1    PAM    O     21   -0.769163   15.9994 
  200  c3       1    PAM    C     22   -0.116910   12.0110 
  201  hc       1    PAM    H     22   +0.056390    1.0080 
  202  hc       1    PAM    H     22   +0.056390    1.0080 
  203  c3       1    PAM    C     22   +0.021190   12.0110 
  204  hc       1    PAM    H     22   +0.110390    1.0080 
  205  c2       1    PAM    C     22   +0.512690   12.0110 
  206  o        1    PAM    O     22   -0.553110   15.9994 
  207  n        1    PAM    N     22   -0.837210   14.0067 
  208  hn       1    PAM    H     22   +0.375090    1.0080 
  209  hn       1    PAM    H     22   +0.375090    1.0080 
  210  c3       1    PAM    C     23   -0.116910   12.0110 
  211  hc       1    PAM    H     23   +0.056390    1.0080 
  212  hc       1    PAM    H     23   +0.056390    1.0080 
  213  c3       1    PAM    C     23   +0.021190   12.0110 
  214  hc       1    PAM    H     23   +0.110390    1.0080 
  215  c2       1    PAM    C     23   +0.512690   12.0110 
  216  o        1    PAM    O     23   -0.553110   15.9994 
  217  n        1    PAM    N     23   -0.837210   14.0067 
  218  hn       1    PAM    H     23   +0.375090    1.0080 
  219  hn       1    PAM    H     23   +0.375090    1.0080 
  220  c3       1    PAM    C     24   -0.116910   12.0110 
  221  hc       1    PAM    H     24   +0.056390    1.0080 
  222  hc       1    PAM    H     24   +0.056390    1.0080 
  223  c3       1    PAM    C     24   +0.021190   12.0110 
  224  hc       1    PAM    H     24   +0.110390    1.0080 
  225  c2       1    PAM    C     24   +0.512690   12.0110 
  226  o        1    PAM    O     24   -0.553110   15.9994 
  227  n        1    PAM    N     24   -0.837210   14.0067 
  228  hn       1    PAM    H     24   +0.375090    1.0080 
  229  hn       1    PAM    H     24   +0.375090    1.0080 
  230  c3       1    PAM    C     25   -0.050163   12.0110 
  231  hc       1    PAM    H     25   -0.017063    1.0080 
  232  hc       1    PAM    H     25   -0.017063    1.0080 
  233  c3       1    PAM    C     25   +0.023538   12.0110 
  234  hc       1    PAM    H     25   +0.018438    1.0080 
  235  c2       1    PAM    C     25   +0.528338   12.0110 
  236  o2       1    PAM    O     25   -0.716863   15.9994 
  237  o2       1    PAM    O     25   -0.769163   15.9994 
  238  c3       1    PAM    C     26   -0.116910   12.0110 
  239  hc       1    PAM    H     26   +0.056390    1.0080 
  240  hc       1    PAM    H     26   +0.056390    1.0080 
  241  c3       1    PAM    C     26   +0.021190   12.0110 
  242  hc       1    PAM    H     26   +0.110390    1.0080 
  243  c2       1    PAM    C     26   +0.512690   12.0110 
  244  o        1    PAM    O     26   -0.553110   15.9994 
  245  n        1    PAM    N     26   -0.837210   14.0067 
  246  hn       1    PAM    H     26   +0.375090    1.0080 
  247  hn       1    PAM    H     26   +0.375090    1.0080 
  248  c3       1    PAM    C     27   -0.116910   12.0110 
  249  hc       1    PAM    H     27   +0.056390    1.0080 
  250  hc       1    PAM    H     27   +0.056390    1.0080 
  251  c3       1    PAM    C     27   +0.021190   12.0110 
  252  hc       1    PAM    H     27   +0.110390    1.0080 
  253  c2       1    PAM    C     27   +0.512690   12.0110 
  254  o        1    PAM    O     27   -0.553110   15.9994 
  255  n        1    PAM    N     27   -0.837210   14.0067 
  256  hn       1    PAM    H     27   +0.375090    1.0080 
  257  hn       1    PAM    H     27   +0.375090    1.0080 
  258  c3       1    PAM    C     28   -0.116910   12.0110 
  259  hc       1    PAM    H     28   +0.056390    1.0080 
  260  hc       1    PAM    H     28   +0.056390    1.0080 
  261  c3       1    PAM    C     28   +0.021190   12.0110 
  262  hc       1    PAM    H     28   +0.110390    1.0080 
  263  c2       1    PAM    C     28   +0.512690   12.0110 
  264  o        1    PAM    O     28   -0.553110   15.9994 
  265  n        1    PAM    N     28   -0.837210   14.0067 
  266  hn       1    PAM    H     28   +0.375090    1.0080 
  267  hn       1    PAM    H     28   +0.375090    1.0080 
  268  c3       1    PAM    C     29   -0.050163   12.0110 
  269  hc       1    PAM    H     29   -0.017063    1.0080 
  270  hc       1    PAM    H     29   -0.017063    1.0080 
  271  c3       1    PAM    C     29   +0.023538   12.0110 
  272  hc       1    PAM    H     29   +0.018438    1.0080 
  273  c2       1    PAM    C     29   +0.528338   12.0110 
  274  o2       1    PAM    O     29   -0.716863   15.9994 
  275  o2       1    PAM    O     29   -0.769163   15.9994 
  276  c3       1    PAM    C     30   -0.116910   12.0110 
  277  hc       1    PAM    H     30   +0.056390    1.0080 
  278  hc       1    PAM    H     30   +0.056390    1.0080 
  279  c3       1    PAM    C     30   +0.021190   12.0110 
  280  hc       1    PAM    H     30   +0.110390    1.0080 
  281  c2       1    PAM    C     30   +0.512690   12.0110 
  282  o        1    PAM    O     30   -0.553110   15.9994 
  283  n        1    PAM    N     30   -0.837210   14.0067 
  284  hn       1    PAM    H     30   +0.375090    1.0080 
  285  hn       1    PAM    H     30   +0.375090    1.0080 
  286  c3       1    PAM    C     31   -0.116910   12.0110 
  287  hc       1    PAM    H     31   +0.056390    1.0080 
  288  hc       1    PAM    H     31   +0.056390    1.0080 
  289  c3       1    PAM    C     31   +0.021190   12.0110 
  290  hc       1    PAM    H     31   +0.110390    1.0080 
  291  c2       1    PAM    C     31   +0.512690   12.0110 
  292  o        1    PAM    O     31   -0.553110   15.9994 
  293  n        1    PAM    N     31   -0.837210   14.0067 
  294  hn       1    PAM    H     31   +0.375090    1.0080 
  295  hn       1    PAM    H     31   +0.375090    1.0080 
  296  c3       1    PAM    C     32   -0.116910   12.0110 
  297  hc       1    PAM    H     32   +0.056390    1.0080 
  298  hc       1    PAM    H     32   +0.056390    1.0080 
  299  c3       1    PAM    C     32   +0.021190   12.0110 
  300  hc       1    PAM    H     32   +0.110390    1.0080 
  301  c2       1    PAM    C     32   +0.512690   12.0110 
  302  o        1    PAM    O     32   -0.553110   15.9994 
  303  n        1    PAM    N     32   -0.837210   14.0067 
  304  hn       1    PAM    H     32   +0.375090    1.0080 
  305  hn       1    PAM    H     32   +0.375090    1.0080 
  306  c3       1    PAM    C     33   -0.050163   12.0110 
  307  hc       1    PAM    H     33   -0.017063    1.0080 
  308  hc       1    PAM    H     33   -0.017063    1.0080 
  309  c3       1    PAM    C     33   +0.023538   12.0110 
  310  hc       1    PAM    H     33   +0.018438    1.0080 
  311  c2       1    PAM    C     33   +0.528338   12.0110 
  312  o2       1    PAM    O     33   -0.716863   15.9994 
  313  o2       1    PAM    O     33   -0.769163   15.9994 
  314  c3       1    PAM    C     34   -0.116910   12.0110 
  315  hc       1    PAM    H     34   +0.056390    1.0080 
  316  hc       1    PAM    H     34   +0.056390    1.0080 
  317  c3       1    PAM    C     34   +0.021190   12.0110 
  318  hc       1    PAM    H     34   +0.110390    1.0080 
  319  c2       1    PAM    C     34   +0.512690   12.0110 
  320  o        1    PAM    O     34   -0.553110   15.9994 
  321  n        1    PAM    N     34   -0.837210   14.0067 
  322  hn       1    PAM    H     34   +0.375090    1.0080 
  323  hn       1    PAM    H     34   +0.375090    1.0080 
  324  c3       1    PAM    C     35   -0.116910   12.0110 
  325  hc       1    PAM    H     35   +0.056390    1.0080 
  326  hc       1    PAM    H     35   +0.056390    1.0080 
  327  c3       1    PAM    C     35   +0.021190   12.0110 
  328  hc       1    PAM    H     35   +0.110390    1.0080 
  329  c2       1    PAM    C     35   +0.512690   12.0110 
  330  o        1    PAM    O     35   -0.553110   15.9994 
  331  n        1    PAM    N     35   -0.837210   14.0067 
  332  hn       1    PAM    H     35   +0.375090    1.0080 
  333  hn       1    PAM    H     35   +0.375090    1.0080 
  334  c3       1    PAM    C     36   -0.116910   12.0110 
  335  hc       1    PAM    H     36   +0.056390    1.0080 
  336  hc       1    PAM    H     36   +0.056390    1.0080 
  337  c3       1    PAM    C     36   +0.021190   12.0110 
  338  hc       1    PAM    H     36   +0.110390    1.0080 
  339  c2       1    PAM    C     36   +0.512690   12.0110 
  340  o        1    PAM    O     36   -0.553110   15.9994 
  341  n        1    PAM    N     36   -0.837210   14.0067 
  342  hn       1    PAM    H     36   +0.375090    1.0080 
  343  hn       1    PAM    H     36   +0.375090    1.0080 
  344  c3       1    PAM    C     37   -0.050163   12.0110 
  345  hc       1    PAM    H     37   -0.017063    1.0080 
  346  hc       1    PAM    H     37   -0.017063    1.0080 
  347  c3       1    PAM    C     37   +0.023538   12.0110 
  348  hc       1    PAM    H     37   +0.018438    1.0080 
  349  c2       1    PAM    C     37   +0.528338   12.0110 
  350  o2       1    PAM    O     37   -0.716863   15.9994 
  351  o2       1    PAM    O     37   -0.769163   15.9994 
  352  c3       1    PAM    C     38   -0.116910   12.0110 
  353  hc       1    PAM    H     38   +0.056390    1.0080 
  354  hc       1    PAM    H     38   +0.056390    1.0080 
  355  c3       1    PAM    C     38   +0.021190   12.0110 
  356  hc       1    PAM    H     38   +0.110390    1.0080 
  357  c2       1    PAM    C     38   +0.512690   12.0110 
  358  o        1    PAM    O     38   -0.553110   15.9994 
  359  n        1    PAM    N     38   -0.837210   14.0067 
  360  hn       1    PAM    H     38   +0.375090    1.0080 
  361  hn       1    PAM    H     38   +0.375090    1.0080 
  362  c3       1    PAM    C     39   -0.116910   12.0110 
  363  hc       1    PAM    H     39   +0.056390    1.0080 
  364  hc       1    PAM    H     39   +0.056390    1.0080 
  365  c3       1    PAM    C     39   +0.021190   12.0110 
  366  hc       1    PAM    H     39   +0.110390    1.0080 
  367  c2       1    PAM    C     39   +0.512690   12.0110 
  368  o        1    PAM    O     39   -0.553110   15.9994 
  369  n        1    PAM    N     39   -0.837210   14.0067 
  370  hn       1    PAM    H     39   +0.375090    1.0080 
  371  hn       1    PAM    H     39   +0.375090    1.0080 
  372  c3       1    PAM    C     40   -0.116910   12.0110 
  373  hc       1    PAM    H     40   +0.056390    1.0080 
  374  hc       1    PAM    H     40   +0.056390    1.0080 
  375  c3       1    PAM    C     40   +0.021190   12.0110 
  376  hc       1    PAM    H     40   +0.110390    1.0080 
  377  c2       1    PAM    C     40   +0.512690   12.0110 
  378  o        1    PAM    O     40   -0.553110   15.9994 
  379  n        1    PAM    N     40   -0.837210   14.0067 
  380  hn       1    PAM    H     40   +0.375090    1.0080 
  381  hn       1    PAM    H     40   +0.375090    1.0080 
  382  c3       1    PAM    C     41   -0.050163   12.0110 
  383  hc       1    PAM    H     41   -0.017063    1.0080 
  384  hc       1    PAM    H     41   -0.017063    1.0080 
  385  c3       1    PAM    C     41   +0.023538   12.0110 
  386  hc       1    PAM    H     41   +0.018438    1.0080 
  387  c2       1    PAM    C     41   +0.528338   12.0110 
  388  o2       1    PAM    O     41   -0.716863   15.9994 
  389  o2       1    PAM    O     41   -0.769163   15.9994 
  390  c3       1    PAM    C     42   -0.116910   12.0110 
  391  hc       1    PAM    H     42   +0.056390    1.0080 
  392  hc       1    PAM    H     42   +0.056390    1.0080 
  393  c3       1    PAM    C     42   +0.021190   12.0110 
  394  hc       1    PAM    H     42   +0.110390    1.0080 
  395  c2       1    PAM    C     42   +0.512690   12.0110 
  396  o        1    PAM    O     42   -0.553110   15.9994 
  397  n        1    PAM    N     42   -0.837210   14.0067 
  398  hn       1    PAM    H     42   +0.375090    1.0080 
  399  hn       1    PAM    H     42   +0.375090    1.0080 
  400  c3       1    PAM    C     43   -0.116910   12.0110 
  401  hc       1    PAM    H     43   +0.056390    1.0080 
  402  hc       1    PAM    H     43   +0.056390    1.0080 
  403  c3       1    PAM    C     43   +0.021190   12.0110 
  404  hc       1    PAM    H     43   +0.110390    1.0080 
  405  c2       1    PAM    C     43   +0.512690   12.0110 
  406  o        1    PAM    O     43   -0.553110   15.9994 
  407  n        1    PAM    N     43   -0.837210   14.0067 
  408  hn       1    PAM    H     43   +0.375090    1.0080 
  409  hn       1    PAM    H     43   +0.375090    1.0080 
  410  c3       1    PAM    C     44   -0.116910   12.0110 
  411  hc       1    PAM    H     44   +0.056390    1.0080 
  412  hc       1    PAM    H     44   +0.056390    1.0080 
  413  c3       1    PAM    C     44   +0.021190   12.0110 
  414  hc       1    PAM    H     44   +0.110390    1.0080 
  415  c2       1    PAM    C     44   +0.512690   12.0110 
  416  o        1    PAM    O     44   -0.553110   15.9994 
  417  n        1    PAM    N     44   -0.837210   14.0067 
  418  hn       1    PAM    H     44   +0.375090    1.0080 
  419  hn       1    PAM    H     44   +0.375090    1.0080 
  420  c3       1    PAM    C     45   -0.050163   12.0110 
  421  hc       1    PAM    H     45   -0.017063    1.0080 
  422  hc       1    PAM    H     45   -0.017063    1.0080 
  423  c3       1    PAM    C     45   +0.023538   12.0110 
  424  hc       1    PAM    H     45   +0.018438    1.0080 
  425  c2       1    PAM    C     45   +0.528338   12.0110 
  426  o2       1    PAM    O     45   -0.716863   15.9994 
  427  o2       1    PAM    O     45   -0.769163   15.9994 
  428  c3       1    PAM    C     46   -0.116910   12.0110 
  429  hc       1    PAM    H     46   +0.056390    1.0080 
  430  hc       1    PAM    H     46   +0.056390    1.0080 
  431  c3       1    PAM    C     46   +0.021190   12.0110 
  432  hc       1    PAM    H     46   +0.110390    1.0080 
  433  c2       1    PAM    C     46   +0.512690   12.0110 
  434  o        1    PAM    O     46   -0.553110   15.9994 
  435  n        1    PAM    N     46   -0.837210   14.0067 
  436  hn       1    PAM    H     46   +0.375090    1.0080 
  437  hn       1    PAM    H     46   +0.375090    1.0080 
  438  c3       1    PAM    C     47   -0.116910   12.0110 
  439  hc       1    PAM    H     47   +0.056390    1.0080 
  440  hc       1    PAM    H     47   +0.056390    1.0080 
  441  c3       1    PAM    C     47   +0.021190   12.0110 
  442  hc       1    PAM    H     47   +0.110390    1.0080 
  443  c2       1    PAM    C     47   +0.512690   12.0110 
  444  o        1    PAM    O     47   -0.553110   15.9994 
  445  n        1    PAM    N     47   -0.837210   14.0067 
  446  hn       1    PAM    H     47   +0.375090    1.0080 
  447  hn       1    PAM    H     47   +0.375090    1.0080 
  448  c3       1    PAM    C     48   -0.116910   12.0110 
  449  hc       1    PAM    H     48   +0.056390    1.0080 
  450  hc       1    PAM    H     48   +0.056390    1.0080 
  451  c3       1    PAM    C     48   +0.021190   12.0110 
  452  hc       1    PAM    H     48   +0.110390    1.0080 
  453  c2       1    PAM    C     48   +0.512690   12.0110 
  454  o        1    PAM    O     48   -0.553110   15.9994 
  455  n        1    PAM    N     48   -0.837210   14.0067 
  456  hn       1    PAM    H     48   +0.375090    1.0080 
  457  hn       1    PAM    H     48   +0.375090    1.0080 
  458  c3       1    PAM    C     49   -0.050163   12.0110 
  459  hc       1    PAM    H     49   -0.017063    1.0080 
  460  hc       1    PAM    H     49   -0.017063    1.0080 
  461  c3       1    PAM    C     49   +0.023538   12.0110 
  462  hc       1    PAM    H     49   +0.018438    1.0080 
  463  c2       1    PAM    C     49   +0.528338   12.0110 
  464  o2       1    PAM    O     49   -0.716863   15.9994 
  465  o2       1    PAM    O     49   -0.769163   15.9994 
  466  c3       1    PAM    C     50   -0.116910   12.0110 
  467  hc       1    PAM    H     50   +0.056390    1.0080 
  468  hc       1    PAM    H     50   +0.056390    1.0080 
  469  c3       1    PAM    C     50   +0.021190   12.0110 
  470  hc       1    PAM    H     50   +0.110390    1.0080 
  471  c2       1    PAM    C     50   +0.512690   12.0110 
  472  o        1    PAM    O     50   -0.553110   15.9994 
  473  n        1    PAM    N     50   -0.837210   14.0067 
  474  hn       1    PAM    H     50   +0.375090    1.0080 
  475  hn       1    PAM    H     50   +0.375090    1.0080 
  476  c3       1    PAM    C     51   -0.116910   12.0110 
  477  hc       1    PAM    H     51   +0.056390    1.0080 
  478  hc       1    PAM    H     51   +0.056390    1.0080 
  479  c3       1    PAM    C     51   +0.021190   12.0110 
  480  hc       1    PAM    H     51   +0.110390    1.0080 
  481  c2       1    PAM    C     51   +0.512690   12.0110 
  482  o        1    PAM    O     51   -0.553110   15.9994 
  483  n        1    PAM    N     51   -0.837210   14.0067 
  484  hn       1    PAM    H     51   +0.375090    1.0080 
  485  hn       1    PAM    H     51   +0.375090    1.0080 
  486  c3       1    PAM    C     52   -0.116910   12.0110 
  487  hc       1    PAM    H     52   +0.056390    1.0080 
  488  hc       1    PAM    H     52   +0.056390    1.0080 
  489  c3       1    PAM    C     52   +0.021190   12.0110 
  490  hc       1    PAM    H     52   +0.110390    1.0080 
  491  c2       1    PAM    C     52   +0.512690   12.0110 
  492  o        1    PAM    O     52   -0.553110   15.9994 
  493  n        1    PAM    N     52   -0.837210   14.0067 
  494  hn       1    PAM    H     52   +0.375090    1.0080 
  495  hn       1    PAM    H     52   +0.375090    1.0080 
  496  c3       1    PAM    C     53   -0.050163   12.0110 
  497  hc       1    PAM    H     53   -0.017063    1.0080 
  498  hc       1    PAM    H     53   -0.017063    1.0080 
  499  c3       1    PAM    C     53   +0.023538   12.0110 
  500  hc       1    PAM    H     53   +0.018438    1.0080 
  501  c2       1    PAM    C     53   +0.528338   12.0110 
  502  o2       1    PAM    O     53   -0.716863   15.9994 
  503  o2       1    PAM    O     53   -0.769163   15.9994 
  504  c3       1    PAM    C     54   -0.116910   12.0110 
  505  hc       1    PAM    H     54   +0.056390    1.0080 
  506  hc       1    PAM    H     54   +0.056390    1.0080 
  507  c3       1    PAM    C     54   +0.021190   12.0110 
  508  hc       1    PAM    H     54   +0.110390    1.0080 
  509  c2       1    PAM    C     54   +0.512690   12.0110 
  510  o        1    PAM    O     54   -0.553110   15.9994 
  511  n        1    PAM    N     54   -0.837210   14.0067 
  512  hn       1    PAM    H     54   +0.375090    1.0080 
  513  hn       1    PAM    H     54   +0.375090    1.0080 
  514  c3       1    PAM    C     55   -0.116910   12.0110 
  515  hc       1    PAM    H     55   +0.056390    1.0080 
  516  hc       1    PAM    H     55   +0.056390    1.0080 
  517  c3       1    PAM    C     55   +0.021190   12.0110 
  518  hc       1    PAM    H     55   +0.110390    1.0080 
  519  c2       1    PAM    C     55   +0.512690   12.0110 
  520  o        1    PAM    O     55   -0.553110   15.9994 
  521  n        1    PAM    N     55   -0.837210   14.0067 
  522  hn       1    PAM    H     55   +0.375090    1.0080 
  523  hn       1    PAM    H     55   +0.375090    1.0080 
  524  c3       1    PAM    C     56   -0.116910   12.0110 
  525  hc       1    PAM    H     56   +0.056390    1.0080 
  526  hc       1    PAM    H     56   +0.056390    1.0080 
  527  c3       1    PAM    C     56   +0.021190   12.0110 
  528  hc       1    PAM    H     56   +0.110390    1.0080 
  529  c2       1    PAM    C     56   +0.512690   12.0110 
  530  o        1    PAM    O     56   -0.553110   15.9994 
  531  n        1    PAM    N     56   -0.837210   14.0067 
  532  hn       1    PAM    H     56   +0.375090    1.0080 
  533  hn       1    PAM    H     56   +0.375090    1.0080 
  534  c3       1    PAM    C     57   -0.050163   12.0110 
  535  hc       1    PAM    H     57   -0.017063    1.0080 
  536  hc       1    PAM    H     57   -0.017063    1.0080 
  537  c3       1    PAM    C     57   +0.023538   12.0110 
  538  hc       1    PAM    H     57   +0.018438    1.0080 
  539  c2       1    PAM    C     57   +0.528338   12.0110 
  540  o2       1    PAM    O     57   -0.716863   15.9994 
  541  o2       1    PAM    O     57   -0.769163   15.9994 
  542  c3       1    PAM    C     58   -0.116910   12.0110 
  543  hc       1    PAM    H     58   +0.056390    1.0080 
  544  hc       1    PAM    H     58   +0.056390    1.0080 
  545  c3       1    PAM    C     58   +0.021190   12.0110 
  546  hc       1    PAM    H     58   +0.110390    1.0080 
  547  c2       1    PAM    C     58   +0.512690   12.0110 
  548  o        1    PAM    O     58   -0.553110   15.9994 
  549  n        1    PAM    N     58   -0.837210   14.0067 
  550  hn       1    PAM    H     58   +0.375090    1.0080 
  551  hn       1    PAM    H     58   +0.375090    1.0080 
  552  c3       1    PAM    C     59   -0.116910   12.0110 
  553  hc       1    PAM    H     59   +0.056390    1.0080 
  554  hc       1    PAM    H     59   +0.056390    1.0080 
  555  c3       1    PAM    C     59   +0.021190   12.0110 
  556  hc       1    PAM    H     59   +0.110390    1.0080 
  557  c2       1    PAM    C     59   +0.512690   12.0110 
  558  o        1    PAM    O     59   -0.553110   15.9994 
  559  n        1    PAM    N     59   -0.837210   14.0067 
  560  hn       1    PAM    H     59   +0.375090    1.0080 
  561  hn       1    PAM    H     59   +0.375090    1.0080 
  562  c3       1    PAM    C     60   -0.116910   12.0110 
  563  hc       1    PAM    H     60   +0.056390    1.0080 
  564  hc       1    PAM    H     60   +0.056390    1.0080 
  565  c3       1    PAM    C     60   +0.021190   12.0110 
  566  hc       1    PAM    H     60   +0.110390    1.0080 
  567  c2       1    PAM    C     60   +0.512690   12.0110 
  568  o        1    PAM    O     60   -0.553110   15.9994 
  569  n        1    PAM    N     60   -0.837210   14.0067 
  570  hn       1    PAM    H     60   +0.375090    1.0080 
  571  hn       1    PAM    H     60   +0.375090    1.0080 
  572  c3       1    PAM    C     61   -0.050163   12.0110 
  573  hc       1    PAM    H     61   -0.017063    1.0080 
  574  hc       1    PAM    H     61   -0.017063    1.0080 
  575  c3       1    PAM    C     61   +0.023538   12.0110 
  576  hc       1    PAM    H     61   +0.018438    1.0080 
  577  c2       1    PAM    C     61   +0.528338   12.0110 
  578  o2       1    PAM    O     61   -0.716863   15.9994 
  579  o2       1    PAM    O     61   -0.769163   15.9994 
  580  c3       1    PAM    C     62   -0.116910   12.0110 
  581  hc       1    PAM    H     62   +0.056390    1.0080 
  582  hc       1    PAM    H     62   +0.056390    1.0080 
  583  c3       1    PAM    C     62   +0.021190   12.0110 
  584  hc       1    PAM    H     62   +0.110390    1.0080 
  585  c2       1    PAM    C     62   +0.512690   12.0110 
  586  o        1    PAM    O     62   -0.553110   15.9994 
  587  n        1    PAM    N     62   -0.837210   14.0067 
  588  hn       1    PAM    H     62   +0.375090    1.0080 
  589  hn       1    PAM    H     62   +0.375090    1.0080 
  590  c3       1    PAM    C     63   -0.116910   12.0110 
  591  hc       1    PAM    H     63   +0.056390    1.0080 
  592  hc       1    PAM    H     63   +0.056390    1.0080 
  593  c3       1    PAM    C     63   +0.021190   12.0110 
  594  hc       1    PAM    H     63   +0.110390    1.0080 
  595  c2       1    PAM    C     63   +0.512690   12.0110 
  596  o        1    PAM    O     63   -0.553110   15.9994 
  597  n        1    PAM    N     63   -0.837210   14.0067 
  598  hn       1    PAM    H     63   +0.375090    1.0080 
  599  hn       1    PAM    H     63   +0.375090    1.0080 
  600  c3       1    PAM    C     64   -0.116910   12.0110 
  601  hc       1    PAM    H     64   +0.056390    1.0080 
  602  hc       1    PAM    H     64   +0.056390    1.0080 
  603  c3       1    PAM    C     64   +0.021190   12.0110 
  604  hc       1    PAM    H     64   +0.110390    1.0080 
  605  c2       1    PAM    C     64   +0.512690   12.0110 
  606  o        1    PAM    O     64   -0.553110   15.9994 
  607  n        1    PAM    N     64   -0.837210   14.0067 
  608  hn       1    PAM    H     64   +0.375090    1.0080 
  609  hn       1    PAM    H     64   +0.375090    1.0080 
  610  c3       1    PAM    C     65   -0.050163   12.0110 
  611  hc       1    PAM    H     65   -0.017063    1.0080 
  612  hc       1    PAM    H     65   -0.017063    1.0080 
  613  c3       1    PAM    C     65   +0.023538   12.0110 
  614  hc       1    PAM    H     65   +0.018438    1.0080 
  615  c2       1    PAM    C     65   +0.528338   12.0110 
  616  o2       1    PAM    O     65   -0.716863   15.9994 
  617  o2       1    PAM    O     65   -0.769163   15.9994 
  618  c3       1    PAM    C     66   -0.116910   12.0110 
  619  hc       1    PAM    H     66   +0.056390    1.0080 
  620  hc       1    PAM    H     66   +0.056390    1.0080 
  621  c3       1    PAM    C     66   +0.021190   12.0110 
  622  hc       1    PAM    H     66   +0.110390    1.0080 
  623  c2       1    PAM    C     66   +0.512690   12.0110 
  624  o        1    PAM    O     66   -0.553110   15.9994 
  625  n        1    PAM    N     66   -0.837210   14.0067 
  626  hn       1    PAM    H     66   +0.375090    1.0080 
  627  hn       1    PAM    H     66   +0.375090    1.0080 
  628  c3       1    PAM    C     67   -0.116910   12.0110 
  629  hc       1    PAM    H     67   +0.056390    1.0080 
  630  hc       1    PAM    H     67   +0.056390    1.0080 
  631  c3       1    PAM    C     67   +0.021190   12.0110 
  632  hc       1    PAM    H     67   +0.110390    1.0080 
  633  c2       1    PAM    C     67   +0.512690   12.0110 
  634  o        1    PAM    O     67   -0.553110   15.9994 
  635  n        1    PAM    N     67   -0.837210   14.0067 
  636  hn       1    PAM    H     67   +0.375090    1.0080 
  637  hn       1    PAM    H     67   +0.375090    1.0080 
  638  c3       1    PAM    C     68   -0.116910   12.0110 
  639  hc       1    PAM    H     68   +0.056390    1.0080 
  640  hc       1    PAM    H     68   +0.056390    1.0080 
  641  c3       1    PAM    C     68   +0.021190   12.0110 
  642  hc       1    PAM    H     68   +0.110390    1.0080 
  643  c2       1    PAM    C     68   +0.512690   12.0110 
  644  o        1    PAM    O     68   -0.553110   15.9994 
  645  n        1    PAM    N     68   -0.837210   14.0067 
  646  hn       1    PAM    H     68   +0.375090    1.0080 
  647  hn       1    PAM    H     68   +0.375090    1.0080 
  648  c3       1    PAM    C     69   -0.050163   12.0110 
  649  hc       1    PAM    H     69   -0.017063    1.0080 
  650  hc       1    PAM    H     69   -0.017063    1.0080 
  651  c3       1    PAM    C     69   +0.023538   12.0110 
  652  hc       1    PAM    H     69   +0.018438    1.0080 
  653  c2       1    PAM    C     69   +0.528338   12.0110 
  654  o2       1    PAM    O     69   -0.716863   15.9994 
  655  o2       1    PAM    O     69   -0.769163   15.9994 
  656  c3       1    PAM    C     70   -0.116910   12.0110 
  657  hc       1    PAM    H     70   +0.056390    1.0080 
  658  hc       1    PAM    H     70   +0.056390    1.0080 
  659  c3       1    PAM    C     70   +0.021190   12.0110 
  660  hc       1    PAM    H     70   +0.110390    1.0080 
  661  c2       1    PAM    C     70   +0.512690   12.0110 
  662  o        1    PAM    O     70   -0.553110   15.9994 
  663  n        1    PAM    N     70   -0.837210   14.0067 
  664  hn       1    PAM    H     70   +0.375090    1.0080 
  665  hn       1    PAM    H     70   +0.375090    1.0080 
  666  c3       1    PAM    C     71   -0.116910   12.0110 
  667  hc       1    PAM    H     71   +0.056390    1.0080 
  668  hc       1    PAM    H     71   +0.056390    1.0080 
  669  c3       1    PAM    C     71   +0.021190   12.0110 
  670  hc       1    PAM    H     71   +0.110390    1.0080 
  671  c2       1    PAM    C     71   +0.512690   12.0110 
  672  o        1    PAM    O     71   -0.553110   15.9994 
  673  n        1    PAM    N     71   -0.837210   14.0067 
  674  hn       1    PAM    H     71   +0.375090    1.0080 
  675  hn       1    PAM    H     71   +0.375090    1.0080 
  676  c3       1    PAM    C     72   -0.116910   12.0110 
  677  hc       1    PAM    H     72   +0.056390    1.0080 
  678  hc       1    PAM    H     72   +0.056390    1.0080 
  679  c3       1    PAM    C     72   +0.021190   12.0110 
  680  hc       1    PAM    H     72   +0.110390    1.0080 
  681  c2       1    PAM    C     72   +0.512690   12.0110 
  682  o        1    PAM    O     72   -0.553110   15.9994 
  683  n        1    PAM    N     72   -0.837210   14.0067 
  684  hn       1    PAM    H     72   +0.375090    1.0080 
  685  hn       1    PAM    H     72   +0.375090    1.0080 
  686  c3       1    PAM    C     73   -0.050163   12.0110 
  687  hc       1    PAM    H     73   -0.017063    1.0080 
  688  hc       1    PAM    H     73   -0.017063    1.0080 
  689  c3       1    PAM    C     73   +0.023538   12.0110 
  690  hc       1    PAM    H     73   +0.018438    1.0080 
  691  c2       1    PAM    C     73   +0.528338   12.0110 
  692  o2       1    PAM    O     73   -0.716863   15.9994 
  693  o2       1    PAM    O     73   -0.769163   15.9994 
  694  c3       1    PAM    C     74   -0.116910   12.0110 
  695  hc       1    PAM    H     74   +0.056390    1.0080 
  696  hc       1    PAM    H     74   +0.056390    1.0080 
  697  c3       1    PAM    C     74   +0.021190   12.0110 
  698  hc       1    PAM    H     74   +0.110390    1.0080 
  699  c2       1    PAM    C     74   +0.512690   12.0110 
  700  o        1    PAM    O     74   -0.553110   15.9994 
  701  n        1    PAM    N     74   -0.837210   14.0067 
  702  hn       1    PAM    H     74   +0.375090    1.0080 
  703  hn       1    PAM    H     74   +0.375090    1.0080 
  704  c3       1    PAM    C     75   -0.116910   12.0110 
  705  hc       1    PAM    H     75   +0.056390    1.0080 
  706  hc       1    PAM    H     75   +0.056390    1.0080 
  707  c3       1    PAM    C     75   +0.021190   12.0110 
  708  hc       1    PAM    H     75   +0.110390    1.0080 
  709  c2       1    PAM    C     75   +0.512690   12.0110 
  710  o        1    PAM    O     75   -0.553110   15.9994 
  711  n        1    PAM    N     75   -0.837210   14.0067 
  712  hn       1    PAM    H     75   +0.375090    1.0080 
  713  hn       1    PAM    H     75   +0.375090    1.0080 
  714  c3       1    PAM    C     76   -0.116910   12.0110 
  715  hc       1    PAM    H     76   +0.056390    1.0080 
  716  hc       1    PAM    H     76   +0.056390    1.0080 
  717  c3       1    PAM    C     76   +0.021190   12.0110 
  718  hc       1    PAM    H     76   +0.110390    1.0080 
  719  c2       1    PAM    C     76   +0.512690   12.0110 
  720  o        1    PAM    O     76   -0.553110   15.9994 
  721  n        1    PAM    N     76   -0.837210   14.0067 
  722  hn       1    PAM    H     76   +0.375090    1.0080 
  723  hn       1    PAM    H     76   +0.375090    1.0080 
  724  c3       1    PAM    C     77   -0.050163   12.0110 
  725  hc       1    PAM    H     77   -0.017063    1.0080 
  726  hc       1    PAM    H     77   -0.017063    1.0080 
  727  c3       1    PAM    C     77   +0.023538   12.0110 
  728  hc       1    PAM    H     77   +0.018438    1.0080 
  729  c2       1    PAM    C     77   +0.528338   12.0110 
  730  o2       1    PAM    O     77   -0.716863   15.9994 
  731  o2       1    PAM    O     77   -0.769163   15.9994 
  732  c3       1    PAM    C     78   -0.116910   12.0110 
  733  hc       1    PAM    H     78   +0.056390    1.0080 
  734  hc       1    PAM    H     78   +0.056390    1.0080 
  735  c3       1    PAM    C     78   +0.021190   12.0110 
  736  hc       1    PAM    H     78   +0.110390    1.0080 
  737  c2       1    PAM    C     78   +0.512690   12.0110 
  738  o        1    PAM    O     78   -0.553110   15.9994 
  739  n        1    PAM    N     78   -0.837210   14.0067 
  740  hn       1    PAM    H     78   +0.375090    1.0080 
  741  hn       1    PAM    H     78   +0.375090    1.0080 
  742  c3       1    PAM    C     79   -0.116910   12.0110 
  743  hc       1    PAM    H     79   +0.056390    1.0080 
  744  hc       1    PAM    H     79   +0.056390    1.0080 
  745  c3       1    PAM    C     79   +0.021190   12.0110 
  746  hc       1    PAM    H     79   +0.110390    1.0080 
  747  c2       1    PAM    C     79   +0.512690   12.0110 
  748  o        1    PAM    O     79   -0.553110   15.9994 
  749  n        1    PAM    N     79   -0.837210   14.0067 
  750  hn       1    PAM    H     79   +0.375090    1.0080 
  751  hn       1    PAM    H     79   +0.375090    1.0080 
  752  c3       1    PAM    C     80   -0.020973   12.0110 
  753  hc       1    PAM    H     80   +0.024827    1.0080 
  754  hc       1    PAM    H     80   +0.024827    1.0080 
  755  c3       1    PAM    C     80   -0.075573   12.0110 
  756  hc       1    PAM    H     80   +0.043527    1.0080 
  757  c2       1    PAM    C     80   +0.548827   12.0110 
  758  o        1    PAM    O     80   -0.573373   15.9994 
  759  n        1    PAM    N     80   -0.784073   14.0067 
  760  hn       1    PAM    H     80   +0.384227    1.0080 
  761  hn       1    PAM    H     80   +0.384227    1.0080 
  762  hc       1    PAM    H     80   +0.043527    1.0080 
;total charge -19.000 [e]
;molecular weight +5687.9 [g/mol]
[ bonds ]
;  ai   aj  funct   c0         c1
   1    2    1 ; hc   c3  
   2    3    1 ; c3   hc  
   2    4    1 ; c3   hc  
   2    5    1 ; c3   c3  
   5    6    1 ; c3   hc  
   5    7    1 ; c3   c2  
   5   10    1 ; c3   c3  
   7    8    1 ; c2   o2  
   7    9    1 ; c2   o2  
  10   11    1 ; c3   hc  
  10   12    1 ; c3   hc  
  10   13    1 ; c3   c3  
  13   14    1 ; c3   hc  
  13   15    1 ; c3   c2  
  13   20    1 ; c3   c3  
  15   16    1 ; c2   o   
  15   17    1 ; c2   n   
  17   18    1 ; n    hn  
  17   19    1 ; n    hn  
  20   21    1 ; c3   hc  
  20   22    1 ; c3   hc  
  20   23    1 ; c3   c3  
  23   24    1 ; c3   hc  
  23   25    1 ; c3   c2  
  23   30    1 ; c3   c3  
  25   26    1 ; c2   o   
  25   27    1 ; c2   n   
  27   28    1 ; n    hn  
  27   29    1 ; n    hn  
  30   31    1 ; c3   hc  
  30   32    1 ; c3   hc  
  30   33    1 ; c3   c3  
  33   34    1 ; c3   hc  
  33   35    1 ; c3   c2  
  33   40    1 ; c3   c3  
  35   36    1 ; c2   o   
  35   37    1 ; c2   n   
  37   38    1 ; n    hn  
  37   39    1 ; n    hn  
  40   41    1 ; c3   hc  
  40   42    1 ; c3   hc  
  40   43    1 ; c3   c3  
  43   44    1 ; c3   hc  
  43   45    1 ; c3   c2  
  43   48    1 ; c3   c3  
  45   46    1 ; c2   o2  
  45   47    1 ; c2   o2  
  48   49    1 ; c3   hc  
  48   50    1 ; c3   hc  
  48   51    1 ; c3   c3  
  51   52    1 ; c3   hc  
  51   53    1 ; c3   c2  
  51   58    1 ; c3   c3  
  53   54    1 ; c2   o   
  53   55    1 ; c2   n   
  55   56    1 ; n    hn  
  55   57    1 ; n    hn  
  58   59    1 ; c3   hc  
  58   60    1 ; c3   hc  
  58   61    1 ; c3   c3  
  61   62    1 ; c3   hc  
  61   63    1 ; c3   c2  
  61   68    1 ; c3   c3  
  63   64    1 ; c2   o   
  63   65    1 ; c2   n   
  65   66    1 ; n    hn  
  65   67    1 ; n    hn  
  68   69    1 ; c3   hc  
  68   70    1 ; c3   hc  
  68   71    1 ; c3   c3  
  71   72    1 ; c3   hc  
  71   73    1 ; c3   c2  
  71   78    1 ; c3   c3  
  73   74    1 ; c2   o   
  73   75    1 ; c2   n   
  75   76    1 ; n    hn  
  75   77    1 ; n    hn  
  78   79    1 ; c3   hc  
  78   80    1 ; c3   hc  
  78   81    1 ; c3   c3  
  81   82    1 ; c3   hc  
  81   83    1 ; c3   c2  
  81   86    1 ; c3   c3  
  83   84    1 ; c2   o2  
  83   85    1 ; c2   o2  
  86   87    1 ; c3   hc  
  86   88    1 ; c3   hc  
  86   89    1 ; c3   c3  
  89   90    1 ; c3   hc  
  89   91    1 ; c3   c2  
  89   96    1 ; c3   c3  
  91   92    1 ; c2   o   
  91   93    1 ; c2   n   
  93   94    1 ; n    hn  
  93   95    1 ; n    hn  
  96   97    1 ; c3   hc  
  96   98    1 ; c3   hc  
  96   99    1 ; c3   c3  
  99  100    1 ; c3   hc  
  99  101    1 ; c3   c2  
  99  106    1 ; c3   c3  
 101  102    1 ; c2   o   
 101  103    1 ; c2   n   
 103  104    1 ; n    hn  
 103  105    1 ; n    hn  
 106  107    1 ; c3   hc  
 106  108    1 ; c3   hc  
 106  109    1 ; c3   c3  
 109  110    1 ; c3   hc  
 109  111    1 ; c3   c2  
 109  116    1 ; c3   c3  
 111  112    1 ; c2   o   
 111  113    1 ; c2   n   
 113  114    1 ; n    hn  
 113  115    1 ; n    hn  
 116  117    1 ; c3   hc  
 116  118    1 ; c3   hc  
 116  119    1 ; c3   c3  
 119  120    1 ; c3   hc  
 119  121    1 ; c3   c2  
 119  124    1 ; c3   c3  
 121  122    1 ; c2   o2  
 121  123    1 ; c2   o2  
 124  125    1 ; c3   hc  
 124  126    1 ; c3   hc  
 124  127    1 ; c3   c3  
 127  128    1 ; c3   hc  
 127  129    1 ; c3   c2  
 127  134    1 ; c3   c3  
 129  130    1 ; c2   o   
 129  131    1 ; c2   n   
 131  132    1 ; n    hn  
 131  133    1 ; n    hn  
 134  135    1 ; c3   hc  
 134  136    1 ; c3   hc  
 134  137    1 ; c3   c3  
 137  138    1 ; c3   hc  
 137  139    1 ; c3   c2  
 137  144    1 ; c3   c3  
 139  140    1 ; c2   o   
 139  141    1 ; c2   n   
 141  142    1 ; n    hn  
 141  143    1 ; n    hn  
 144  145    1 ; c3   hc  
 144  146    1 ; c3   hc  
 144  147    1 ; c3   c3  
 147  148    1 ; c3   hc  
 147  149    1 ; c3   c2  
 147  154    1 ; c3   c3  
 149  150    1 ; c2   o   
 149  151    1 ; c2   n   
 151  152    1 ; n    hn  
 151  153    1 ; n    hn  
 154  155    1 ; c3   hc  
 154  156    1 ; c3   hc  
 154  157    1 ; c3   c3  
 157  158    1 ; c3   hc  
 157  159    1 ; c3   c2  
 157  162    1 ; c3   c3  
 159  160    1 ; c2   o2  
 159  161    1 ; c2   o2  
 162  163    1 ; c3   hc  
 162  164    1 ; c3   hc  
 162  165    1 ; c3   c3  
 165  166    1 ; c3   hc  
 165  167    1 ; c3   c2  
 165  172    1 ; c3   c3  
 167  168    1 ; c2   o   
 167  169    1 ; c2   n   
 169  170    1 ; n    hn  
 169  171    1 ; n    hn  
 172  173    1 ; c3   hc  
 172  174    1 ; c3   hc  
 172  175    1 ; c3   c3  
 175  176    1 ; c3   hc  
 175  177    1 ; c3   c2  
 175  182    1 ; c3   c3  
 177  178    1 ; c2   o   
 177  179    1 ; c2   n   
 179  180    1 ; n    hn  
 179  181    1 ; n    hn  
 182  183    1 ; c3   hc  
 182  184    1 ; c3   hc  
 182  185    1 ; c3   c3  
 185  186    1 ; c3   hc  
 185  187    1 ; c3   c2  
 185  192    1 ; c3   c3  
 187  188    1 ; c2   o   
 187  189    1 ; c2   n   
 189  190    1 ; n    hn  
 189  191    1 ; n    hn  
 192  193    1 ; c3   hc  
 192  194    1 ; c3   hc  
 192  195    1 ; c3   c3  
 195  196    1 ; c3   hc  
 195  197    1 ; c3   c2  
 195  200    1 ; c3   c3  
 197  198    1 ; c2   o2  
 197  199    1 ; c2   o2  
 200  201    1 ; c3   hc  
 200  202    1 ; c3   hc  
 200  203    1 ; c3   c3  
 203  204    1 ; c3   hc  
 203  205    1 ; c3   c2  
 203  210    1 ; c3   c3  
 205  206    1 ; c2   o   
 205  207    1 ; c2   n   
 207  208    1 ; n    hn  
 207  209    1 ; n    hn  
 210  211    1 ; c3   hc  
 210  212    1 ; c3   hc  
 210  213    1 ; c3   c3  
 213  214    1 ; c3   hc  
 213  215    1 ; c3   c2  
 213  220    1 ; c3   c3  
 215  216    1 ; c2   o   
 215  217    1 ; c2   n   
 217  218    1 ; n    hn  
 217  219    1 ; n    hn  
 220  221    1 ; c3   hc  
 220  222    1 ; c3   hc  
 220  223    1 ; c3   c3  
 223  224    1 ; c3   hc  
 223  225    1 ; c3   c2  
 223  230    1 ; c3   c3  
 225  226    1 ; c2   o   
 225  227    1 ; c2   n   
 227  228    1 ; n    hn  
 227  229    1 ; n    hn  
 230  231    1 ; c3   hc  
 230  232    1 ; c3   hc  
 230  233    1 ; c3   c3  
 233  234    1 ; c3   hc  
 233  235    1 ; c3   c2  
 233  238    1 ; c3   c3  
 235  236    1 ; c2   o2  
 235  237    1 ; c2   o2  
 238  239    1 ; c3   hc  
 238  240    1 ; c3   hc  
 238  241    1 ; c3   c3  
 241  242    1 ; c3   hc  
 241  243    1 ; c3   c2  
 241  248    1 ; c3   c3  
 243  244    1 ; c2   o   
 243  245    1 ; c2   n   
 245  246    1 ; n    hn  
 245  247    1 ; n    hn  
 248  249    1 ; c3   hc  
 248  250    1 ; c3   hc  
 248  251    1 ; c3   c3  
 251  252    1 ; c3   hc  
 251  253    1 ; c3   c2  
 251  258    1 ; c3   c3  
 253  254    1 ; c2   o   
 253  255    1 ; c2   n   
 255  256    1 ; n    hn  
 255  257    1 ; n    hn  
 258  259    1 ; c3   hc  
 258  260    1 ; c3   hc  
 258  261    1 ; c3   c3  
 261  262    1 ; c3   hc  
 261  263    1 ; c3   c2  
 261  268    1 ; c3   c3  
 263  264    1 ; c2   o   
 263  265    1 ; c2   n   
 265  266    1 ; n    hn  
 265  267    1 ; n    hn  
 268  269    1 ; c3   hc  
 268  270    1 ; c3   hc  
 268  271    1 ; c3   c3  
 271  272    1 ; c3   hc  
 271  273    1 ; c3   c2  
 271  276    1 ; c3   c3  
 273  274    1 ; c2   o2  
 273  275    1 ; c2   o2  
 276  277    1 ; c3   hc  
 276  278    1 ; c3   hc  
 276  279    1 ; c3   c3  
 279  280    1 ; c3   hc  
 279  281    1 ; c3   c2  
 279  286    1 ; c3   c3  
 281  282    1 ; c2   o   
 281  283    1 ; c2   n   
 283  284    1 ; n    hn  
 283  285    1 ; n    hn  
 286  287    1 ; c3   hc  
 286  288    1 ; c3   hc  
 286  289    1 ; c3   c3  
 289  290    1 ; c3   hc  
 289  291    1 ; c3   c2  
 289  296    1 ; c3   c3  
 291  292    1 ; c2   o   
 291  293    1 ; c2   n   
 293  294    1 ; n    hn  
 293  295    1 ; n    hn  
 296  297    1 ; c3   hc  
 296  298    1 ; c3   hc  
 296  299    1 ; c3   c3  
 299  300    1 ; c3   hc  
 299  301    1 ; c3   c2  
 299  306    1 ; c3   c3  
 301  302    1 ; c2   o   
 301  303    1 ; c2   n   
 303  304    1 ; n    hn  
 303  305    1 ; n    hn  
 306  307    1 ; c3   hc  
 306  308    1 ; c3   hc  
 306  309    1 ; c3   c3  
 309  310    1 ; c3   hc  
 309  311    1 ; c3   c2  
 309  314    1 ; c3   c3  
 311  312    1 ; c2   o2  
 311  313    1 ; c2   o2  
 314  315    1 ; c3   hc  
 314  316    1 ; c3   hc  
 314  317    1 ; c3   c3  
 317  318    1 ; c3   hc  
 317  319    1 ; c3   c2  
 317  324    1 ; c3   c3  
 319  320    1 ; c2   o   
 319  321    1 ; c2   n   
 321  322    1 ; n    hn  
 321  323    1 ; n    hn  
 324  325    1 ; c3   hc  
 324  326    1 ; c3   hc  
 324  327    1 ; c3   c3  
 327  328    1 ; c3   hc  
 327  329    1 ; c3   c2  
 327  334    1 ; c3   c3  
 329  330    1 ; c2   o   
 329  331    1 ; c2   n   
 331  332    1 ; n    hn  
 331  333    1 ; n    hn  
 334  335    1 ; c3   hc  
 334  336    1 ; c3   hc  
 334  337    1 ; c3   c3  
 337  338    1 ; c3   hc  
 337  339    1 ; c3   c2  
 337  344    1 ; c3   c3  
 339  340    1 ; c2   o   
 339  341    1 ; c2   n   
 341  342    1 ; n    hn  
 341  343    1 ; n    hn  
 344  345    1 ; c3   hc  
 344  346    1 ; c3   hc  
 344  347    1 ; c3   c3  
 347  348    1 ; c3   hc  
 347  349    1 ; c3   c2  
 347  352    1 ; c3   c3  
 349  350    1 ; c2   o2  
 349  351    1 ; c2   o2  
 352  353    1 ; c3   hc  
 352  354    1 ; c3   hc  
 352  355    1 ; c3   c3  
 355  356    1 ; c3   hc  
 355  357    1 ; c3   c2  
 355  362    1 ; c3   c3  
 357  358    1 ; c2   o   
 357  359    1 ; c2   n   
 359  360    1 ; n    hn  
 359  361    1 ; n    hn  
 362  363    1 ; c3   hc  
 362  364    1 ; c3   hc  
 362  365    1 ; c3   c3  
 365  366    1 ; c3   hc  
 365  367    1 ; c3   c2  
 365  372    1 ; c3   c3  
 367  368    1 ; c2   o   
 367  369    1 ; c2   n   
 369  370    1 ; n    hn  
 369  371    1 ; n    hn  
 372  373    1 ; c3   hc  
 372  374    1 ; c3   hc  
 372  375    1 ; c3   c3  
 375  376    1 ; c3   hc  
 375  377    1 ; c3   c2  
 375  382    1 ; c3   c3  
 377  378    1 ; c2   o   
 377  379    1 ; c2   n   
 379  380    1 ; n    hn  
 379  381    1 ; n    hn  
 382  383    1 ; c3   hc  
 382  384    1 ; c3   hc  
 382  385    1 ; c3   c3  
 385  386    1 ; c3   hc  
 385  387    1 ; c3   c2  
 385  390    1 ; c3   c3  
 387  388    1 ; c2   o2  
 387  389    1 ; c2   o2  
 390  391    1 ; c3   hc  
 390  392    1 ; c3   hc  
 390  393    1 ; c3   c3  
 393  394    1 ; c3   hc  
 393  395    1 ; c3   c2  
 393  400    1 ; c3   c3  
 395  396    1 ; c2   o   
 395  397    1 ; c2   n   
 397  398    1 ; n    hn  
 397  399    1 ; n    hn  
 400  401    1 ; c3   hc  
 400  402    1 ; c3   hc  
 400  403    1 ; c3   c3  
 403  404    1 ; c3   hc  
 403  405    1 ; c3   c2  
 403  410    1 ; c3   c3  
 405  406    1 ; c2   o   
 405  407    1 ; c2   n   
 407  408    1 ; n    hn  
 407  409    1 ; n    hn  
 410  411    1 ; c3   hc  
 410  412    1 ; c3   hc  
 410  413    1 ; c3   c3  
 413  414    1 ; c3   hc  
 413  415    1 ; c3   c2  
 413  420    1 ; c3   c3  
 415  416    1 ; c2   o   
 415  417    1 ; c2   n   
 417  418    1 ; n    hn  
 417  419    1 ; n    hn  
 420  421    1 ; c3   hc  
 420  422    1 ; c3   hc  
 420  423    1 ; c3   c3  
 423  424    1 ; c3   hc  
 423  425    1 ; c3   c2  
 423  428    1 ; c3   c3  
 425  426    1 ; c2   o2  
 425  427    1 ; c2   o2  
 428  429    1 ; c3   hc  
 428  430    1 ; c3   hc  
 428  431    1 ; c3   c3  
 431  432    1 ; c3   hc  
 431  433    1 ; c3   c2  
 431  438    1 ; c3   c3  
 433  434    1 ; c2   o   
 433  435    1 ; c2   n   
 435  436    1 ; n    hn  
 435  437    1 ; n    hn  
 438  439    1 ; c3   hc  
 438  440    1 ; c3   hc  
 438  441    1 ; c3   c3  
 441  442    1 ; c3   hc  
 441  443    1 ; c3   c2  
 441  448    1 ; c3   c3  
 443  444    1 ; c2   o   
 443  445    1 ; c2   n   
 445  446    1 ; n    hn  
 445  447    1 ; n    hn  
 448  449    1 ; c3   hc  
 448  450    1 ; c3   hc  
 448  451    1 ; c3   c3  
 451  452    1 ; c3   hc  
 451  453    1 ; c3   c2  
 451  458    1 ; c3   c3  
 453  454    1 ; c2   o   
 453  455    1 ; c2   n   
 455  456    1 ; n    hn  
 455  457    1 ; n    hn  
 458  459    1 ; c3   hc  
 458  460    1 ; c3   hc  
 458  461    1 ; c3   c3  
 461  462    1 ; c3   hc  
 461  463    1 ; c3   c2  
 461  466    1 ; c3   c3  
 463  464    1 ; c2   o2  
 463  465    1 ; c2   o2  
 466  467    1 ; c3   hc  
 466  468    1 ; c3   hc  
 466  469    1 ; c3   c3  
 469  470    1 ; c3   hc  
 469  471    1 ; c3   c2  
 469  476    1 ; c3   c3  
 471  472    1 ; c2   o   
 471  473    1 ; c2   n   
 473  474    1 ; n    hn  
 473  475    1 ; n    hn  
 476  477    1 ; c3   hc  
 476  478    1 ; c3   hc  
 476  479    1 ; c3   c3  
 479  480    1 ; c3   hc  
 479  481    1 ; c3   c2  
 479  486    1 ; c3   c3  
 481  482    1 ; c2   o   
 481  483    1 ; c2   n   
 483  484    1 ; n    hn  
 483  485    1 ; n    hn  
 486  487    1 ; c3   hc  
 486  488    1 ; c3   hc  
 486  489    1 ; c3   c3  
 489  490    1 ; c3   hc  
 489  491    1 ; c3   c2  
 489  496    1 ; c3   c3  
 491  492    1 ; c2   o   
 491  493    1 ; c2   n   
 493  494    1 ; n    hn  
 493  495    1 ; n    hn  
 496  497    1 ; c3   hc  
 496  498    1 ; c3   hc  
 496  499    1 ; c3   c3  
 499  500    1 ; c3   hc  
 499  501    1 ; c3   c2  
 499  504    1 ; c3   c3  
 501  502    1 ; c2   o2  
 501  503    1 ; c2   o2  
 504  505    1 ; c3   hc  
 504  506    1 ; c3   hc  
 504  507    1 ; c3   c3  
 507  508    1 ; c3   hc  
 507  509    1 ; c3   c2  
 507  514    1 ; c3   c3  
 509  510    1 ; c2   o   
 509  511    1 ; c2   n   
 511  512    1 ; n    hn  
 511  513    1 ; n    hn  
 514  515    1 ; c3   hc  
 514  516    1 ; c3   hc  
 514  517    1 ; c3   c3  
 517  518    1 ; c3   hc  
 517  519    1 ; c3   c2  
 517  524    1 ; c3   c3  
 519  520    1 ; c2   o   
 519  521    1 ; c2   n   
 521  522    1 ; n    hn  
 521  523    1 ; n    hn  
 524  525    1 ; c3   hc  
 524  526    1 ; c3   hc  
 524  527    1 ; c3   c3  
 527  528    1 ; c3   hc  
 527  529    1 ; c3   c2  
 527  534    1 ; c3   c3  
 529  530    1 ; c2   o   
 529  531    1 ; c2   n   
 531  532    1 ; n    hn  
 531  533    1 ; n    hn  
 534  535    1 ; c3   hc  
 534  536    1 ; c3   hc  
 534  537    1 ; c3   c3  
 537  538    1 ; c3   hc  
 537  539    1 ; c3   c2  
 537  542    1 ; c3   c3  
 539  540    1 ; c2   o2  
 539  541    1 ; c2   o2  
 542  543    1 ; c3   hc  
 542  544    1 ; c3   hc  
 542  545    1 ; c3   c3  
 545  546    1 ; c3   hc  
 545  547    1 ; c3   c2  
 545  552    1 ; c3   c3  
 547  548    1 ; c2   o   
 547  549    1 ; c2   n   
 549  550    1 ; n    hn  
 549  551    1 ; n    hn  
 552  553    1 ; c3   hc  
 552  554    1 ; c3   hc  
 552  555    1 ; c3   c3  
 555  556    1 ; c3   hc  
 555  557    1 ; c3   c2  
 555  562    1 ; c3   c3  
 557  558    1 ; c2   o   
 557  559    1 ; c2   n   
 559  560    1 ; n    hn  
 559  561    1 ; n    hn  
 562  563    1 ; c3   hc  
 562  564    1 ; c3   hc  
 562  565    1 ; c3   c3  
 565  566    1 ; c3   hc  
 565  567    1 ; c3   c2  
 565  572    1 ; c3   c3  
 567  568    1 ; c2   o   
 567  569    1 ; c2   n   
 569  570    1 ; n    hn  
 569  571    1 ; n    hn  
 572  573    1 ; c3   hc  
 572  574    1 ; c3   hc  
 572  575    1 ; c3   c3  
 575  576    1 ; c3   hc  
 575  577    1 ; c3   c2  
 575  580    1 ; c3   c3  
 577  578    1 ; c2   o2  
 577  579    1 ; c2   o2  
 580  581    1 ; c3   hc  
 580  582    1 ; c3   hc  
 580  583    1 ; c3   c3  
 583  584    1 ; c3   hc  
 583  585    1 ; c3   c2  
 583  590    1 ; c3   c3  
 585  586    1 ; c2   o   
 585  587    1 ; c2   n   
 587  588    1 ; n    hn  
 587  589    1 ; n    hn  
 590  591    1 ; c3   hc  
 590  592    1 ; c3   hc  
 590  593    1 ; c3   c3  
 593  594    1 ; c3   hc  
 593  595    1 ; c3   c2  
 593  600    1 ; c3   c3  
 595  596    1 ; c2   o   
 595  597    1 ; c2   n   
 597  598    1 ; n    hn  
 597  599    1 ; n    hn  
 600  601    1 ; c3   hc  
 600  602    1 ; c3   hc  
 600  603    1 ; c3   c3  
 603  604    1 ; c3   hc  
 603  605    1 ; c3   c2  
 603  610    1 ; c3   c3  
 605  606    1 ; c2   o   
 605  607    1 ; c2   n   
 607  608    1 ; n    hn  
 607  609    1 ; n    hn  
 610  611    1 ; c3   hc  
 610  612    1 ; c3   hc  
 610  613    1 ; c3   c3  
 613  614    1 ; c3   hc  
 613  615    1 ; c3   c2  
 613  618    1 ; c3   c3  
 615  616    1 ; c2   o2  
 615  617    1 ; c2   o2  
 618  619    1 ; c3   hc  
 618  620    1 ; c3   hc  
 618  621    1 ; c3   c3  
 621  622    1 ; c3   hc  
 621  623    1 ; c3   c2  
 621  628    1 ; c3   c3  
 623  624    1 ; c2   o   
 623  625    1 ; c2   n   
 625  626    1 ; n    hn  
 625  627    1 ; n    hn  
 628  629    1 ; c3   hc  
 628  630    1 ; c3   hc  
 628  631    1 ; c3   c3  
 631  632    1 ; c3   hc  
 631  633    1 ; c3   c2  
 631  638    1 ; c3   c3  
 633  634    1 ; c2   o   
 633  635    1 ; c2   n   
 635  636    1 ; n    hn  
 635  637    1 ; n    hn  
 638  639    1 ; c3   hc  
 638  640    1 ; c3   hc  
 638  641    1 ; c3   c3  
 641  642    1 ; c3   hc  
 641  643    1 ; c3   c2  
 641  648    1 ; c3   c3  
 643  644    1 ; c2   o   
 643  645    1 ; c2   n   
 645  646    1 ; n    hn  
 645  647    1 ; n    hn  
 648  649    1 ; c3   hc  
 648  650    1 ; c3   hc  
 648  651    1 ; c3   c3  
 651  652    1 ; c3   hc  
 651  653    1 ; c3   c2  
 651  656    1 ; c3   c3  
 653  654    1 ; c2   o2  
 653  655    1 ; c2   o2  
 656  657    1 ; c3   hc  
 656  658    1 ; c3   hc  
 656  659    1 ; c3   c3  
 659  660    1 ; c3   hc  
 659  661    1 ; c3   c2  
 659  666    1 ; c3   c3  
 661  662    1 ; c2   o   
 661  663    1 ; c2   n   
 663  664    1 ; n    hn  
 663  665    1 ; n    hn  
 666  667    1 ; c3   hc  
 666  668    1 ; c3   hc  
 666  669    1 ; c3   c3  
 669  670    1 ; c3   hc  
 669  671    1 ; c3   c2  
 669  676    1 ; c3   c3  
 671  672    1 ; c2   o   
 671  673    1 ; c2   n   
 673  674    1 ; n    hn  
 673  675    1 ; n    hn  
 676  677    1 ; c3   hc  
 676  678    1 ; c3   hc  
 676  679    1 ; c3   c3  
 679  680    1 ; c3   hc  
 679  681    1 ; c3   c2  
 679  686    1 ; c3   c3  
 681  682    1 ; c2   o   
 681  683    1 ; c2   n   
 683  684    1 ; n    hn  
 683  685    1 ; n    hn  
 686  687    1 ; c3   hc  
 686  688    1 ; c3   hc  
 686  689    1 ; c3   c3  
 689  690    1 ; c3   hc  
 689  691    1 ; c3   c2  
 689  694    1 ; c3   c3  
 691  692    1 ; c2   o2  
 691  693    1 ; c2   o2  
 694  695    1 ; c3   hc  
 694  696    1 ; c3   hc  
 694  697    1 ; c3   c3  
 697  698    1 ; c3   hc  
 697  699    1 ; c3   c2  
 697  704    1 ; c3   c3  
 699  700    1 ; c2   o   
 699  701    1 ; c2   n   
 701  702    1 ; n    hn  
 701  703    1 ; n    hn  
 704  705    1 ; c3   hc  
 704  706    1 ; c3   hc  
 704  707    1 ; c3   c3  
 707  708    1 ; c3   hc  
 707  709    1 ; c3   c2  
 707  714    1 ; c3   c3  
 709  710    1 ; c2   o   
 709  711    1 ; c2   n   
 711  712    1 ; n    hn  
 711  713    1 ; n    hn  
 714  715    1 ; c3   hc  
 714  716    1 ; c3   hc  
 714  717    1 ; c3   c3  
 717  718    1 ; c3   hc  
 717  719    1 ; c3   c2  
 717  724    1 ; c3   c3  
 719  720    1 ; c2   o   
 719  721    1 ; c2   n   
 721  722    1 ; n    hn  
 721  723    1 ; n    hn  
 724  725    1 ; c3   hc  
 724  726    1 ; c3   hc  
 724  727    1 ; c3   c3  
 727  728    1 ; c3   hc  
 727  729    1 ; c3   c2  
 727  732    1 ; c3   c3  
 729  730    1 ; c2   o2  
 729  731    1 ; c2   o2  
 732  733    1 ; c3   hc  
 732  734    1 ; c3   hc  
 732  735    1 ; c3   c3  
 735  736    1 ; c3   hc  
 735  737    1 ; c3   c2  
 735  742    1 ; c3   c3  
 737  738    1 ; c2   o   
 737  739    1 ; c2   n   
 739  740    1 ; n    hn  
 739  741    1 ; n    hn  
 742  743    1 ; c3   hc  
 742  744    1 ; c3   hc  
 742  745    1 ; c3   c3  
 745  746    1 ; c3   hc  
 745  747    1 ; c3   c2  
 745  752    1 ; c3   c3  
 747  748    1 ; c2   o   
 747  749    1 ; c2   n   
 749  750    1 ; n    hn  
 749  751    1 ; n    hn  
 752  753    1 ; c3   hc  
 752  754    1 ; c3   hc  
 752  755    1 ; c3   c3  
 755  756    1 ; c3   hc  
 755  757    1 ; c3   c2  
 755  762    1 ; c3   hc  
 757  758    1 ; c2   o   
 757  759    1 ; c2   n   
 759  760    1 ; n    hn  
 759  761    1 ; n    hn  
[ pairs ]
;  ai   aj  funct
   1    6     1 
   1    7     1 
   1   10     1 
   2    8     1 
   2    9     1 
   2   11     1 
   2   12     1 
   2   13     1 
   3    6     1 
   3    7     1 
   3   10     1 
   4    6     1 
   4    7     1 
   4   10     1 
   5   14     1 
   5   15     1 
   5   20     1 
   6    8     1 
   6    9     1 
   6   11     1 
   6   12     1 
   6   13     1 
   7   11     1 
   7   12     1 
   7   13     1 
   8   10     1 
   9   10     1 
  10   16     1 
  10   17     1 
  10   21     1 
  10   22     1 
  10   23     1 
  11   14     1 
  11   15     1 
  11   20     1 
  12   14     1 
  12   15     1 
  12   20     1 
  13   18     1 
  13   19     1 
  13   24     1 
  13   25     1 
  13   30     1 
  14   16     1 
  14   17     1 
  14   21     1 
  14   22     1 
  14   23     1 
  15   21     1 
  15   22     1 
  15   23     1 
  16   18     1 
  16   19     1 
  16   20     1 
  17   20     1 
  20   26     1 
  20   27     1 
  20   31     1 
  20   32     1 
  20   33     1 
  21   24     1 
  21   25     1 
  21   30     1 
  22   24     1 
  22   25     1 
  22   30     1 
  23   28     1 
  23   29     1 
  23   34     1 
  23   35     1 
  23   40     1 
  24   26     1 
  24   27     1 
  24   31     1 
  24   32     1 
  24   33     1 
  25   31     1 
  25   32     1 
  25   33     1 
  26   28     1 
  26   29     1 
  26   30     1 
  27   30     1 
  30   36     1 
  30   37     1 
  30   41     1 
  30   42     1 
  30   43     1 
  31   34     1 
  31   35     1 
  31   40     1 
  32   34     1 
  32   35     1 
  32   40     1 
  33   38     1 
  33   39     1 
  33   44     1 
  33   45     1 
  33   48     1 
  34   36     1 
  34   37     1 
  34   41     1 
  34   42     1 
  34   43     1 
  35   41     1 
  35   42     1 
  35   43     1 
  36   38     1 
  36   39     1 
  36   40     1 
  37   40     1 
  40   46     1 
  40   47     1 
  40   49     1 
  40   50     1 
  40   51     1 
  41   44     1 
  41   45     1 
  41   48     1 
  42   44     1 
  42   45     1 
  42   48     1 
  43   52     1 
  43   53     1 
  43   58     1 
  44   46     1 
  44   47     1 
  44   49     1 
  44   50     1 
  44   51     1 
  45   49     1 
  45   50     1 
  45   51     1 
  46   48     1 
  47   48     1 
  48   54     1 
  48   55     1 
  48   59     1 
  48   60     1 
  48   61     1 
  49   52     1 
  49   53     1 
  49   58     1 
  50   52     1 
  50   53     1 
  50   58     1 
  51   56     1 
  51   57     1 
  51   62     1 
  51   63     1 
  51   68     1 
  52   54     1 
  52   55     1 
  52   59     1 
  52   60     1 
  52   61     1 
  53   59     1 
  53   60     1 
  53   61     1 
  54   56     1 
  54   57     1 
  54   58     1 
  55   58     1 
  58   64     1 
  58   65     1 
  58   69     1 
  58   70     1 
  58   71     1 
  59   62     1 
  59   63     1 
  59   68     1 
  60   62     1 
  60   63     1 
  60   68     1 
  61   66     1 
  61   67     1 
  61   72     1 
  61   73     1 
  61   78     1 
  62   64     1 
  62   65     1 
  62   69     1 
  62   70     1 
  62   71     1 
  63   69     1 
  63   70     1 
  63   71     1 
  64   66     1 
  64   67     1 
  64   68     1 
  65   68     1 
  68   74     1 
  68   75     1 
  68   79     1 
  68   80     1 
  68   81     1 
  69   72     1 
  69   73     1 
  69   78     1 
  70   72     1 
  70   73     1 
  70   78     1 
  71   76     1 
  71   77     1 
  71   82     1 
  71   83     1 
  71   86     1 
  72   74     1 
  72   75     1 
  72   79     1 
  72   80     1 
  72   81     1 
  73   79     1 
  73   80     1 
  73   81     1 
  74   76     1 
  74   77     1 
  74   78     1 
  75   78     1 
  78   84     1 
  78   85     1 
  78   87     1 
  78   88     1 
  78   89     1 
  79   82     1 
  79   83     1 
  79   86     1 
  80   82     1 
  80   83     1 
  80   86     1 
  81   90     1 
  81   91     1 
  81   96     1 
  82   84     1 
  82   85     1 
  82   87     1 
  82   88     1 
  82   89     1 
  83   87     1 
  83   88     1 
  83   89     1 
  84   86     1 
  85   86     1 
  86   92     1 
  86   93     1 
  86   97     1 
  86   98     1 
  86   99     1 
  87   90     1 
  87   91     1 
  87   96     1 
  88   90     1 
  88   91     1 
  88   96     1 
  89   94     1 
  89   95     1 
  89  100     1 
  89  101     1 
  89  106     1 
  90   92     1 
  90   93     1 
  90   97     1 
  90   98     1 
  90   99     1 
  91   97     1 
  91   98     1 
  91   99     1 
  92   94     1 
  92   95     1 
  92   96     1 
  93   96     1 
  96  102     1 
  96  103     1 
  96  107     1 
  96  108     1 
  96  109     1 
  97  100     1 
  97  101     1 
  97  106     1 
  98  100     1 
  98  101     1 
  98  106     1 
  99  104     1 
  99  105     1 
  99  110     1 
  99  111     1 
  99  116     1 
 100  102     1 
 100  103     1 
 100  107     1 
 100  108     1 
 100  109     1 
 101  107     1 
 101  108     1 
 101  109     1 
 102  104     1 
 102  105     1 
 102  106     1 
 103  106     1 
 106  112     1 
 106  113     1 
 106  117     1 
 106  118     1 
 106  119     1 
 107  110     1 
 107  111     1 
 107  116     1 
 108  110     1 
 108  111     1 
 108  116     1 
 109  114     1 
 109  115     1 
 109  120     1 
 109  121     1 
 109  124     1 
 110  112     1 
 110  113     1 
 110  117     1 
 110  118     1 
 110  119     1 
 111  117     1 
 111  118     1 
 111  119     1 
 112  114     1 
 112  115     1 
 112  116     1 
 113  116     1 
 116  122     1 
 116  123     1 
 116  125     1 
 116  126     1 
 116  127     1 
 117  120     1 
 117  121     1 
 117  124     1 
 118  120     1 
 118  121     1 
 118  124     1 
 119  128     1 
 119  129     1 
 119  134     1 
 120  122     1 
 120  123     1 
 120  125     1 
 120  126     1 
 120  127     1 
 121  125     1 
 121  126     1 
 121  127     1 
 122  124     1 
 123  124     1 
 124  130     1 
 124  131     1 
 124  135     1 
 124  136     1 
 124  137     1 
 125  128     1 
 125  129     1 
 125  134     1 
 126  128     1 
 126  129     1 
 126  134     1 
 127  132     1 
 127  133     1 
 127  138     1 
 127  139     1 
 127  144     1 
 128  130     1 
 128  131     1 
 128  135     1 
 128  136     1 
 128  137     1 
 129  135     1 
 129  136     1 
 129  137     1 
 130  132     1 
 130  133     1 
 130  134     1 
 131  134     1 
 134  140     1 
 134  141     1 
 134  145     1 
 134  146     1 
 134  147     1 
 135  138     1 
 135  139     1 
 135  144     1 
 136  138     1 
 136  139     1 
 136  144     1 
 137  142     1 
 137  143     1 
 137  148     1 
 137  149     1 
 137  154     1 
 138  140     1 
 138  141     1 
 138  145     1 
 138  146     1 
 138  147     1 
 139  145     1 
 139  146     1 
 139  147     1 
 140  142     1 
 140  143     1 
 140  144     1 
 141  144     1 
 144  150     1 
 144  151     1 
 144  155     1 
 144  156     1 
 144  157     1 
 145  148     1 
 145  149     1 
 145  154     1 
 146  148     1 
 146  149     1 
 146  154     1 
 147  152     1 
 147  153     1 
 147  158     1 
 147  159     1 
 147  162     1 
 148  150     1 
 148  151     1 
 148  155     1 
 148  156     1 
 148  157     1 
 149  155     1 
 149  156     1 
 149  157     1 
 150  152     1 
 150  153     1 
 150  154     1 
 151  154     1 
 154  160     1 
 154  161     1 
 154  163     1 
 154  164     1 
 154  165     1 
 155  158     1 
 155  159     1 
 155  162     1 
 156  158     1 
 156  159     1 
 156  162     1 
 157  166     1 
 157  167     1 
 157  172     1 
 158  160     1 
 158  161     1 
 158  163     1 
 158  164     1 
 158  165     1 
 159  163     1 
 159  164     1 
 159  165     1 
 160  162     1 
 161  162     1 
 162  168     1 
 162  169     1 
 162  173     1 
 162  174     1 
 162  175     1 
 163  166     1 
 163  167     1 
 163  172     1 
 164  166     1 
 164  167     1 
 164  172     1 
 165  170     1 
 165  171     1 
 165  176     1 
 165  177     1 
 165  182     1 
 166  168     1 
 166  169     1 
 166  173     1 
 166  174     1 
 166  175     1 
 167  173     1 
 167  174     1 
 167  175     1 
 168  170     1 
 168  171     1 
 168  172     1 
 169  172     1 
 172  178     1 
 172  179     1 
 172  183     1 
 172  184     1 
 172  185     1 
 173  176     1 
 173  177     1 
 173  182     1 
 174  176     1 
 174  177     1 
 174  182     1 
 175  180     1 
 175  181     1 
 175  186     1 
 175  187     1 
 175  192     1 
 176  178     1 
 176  179     1 
 176  183     1 
 176  184     1 
 176  185     1 
 177  183     1 
 177  184     1 
 177  185     1 
 178  180     1 
 178  181     1 
 178  182     1 
 179  182     1 
 182  188     1 
 182  189     1 
 182  193     1 
 182  194     1 
 182  195     1 
 183  186     1 
 183  187     1 
 183  192     1 
 184  186     1 
 184  187     1 
 184  192     1 
 185  190     1 
 185  191     1 
 185  196     1 
 185  197     1 
 185  200     1 
 186  188     1 
 186  189     1 
 186  193     1 
 186  194     1 
 186  195     1 
 187  193     1 
 187  194     1 
 187  195     1 
 188  190     1 
 188  191     1 
 188  192     1 
 189  192     1 
 192  198     1 
 192  199     1 
 192  201     1 
 192  202     1 
 192  203     1 
 193  196     1 
 193  197     1 
 193  200     1 
 194  196     1 
 194  197     1 
 194  200     1 
 195  204     1 
 195  205     1 
 195  210     1 
 196  198     1 
 196  199     1 
 196  201     1 
 196  202     1 
 196  203     1 
 197  201     1 
 197  202     1 
 197  203     1 
 198  200     1 
 199  200     1 
 200  206     1 
 200  207     1 
 200  211     1 
 200  212     1 
 200  213     1 
 201  204     1 
 201  205     1 
 201  210     1 
 202  204     1 
 202  205     1 
 202  210     1 
 203  208     1 
 203  209     1 
 203  214     1 
 203  215     1 
 203  220     1 
 204  206     1 
 204  207     1 
 204  211     1 
 204  212     1 
 204  213     1 
 205  211     1 
 205  212     1 
 205  213     1 
 206  208     1 
 206  209     1 
 206  210     1 
 207  210     1 
 210  216     1 
 210  217     1 
 210  221     1 
 210  222     1 
 210  223     1 
 211  214     1 
 211  215     1 
 211  220     1 
 212  214     1 
 212  215     1 
 212  220     1 
 213  218     1 
 213  219     1 
 213  224     1 
 213  225     1 
 213  230     1 
 214  216     1 
 214  217     1 
 214  221     1 
 214  222     1 
 214  223     1 
 215  221     1 
 215  222     1 
 215  223     1 
 216  218     1 
 216  219     1 
 216  220     1 
 217  220     1 
 220  226     1 
 220  227     1 
 220  231     1 
 220  232     1 
 220  233     1 
 221  224     1 
 221  225     1 
 221  230     1 
 222  224     1 
 222  225     1 
 222  230     1 
 223  228     1 
 223  229     1 
 223  234     1 
 223  235     1 
 223  238     1 
 224  226     1 
 224  227     1 
 224  231     1 
 224  232     1 
 224  233     1 
 225  231     1 
 225  232     1 
 225  233     1 
 226  228     1 
 226  229     1 
 226  230     1 
 227  230     1 
 230  236     1 
 230  237     1 
 230  239     1 
 230  240     1 
 230  241     1 
 231  234     1 
 231  235     1 
 231  238     1 
 232  234     1 
 232  235     1 
 232  238     1 
 233  242     1 
 233  243     1 
 233  248     1 
 234  236     1 
 234  237     1 
 234  239     1 
 234  240     1 
 234  241     1 
 235  239     1 
 235  240     1 
 235  241     1 
 236  238     1 
 237  238     1 
 238  244     1 
 238  245     1 
 238  249     1 
 238  250     1 
 238  251     1 
 239  242     1 
 239  243     1 
 239  248     1 
 240  242     1 
 240  243     1 
 240  248     1 
 241  246     1 
 241  247     1 
 241  252     1 
 241  253     1 
 241  258     1 
 242  244     1 
 242  245     1 
 242  249     1 
 242  250     1 
 242  251     1 
 243  249     1 
 243  250     1 
 243  251     1 
 244  246     1 
 244  247     1 
 244  248     1 
 245  248     1 
 248  254     1 
 248  255     1 
 248  259     1 
 248  260     1 
 248  261     1 
 249  252     1 
 249  253     1 
 249  258     1 
 250  252     1 
 250  253     1 
 250  258     1 
 251  256     1 
 251  257     1 
 251  262     1 
 251  263     1 
 251  268     1 
 252  254     1 
 252  255     1 
 252  259     1 
 252  260     1 
 252  261     1 
 253  259     1 
 253  260     1 
 253  261     1 
 254  256     1 
 254  257     1 
 254  258     1 
 255  258     1 
 258  264     1 
 258  265     1 
 258  269     1 
 258  270     1 
 258  271     1 
 259  262     1 
 259  263     1 
 259  268     1 
 260  262     1 
 260  263     1 
 260  268     1 
 261  266     1 
 261  267     1 
 261  272     1 
 261  273     1 
 261  276     1 
 262  264     1 
 262  265     1 
 262  269     1 
 262  270     1 
 262  271     1 
 263  269     1 
 263  270     1 
 263  271     1 
 264  266     1 
 264  267     1 
 264  268     1 
 265  268     1 
 268  274     1 
 268  275     1 
 268  277     1 
 268  278     1 
 268  279     1 
 269  272     1 
 269  273     1 
 269  276     1 
 270  272     1 
 270  273     1 
 270  276     1 
 271  280     1 
 271  281     1 
 271  286     1 
 272  274     1 
 272  275     1 
 272  277     1 
 272  278     1 
 272  279     1 
 273  277     1 
 273  278     1 
 273  279     1 
 274  276     1 
 275  276     1 
 276  282     1 
 276  283     1 
 276  287     1 
 276  288     1 
 276  289     1 
 277  280     1 
 277  281     1 
 277  286     1 
 278  280     1 
 278  281     1 
 278  286     1 
 279  284     1 
 279  285     1 
 279  290     1 
 279  291     1 
 279  296     1 
 280  282     1 
 280  283     1 
 280  287     1 
 280  288     1 
 280  289     1 
 281  287     1 
 281  288     1 
 281  289     1 
 282  284     1 
 282  285     1 
 282  286     1 
 283  286     1 
 286  292     1 
 286  293     1 
 286  297     1 
 286  298     1 
 286  299     1 
 287  290     1 
 287  291     1 
 287  296     1 
 288  290     1 
 288  291     1 
 288  296     1 
 289  294     1 
 289  295     1 
 289  300     1 
 289  301     1 
 289  306     1 
 290  292     1 
 290  293     1 
 290  297     1 
 290  298     1 
 290  299     1 
 291  297     1 
 291  298     1 
 291  299     1 
 292  294     1 
 292  295     1 
 292  296     1 
 293  296     1 
 296  302     1 
 296  303     1 
 296  307     1 
 296  308     1 
 296  309     1 
 297  300     1 
 297  301     1 
 297  306     1 
 298  300     1 
 298  301     1 
 298  306     1 
 299  304     1 
 299  305     1 
 299  310     1 
 299  311     1 
 299  314     1 
 300  302     1 
 300  303     1 
 300  307     1 
 300  308     1 
 300  309     1 
 301  307     1 
 301  308     1 
 301  309     1 
 302  304     1 
 302  305     1 
 302  306     1 
 303  306     1 
 306  312     1 
 306  313     1 
 306  315     1 
 306  316     1 
 306  317     1 
 307  310     1 
 307  311     1 
 307  314     1 
 308  310     1 
 308  311     1 
 308  314     1 
 309  318     1 
 309  319     1 
 309  324     1 
 310  312     1 
 310  313     1 
 310  315     1 
 310  316     1 
 310  317     1 
 311  315     1 
 311  316     1 
 311  317     1 
 312  314     1 
 313  314     1 
 314  320     1 
 314  321     1 
 314  325     1 
 314  326     1 
 314  327     1 
 315  318     1 
 315  319     1 
 315  324     1 
 316  318     1 
 316  319     1 
 316  324     1 
 317  322     1 
 317  323     1 
 317  328     1 
 317  329     1 
 317  334     1 
 318  320     1 
 318  321     1 
 318  325     1 
 318  326     1 
 318  327     1 
 319  325     1 
 319  326     1 
 319  327     1 
 320  322     1 
 320  323     1 
 320  324     1 
 321  324     1 
 324  330     1 
 324  331     1 
 324  335     1 
 324  336     1 
 324  337     1 
 325  328     1 
 325  329     1 
 325  334     1 
 326  328     1 
 326  329     1 
 326  334     1 
 327  332     1 
 327  333     1 
 327  338     1 
 327  339     1 
 327  344     1 
 328  330     1 
 328  331     1 
 328  335     1 
 328  336     1 
 328  337     1 
 329  335     1 
 329  336     1 
 329  337     1 
 330  332     1 
 330  333     1 
 330  334     1 
 331  334     1 
 334  340     1 
 334  341     1 
 334  345     1 
 334  346     1 
 334  347     1 
 335  338     1 
 335  339     1 
 335  344     1 
 336  338     1 
 336  339     1 
 336  344     1 
 337  342     1 
 337  343     1 
 337  348     1 
 337  349     1 
 337  352     1 
 338  340     1 
 338  341     1 
 338  345     1 
 338  346     1 
 338  347     1 
 339  345     1 
 339  346     1 
 339  347     1 
 340  342     1 
 340  343     1 
 340  344     1 
 341  344     1 
 344  350     1 
 344  351     1 
 344  353     1 
 344  354     1 
 344  355     1 
 345  348     1 
 345  349     1 
 345  352     1 
 346  348     1 
 346  349     1 
 346  352     1 
 347  356     1 
 347  357     1 
 347  362     1 
 348  350     1 
 348  351     1 
 348  353     1 
 348  354     1 
 348  355     1 
 349  353     1 
 349  354     1 
 349  355     1 
 350  352     1 
 351  352     1 
 352  358     1 
 352  359     1 
 352  363     1 
 352  364     1 
 352  365     1 
 353  356     1 
 353  357     1 
 353  362     1 
 354  356     1 
 354  357     1 
 354  362     1 
 355  360     1 
 355  361     1 
 355  366     1 
 355  367     1 
 355  372     1 
 356  358     1 
 356  359     1 
 356  363     1 
 356  364     1 
 356  365     1 
 357  363     1 
 357  364     1 
 357  365     1 
 358  360     1 
 358  361     1 
 358  362     1 
 359  362     1 
 362  368     1 
 362  369     1 
 362  373     1 
 362  374     1 
 362  375     1 
 363  366     1 
 363  367     1 
 363  372     1 
 364  366     1 
 364  367     1 
 364  372     1 
 365  370     1 
 365  371     1 
 365  376     1 
 365  377     1 
 365  382     1 
 366  368     1 
 366  369     1 
 366  373     1 
 366  374     1 
 366  375     1 
 367  373     1 
 367  374     1 
 367  375     1 
 368  370     1 
 368  371     1 
 368  372     1 
 369  372     1 
 372  378     1 
 372  379     1 
 372  383     1 
 372  384     1 
 372  385     1 
 373  376     1 
 373  377     1 
 373  382     1 
 374  376     1 
 374  377     1 
 374  382     1 
 375  380     1 
 375  381     1 
 375  386     1 
 375  387     1 
 375  390     1 
 376  378     1 
 376  379     1 
 376  383     1 
 376  384     1 
 376  385     1 
 377  383     1 
 377  384     1 
 377  385     1 
 378  380     1 
 378  381     1 
 378  382     1 
 379  382     1 
 382  388     1 
 382  389     1 
 382  391     1 
 382  392     1 
 382  393     1 
 383  386     1 
 383  387     1 
 383  390     1 
 384  386     1 
 384  387     1 
 384  390     1 
 385  394     1 
 385  395     1 
 385  400     1 
 386  388     1 
 386  389     1 
 386  391     1 
 386  392     1 
 386  393     1 
 387  391     1 
 387  392     1 
 387  393     1 
 388  390     1 
 389  390     1 
 390  396     1 
 390  397     1 
 390  401     1 
 390  402     1 
 390  403     1 
 391  394     1 
 391  395     1 
 391  400     1 
 392  394     1 
 392  395     1 
 392  400     1 
 393  398     1 
 393  399     1 
 393  404     1 
 393  405     1 
 393  410     1 
 394  396     1 
 394  397     1 
 394  401     1 
 394  402     1 
 394  403     1 
 395  401     1 
 395  402     1 
 395  403     1 
 396  398     1 
 396  399     1 
 396  400     1 
 397  400     1 
 400  406     1 
 400  407     1 
 400  411     1 
 400  412     1 
 400  413     1 
 401  404     1 
 401  405     1 
 401  410     1 
 402  404     1 
 402  405     1 
 402  410     1 
 403  408     1 
 403  409     1 
 403  414     1 
 403  415     1 
 403  420     1 
 404  406     1 
 404  407     1 
 404  411     1 
 404  412     1 
 404  413     1 
 405  411     1 
 405  412     1 
 405  413     1 
 406  408     1 
 406  409     1 
 406  410     1 
 407  410     1 
 410  416     1 
 410  417     1 
 410  421     1 
 410  422     1 
 410  423     1 
 411  414     1 
 411  415     1 
 411  420     1 
 412  414     1 
 412  415     1 
 412  420     1 
 413  418     1 
 413  419     1 
 413  424     1 
 413  425     1 
 413  428     1 
 414  416     1 
 414  417     1 
 414  421     1 
 414  422     1 
 414  423     1 
 415  421     1 
 415  422     1 
 415  423     1 
 416  418     1 
 416  419     1 
 416  420     1 
 417  420     1 
 420  426     1 
 420  427     1 
 420  429     1 
 420  430     1 
 420  431     1 
 421  424     1 
 421  425     1 
 421  428     1 
 422  424     1 
 422  425     1 
 422  428     1 
 423  432     1 
 423  433     1 
 423  438     1 
 424  426     1 
 424  427     1 
 424  429     1 
 424  430     1 
 424  431     1 
 425  429     1 
 425  430     1 
 425  431     1 
 426  428     1 
 427  428     1 
 428  434     1 
 428  435     1 
 428  439     1 
 428  440     1 
 428  441     1 
 429  432     1 
 429  433     1 
 429  438     1 
 430  432     1 
 430  433     1 
 430  438     1 
 431  436     1 
 431  437     1 
 431  442     1 
 431  443     1 
 431  448     1 
 432  434     1 
 432  435     1 
 432  439     1 
 432  440     1 
 432  441     1 
 433  439     1 
 433  440     1 
 433  441     1 
 434  436     1 
 434  437     1 
 434  438     1 
 435  438     1 
 438  444     1 
 438  445     1 
 438  449     1 
 438  450     1 
 438  451     1 
 439  442     1 
 439  443     1 
 439  448     1 
 440  442     1 
 440  443     1 
 440  448     1 
 441  446     1 
 441  447     1 
 441  452     1 
 441  453     1 
 441  458     1 
 442  444     1 
 442  445     1 
 442  449     1 
 442  450     1 
 442  451     1 
 443  449     1 
 443  450     1 
 443  451     1 
 444  446     1 
 444  447     1 
 444  448     1 
 445  448     1 
 448  454     1 
 448  455     1 
 448  459     1 
 448  460     1 
 448  461     1 
 449  452     1 
 449  453     1 
 449  458     1 
 450  452     1 
 450  453     1 
 450  458     1 
 451  456     1 
 451  457     1 
 451  462     1 
 451  463     1 
 451  466     1 
 452  454     1 
 452  455     1 
 452  459     1 
 452  460     1 
 452  461     1 
 453  459     1 
 453  460     1 
 453  461     1 
 454  456     1 
 454  457     1 
 454  458     1 
 455  458     1 
 458  464     1 
 458  465     1 
 458  467     1 
 458  468     1 
 458  469     1 
 459  462     1 
 459  463     1 
 459  466     1 
 460  462     1 
 460  463     1 
 460  466     1 
 461  470     1 
 461  471     1 
 461  476     1 
 462  464     1 
 462  465     1 
 462  467     1 
 462  468     1 
 462  469     1 
 463  467     1 
 463  468     1 
 463  469     1 
 464  466     1 
 465  466     1 
 466  472     1 
 466  473     1 
 466  477     1 
 466  478     1 
 466  479     1 
 467  470     1 
 467  471     1 
 467  476     1 
 468  470     1 
 468  471     1 
 468  476     1 
 469  474     1 
 469  475     1 
 469  480     1 
 469  481     1 
 469  486     1 
 470  472     1 
 470  473     1 
 470  477     1 
 470  478     1 
 470  479     1 
 471  477     1 
 471  478     1 
 471  479     1 
 472  474     1 
 472  475     1 
 472  476     1 
 473  476     1 
 476  482     1 
 476  483     1 
 476  487     1 
 476  488     1 
 476  489     1 
 477  480     1 
 477  481     1 
 477  486     1 
 478  480     1 
 478  481     1 
 478  486     1 
 479  484     1 
 479  485     1 
 479  490     1 
 479  491     1 
 479  496     1 
 480  482     1 
 480  483     1 
 480  487     1 
 480  488     1 
 480  489     1 
 481  487     1 
 481  488     1 
 481  489     1 
 482  484     1 
 482  485     1 
 482  486     1 
 483  486     1 
 486  492     1 
 486  493     1 
 486  497     1 
 486  498     1 
 486  499     1 
 487  490     1 
 487  491     1 
 487  496     1 
 488  490     1 
 488  491     1 
 488  496     1 
 489  494     1 
 489  495     1 
 489  500     1 
 489  501     1 
 489  504     1 
 490  492     1 
 490  493     1 
 490  497     1 
 490  498     1 
 490  499     1 
 491  497     1 
 491  498     1 
 491  499     1 
 492  494     1 
 492  495     1 
 492  496     1 
 493  496     1 
 496  502     1 
 496  503     1 
 496  505     1 
 496  506     1 
 496  507     1 
 497  500     1 
 497  501     1 
 497  504     1 
 498  500     1 
 498  501     1 
 498  504     1 
 499  508     1 
 499  509     1 
 499  514     1 
 500  502     1 
 500  503     1 
 500  505     1 
 500  506     1 
 500  507     1 
 501  505     1 
 501  506     1 
 501  507     1 
 502  504     1 
 503  504     1 
 504  510     1 
 504  511     1 
 504  515     1 
 504  516     1 
 504  517     1 
 505  508     1 
 505  509     1 
 505  514     1 
 506  508     1 
 506  509     1 
 506  514     1 
 507  512     1 
 507  513     1 
 507  518     1 
 507  519     1 
 507  524     1 
 508  510     1 
 508  511     1 
 508  515     1 
 508  516     1 
 508  517     1 
 509  515     1 
 509  516     1 
 509  517     1 
 510  512     1 
 510  513     1 
 510  514     1 
 511  514     1 
 514  520     1 
 514  521     1 
 514  525     1 
 514  526     1 
 514  527     1 
 515  518     1 
 515  519     1 
 515  524     1 
 516  518     1 
 516  519     1 
 516  524     1 
 517  522     1 
 517  523     1 
 517  528     1 
 517  529     1 
 517  534     1 
 518  520     1 
 518  521     1 
 518  525     1 
 518  526     1 
 518  527     1 
 519  525     1 
 519  526     1 
 519  527     1 
 520  522     1 
 520  523     1 
 520  524     1 
 521  524     1 
 524  530     1 
 524  531     1 
 524  535     1 
 524  536     1 
 524  537     1 
 525  528     1 
 525  529     1 
 525  534     1 
 526  528     1 
 526  529     1 
 526  534     1 
 527  532     1 
 527  533     1 
 527  538     1 
 527  539     1 
 527  542     1 
 528  530     1 
 528  531     1 
 528  535     1 
 528  536     1 
 528  537     1 
 529  535     1 
 529  536     1 
 529  537     1 
 530  532     1 
 530  533     1 
 530  534     1 
 531  534     1 
 534  540     1 
 534  541     1 
 534  543     1 
 534  544     1 
 534  545     1 
 535  538     1 
 535  539     1 
 535  542     1 
 536  538     1 
 536  539     1 
 536  542     1 
 537  546     1 
 537  547     1 
 537  552     1 
 538  540     1 
 538  541     1 
 538  543     1 
 538  544     1 
 538  545     1 
 539  543     1 
 539  544     1 
 539  545     1 
 540  542     1 
 541  542     1 
 542  548     1 
 542  549     1 
 542  553     1 
 542  554     1 
 542  555     1 
 543  546     1 
 543  547     1 
 543  552     1 
 544  546     1 
 544  547     1 
 544  552     1 
 545  550     1 
 545  551     1 
 545  556     1 
 545  557     1 
 545  562     1 
 546  548     1 
 546  549     1 
 546  553     1 
 546  554     1 
 546  555     1 
 547  553     1 
 547  554     1 
 547  555     1 
 548  550     1 
 548  551     1 
 548  552     1 
 549  552     1 
 552  558     1 
 552  559     1 
 552  563     1 
 552  564     1 
 552  565     1 
 553  556     1 
 553  557     1 
 553  562     1 
 554  556     1 
 554  557     1 
 554  562     1 
 555  560     1 
 555  561     1 
 555  566     1 
 555  567     1 
 555  572     1 
 556  558     1 
 556  559     1 
 556  563     1 
 556  564     1 
 556  565     1 
 557  563     1 
 557  564     1 
 557  565     1 
 558  560     1 
 558  561     1 
 558  562     1 
 559  562     1 
 562  568     1 
 562  569     1 
 562  573     1 
 562  574     1 
 562  575     1 
 563  566     1 
 563  567     1 
 563  572     1 
 564  566     1 
 564  567     1 
 564  572     1 
 565  570     1 
 565  571     1 
 565  576     1 
 565  577     1 
 565  580     1 
 566  568     1 
 566  569     1 
 566  573     1 
 566  574     1 
 566  575     1 
 567  573     1 
 567  574     1 
 567  575     1 
 568  570     1 
 568  571     1 
 568  572     1 
 569  572     1 
 572  578     1 
 572  579     1 
 572  581     1 
 572  582     1 
 572  583     1 
 573  576     1 
 573  577     1 
 573  580     1 
 574  576     1 
 574  577     1 
 574  580     1 
 575  584     1 
 575  585     1 
 575  590     1 
 576  578     1 
 576  579     1 
 576  581     1 
 576  582     1 
 576  583     1 
 577  581     1 
 577  582     1 
 577  583     1 
 578  580     1 
 579  580     1 
 580  586     1 
 580  587     1 
 580  591     1 
 580  592     1 
 580  593     1 
 581  584     1 
 581  585     1 
 581  590     1 
 582  584     1 
 582  585     1 
 582  590     1 
 583  588     1 
 583  589     1 
 583  594     1 
 583  595     1 
 583  600     1 
 584  586     1 
 584  587     1 
 584  591     1 
 584  592     1 
 584  593     1 
 585  591     1 
 585  592     1 
 585  593     1 
 586  588     1 
 586  589     1 
 586  590     1 
 587  590     1 
 590  596     1 
 590  597     1 
 590  601     1 
 590  602     1 
 590  603     1 
 591  594     1 
 591  595     1 
 591  600     1 
 592  594     1 
 592  595     1 
 592  600     1 
 593  598     1 
 593  599     1 
 593  604     1 
 593  605     1 
 593  610     1 
 594  596     1 
 594  597     1 
 594  601     1 
 594  602     1 
 594  603     1 
 595  601     1 
 595  602     1 
 595  603     1 
 596  598     1 
 596  599     1 
 596  600     1 
 597  600     1 
 600  606     1 
 600  607     1 
 600  611     1 
 600  612     1 
 600  613     1 
 601  604     1 
 601  605     1 
 601  610     1 
 602  604     1 
 602  605     1 
 602  610     1 
 603  608     1 
 603  609     1 
 603  614     1 
 603  615     1 
 603  618     1 
 604  606     1 
 604  607     1 
 604  611     1 
 604  612     1 
 604  613     1 
 605  611     1 
 605  612     1 
 605  613     1 
 606  608     1 
 606  609     1 
 606  610     1 
 607  610     1 
 610  616     1 
 610  617     1 
 610  619     1 
 610  620     1 
 610  621     1 
 611  614     1 
 611  615     1 
 611  618     1 
 612  614     1 
 612  615     1 
 612  618     1 
 613  622     1 
 613  623     1 
 613  628     1 
 614  616     1 
 614  617     1 
 614  619     1 
 614  620     1 
 614  621     1 
 615  619     1 
 615  620     1 
 615  621     1 
 616  618     1 
 617  618     1 
 618  624     1 
 618  625     1 
 618  629     1 
 618  630     1 
 618  631     1 
 619  622     1 
 619  623     1 
 619  628     1 
 620  622     1 
 620  623     1 
 620  628     1 
 621  626     1 
 621  627     1 
 621  632     1 
 621  633     1 
 621  638     1 
 622  624     1 
 622  625     1 
 622  629     1 
 622  630     1 
 622  631     1 
 623  629     1 
 623  630     1 
 623  631     1 
 624  626     1 
 624  627     1 
 624  628     1 
 625  628     1 
 628  634     1 
 628  635     1 
 628  639     1 
 628  640     1 
 628  641     1 
 629  632     1 
 629  633     1 
 629  638     1 
 630  632     1 
 630  633     1 
 630  638     1 
 631  636     1 
 631  637     1 
 631  642     1 
 631  643     1 
 631  648     1 
 632  634     1 
 632  635     1 
 632  639     1 
 632  640     1 
 632  641     1 
 633  639     1 
 633  640     1 
 633  641     1 
 634  636     1 
 634  637     1 
 634  638     1 
 635  638     1 
 638  644     1 
 638  645     1 
 638  649     1 
 638  650     1 
 638  651     1 
 639  642     1 
 639  643     1 
 639  648     1 
 640  642     1 
 640  643     1 
 640  648     1 
 641  646     1 
 641  647     1 
 641  652     1 
 641  653     1 
 641  656     1 
 642  644     1 
 642  645     1 
 642  649     1 
 642  650     1 
 642  651     1 
 643  649     1 
 643  650     1 
 643  651     1 
 644  646     1 
 644  647     1 
 644  648     1 
 645  648     1 
 648  654     1 
 648  655     1 
 648  657     1 
 648  658     1 
 648  659     1 
 649  652     1 
 649  653     1 
 649  656     1 
 650  652     1 
 650  653     1 
 650  656     1 
 651  660     1 
 651  661     1 
 651  666     1 
 652  654     1 
 652  655     1 
 652  657     1 
 652  658     1 
 652  659     1 
 653  657     1 
 653  658     1 
 653  659     1 
 654  656     1 
 655  656     1 
 656  662     1 
 656  663     1 
 656  667     1 
 656  668     1 
 656  669     1 
 657  660     1 
 657  661     1 
 657  666     1 
 658  660     1 
 658  661     1 
 658  666     1 
 659  664     1 
 659  665     1 
 659  670     1 
 659  671     1 
 659  676     1 
 660  662     1 
 660  663     1 
 660  667     1 
 660  668     1 
 660  669     1 
 661  667     1 
 661  668     1 
 661  669     1 
 662  664     1 
 662  665     1 
 662  666     1 
 663  666     1 
 666  672     1 
 666  673     1 
 666  677     1 
 666  678     1 
 666  679     1 
 667  670     1 
 667  671     1 
 667  676     1 
 668  670     1 
 668  671     1 
 668  676     1 
 669  674     1 
 669  675     1 
 669  680     1 
 669  681     1 
 669  686     1 
 670  672     1 
 670  673     1 
 670  677     1 
 670  678     1 
 670  679     1 
 671  677     1 
 671  678     1 
 671  679     1 
 672  674     1 
 672  675     1 
 672  676     1 
 673  676     1 
 676  682     1 
 676  683     1 
 676  687     1 
 676  688     1 
 676  689     1 
 677  680     1 
 677  681     1 
 677  686     1 
 678  680     1 
 678  681     1 
 678  686     1 
 679  684     1 
 679  685     1 
 679  690     1 
 679  691     1 
 679  694     1 
 680  682     1 
 680  683     1 
 680  687     1 
 680  688     1 
 680  689     1 
 681  687     1 
 681  688     1 
 681  689     1 
 682  684     1 
 682  685     1 
 682  686     1 
 683  686     1 
 686  692     1 
 686  693     1 
 686  695     1 
 686  696     1 
 686  697     1 
 687  690     1 
 687  691     1 
 687  694     1 
 688  690     1 
 688  691     1 
 688  694     1 
 689  698     1 
 689  699     1 
 689  704     1 
 690  692     1 
 690  693     1 
 690  695     1 
 690  696     1 
 690  697     1 
 691  695     1 
 691  696     1 
 691  697     1 
 692  694     1 
 693  694     1 
 694  700     1 
 694  701     1 
 694  705     1 
 694  706     1 
 694  707     1 
 695  698     1 
 695  699     1 
 695  704     1 
 696  698     1 
 696  699     1 
 696  704     1 
 697  702     1 
 697  703     1 
 697  708     1 
 697  709     1 
 697  714     1 
 698  700     1 
 698  701     1 
 698  705     1 
 698  706     1 
 698  707     1 
 699  705     1 
 699  706     1 
 699  707     1 
 700  702     1 
 700  703     1 
 700  704     1 
 701  704     1 
 704  710     1 
 704  711     1 
 704  715     1 
 704  716     1 
 704  717     1 
 705  708     1 
 705  709     1 
 705  714     1 
 706  708     1 
 706  709     1 
 706  714     1 
 707  712     1 
 707  713     1 
 707  718     1 
 707  719     1 
 707  724     1 
 708  710     1 
 708  711     1 
 708  715     1 
 708  716     1 
 708  717     1 
 709  715     1 
 709  716     1 
 709  717     1 
 710  712     1 
 710  713     1 
 710  714     1 
 711  714     1 
 714  720     1 
 714  721     1 
 714  725     1 
 714  726     1 
 714  727     1 
 715  718     1 
 715  719     1 
 715  724     1 
 716  718     1 
 716  719     1 
 716  724     1 
 717  722     1 
 717  723     1 
 717  728     1 
 717  729     1 
 717  732     1 
 718  720     1 
 718  721     1 
 718  725     1 
 718  726     1 
 718  727     1 
 719  725     1 
 719  726     1 
 719  727     1 
 720  722     1 
 720  723     1 
 720  724     1 
 721  724     1 
 724  730     1 
 724  731     1 
 724  733     1 
 724  734     1 
 724  735     1 
 725  728     1 
 725  729     1 
 725  732     1 
 726  728     1 
 726  729     1 
 726  732     1 
 727  736     1 
 727  737     1 
 727  742     1 
 728  730     1 
 728  731     1 
 728  733     1 
 728  734     1 
 728  735     1 
 729  733     1 
 729  734     1 
 729  735     1 
 730  732     1 
 731  732     1 
 732  738     1 
 732  739     1 
 732  743     1 
 732  744     1 
 732  745     1 
 733  736     1 
 733  737     1 
 733  742     1 
 734  736     1 
 734  737     1 
 734  742     1 
 735  740     1 
 735  741     1 
 735  746     1 
 735  747     1 
 735  752     1 
 736  738     1 
 736  739     1 
 736  743     1 
 736  744     1 
 736  745     1 
 737  743     1 
 737  744     1 
 737  745     1 
 738  740     1 
 738  741     1 
 738  742     1 
 739  742     1 
 742  748     1 
 742  749     1 
 742  753     1 
 742  754     1 
 742  755     1 
 743  746     1 
 743  747     1 
 743  752     1 
 744  746     1 
 744  747     1 
 744  752     1 
 745  750     1 
 745  751     1 
 745  756     1 
 745  757     1 
 745  762     1 
 746  748     1 
 746  749     1 
 746  753     1 
 746  754     1 
 746  755     1 
 747  753     1 
 747  754     1 
 747  755     1 
 748  750     1 
 748  751     1 
 748  752     1 
 749  752     1 
 752  758     1 
 752  759     1 
 753  756     1 
 753  757     1 
 753  762     1 
 754  756     1 
 754  757     1 
 754  762     1 
 755  760     1 
 755  761     1 
 756  758     1 
 756  759     1 
 758  760     1 
 758  761     1 
 758  762     1 
 759  762     1 
[ angles ]
;  ai   aj   ak  funct   angle     fc
   1    2    3  1 ; hc   c3   hc  
   1    2    4  1 ; hc   c3   hc  
   1    2    5  1 ; hc   c3   c3  
   3    2    4  1 ; hc   c3   hc  
   3    2    5  1 ; hc   c3   c3  
   4    2    5  1 ; hc   c3   c3  
   2    5    6  1 ; c3   c3   hc  
   2    5    7  1 ; c3   c3   c2  
   2    5   10  1 ; c3   c3   c3  
   6    5    7  1 ; hc   c3   c2  
   6    5   10  1 ; hc   c3   c3  
   7    5   10  1 ; c2   c3   c3  
   5    7    8  1 ; c3   c2   o2  
   5    7    9  1 ; c3   c2   o2  
   8    7    9  1 ; o2   c2   o2  
   5   10   11  1 ; c3   c3   hc  
   5   10   12  1 ; c3   c3   hc  
   5   10   13  1 ; c3   c3   c3  
  11   10   12  1 ; hc   c3   hc  
  11   10   13  1 ; hc   c3   c3  
  12   10   13  1 ; hc   c3   c3  
  10   13   14  1 ; c3   c3   hc  
  10   13   15  1 ; c3   c3   c2  
  10   13   20  1 ; c3   c3   c3  
  14   13   15  1 ; hc   c3   c2  
  14   13   20  1 ; hc   c3   c3  
  15   13   20  1 ; c2   c3   c3  
  13   15   16  1 ; c3   c2   o   
  13   15   17  1 ; c3   c2   n   
  16   15   17  1 ; o    c2   n   
  15   17   18  1 ; c2   n    hn  
  15   17   19  1 ; c2   n    hn  
  18   17   19  1 ; hn   n    hn  
  13   20   21  1 ; c3   c3   hc  
  13   20   22  1 ; c3   c3   hc  
  13   20   23  1 ; c3   c3   c3  
  21   20   22  1 ; hc   c3   hc  
  21   20   23  1 ; hc   c3   c3  
  22   20   23  1 ; hc   c3   c3  
  20   23   24  1 ; c3   c3   hc  
  20   23   25  1 ; c3   c3   c2  
  20   23   30  1 ; c3   c3   c3  
  24   23   25  1 ; hc   c3   c2  
  24   23   30  1 ; hc   c3   c3  
  25   23   30  1 ; c2   c3   c3  
  23   25   26  1 ; c3   c2   o   
  23   25   27  1 ; c3   c2   n   
  26   25   27  1 ; o    c2   n   
  25   27   28  1 ; c2   n    hn  
  25   27   29  1 ; c2   n    hn  
  28   27   29  1 ; hn   n    hn  
  23   30   31  1 ; c3   c3   hc  
  23   30   32  1 ; c3   c3   hc  
  23   30   33  1 ; c3   c3   c3  
  31   30   32  1 ; hc   c3   hc  
  31   30   33  1 ; hc   c3   c3  
  32   30   33  1 ; hc   c3   c3  
  30   33   34  1 ; c3   c3   hc  
  30   33   35  1 ; c3   c3   c2  
  30   33   40  1 ; c3   c3   c3  
  34   33   35  1 ; hc   c3   c2  
  34   33   40  1 ; hc   c3   c3  
  35   33   40  1 ; c2   c3   c3  
  33   35   36  1 ; c3   c2   o   
  33   35   37  1 ; c3   c2   n   
  36   35   37  1 ; o    c2   n   
  35   37   38  1 ; c2   n    hn  
  35   37   39  1 ; c2   n    hn  
  38   37   39  1 ; hn   n    hn  
  33   40   41  1 ; c3   c3   hc  
  33   40   42  1 ; c3   c3   hc  
  33   40   43  1 ; c3   c3   c3  
  41   40   42  1 ; hc   c3   hc  
  41   40   43  1 ; hc   c3   c3  
  42   40   43  1 ; hc   c3   c3  
  40   43   44  1 ; c3   c3   hc  
  40   43   45  1 ; c3   c3   c2  
  40   43   48  1 ; c3   c3   c3  
  44   43   45  1 ; hc   c3   c2  
  44   43   48  1 ; hc   c3   c3  
  45   43   48  1 ; c2   c3   c3  
  43   45   46  1 ; c3   c2   o2  
  43   45   47  1 ; c3   c2   o2  
  46   45   47  1 ; o2   c2   o2  
  43   48   49  1 ; c3   c3   hc  
  43   48   50  1 ; c3   c3   hc  
  43   48   51  1 ; c3   c3   c3  
  49   48   50  1 ; hc   c3   hc  
  49   48   51  1 ; hc   c3   c3  
  50   48   51  1 ; hc   c3   c3  
  48   51   52  1 ; c3   c3   hc  
  48   51   53  1 ; c3   c3   c2  
  48   51   58  1 ; c3   c3   c3  
  52   51   53  1 ; hc   c3   c2  
  52   51   58  1 ; hc   c3   c3  
  53   51   58  1 ; c2   c3   c3  
  51   53   54  1 ; c3   c2   o   
  51   53   55  1 ; c3   c2   n   
  54   53   55  1 ; o    c2   n   
  53   55   56  1 ; c2   n    hn  
  53   55   57  1 ; c2   n    hn  
  56   55   57  1 ; hn   n    hn  
  51   58   59  1 ; c3   c3   hc  
  51   58   60  1 ; c3   c3   hc  
  51   58   61  1 ; c3   c3   c3  
  59   58   60  1 ; hc   c3   hc  
  59   58   61  1 ; hc   c3   c3  
  60   58   61  1 ; hc   c3   c3  
  58   61   62  1 ; c3   c3   hc  
  58   61   63  1 ; c3   c3   c2  
  58   61   68  1 ; c3   c3   c3  
  62   61   63  1 ; hc   c3   c2  
  62   61   68  1 ; hc   c3   c3  
  63   61   68  1 ; c2   c3   c3  
  61   63   64  1 ; c3   c2   o   
  61   63   65  1 ; c3   c2   n   
  64   63   65  1 ; o    c2   n   
  63   65   66  1 ; c2   n    hn  
  63   65   67  1 ; c2   n    hn  
  66   65   67  1 ; hn   n    hn  
  61   68   69  1 ; c3   c3   hc  
  61   68   70  1 ; c3   c3   hc  
  61   68   71  1 ; c3   c3   c3  
  69   68   70  1 ; hc   c3   hc  
  69   68   71  1 ; hc   c3   c3  
  70   68   71  1 ; hc   c3   c3  
  68   71   72  1 ; c3   c3   hc  
  68   71   73  1 ; c3   c3   c2  
  68   71   78  1 ; c3   c3   c3  
  72   71   73  1 ; hc   c3   c2  
  72   71   78  1 ; hc   c3   c3  
  73   71   78  1 ; c2   c3   c3  
  71   73   74  1 ; c3   c2   o   
  71   73   75  1 ; c3   c2   n   
  74   73   75  1 ; o    c2   n   
  73   75   76  1 ; c2   n    hn  
  73   75   77  1 ; c2   n    hn  
  76   75   77  1 ; hn   n    hn  
  71   78   79  1 ; c3   c3   hc  
  71   78   80  1 ; c3   c3   hc  
  71   78   81  1 ; c3   c3   c3  
  79   78   80  1 ; hc   c3   hc  
  79   78   81  1 ; hc   c3   c3  
  80   78   81  1 ; hc   c3   c3  
  78   81   82  1 ; c3   c3   hc  
  78   81   83  1 ; c3   c3   c2  
  78   81   86  1 ; c3   c3   c3  
  82   81   83  1 ; hc   c3   c2  
  82   81   86  1 ; hc   c3   c3  
  83   81   86  1 ; c2   c3   c3  
  81   83   84  1 ; c3   c2   o2  
  81   83   85  1 ; c3   c2   o2  
  84   83   85  1 ; o2   c2   o2  
  81   86   87  1 ; c3   c3   hc  
  81   86   88  1 ; c3   c3   hc  
  81   86   89  1 ; c3   c3   c3  
  87   86   88  1 ; hc   c3   hc  
  87   86   89  1 ; hc   c3   c3  
  88   86   89  1 ; hc   c3   c3  
  86   89   90  1 ; c3   c3   hc  
  86   89   91  1 ; c3   c3   c2  
  86   89   96  1 ; c3   c3   c3  
  90   89   91  1 ; hc   c3   c2  
  90   89   96  1 ; hc   c3   c3  
  91   89   96  1 ; c2   c3   c3  
  89   91   92  1 ; c3   c2   o   
  89   91   93  1 ; c3   c2   n   
  92   91   93  1 ; o    c2   n   
  91   93   94  1 ; c2   n    hn  
  91   93   95  1 ; c2   n    hn  
  94   93   95  1 ; hn   n    hn  
  89   96   97  1 ; c3   c3   hc  
  89   96   98  1 ; c3   c3   hc  
  89   96   99  1 ; c3   c3   c3  
  97   96   98  1 ; hc   c3   hc  
  97   96   99  1 ; hc   c3   c3  
  98   96   99  1 ; hc   c3   c3  
  96   99  100  1 ; c3   c3   hc  
  96   99  101  1 ; c3   c3   c2  
  96   99  106  1 ; c3   c3   c3  
 100   99  101  1 ; hc   c3   c2  
 100   99  106  1 ; hc   c3   c3  
 101   99  106  1 ; c2   c3   c3  
  99  101  102  1 ; c3   c2   o   
  99  101  103  1 ; c3   c2   n   
 102  101  103  1 ; o    c2   n   
 101  103  104  1 ; c2   n    hn  
 101  103  105  1 ; c2   n    hn  
 104  103  105  1 ; hn   n    hn  
  99  106  107  1 ; c3   c3   hc  
  99  106  108  1 ; c3   c3   hc  
  99  106  109  1 ; c3   c3   c3  
 107  106  108  1 ; hc   c3   hc  
 107  106  109  1 ; hc   c3   c3  
 108  106  109  1 ; hc   c3   c3  
 106  109  110  1 ; c3   c3   hc  
 106  109  111  1 ; c3   c3   c2  
 106  109  116  1 ; c3   c3   c3  
 110  109  111  1 ; hc   c3   c2  
 110  109  116  1 ; hc   c3   c3  
 111  109  116  1 ; c2   c3   c3  
 109  111  112  1 ; c3   c2   o   
 109  111  113  1 ; c3   c2   n   
 112  111  113  1 ; o    c2   n   
 111  113  114  1 ; c2   n    hn  
 111  113  115  1 ; c2   n    hn  
 114  113  115  1 ; hn   n    hn  
 109  116  117  1 ; c3   c3   hc  
 109  116  118  1 ; c3   c3   hc  
 109  116  119  1 ; c3   c3   c3  
 117  116  118  1 ; hc   c3   hc  
 117  116  119  1 ; hc   c3   c3  
 118  116  119  1 ; hc   c3   c3  
 116  119  120  1 ; c3   c3   hc  
 116  119  121  1 ; c3   c3   c2  
 116  119  124  1 ; c3   c3   c3  
 120  119  121  1 ; hc   c3   c2  
 120  119  124  1 ; hc   c3   c3  
 121  119  124  1 ; c2   c3   c3  
 119  121  122  1 ; c3   c2   o2  
 119  121  123  1 ; c3   c2   o2  
 122  121  123  1 ; o2   c2   o2  
 119  124  125  1 ; c3   c3   hc  
 119  124  126  1 ; c3   c3   hc  
 119  124  127  1 ; c3   c3   c3  
 125  124  126  1 ; hc   c3   hc  
 125  124  127  1 ; hc   c3   c3  
 126  124  127  1 ; hc   c3   c3  
 124  127  128  1 ; c3   c3   hc  
 124  127  129  1 ; c3   c3   c2  
 124  127  134  1 ; c3   c3   c3  
 128  127  129  1 ; hc   c3   c2  
 128  127  134  1 ; hc   c3   c3  
 129  127  134  1 ; c2   c3   c3  
 127  129  130  1 ; c3   c2   o   
 127  129  131  1 ; c3   c2   n   
 130  129  131  1 ; o    c2   n   
 129  131  132  1 ; c2   n    hn  
 129  131  133  1 ; c2   n    hn  
 132  131  133  1 ; hn   n    hn  
 127  134  135  1 ; c3   c3   hc  
 127  134  136  1 ; c3   c3   hc  
 127  134  137  1 ; c3   c3   c3  
 135  134  136  1 ; hc   c3   hc  
 135  134  137  1 ; hc   c3   c3  
 136  134  137  1 ; hc   c3   c3  
 134  137  138  1 ; c3   c3   hc  
 134  137  139  1 ; c3   c3   c2  
 134  137  144  1 ; c3   c3   c3  
 138  137  139  1 ; hc   c3   c2  
 138  137  144  1 ; hc   c3   c3  
 139  137  144  1 ; c2   c3   c3  
 137  139  140  1 ; c3   c2   o   
 137  139  141  1 ; c3   c2   n   
 140  139  141  1 ; o    c2   n   
 139  141  142  1 ; c2   n    hn  
 139  141  143  1 ; c2   n    hn  
 142  141  143  1 ; hn   n    hn  
 137  144  145  1 ; c3   c3   hc  
 137  144  146  1 ; c3   c3   hc  
 137  144  147  1 ; c3   c3   c3  
 145  144  146  1 ; hc   c3   hc  
 145  144  147  1 ; hc   c3   c3  
 146  144  147  1 ; hc   c3   c3  
 144  147  148  1 ; c3   c3   hc  
 144  147  149  1 ; c3   c3   c2  
 144  147  154  1 ; c3   c3   c3  
 148  147  149  1 ; hc   c3   c2  
 148  147  154  1 ; hc   c3   c3  
 149  147  154  1 ; c2   c3   c3  
 147  149  150  1 ; c3   c2   o   
 147  149  151  1 ; c3   c2   n   
 150  149  151  1 ; o    c2   n   
 149  151  152  1 ; c2   n    hn  
 149  151  153  1 ; c2   n    hn  
 152  151  153  1 ; hn   n    hn  
 147  154  155  1 ; c3   c3   hc  
 147  154  156  1 ; c3   c3   hc  
 147  154  157  1 ; c3   c3   c3  
 155  154  156  1 ; hc   c3   hc  
 155  154  157  1 ; hc   c3   c3  
 156  154  157  1 ; hc   c3   c3  
 154  157  158  1 ; c3   c3   hc  
 154  157  159  1 ; c3   c3   c2  
 154  157  162  1 ; c3   c3   c3  
 158  157  159  1 ; hc   c3   c2  
 158  157  162  1 ; hc   c3   c3  
 159  157  162  1 ; c2   c3   c3  
 157  159  160  1 ; c3   c2   o2  
 157  159  161  1 ; c3   c2   o2  
 160  159  161  1 ; o2   c2   o2  
 157  162  163  1 ; c3   c3   hc  
 157  162  164  1 ; c3   c3   hc  
 157  162  165  1 ; c3   c3   c3  
 163  162  164  1 ; hc   c3   hc  
 163  162  165  1 ; hc   c3   c3  
 164  162  165  1 ; hc   c3   c3  
 162  165  166  1 ; c3   c3   hc  
 162  165  167  1 ; c3   c3   c2  
 162  165  172  1 ; c3   c3   c3  
 166  165  167  1 ; hc   c3   c2  
 166  165  172  1 ; hc   c3   c3  
 167  165  172  1 ; c2   c3   c3  
 165  167  168  1 ; c3   c2   o   
 165  167  169  1 ; c3   c2   n   
 168  167  169  1 ; o    c2   n   
 167  169  170  1 ; c2   n    hn  
 167  169  171  1 ; c2   n    hn  
 170  169  171  1 ; hn   n    hn  
 165  172  173  1 ; c3   c3   hc  
 165  172  174  1 ; c3   c3   hc  
 165  172  175  1 ; c3   c3   c3  
 173  172  174  1 ; hc   c3   hc  
 173  172  175  1 ; hc   c3   c3  
 174  172  175  1 ; hc   c3   c3  
 172  175  176  1 ; c3   c3   hc  
 172  175  177  1 ; c3   c3   c2  
 172  175  182  1 ; c3   c3   c3  
 176  175  177  1 ; hc   c3   c2  
 176  175  182  1 ; hc   c3   c3  
 177  175  182  1 ; c2   c3   c3  
 175  177  178  1 ; c3   c2   o   
 175  177  179  1 ; c3   c2   n   
 178  177  179  1 ; o    c2   n   
 177  179  180  1 ; c2   n    hn  
 177  179  181  1 ; c2   n    hn  
 180  179  181  1 ; hn   n    hn  
 175  182  183  1 ; c3   c3   hc  
 175  182  184  1 ; c3   c3   hc  
 175  182  185  1 ; c3   c3   c3  
 183  182  184  1 ; hc   c3   hc  
 183  182  185  1 ; hc   c3   c3  
 184  182  185  1 ; hc   c3   c3  
 182  185  186  1 ; c3   c3   hc  
 182  185  187  1 ; c3   c3   c2  
 182  185  192  1 ; c3   c3   c3  
 186  185  187  1 ; hc   c3   c2  
 186  185  192  1 ; hc   c3   c3  
 187  185  192  1 ; c2   c3   c3  
 185  187  188  1 ; c3   c2   o   
 185  187  189  1 ; c3   c2   n   
 188  187  189  1 ; o    c2   n   
 187  189  190  1 ; c2   n    hn  
 187  189  191  1 ; c2   n    hn  
 190  189  191  1 ; hn   n    hn  
 185  192  193  1 ; c3   c3   hc  
 185  192  194  1 ; c3   c3   hc  
 185  192  195  1 ; c3   c3   c3  
 193  192  194  1 ; hc   c3   hc  
 193  192  195  1 ; hc   c3   c3  
 194  192  195  1 ; hc   c3   c3  
 192  195  196  1 ; c3   c3   hc  
 192  195  197  1 ; c3   c3   c2  
 192  195  200  1 ; c3   c3   c3  
 196  195  197  1 ; hc   c3   c2  
 196  195  200  1 ; hc   c3   c3  
 197  195  200  1 ; c2   c3   c3  
 195  197  198  1 ; c3   c2   o2  
 195  197  199  1 ; c3   c2   o2  
 198  197  199  1 ; o2   c2   o2  
 195  200  201  1 ; c3   c3   hc  
 195  200  202  1 ; c3   c3   hc  
 195  200  203  1 ; c3   c3   c3  
 201  200  202  1 ; hc   c3   hc  
 201  200  203  1 ; hc   c3   c3  
 202  200  203  1 ; hc   c3   c3  
 200  203  204  1 ; c3   c3   hc  
 200  203  205  1 ; c3   c3   c2  
 200  203  210  1 ; c3   c3   c3  
 204  203  205  1 ; hc   c3   c2  
 204  203  210  1 ; hc   c3   c3  
 205  203  210  1 ; c2   c3   c3  
 203  205  206  1 ; c3   c2   o   
 203  205  207  1 ; c3   c2   n   
 206  205  207  1 ; o    c2   n   
 205  207  208  1 ; c2   n    hn  
 205  207  209  1 ; c2   n    hn  
 208  207  209  1 ; hn   n    hn  
 203  210  211  1 ; c3   c3   hc  
 203  210  212  1 ; c3   c3   hc  
 203  210  213  1 ; c3   c3   c3  
 211  210  212  1 ; hc   c3   hc  
 211  210  213  1 ; hc   c3   c3  
 212  210  213  1 ; hc   c3   c3  
 210  213  214  1 ; c3   c3   hc  
 210  213  215  1 ; c3   c3   c2  
 210  213  220  1 ; c3   c3   c3  
 214  213  215  1 ; hc   c3   c2  
 214  213  220  1 ; hc   c3   c3  
 215  213  220  1 ; c2   c3   c3  
 213  215  216  1 ; c3   c2   o   
 213  215  217  1 ; c3   c2   n   
 216  215  217  1 ; o    c2   n   
 215  217  218  1 ; c2   n    hn  
 215  217  219  1 ; c2   n    hn  
 218  217  219  1 ; hn   n    hn  
 213  220  221  1 ; c3   c3   hc  
 213  220  222  1 ; c3   c3   hc  
 213  220  223  1 ; c3   c3   c3  
 221  220  222  1 ; hc   c3   hc  
 221  220  223  1 ; hc   c3   c3  
 222  220  223  1 ; hc   c3   c3  
 220  223  224  1 ; c3   c3   hc  
 220  223  225  1 ; c3   c3   c2  
 220  223  230  1 ; c3   c3   c3  
 224  223  225  1 ; hc   c3   c2  
 224  223  230  1 ; hc   c3   c3  
 225  223  230  1 ; c2   c3   c3  
 223  225  226  1 ; c3   c2   o   
 223  225  227  1 ; c3   c2   n   
 226  225  227  1 ; o    c2   n   
 225  227  228  1 ; c2   n    hn  
 225  227  229  1 ; c2   n    hn  
 228  227  229  1 ; hn   n    hn  
 223  230  231  1 ; c3   c3   hc  
 223  230  232  1 ; c3   c3   hc  
 223  230  233  1 ; c3   c3   c3  
 231  230  232  1 ; hc   c3   hc  
 231  230  233  1 ; hc   c3   c3  
 232  230  233  1 ; hc   c3   c3  
 230  233  234  1 ; c3   c3   hc  
 230  233  235  1 ; c3   c3   c2  
 230  233  238  1 ; c3   c3   c3  
 234  233  235  1 ; hc   c3   c2  
 234  233  238  1 ; hc   c3   c3  
 235  233  238  1 ; c2   c3   c3  
 233  235  236  1 ; c3   c2   o2  
 233  235  237  1 ; c3   c2   o2  
 236  235  237  1 ; o2   c2   o2  
 233  238  239  1 ; c3   c3   hc  
 233  238  240  1 ; c3   c3   hc  
 233  238  241  1 ; c3   c3   c3  
 239  238  240  1 ; hc   c3   hc  
 239  238  241  1 ; hc   c3   c3  
 240  238  241  1 ; hc   c3   c3  
 238  241  242  1 ; c3   c3   hc  
 238  241  243  1 ; c3   c3   c2  
 238  241  248  1 ; c3   c3   c3  
 242  241  243  1 ; hc   c3   c2  
 242  241  248  1 ; hc   c3   c3  
 243  241  248  1 ; c2   c3   c3  
 241  243  244  1 ; c3   c2   o   
 241  243  245  1 ; c3   c2   n   
 244  243  245  1 ; o    c2   n   
 243  245  246  1 ; c2   n    hn  
 243  245  247  1 ; c2   n    hn  
 246  245  247  1 ; hn   n    hn  
 241  248  249  1 ; c3   c3   hc  
 241  248  250  1 ; c3   c3   hc  
 241  248  251  1 ; c3   c3   c3  
 249  248  250  1 ; hc   c3   hc  
 249  248  251  1 ; hc   c3   c3  
 250  248  251  1 ; hc   c3   c3  
 248  251  252  1 ; c3   c3   hc  
 248  251  253  1 ; c3   c3   c2  
 248  251  258  1 ; c3   c3   c3  
 252  251  253  1 ; hc   c3   c2  
 252  251  258  1 ; hc   c3   c3  
 253  251  258  1 ; c2   c3   c3  
 251  253  254  1 ; c3   c2   o   
 251  253  255  1 ; c3   c2   n   
 254  253  255  1 ; o    c2   n   
 253  255  256  1 ; c2   n    hn  
 253  255  257  1 ; c2   n    hn  
 256  255  257  1 ; hn   n    hn  
 251  258  259  1 ; c3   c3   hc  
 251  258  260  1 ; c3   c3   hc  
 251  258  261  1 ; c3   c3   c3  
 259  258  260  1 ; hc   c3   hc  
 259  258  261  1 ; hc   c3   c3  
 260  258  261  1 ; hc   c3   c3  
 258  261  262  1 ; c3   c3   hc  
 258  261  263  1 ; c3   c3   c2  
 258  261  268  1 ; c3   c3   c3  
 262  261  263  1 ; hc   c3   c2  
 262  261  268  1 ; hc   c3   c3  
 263  261  268  1 ; c2   c3   c3  
 261  263  264  1 ; c3   c2   o   
 261  263  265  1 ; c3   c2   n   
 264  263  265  1 ; o    c2   n   
 263  265  266  1 ; c2   n    hn  
 263  265  267  1 ; c2   n    hn  
 266  265  267  1 ; hn   n    hn  
 261  268  269  1 ; c3   c3   hc  
 261  268  270  1 ; c3   c3   hc  
 261  268  271  1 ; c3   c3   c3  
 269  268  270  1 ; hc   c3   hc  
 269  268  271  1 ; hc   c3   c3  
 270  268  271  1 ; hc   c3   c3  
 268  271  272  1 ; c3   c3   hc  
 268  271  273  1 ; c3   c3   c2  
 268  271  276  1 ; c3   c3   c3  
 272  271  273  1 ; hc   c3   c2  
 272  271  276  1 ; hc   c3   c3  
 273  271  276  1 ; c2   c3   c3  
 271  273  274  1 ; c3   c2   o2  
 271  273  275  1 ; c3   c2   o2  
 274  273  275  1 ; o2   c2   o2  
 271  276  277  1 ; c3   c3   hc  
 271  276  278  1 ; c3   c3   hc  
 271  276  279  1 ; c3   c3   c3  
 277  276  278  1 ; hc   c3   hc  
 277  276  279  1 ; hc   c3   c3  
 278  276  279  1 ; hc   c3   c3  
 276  279  280  1 ; c3   c3   hc  
 276  279  281  1 ; c3   c3   c2  
 276  279  286  1 ; c3   c3   c3  
 280  279  281  1 ; hc   c3   c2  
 280  279  286  1 ; hc   c3   c3  
 281  279  286  1 ; c2   c3   c3  
 279  281  282  1 ; c3   c2   o   
 279  281  283  1 ; c3   c2   n   
 282  281  283  1 ; o    c2   n   
 281  283  284  1 ; c2   n    hn  
 281  283  285  1 ; c2   n    hn  
 284  283  285  1 ; hn   n    hn  
 279  286  287  1 ; c3   c3   hc  
 279  286  288  1 ; c3   c3   hc  
 279  286  289  1 ; c3   c3   c3  
 287  286  288  1 ; hc   c3   hc  
 287  286  289  1 ; hc   c3   c3  
 288  286  289  1 ; hc   c3   c3  
 286  289  290  1 ; c3   c3   hc  
 286  289  291  1 ; c3   c3   c2  
 286  289  296  1 ; c3   c3   c3  
 290  289  291  1 ; hc   c3   c2  
 290  289  296  1 ; hc   c3   c3  
 291  289  296  1 ; c2   c3   c3  
 289  291  292  1 ; c3   c2   o   
 289  291  293  1 ; c3   c2   n   
 292  291  293  1 ; o    c2   n   
 291  293  294  1 ; c2   n    hn  
 291  293  295  1 ; c2   n    hn  
 294  293  295  1 ; hn   n    hn  
 289  296  297  1 ; c3   c3   hc  
 289  296  298  1 ; c3   c3   hc  
 289  296  299  1 ; c3   c3   c3  
 297  296  298  1 ; hc   c3   hc  
 297  296  299  1 ; hc   c3   c3  
 298  296  299  1 ; hc   c3   c3  
 296  299  300  1 ; c3   c3   hc  
 296  299  301  1 ; c3   c3   c2  
 296  299  306  1 ; c3   c3   c3  
 300  299  301  1 ; hc   c3   c2  
 300  299  306  1 ; hc   c3   c3  
 301  299  306  1 ; c2   c3   c3  
 299  301  302  1 ; c3   c2   o   
 299  301  303  1 ; c3   c2   n   
 302  301  303  1 ; o    c2   n   
 301  303  304  1 ; c2   n    hn  
 301  303  305  1 ; c2   n    hn  
 304  303  305  1 ; hn   n    hn  
 299  306  307  1 ; c3   c3   hc  
 299  306  308  1 ; c3   c3   hc  
 299  306  309  1 ; c3   c3   c3  
 307  306  308  1 ; hc   c3   hc  
 307  306  309  1 ; hc   c3   c3  
 308  306  309  1 ; hc   c3   c3  
 306  309  310  1 ; c3   c3   hc  
 306  309  311  1 ; c3   c3   c2  
 306  309  314  1 ; c3   c3   c3  
 310  309  311  1 ; hc   c3   c2  
 310  309  314  1 ; hc   c3   c3  
 311  309  314  1 ; c2   c3   c3  
 309  311  312  1 ; c3   c2   o2  
 309  311  313  1 ; c3   c2   o2  
 312  311  313  1 ; o2   c2   o2  
 309  314  315  1 ; c3   c3   hc  
 309  314  316  1 ; c3   c3   hc  
 309  314  317  1 ; c3   c3   c3  
 315  314  316  1 ; hc   c3   hc  
 315  314  317  1 ; hc   c3   c3  
 316  314  317  1 ; hc   c3   c3  
 314  317  318  1 ; c3   c3   hc  
 314  317  319  1 ; c3   c3   c2  
 314  317  324  1 ; c3   c3   c3  
 318  317  319  1 ; hc   c3   c2  
 318  317  324  1 ; hc   c3   c3  
 319  317  324  1 ; c2   c3   c3  
 317  319  320  1 ; c3   c2   o   
 317  319  321  1 ; c3   c2   n   
 320  319  321  1 ; o    c2   n   
 319  321  322  1 ; c2   n    hn  
 319  321  323  1 ; c2   n    hn  
 322  321  323  1 ; hn   n    hn  
 317  324  325  1 ; c3   c3   hc  
 317  324  326  1 ; c3   c3   hc  
 317  324  327  1 ; c3   c3   c3  
 325  324  326  1 ; hc   c3   hc  
 325  324  327  1 ; hc   c3   c3  
 326  324  327  1 ; hc   c3   c3  
 324  327  328  1 ; c3   c3   hc  
 324  327  329  1 ; c3   c3   c2  
 324  327  334  1 ; c3   c3   c3  
 328  327  329  1 ; hc   c3   c2  
 328  327  334  1 ; hc   c3   c3  
 329  327  334  1 ; c2   c3   c3  
 327  329  330  1 ; c3   c2   o   
 327  329  331  1 ; c3   c2   n   
 330  329  331  1 ; o    c2   n   
 329  331  332  1 ; c2   n    hn  
 329  331  333  1 ; c2   n    hn  
 332  331  333  1 ; hn   n    hn  
 327  334  335  1 ; c3   c3   hc  
 327  334  336  1 ; c3   c3   hc  
 327  334  337  1 ; c3   c3   c3  
 335  334  336  1 ; hc   c3   hc  
 335  334  337  1 ; hc   c3   c3  
 336  334  337  1 ; hc   c3   c3  
 334  337  338  1 ; c3   c3   hc  
 334  337  339  1 ; c3   c3   c2  
 334  337  344  1 ; c3   c3   c3  
 338  337  339  1 ; hc   c3   c2  
 338  337  344  1 ; hc   c3   c3  
 339  337  344  1 ; c2   c3   c3  
 337  339  340  1 ; c3   c2   o   
 337  339  341  1 ; c3   c2   n   
 340  339  341  1 ; o    c2   n   
 339  341  342  1 ; c2   n    hn  
 339  341  343  1 ; c2   n    hn  
 342  341  343  1 ; hn   n    hn  
 337  344  345  1 ; c3   c3   hc  
 337  344  346  1 ; c3   c3   hc  
 337  344  347  1 ; c3   c3   c3  
 345  344  346  1 ; hc   c3   hc  
 345  344  347  1 ; hc   c3   c3  
 346  344  347  1 ; hc   c3   c3  
 344  347  348  1 ; c3   c3   hc  
 344  347  349  1 ; c3   c3   c2  
 344  347  352  1 ; c3   c3   c3  
 348  347  349  1 ; hc   c3   c2  
 348  347  352  1 ; hc   c3   c3  
 349  347  352  1 ; c2   c3   c3  
 347  349  350  1 ; c3   c2   o2  
 347  349  351  1 ; c3   c2   o2  
 350  349  351  1 ; o2   c2   o2  
 347  352  353  1 ; c3   c3   hc  
 347  352  354  1 ; c3   c3   hc  
 347  352  355  1 ; c3   c3   c3  
 353  352  354  1 ; hc   c3   hc  
 353  352  355  1 ; hc   c3   c3  
 354  352  355  1 ; hc   c3   c3  
 352  355  356  1 ; c3   c3   hc  
 352  355  357  1 ; c3   c3   c2  
 352  355  362  1 ; c3   c3   c3  
 356  355  357  1 ; hc   c3   c2  
 356  355  362  1 ; hc   c3   c3  
 357  355  362  1 ; c2   c3   c3  
 355  357  358  1 ; c3   c2   o   
 355  357  359  1 ; c3   c2   n   
 358  357  359  1 ; o    c2   n   
 357  359  360  1 ; c2   n    hn  
 357  359  361  1 ; c2   n    hn  
 360  359  361  1 ; hn   n    hn  
 355  362  363  1 ; c3   c3   hc  
 355  362  364  1 ; c3   c3   hc  
 355  362  365  1 ; c3   c3   c3  
 363  362  364  1 ; hc   c3   hc  
 363  362  365  1 ; hc   c3   c3  
 364  362  365  1 ; hc   c3   c3  
 362  365  366  1 ; c3   c3   hc  
 362  365  367  1 ; c3   c3   c2  
 362  365  372  1 ; c3   c3   c3  
 366  365  367  1 ; hc   c3   c2  
 366  365  372  1 ; hc   c3   c3  
 367  365  372  1 ; c2   c3   c3  
 365  367  368  1 ; c3   c2   o   
 365  367  369  1 ; c3   c2   n   
 368  367  369  1 ; o    c2   n   
 367  369  370  1 ; c2   n    hn  
 367  369  371  1 ; c2   n    hn  
 370  369  371  1 ; hn   n    hn  
 365  372  373  1 ; c3   c3   hc  
 365  372  374  1 ; c3   c3   hc  
 365  372  375  1 ; c3   c3   c3  
 373  372  374  1 ; hc   c3   hc  
 373  372  375  1 ; hc   c3   c3  
 374  372  375  1 ; hc   c3   c3  
 372  375  376  1 ; c3   c3   hc  
 372  375  377  1 ; c3   c3   c2  
 372  375  382  1 ; c3   c3   c3  
 376  375  377  1 ; hc   c3   c2  
 376  375  382  1 ; hc   c3   c3  
 377  375  382  1 ; c2   c3   c3  
 375  377  378  1 ; c3   c2   o   
 375  377  379  1 ; c3   c2   n   
 378  377  379  1 ; o    c2   n   
 377  379  380  1 ; c2   n    hn  
 377  379  381  1 ; c2   n    hn  
 380  379  381  1 ; hn   n    hn  
 375  382  383  1 ; c3   c3   hc  
 375  382  384  1 ; c3   c3   hc  
 375  382  385  1 ; c3   c3   c3  
 383  382  384  1 ; hc   c3   hc  
 383  382  385  1 ; hc   c3   c3  
 384  382  385  1 ; hc   c3   c3  
 382  385  386  1 ; c3   c3   hc  
 382  385  387  1 ; c3   c3   c2  
 382  385  390  1 ; c3   c3   c3  
 386  385  387  1 ; hc   c3   c2  
 386  385  390  1 ; hc   c3   c3  
 387  385  390  1 ; c2   c3   c3  
 385  387  388  1 ; c3   c2   o2  
 385  387  389  1 ; c3   c2   o2  
 388  387  389  1 ; o2   c2   o2  
 385  390  391  1 ; c3   c3   hc  
 385  390  392  1 ; c3   c3   hc  
 385  390  393  1 ; c3   c3   c3  
 391  390  392  1 ; hc   c3   hc  
 391  390  393  1 ; hc   c3   c3  
 392  390  393  1 ; hc   c3   c3  
 390  393  394  1 ; c3   c3   hc  
 390  393  395  1 ; c3   c3   c2  
 390  393  400  1 ; c3   c3   c3  
 394  393  395  1 ; hc   c3   c2  
 394  393  400  1 ; hc   c3   c3  
 395  393  400  1 ; c2   c3   c3  
 393  395  396  1 ; c3   c2   o   
 393  395  397  1 ; c3   c2   n   
 396  395  397  1 ; o    c2   n   
 395  397  398  1 ; c2   n    hn  
 395  397  399  1 ; c2   n    hn  
 398  397  399  1 ; hn   n    hn  
 393  400  401  1 ; c3   c3   hc  
 393  400  402  1 ; c3   c3   hc  
 393  400  403  1 ; c3   c3   c3  
 401  400  402  1 ; hc   c3   hc  
 401  400  403  1 ; hc   c3   c3  
 402  400  403  1 ; hc   c3   c3  
 400  403  404  1 ; c3   c3   hc  
 400  403  405  1 ; c3   c3   c2  
 400  403  410  1 ; c3   c3   c3  
 404  403  405  1 ; hc   c3   c2  
 404  403  410  1 ; hc   c3   c3  
 405  403  410  1 ; c2   c3   c3  
 403  405  406  1 ; c3   c2   o   
 403  405  407  1 ; c3   c2   n   
 406  405  407  1 ; o    c2   n   
 405  407  408  1 ; c2   n    hn  
 405  407  409  1 ; c2   n    hn  
 408  407  409  1 ; hn   n    hn  
 403  410  411  1 ; c3   c3   hc  
 403  410  412  1 ; c3   c3   hc  
 403  410  413  1 ; c3   c3   c3  
 411  410  412  1 ; hc   c3   hc  
 411  410  413  1 ; hc   c3   c3  
 412  410  413  1 ; hc   c3   c3  
 410  413  414  1 ; c3   c3   hc  
 410  413  415  1 ; c3   c3   c2  
 410  413  420  1 ; c3   c3   c3  
 414  413  415  1 ; hc   c3   c2  
 414  413  420  1 ; hc   c3   c3  
 415  413  420  1 ; c2   c3   c3  
 413  415  416  1 ; c3   c2   o   
 413  415  417  1 ; c3   c2   n   
 416  415  417  1 ; o    c2   n   
 415  417  418  1 ; c2   n    hn  
 415  417  419  1 ; c2   n    hn  
 418  417  419  1 ; hn   n    hn  
 413  420  421  1 ; c3   c3   hc  
 413  420  422  1 ; c3   c3   hc  
 413  420  423  1 ; c3   c3   c3  
 421  420  422  1 ; hc   c3   hc  
 421  420  423  1 ; hc   c3   c3  
 422  420  423  1 ; hc   c3   c3  
 420  423  424  1 ; c3   c3   hc  
 420  423  425  1 ; c3   c3   c2  
 420  423  428  1 ; c3   c3   c3  
 424  423  425  1 ; hc   c3   c2  
 424  423  428  1 ; hc   c3   c3  
 425  423  428  1 ; c2   c3   c3  
 423  425  426  1 ; c3   c2   o2  
 423  425  427  1 ; c3   c2   o2  
 426  425  427  1 ; o2   c2   o2  
 423  428  429  1 ; c3   c3   hc  
 423  428  430  1 ; c3   c3   hc  
 423  428  431  1 ; c3   c3   c3  
 429  428  430  1 ; hc   c3   hc  
 429  428  431  1 ; hc   c3   c3  
 430  428  431  1 ; hc   c3   c3  
 428  431  432  1 ; c3   c3   hc  
 428  431  433  1 ; c3   c3   c2  
 428  431  438  1 ; c3   c3   c3  
 432  431  433  1 ; hc   c3   c2  
 432  431  438  1 ; hc   c3   c3  
 433  431  438  1 ; c2   c3   c3  
 431  433  434  1 ; c3   c2   o   
 431  433  435  1 ; c3   c2   n   
 434  433  435  1 ; o    c2   n   
 433  435  436  1 ; c2   n    hn  
 433  435  437  1 ; c2   n    hn  
 436  435  437  1 ; hn   n    hn  
 431  438  439  1 ; c3   c3   hc  
 431  438  440  1 ; c3   c3   hc  
 431  438  441  1 ; c3   c3   c3  
 439  438  440  1 ; hc   c3   hc  
 439  438  441  1 ; hc   c3   c3  
 440  438  441  1 ; hc   c3   c3  
 438  441  442  1 ; c3   c3   hc  
 438  441  443  1 ; c3   c3   c2  
 438  441  448  1 ; c3   c3   c3  
 442  441  443  1 ; hc   c3   c2  
 442  441  448  1 ; hc   c3   c3  
 443  441  448  1 ; c2   c3   c3  
 441  443  444  1 ; c3   c2   o   
 441  443  445  1 ; c3   c2   n   
 444  443  445  1 ; o    c2   n   
 443  445  446  1 ; c2   n    hn  
 443  445  447  1 ; c2   n    hn  
 446  445  447  1 ; hn   n    hn  
 441  448  449  1 ; c3   c3   hc  
 441  448  450  1 ; c3   c3   hc  
 441  448  451  1 ; c3   c3   c3  
 449  448  450  1 ; hc   c3   hc  
 449  448  451  1 ; hc   c3   c3  
 450  448  451  1 ; hc   c3   c3  
 448  451  452  1 ; c3   c3   hc  
 448  451  453  1 ; c3   c3   c2  
 448  451  458  1 ; c3   c3   c3  
 452  451  453  1 ; hc   c3   c2  
 452  451  458  1 ; hc   c3   c3  
 453  451  458  1 ; c2   c3   c3  
 451  453  454  1 ; c3   c2   o   
 451  453  455  1 ; c3   c2   n   
 454  453  455  1 ; o    c2   n   
 453  455  456  1 ; c2   n    hn  
 453  455  457  1 ; c2   n    hn  
 456  455  457  1 ; hn   n    hn  
 451  458  459  1 ; c3   c3   hc  
 451  458  460  1 ; c3   c3   hc  
 451  458  461  1 ; c3   c3   c3  
 459  458  460  1 ; hc   c3   hc  
 459  458  461  1 ; hc   c3   c3  
 460  458  461  1 ; hc   c3   c3  
 458  461  462  1 ; c3   c3   hc  
 458  461  463  1 ; c3   c3   c2  
 458  461  466  1 ; c3   c3   c3  
 462  461  463  1 ; hc   c3   c2  
 462  461  466  1 ; hc   c3   c3  
 463  461  466  1 ; c2   c3   c3  
 461  463  464  1 ; c3   c2   o2  
 461  463  465  1 ; c3   c2   o2  
 464  463  465  1 ; o2   c2   o2  
 461  466  467  1 ; c3   c3   hc  
 461  466  468  1 ; c3   c3   hc  
 461  466  469  1 ; c3   c3   c3  
 467  466  468  1 ; hc   c3   hc  
 467  466  469  1 ; hc   c3   c3  
 468  466  469  1 ; hc   c3   c3  
 466  469  470  1 ; c3   c3   hc  
 466  469  471  1 ; c3   c3   c2  
 466  469  476  1 ; c3   c3   c3  
 470  469  471  1 ; hc   c3   c2  
 470  469  476  1 ; hc   c3   c3  
 471  469  476  1 ; c2   c3   c3  
 469  471  472  1 ; c3   c2   o   
 469  471  473  1 ; c3   c2   n   
 472  471  473  1 ; o    c2   n   
 471  473  474  1 ; c2   n    hn  
 471  473  475  1 ; c2   n    hn  
 474  473  475  1 ; hn   n    hn  
 469  476  477  1 ; c3   c3   hc  
 469  476  478  1 ; c3   c3   hc  
 469  476  479  1 ; c3   c3   c3  
 477  476  478  1 ; hc   c3   hc  
 477  476  479  1 ; hc   c3   c3  
 478  476  479  1 ; hc   c3   c3  
 476  479  480  1 ; c3   c3   hc  
 476  479  481  1 ; c3   c3   c2  
 476  479  486  1 ; c3   c3   c3  
 480  479  481  1 ; hc   c3   c2  
 480  479  486  1 ; hc   c3   c3  
 481  479  486  1 ; c2   c3   c3  
 479  481  482  1 ; c3   c2   o   
 479  481  483  1 ; c3   c2   n   
 482  481  483  1 ; o    c2   n   
 481  483  484  1 ; c2   n    hn  
 481  483  485  1 ; c2   n    hn  
 484  483  485  1 ; hn   n    hn  
 479  486  487  1 ; c3   c3   hc  
 479  486  488  1 ; c3   c3   hc  
 479  486  489  1 ; c3   c3   c3  
 487  486  488  1 ; hc   c3   hc  
 487  486  489  1 ; hc   c3   c3  
 488  486  489  1 ; hc   c3   c3  
 486  489  490  1 ; c3   c3   hc  
 486  489  491  1 ; c3   c3   c2  
 486  489  496  1 ; c3   c3   c3  
 490  489  491  1 ; hc   c3   c2  
 490  489  496  1 ; hc   c3   c3  
 491  489  496  1 ; c2   c3   c3  
 489  491  492  1 ; c3   c2   o   
 489  491  493  1 ; c3   c2   n   
 492  491  493  1 ; o    c2   n   
 491  493  494  1 ; c2   n    hn  
 491  493  495  1 ; c2   n    hn  
 494  493  495  1 ; hn   n    hn  
 489  496  497  1 ; c3   c3   hc  
 489  496  498  1 ; c3   c3   hc  
 489  496  499  1 ; c3   c3   c3  
 497  496  498  1 ; hc   c3   hc  
 497  496  499  1 ; hc   c3   c3  
 498  496  499  1 ; hc   c3   c3  
 496  499  500  1 ; c3   c3   hc  
 496  499  501  1 ; c3   c3   c2  
 496  499  504  1 ; c3   c3   c3  
 500  499  501  1 ; hc   c3   c2  
 500  499  504  1 ; hc   c3   c3  
 501  499  504  1 ; c2   c3   c3  
 499  501  502  1 ; c3   c2   o2  
 499  501  503  1 ; c3   c2   o2  
 502  501  503  1 ; o2   c2   o2  
 499  504  505  1 ; c3   c3   hc  
 499  504  506  1 ; c3   c3   hc  
 499  504  507  1 ; c3   c3   c3  
 505  504  506  1 ; hc   c3   hc  
 505  504  507  1 ; hc   c3   c3  
 506  504  507  1 ; hc   c3   c3  
 504  507  508  1 ; c3   c3   hc  
 504  507  509  1 ; c3   c3   c2  
 504  507  514  1 ; c3   c3   c3  
 508  507  509  1 ; hc   c3   c2  
 508  507  514  1 ; hc   c3   c3  
 509  507  514  1 ; c2   c3   c3  
 507  509  510  1 ; c3   c2   o   
 507  509  511  1 ; c3   c2   n   
 510  509  511  1 ; o    c2   n   
 509  511  512  1 ; c2   n    hn  
 509  511  513  1 ; c2   n    hn  
 512  511  513  1 ; hn   n    hn  
 507  514  515  1 ; c3   c3   hc  
 507  514  516  1 ; c3   c3   hc  
 507  514  517  1 ; c3   c3   c3  
 515  514  516  1 ; hc   c3   hc  
 515  514  517  1 ; hc   c3   c3  
 516  514  517  1 ; hc   c3   c3  
 514  517  518  1 ; c3   c3   hc  
 514  517  519  1 ; c3   c3   c2  
 514  517  524  1 ; c3   c3   c3  
 518  517  519  1 ; hc   c3   c2  
 518  517  524  1 ; hc   c3   c3  
 519  517  524  1 ; c2   c3   c3  
 517  519  520  1 ; c3   c2   o   
 517  519  521  1 ; c3   c2   n   
 520  519  521  1 ; o    c2   n   
 519  521  522  1 ; c2   n    hn  
 519  521  523  1 ; c2   n    hn  
 522  521  523  1 ; hn   n    hn  
 517  524  525  1 ; c3   c3   hc  
 517  524  526  1 ; c3   c3   hc  
 517  524  527  1 ; c3   c3   c3  
 525  524  526  1 ; hc   c3   hc  
 525  524  527  1 ; hc   c3   c3  
 526  524  527  1 ; hc   c3   c3  
 524  527  528  1 ; c3   c3   hc  
 524  527  529  1 ; c3   c3   c2  
 524  527  534  1 ; c3   c3   c3  
 528  527  529  1 ; hc   c3   c2  
 528  527  534  1 ; hc   c3   c3  
 529  527  534  1 ; c2   c3   c3  
 527  529  530  1 ; c3   c2   o   
 527  529  531  1 ; c3   c2   n   
 530  529  531  1 ; o    c2   n   
 529  531  532  1 ; c2   n    hn  
 529  531  533  1 ; c2   n    hn  
 532  531  533  1 ; hn   n    hn  
 527  534  535  1 ; c3   c3   hc  
 527  534  536  1 ; c3   c3   hc  
 527  534  537  1 ; c3   c3   c3  
 535  534  536  1 ; hc   c3   hc  
 535  534  537  1 ; hc   c3   c3  
 536  534  537  1 ; hc   c3   c3  
 534  537  538  1 ; c3   c3   hc  
 534  537  539  1 ; c3   c3   c2  
 534  537  542  1 ; c3   c3   c3  
 538  537  539  1 ; hc   c3   c2  
 538  537  542  1 ; hc   c3   c3  
 539  537  542  1 ; c2   c3   c3  
 537  539  540  1 ; c3   c2   o2  
 537  539  541  1 ; c3   c2   o2  
 540  539  541  1 ; o2   c2   o2  
 537  542  543  1 ; c3   c3   hc  
 537  542  544  1 ; c3   c3   hc  
 537  542  545  1 ; c3   c3   c3  
 543  542  544  1 ; hc   c3   hc  
 543  542  545  1 ; hc   c3   c3  
 544  542  545  1 ; hc   c3   c3  
 542  545  546  1 ; c3   c3   hc  
 542  545  547  1 ; c3   c3   c2  
 542  545  552  1 ; c3   c3   c3  
 546  545  547  1 ; hc   c3   c2  
 546  545  552  1 ; hc   c3   c3  
 547  545  552  1 ; c2   c3   c3  
 545  547  548  1 ; c3   c2   o   
 545  547  549  1 ; c3   c2   n   
 548  547  549  1 ; o    c2   n   
 547  549  550  1 ; c2   n    hn  
 547  549  551  1 ; c2   n    hn  
 550  549  551  1 ; hn   n    hn  
 545  552  553  1 ; c3   c3   hc  
 545  552  554  1 ; c3   c3   hc  
 545  552  555  1 ; c3   c3   c3  
 553  552  554  1 ; hc   c3   hc  
 553  552  555  1 ; hc   c3   c3  
 554  552  555  1 ; hc   c3   c3  
 552  555  556  1 ; c3   c3   hc  
 552  555  557  1 ; c3   c3   c2  
 552  555  562  1 ; c3   c3   c3  
 556  555  557  1 ; hc   c3   c2  
 556  555  562  1 ; hc   c3   c3  
 557  555  562  1 ; c2   c3   c3  
 555  557  558  1 ; c3   c2   o   
 555  557  559  1 ; c3   c2   n   
 558  557  559  1 ; o    c2   n   
 557  559  560  1 ; c2   n    hn  
 557  559  561  1 ; c2   n    hn  
 560  559  561  1 ; hn   n    hn  
 555  562  563  1 ; c3   c3   hc  
 555  562  564  1 ; c3   c3   hc  
 555  562  565  1 ; c3   c3   c3  
 563  562  564  1 ; hc   c3   hc  
 563  562  565  1 ; hc   c3   c3  
 564  562  565  1 ; hc   c3   c3  
 562  565  566  1 ; c3   c3   hc  
 562  565  567  1 ; c3   c3   c2  
 562  565  572  1 ; c3   c3   c3  
 566  565  567  1 ; hc   c3   c2  
 566  565  572  1 ; hc   c3   c3  
 567  565  572  1 ; c2   c3   c3  
 565  567  568  1 ; c3   c2   o   
 565  567  569  1 ; c3   c2   n   
 568  567  569  1 ; o    c2   n   
 567  569  570  1 ; c2   n    hn  
 567  569  571  1 ; c2   n    hn  
 570  569  571  1 ; hn   n    hn  
 565  572  573  1 ; c3   c3   hc  
 565  572  574  1 ; c3   c3   hc  
 565  572  575  1 ; c3   c3   c3  
 573  572  574  1 ; hc   c3   hc  
 573  572  575  1 ; hc   c3   c3  
 574  572  575  1 ; hc   c3   c3  
 572  575  576  1 ; c3   c3   hc  
 572  575  577  1 ; c3   c3   c2  
 572  575  580  1 ; c3   c3   c3  
 576  575  577  1 ; hc   c3   c2  
 576  575  580  1 ; hc   c3   c3  
 577  575  580  1 ; c2   c3   c3  
 575  577  578  1 ; c3   c2   o2  
 575  577  579  1 ; c3   c2   o2  
 578  577  579  1 ; o2   c2   o2  
 575  580  581  1 ; c3   c3   hc  
 575  580  582  1 ; c3   c3   hc  
 575  580  583  1 ; c3   c3   c3  
 581  580  582  1 ; hc   c3   hc  
 581  580  583  1 ; hc   c3   c3  
 582  580  583  1 ; hc   c3   c3  
 580  583  584  1 ; c3   c3   hc  
 580  583  585  1 ; c3   c3   c2  
 580  583  590  1 ; c3   c3   c3  
 584  583  585  1 ; hc   c3   c2  
 584  583  590  1 ; hc   c3   c3  
 585  583  590  1 ; c2   c3   c3  
 583  585  586  1 ; c3   c2   o   
 583  585  587  1 ; c3   c2   n   
 586  585  587  1 ; o    c2   n   
 585  587  588  1 ; c2   n    hn  
 585  587  589  1 ; c2   n    hn  
 588  587  589  1 ; hn   n    hn  
 583  590  591  1 ; c3   c3   hc  
 583  590  592  1 ; c3   c3   hc  
 583  590  593  1 ; c3   c3   c3  
 591  590  592  1 ; hc   c3   hc  
 591  590  593  1 ; hc   c3   c3  
 592  590  593  1 ; hc   c3   c3  
 590  593  594  1 ; c3   c3   hc  
 590  593  595  1 ; c3   c3   c2  
 590  593  600  1 ; c3   c3   c3  
 594  593  595  1 ; hc   c3   c2  
 594  593  600  1 ; hc   c3   c3  
 595  593  600  1 ; c2   c3   c3  
 593  595  596  1 ; c3   c2   o   
 593  595  597  1 ; c3   c2   n   
 596  595  597  1 ; o    c2   n   
 595  597  598  1 ; c2   n    hn  
 595  597  599  1 ; c2   n    hn  
 598  597  599  1 ; hn   n    hn  
 593  600  601  1 ; c3   c3   hc  
 593  600  602  1 ; c3   c3   hc  
 593  600  603  1 ; c3   c3   c3  
 601  600  602  1 ; hc   c3   hc  
 601  600  603  1 ; hc   c3   c3  
 602  600  603  1 ; hc   c3   c3  
 600  603  604  1 ; c3   c3   hc  
 600  603  605  1 ; c3   c3   c2  
 600  603  610  1 ; c3   c3   c3  
 604  603  605  1 ; hc   c3   c2  
 604  603  610  1 ; hc   c3   c3  
 605  603  610  1 ; c2   c3   c3  
 603  605  606  1 ; c3   c2   o   
 603  605  607  1 ; c3   c2   n   
 606  605  607  1 ; o    c2   n   
 605  607  608  1 ; c2   n    hn  
 605  607  609  1 ; c2   n    hn  
 608  607  609  1 ; hn   n    hn  
 603  610  611  1 ; c3   c3   hc  
 603  610  612  1 ; c3   c3   hc  
 603  610  613  1 ; c3   c3   c3  
 611  610  612  1 ; hc   c3   hc  
 611  610  613  1 ; hc   c3   c3  
 612  610  613  1 ; hc   c3   c3  
 610  613  614  1 ; c3   c3   hc  
 610  613  615  1 ; c3   c3   c2  
 610  613  618  1 ; c3   c3   c3  
 614  613  615  1 ; hc   c3   c2  
 614  613  618  1 ; hc   c3   c3  
 615  613  618  1 ; c2   c3   c3  
 613  615  616  1 ; c3   c2   o2  
 613  615  617  1 ; c3   c2   o2  
 616  615  617  1 ; o2   c2   o2  
 613  618  619  1 ; c3   c3   hc  
 613  618  620  1 ; c3   c3   hc  
 613  618  621  1 ; c3   c3   c3  
 619  618  620  1 ; hc   c3   hc  
 619  618  621  1 ; hc   c3   c3  
 620  618  621  1 ; hc   c3   c3  
 618  621  622  1 ; c3   c3   hc  
 618  621  623  1 ; c3   c3   c2  
 618  621  628  1 ; c3   c3   c3  
 622  621  623  1 ; hc   c3   c2  
 622  621  628  1 ; hc   c3   c3  
 623  621  628  1 ; c2   c3   c3  
 621  623  624  1 ; c3   c2   o   
 621  623  625  1 ; c3   c2   n   
 624  623  625  1 ; o    c2   n   
 623  625  626  1 ; c2   n    hn  
 623  625  627  1 ; c2   n    hn  
 626  625  627  1 ; hn   n    hn  
 621  628  629  1 ; c3   c3   hc  
 621  628  630  1 ; c3   c3   hc  
 621  628  631  1 ; c3   c3   c3  
 629  628  630  1 ; hc   c3   hc  
 629  628  631  1 ; hc   c3   c3  
 630  628  631  1 ; hc   c3   c3  
 628  631  632  1 ; c3   c3   hc  
 628  631  633  1 ; c3   c3   c2  
 628  631  638  1 ; c3   c3   c3  
 632  631  633  1 ; hc   c3   c2  
 632  631  638  1 ; hc   c3   c3  
 633  631  638  1 ; c2   c3   c3  
 631  633  634  1 ; c3   c2   o   
 631  633  635  1 ; c3   c2   n   
 634  633  635  1 ; o    c2   n   
 633  635  636  1 ; c2   n    hn  
 633  635  637  1 ; c2   n    hn  
 636  635  637  1 ; hn   n    hn  
 631  638  639  1 ; c3   c3   hc  
 631  638  640  1 ; c3   c3   hc  
 631  638  641  1 ; c3   c3   c3  
 639  638  640  1 ; hc   c3   hc  
 639  638  641  1 ; hc   c3   c3  
 640  638  641  1 ; hc   c3   c3  
 638  641  642  1 ; c3   c3   hc  
 638  641  643  1 ; c3   c3   c2  
 638  641  648  1 ; c3   c3   c3  
 642  641  643  1 ; hc   c3   c2  
 642  641  648  1 ; hc   c3   c3  
 643  641  648  1 ; c2   c3   c3  
 641  643  644  1 ; c3   c2   o   
 641  643  645  1 ; c3   c2   n   
 644  643  645  1 ; o    c2   n   
 643  645  646  1 ; c2   n    hn  
 643  645  647  1 ; c2   n    hn  
 646  645  647  1 ; hn   n    hn  
 641  648  649  1 ; c3   c3   hc  
 641  648  650  1 ; c3   c3   hc  
 641  648  651  1 ; c3   c3   c3  
 649  648  650  1 ; hc   c3   hc  
 649  648  651  1 ; hc   c3   c3  
 650  648  651  1 ; hc   c3   c3  
 648  651  652  1 ; c3   c3   hc  
 648  651  653  1 ; c3   c3   c2  
 648  651  656  1 ; c3   c3   c3  
 652  651  653  1 ; hc   c3   c2  
 652  651  656  1 ; hc   c3   c3  
 653  651  656  1 ; c2   c3   c3  
 651  653  654  1 ; c3   c2   o2  
 651  653  655  1 ; c3   c2   o2  
 654  653  655  1 ; o2   c2   o2  
 651  656  657  1 ; c3   c3   hc  
 651  656  658  1 ; c3   c3   hc  
 651  656  659  1 ; c3   c3   c3  
 657  656  658  1 ; hc   c3   hc  
 657  656  659  1 ; hc   c3   c3  
 658  656  659  1 ; hc   c3   c3  
 656  659  660  1 ; c3   c3   hc  
 656  659  661  1 ; c3   c3   c2  
 656  659  666  1 ; c3   c3   c3  
 660  659  661  1 ; hc   c3   c2  
 660  659  666  1 ; hc   c3   c3  
 661  659  666  1 ; c2   c3   c3  
 659  661  662  1 ; c3   c2   o   
 659  661  663  1 ; c3   c2   n   
 662  661  663  1 ; o    c2   n   
 661  663  664  1 ; c2   n    hn  
 661  663  665  1 ; c2   n    hn  
 664  663  665  1 ; hn   n    hn  
 659  666  667  1 ; c3   c3   hc  
 659  666  668  1 ; c3   c3   hc  
 659  666  669  1 ; c3   c3   c3  
 667  666  668  1 ; hc   c3   hc  
 667  666  669  1 ; hc   c3   c3  
 668  666  669  1 ; hc   c3   c3  
 666  669  670  1 ; c3   c3   hc  
 666  669  671  1 ; c3   c3   c2  
 666  669  676  1 ; c3   c3   c3  
 670  669  671  1 ; hc   c3   c2  
 670  669  676  1 ; hc   c3   c3  
 671  669  676  1 ; c2   c3   c3  
 669  671  672  1 ; c3   c2   o   
 669  671  673  1 ; c3   c2   n   
 672  671  673  1 ; o    c2   n   
 671  673  674  1 ; c2   n    hn  
 671  673  675  1 ; c2   n    hn  
 674  673  675  1 ; hn   n    hn  
 669  676  677  1 ; c3   c3   hc  
 669  676  678  1 ; c3   c3   hc  
 669  676  679  1 ; c3   c3   c3  
 677  676  678  1 ; hc   c3   hc  
 677  676  679  1 ; hc   c3   c3  
 678  676  679  1 ; hc   c3   c3  
 676  679  680  1 ; c3   c3   hc  
 676  679  681  1 ; c3   c3   c2  
 676  679  686  1 ; c3   c3   c3  
 680  679  681  1 ; hc   c3   c2  
 680  679  686  1 ; hc   c3   c3  
 681  679  686  1 ; c2   c3   c3  
 679  681  682  1 ; c3   c2   o   
 679  681  683  1 ; c3   c2   n   
 682  681  683  1 ; o    c2   n   
 681  683  684  1 ; c2   n    hn  
 681  683  685  1 ; c2   n    hn  
 684  683  685  1 ; hn   n    hn  
 679  686  687  1 ; c3   c3   hc  
 679  686  688  1 ; c3   c3   hc  
 679  686  689  1 ; c3   c3   c3  
 687  686  688  1 ; hc   c3   hc  
 687  686  689  1 ; hc   c3   c3  
 688  686  689  1 ; hc   c3   c3  
 686  689  690  1 ; c3   c3   hc  
 686  689  691  1 ; c3   c3   c2  
 686  689  694  1 ; c3   c3   c3  
 690  689  691  1 ; hc   c3   c2  
 690  689  694  1 ; hc   c3   c3  
 691  689  694  1 ; c2   c3   c3  
 689  691  692  1 ; c3   c2   o2  
 689  691  693  1 ; c3   c2   o2  
 692  691  693  1 ; o2   c2   o2  
 689  694  695  1 ; c3   c3   hc  
 689  694  696  1 ; c3   c3   hc  
 689  694  697  1 ; c3   c3   c3  
 695  694  696  1 ; hc   c3   hc  
 695  694  697  1 ; hc   c3   c3  
 696  694  697  1 ; hc   c3   c3  
 694  697  698  1 ; c3   c3   hc  
 694  697  699  1 ; c3   c3   c2  
 694  697  704  1 ; c3   c3   c3  
 698  697  699  1 ; hc   c3   c2  
 698  697  704  1 ; hc   c3   c3  
 699  697  704  1 ; c2   c3   c3  
 697  699  700  1 ; c3   c2   o   
 697  699  701  1 ; c3   c2   n   
 700  699  701  1 ; o    c2   n   
 699  701  702  1 ; c2   n    hn  
 699  701  703  1 ; c2   n    hn  
 702  701  703  1 ; hn   n    hn  
 697  704  705  1 ; c3   c3   hc  
 697  704  706  1 ; c3   c3   hc  
 697  704  707  1 ; c3   c3   c3  
 705  704  706  1 ; hc   c3   hc  
 705  704  707  1 ; hc   c3   c3  
 706  704  707  1 ; hc   c3   c3  
 704  707  708  1 ; c3   c3   hc  
 704  707  709  1 ; c3   c3   c2  
 704  707  714  1 ; c3   c3   c3  
 708  707  709  1 ; hc   c3   c2  
 708  707  714  1 ; hc   c3   c3  
 709  707  714  1 ; c2   c3   c3  
 707  709  710  1 ; c3   c2   o   
 707  709  711  1 ; c3   c2   n   
 710  709  711  1 ; o    c2   n   
 709  711  712  1 ; c2   n    hn  
 709  711  713  1 ; c2   n    hn  
 712  711  713  1 ; hn   n    hn  
 707  714  715  1 ; c3   c3   hc  
 707  714  716  1 ; c3   c3   hc  
 707  714  717  1 ; c3   c3   c3  
 715  714  716  1 ; hc   c3   hc  
 715  714  717  1 ; hc   c3   c3  
 716  714  717  1 ; hc   c3   c3  
 714  717  718  1 ; c3   c3   hc  
 714  717  719  1 ; c3   c3   c2  
 714  717  724  1 ; c3   c3   c3  
 718  717  719  1 ; hc   c3   c2  
 718  717  724  1 ; hc   c3   c3  
 719  717  724  1 ; c2   c3   c3  
 717  719  720  1 ; c3   c2   o   
 717  719  721  1 ; c3   c2   n   
 720  719  721  1 ; o    c2   n   
 719  721  722  1 ; c2   n    hn  
 719  721  723  1 ; c2   n    hn  
 722  721  723  1 ; hn   n    hn  
 717  724  725  1 ; c3   c3   hc  
 717  724  726  1 ; c3   c3   hc  
 717  724  727  1 ; c3   c3   c3  
 725  724  726  1 ; hc   c3   hc  
 725  724  727  1 ; hc   c3   c3  
 726  724  727  1 ; hc   c3   c3  
 724  727  728  1 ; c3   c3   hc  
 724  727  729  1 ; c3   c3   c2  
 724  727  732  1 ; c3   c3   c3  
 728  727  729  1 ; hc   c3   c2  
 728  727  732  1 ; hc   c3   c3  
 729  727  732  1 ; c2   c3   c3  
 727  729  730  1 ; c3   c2   o2  
 727  729  731  1 ; c3   c2   o2  
 730  729  731  1 ; o2   c2   o2  
 727  732  733  1 ; c3   c3   hc  
 727  732  734  1 ; c3   c3   hc  
 727  732  735  1 ; c3   c3   c3  
 733  732  734  1 ; hc   c3   hc  
 733  732  735  1 ; hc   c3   c3  
 734  732  735  1 ; hc   c3   c3  
 732  735  736  1 ; c3   c3   hc  
 732  735  737  1 ; c3   c3   c2  
 732  735  742  1 ; c3   c3   c3  
 736  735  737  1 ; hc   c3   c2  
 736  735  742  1 ; hc   c3   c3  
 737  735  742  1 ; c2   c3   c3  
 735  737  738  1 ; c3   c2   o   
 735  737  739  1 ; c3   c2   n   
 738  737  739  1 ; o    c2   n   
 737  739  740  1 ; c2   n    hn  
 737  739  741  1 ; c2   n    hn  
 740  739  741  1 ; hn   n    hn  
 735  742  743  1 ; c3   c3   hc  
 735  742  744  1 ; c3   c3   hc  
 735  742  745  1 ; c3   c3   c3  
 743  742  744  1 ; hc   c3   hc  
 743  742  745  1 ; hc   c3   c3  
 744  742  745  1 ; hc   c3   c3  
 742  745  746  1 ; c3   c3   hc  
 742  745  747  1 ; c3   c3   c2  
 742  745  752  1 ; c3   c3   c3  
 746  745  747  1 ; hc   c3   c2  
 746  745  752  1 ; hc   c3   c3  
 747  745  752  1 ; c2   c3   c3  
 745  747  748  1 ; c3   c2   o   
 745  747  749  1 ; c3   c2   n   
 748  747  749  1 ; o    c2   n   
 747  749  750  1 ; c2   n    hn  
 747  749  751  1 ; c2   n    hn  
 750  749  751  1 ; hn   n    hn  
 745  752  753  1 ; c3   c3   hc  
 745  752  754  1 ; c3   c3   hc  
 745  752  755  1 ; c3   c3   c3  
 753  752  754  1 ; hc   c3   hc  
 753  752  755  1 ; hc   c3   c3  
 754  752  755  1 ; hc   c3   c3  
 752  755  756  1 ; c3   c3   hc  
 752  755  757  1 ; c3   c3   c2  
 752  755  762  1 ; c3   c3   hc  
 756  755  757  1 ; hc   c3   c2  
 756  755  762  1 ; hc   c3   hc  
 757  755  762  1 ; c2   c3   hc  
 755  757  758  1 ; c3   c2   o   
 755  757  759  1 ; c3   c2   n   
 758  757  759  1 ; o    c2   n   
 757  759  760  1 ; c2   n    hn  
 757  759  761  1 ; c2   n    hn  
 760  759  761  1 ; hn   n    hn  
[ dihedrals ]
;  ai   aj   ak   al  funct    ph0      cp     mult
   1    2    5    6 3 ; hc   c3   c3   hc  
   1    2    5    7 3 ; hc   c3   c3   c2  
   1    2    5   10 3 ; hc   c3   c3   c3  
   2    5    7    8 3 ; c3   c3   c2   o2  
   2    5    7    9 3 ; c3   c3   c2   o2  
   2    5   10   11 3 ; c3   c3   c3   hc  
   2    5   10   12 3 ; c3   c3   c3   hc  
   2    5   10   13 3 ; c3   c3   c3   c3  
   3    2    5    6 3 ; hc   c3   c3   hc  
   3    2    5    7 3 ; hc   c3   c3   c2  
   3    2    5   10 3 ; hc   c3   c3   c3  
   4    2    5    6 3 ; hc   c3   c3   hc  
   4    2    5    7 3 ; hc   c3   c3   c2  
   4    2    5   10 3 ; hc   c3   c3   c3  
   5   10   13   14 3 ; c3   c3   c3   hc  
   5   10   13   15 3 ; c3   c3   c3   c2  
   5   10   13   20 3 ; c3   c3   c3   c3  
   6    5    7    8 3 ; hc   c3   c2   o2  
   6    5    7    9 3 ; hc   c3   c2   o2  
   6    5   10   11 3 ; hc   c3   c3   hc  
   6    5   10   12 3 ; hc   c3   c3   hc  
   6    5   10   13 3 ; hc   c3   c3   c3  
   7    5   10   11 3 ; c2   c3   c3   hc  
   7    5   10   12 3 ; c2   c3   c3   hc  
   7    5   10   13 3 ; c2   c3   c3   c3  
   8    7    5   10 3 ; o2   c2   c3   c3  
   9    7    5   10 3 ; o2   c2   c3   c3  
  10   13   15   16 3 ; c3   c3   c2   o   
  10   13   15   17 3 ; c3   c3   c2   n   
  10   13   20   21 3 ; c3   c3   c3   hc  
  10   13   20   22 3 ; c3   c3   c3   hc  
  10   13   20   23 3 ; c3   c3   c3   c3  
  11   10   13   14 3 ; hc   c3   c3   hc  
  11   10   13   15 3 ; hc   c3   c3   c2  
  11   10   13   20 3 ; hc   c3   c3   c3  
  12   10   13   14 3 ; hc   c3   c3   hc  
  12   10   13   15 3 ; hc   c3   c3   c2  
  12   10   13   20 3 ; hc   c3   c3   c3  
  13   15   17   18 3 ; c3   c2   n    hn  
  13   15   17   19 3 ; c3   c2   n    hn  
  13   20   23   24 3 ; c3   c3   c3   hc  
  13   20   23   25 3 ; c3   c3   c3   c2  
  13   20   23   30 3 ; c3   c3   c3   c3  
  14   13   15   16 3 ; hc   c3   c2   o   
  14   13   15   17 3 ; hc   c3   c2   n   
  14   13   20   21 3 ; hc   c3   c3   hc  
  14   13   20   22 3 ; hc   c3   c3   hc  
  14   13   20   23 3 ; hc   c3   c3   c3  
  15   13   20   21 3 ; c2   c3   c3   hc  
  15   13   20   22 3 ; c2   c3   c3   hc  
  15   13   20   23 3 ; c2   c3   c3   c3  
  16   15   13   20 3 ; o    c2   c3   c3  
  16   15   17   18 3 ; o    c2   n    hn  
  16   15   17   19 3 ; o    c2   n    hn  
  17   15   13   20 3 ; n    c2   c3   c3  
  20   23   25   26 3 ; c3   c3   c2   o   
  20   23   25   27 3 ; c3   c3   c2   n   
  20   23   30   31 3 ; c3   c3   c3   hc  
  20   23   30   32 3 ; c3   c3   c3   hc  
  20   23   30   33 3 ; c3   c3   c3   c3  
  21   20   23   24 3 ; hc   c3   c3   hc  
  21   20   23   25 3 ; hc   c3   c3   c2  
  21   20   23   30 3 ; hc   c3   c3   c3  
  22   20   23   24 3 ; hc   c3   c3   hc  
  22   20   23   25 3 ; hc   c3   c3   c2  
  22   20   23   30 3 ; hc   c3   c3   c3  
  23   25   27   28 3 ; c3   c2   n    hn  
  23   25   27   29 3 ; c3   c2   n    hn  
  23   30   33   34 3 ; c3   c3   c3   hc  
  23   30   33   35 3 ; c3   c3   c3   c2  
  23   30   33   40 3 ; c3   c3   c3   c3  
  24   23   25   26 3 ; hc   c3   c2   o   
  24   23   25   27 3 ; hc   c3   c2   n   
  24   23   30   31 3 ; hc   c3   c3   hc  
  24   23   30   32 3 ; hc   c3   c3   hc  
  24   23   30   33 3 ; hc   c3   c3   c3  
  25   23   30   31 3 ; c2   c3   c3   hc  
  25   23   30   32 3 ; c2   c3   c3   hc  
  25   23   30   33 3 ; c2   c3   c3   c3  
  26   25   23   30 3 ; o    c2   c3   c3  
  26   25   27   28 3 ; o    c2   n    hn  
  26   25   27   29 3 ; o    c2   n    hn  
  27   25   23   30 3 ; n    c2   c3   c3  
  30   33   35   36 3 ; c3   c3   c2   o   
  30   33   35   37 3 ; c3   c3   c2   n   
  30   33   40   41 3 ; c3   c3   c3   hc  
  30   33   40   42 3 ; c3   c3   c3   hc  
  30   33   40   43 3 ; c3   c3   c3   c3  
  31   30   33   34 3 ; hc   c3   c3   hc  
  31   30   33   35 3 ; hc   c3   c3   c2  
  31   30   33   40 3 ; hc   c3   c3   c3  
  32   30   33   34 3 ; hc   c3   c3   hc  
  32   30   33   35 3 ; hc   c3   c3   c2  
  32   30   33   40 3 ; hc   c3   c3   c3  
  33   35   37   38 3 ; c3   c2   n    hn  
  33   35   37   39 3 ; c3   c2   n    hn  
  33   40   43   44 3 ; c3   c3   c3   hc  
  33   40   43   45 3 ; c3   c3   c3   c2  
  33   40   43   48 3 ; c3   c3   c3   c3  
  34   33   35   36 3 ; hc   c3   c2   o   
  34   33   35   37 3 ; hc   c3   c2   n   
  34   33   40   41 3 ; hc   c3   c3   hc  
  34   33   40   42 3 ; hc   c3   c3   hc  
  34   33   40   43 3 ; hc   c3   c3   c3  
  35   33   40   41 3 ; c2   c3   c3   hc  
  35   33   40   42 3 ; c2   c3   c3   hc  
  35   33   40   43 3 ; c2   c3   c3   c3  
  36   35   33   40 3 ; o    c2   c3   c3  
  36   35   37   38 3 ; o    c2   n    hn  
  36   35   37   39 3 ; o    c2   n    hn  
  37   35   33   40 3 ; n    c2   c3   c3  
  40   43   45   46 3 ; c3   c3   c2   o2  
  40   43   45   47 3 ; c3   c3   c2   o2  
  40   43   48   49 3 ; c3   c3   c3   hc  
  40   43   48   50 3 ; c3   c3   c3   hc  
  40   43   48   51 3 ; c3   c3   c3   c3  
  41   40   43   44 3 ; hc   c3   c3   hc  
  41   40   43   45 3 ; hc   c3   c3   c2  
  41   40   43   48 3 ; hc   c3   c3   c3  
  42   40   43   44 3 ; hc   c3   c3   hc  
  42   40   43   45 3 ; hc   c3   c3   c2  
  42   40   43   48 3 ; hc   c3   c3   c3  
  43   48   51   52 3 ; c3   c3   c3   hc  
  43   48   51   53 3 ; c3   c3   c3   c2  
  43   48   51   58 3 ; c3   c3   c3   c3  
  44   43   45   46 3 ; hc   c3   c2   o2  
  44   43   45   47 3 ; hc   c3   c2   o2  
  44   43   48   49 3 ; hc   c3   c3   hc  
  44   43   48   50 3 ; hc   c3   c3   hc  
  44   43   48   51 3 ; hc   c3   c3   c3  
  45   43   48   49 3 ; c2   c3   c3   hc  
  45   43   48   50 3 ; c2   c3   c3   hc  
  45   43   48   51 3 ; c2   c3   c3   c3  
  46   45   43   48 3 ; o2   c2   c3   c3  
  47   45   43   48 3 ; o2   c2   c3   c3  
  48   51   53   54 3 ; c3   c3   c2   o   
  48   51   53   55 3 ; c3   c3   c2   n   
  48   51   58   59 3 ; c3   c3   c3   hc  
  48   51   58   60 3 ; c3   c3   c3   hc  
  48   51   58   61 3 ; c3   c3   c3   c3  
  49   48   51   52 3 ; hc   c3   c3   hc  
  49   48   51   53 3 ; hc   c3   c3   c2  
  49   48   51   58 3 ; hc   c3   c3   c3  
  50   48   51   52 3 ; hc   c3   c3   hc  
  50   48   51   53 3 ; hc   c3   c3   c2  
  50   48   51   58 3 ; hc   c3   c3   c3  
  51   53   55   56 3 ; c3   c2   n    hn  
  51   53   55   57 3 ; c3   c2   n    hn  
  51   58   61   62 3 ; c3   c3   c3   hc  
  51   58   61   63 3 ; c3   c3   c3   c2  
  51   58   61   68 3 ; c3   c3   c3   c3  
  52   51   53   54 3 ; hc   c3   c2   o   
  52   51   53   55 3 ; hc   c3   c2   n   
  52   51   58   59 3 ; hc   c3   c3   hc  
  52   51   58   60 3 ; hc   c3   c3   hc  
  52   51   58   61 3 ; hc   c3   c3   c3  
  53   51   58   59 3 ; c2   c3   c3   hc  
  53   51   58   60 3 ; c2   c3   c3   hc  
  53   51   58   61 3 ; c2   c3   c3   c3  
  54   53   51   58 3 ; o    c2   c3   c3  
  54   53   55   56 3 ; o    c2   n    hn  
  54   53   55   57 3 ; o    c2   n    hn  
  55   53   51   58 3 ; n    c2   c3   c3  
  58   61   63   64 3 ; c3   c3   c2   o   
  58   61   63   65 3 ; c3   c3   c2   n   
  58   61   68   69 3 ; c3   c3   c3   hc  
  58   61   68   70 3 ; c3   c3   c3   hc  
  58   61   68   71 3 ; c3   c3   c3   c3  
  59   58   61   62 3 ; hc   c3   c3   hc  
  59   58   61   63 3 ; hc   c3   c3   c2  
  59   58   61   68 3 ; hc   c3   c3   c3  
  60   58   61   62 3 ; hc   c3   c3   hc  
  60   58   61   63 3 ; hc   c3   c3   c2  
  60   58   61   68 3 ; hc   c3   c3   c3  
  61   63   65   66 3 ; c3   c2   n    hn  
  61   63   65   67 3 ; c3   c2   n    hn  
  61   68   71   72 3 ; c3   c3   c3   hc  
  61   68   71   73 3 ; c3   c3   c3   c2  
  61   68   71   78 3 ; c3   c3   c3   c3  
  62   61   63   64 3 ; hc   c3   c2   o   
  62   61   63   65 3 ; hc   c3   c2   n   
  62   61   68   69 3 ; hc   c3   c3   hc  
  62   61   68   70 3 ; hc   c3   c3   hc  
  62   61   68   71 3 ; hc   c3   c3   c3  
  63   61   68   69 3 ; c2   c3   c3   hc  
  63   61   68   70 3 ; c2   c3   c3   hc  
  63   61   68   71 3 ; c2   c3   c3   c3  
  64   63   61   68 3 ; o    c2   c3   c3  
  64   63   65   66 3 ; o    c2   n    hn  
  64   63   65   67 3 ; o    c2   n    hn  
  65   63   61   68 3 ; n    c2   c3   c3  
  68   71   73   74 3 ; c3   c3   c2   o   
  68   71   73   75 3 ; c3   c3   c2   n   
  68   71   78   79 3 ; c3   c3   c3   hc  
  68   71   78   80 3 ; c3   c3   c3   hc  
  68   71   78   81 3 ; c3   c3   c3   c3  
  69   68   71   72 3 ; hc   c3   c3   hc  
  69   68   71   73 3 ; hc   c3   c3   c2  
  69   68   71   78 3 ; hc   c3   c3   c3  
  70   68   71   72 3 ; hc   c3   c3   hc  
  70   68   71   73 3 ; hc   c3   c3   c2  
  70   68   71   78 3 ; hc   c3   c3   c3  
  71   73   75   76 3 ; c3   c2   n    hn  
  71   73   75   77 3 ; c3   c2   n    hn  
  71   78   81   82 3 ; c3   c3   c3   hc  
  71   78   81   83 3 ; c3   c3   c3   c2  
  71   78   81   86 3 ; c3   c3   c3   c3  
  72   71   73   74 3 ; hc   c3   c2   o   
  72   71   73   75 3 ; hc   c3   c2   n   
  72   71   78   79 3 ; hc   c3   c3   hc  
  72   71   78   80 3 ; hc   c3   c3   hc  
  72   71   78   81 3 ; hc   c3   c3   c3  
  73   71   78   79 3 ; c2   c3   c3   hc  
  73   71   78   80 3 ; c2   c3   c3   hc  
  73   71   78   81 3 ; c2   c3   c3   c3  
  74   73   71   78 3 ; o    c2   c3   c3  
  74   73   75   76 3 ; o    c2   n    hn  
  74   73   75   77 3 ; o    c2   n    hn  
  75   73   71   78 3 ; n    c2   c3   c3  
  78   81   83   84 3 ; c3   c3   c2   o2  
  78   81   83   85 3 ; c3   c3   c2   o2  
  78   81   86   87 3 ; c3   c3   c3   hc  
  78   81   86   88 3 ; c3   c3   c3   hc  
  78   81   86   89 3 ; c3   c3   c3   c3  
  79   78   81   82 3 ; hc   c3   c3   hc  
  79   78   81   83 3 ; hc   c3   c3   c2  
  79   78   81   86 3 ; hc   c3   c3   c3  
  80   78   81   82 3 ; hc   c3   c3   hc  
  80   78   81   83 3 ; hc   c3   c3   c2  
  80   78   81   86 3 ; hc   c3   c3   c3  
  81   86   89   90 3 ; c3   c3   c3   hc  
  81   86   89   91 3 ; c3   c3   c3   c2  
  81   86   89   96 3 ; c3   c3   c3   c3  
  82   81   83   84 3 ; hc   c3   c2   o2  
  82   81   83   85 3 ; hc   c3   c2   o2  
  82   81   86   87 3 ; hc   c3   c3   hc  
  82   81   86   88 3 ; hc   c3   c3   hc  
  82   81   86   89 3 ; hc   c3   c3   c3  
  83   81   86   87 3 ; c2   c3   c3   hc  
  83   81   86   88 3 ; c2   c3   c3   hc  
  83   81   86   89 3 ; c2   c3   c3   c3  
  84   83   81   86 3 ; o2   c2   c3   c3  
  85   83   81   86 3 ; o2   c2   c3   c3  
  86   89   91   92 3 ; c3   c3   c2   o   
  86   89   91   93 3 ; c3   c3   c2   n   
  86   89   96   97 3 ; c3   c3   c3   hc  
  86   89   96   98 3 ; c3   c3   c3   hc  
  86   89   96   99 3 ; c3   c3   c3   c3  
  87   86   89   90 3 ; hc   c3   c3   hc  
  87   86   89   91 3 ; hc   c3   c3   c2  
  87   86   89   96 3 ; hc   c3   c3   c3  
  88   86   89   90 3 ; hc   c3   c3   hc  
  88   86   89   91 3 ; hc   c3   c3   c2  
  88   86   89   96 3 ; hc   c3   c3   c3  
  89   91   93   94 3 ; c3   c2   n    hn  
  89   91   93   95 3 ; c3   c2   n    hn  
  89   96   99  100 3 ; c3   c3   c3   hc  
  89   96   99  101 3 ; c3   c3   c3   c2  
  89   96   99  106 3 ; c3   c3   c3   c3  
  90   89   91   92 3 ; hc   c3   c2   o   
  90   89   91   93 3 ; hc   c3   c2   n   
  90   89   96   97 3 ; hc   c3   c3   hc  
  90   89   96   98 3 ; hc   c3   c3   hc  
  90   89   96   99 3 ; hc   c3   c3   c3  
  91   89   96   97 3 ; c2   c3   c3   hc  
  91   89   96   98 3 ; c2   c3   c3   hc  
  91   89   96   99 3 ; c2   c3   c3   c3  
  92   91   89   96 3 ; o    c2   c3   c3  
  92   91   93   94 3 ; o    c2   n    hn  
  92   91   93   95 3 ; o    c2   n    hn  
  93   91   89   96 3 ; n    c2   c3   c3  
  96   99  101  102 3 ; c3   c3   c2   o   
  96   99  101  103 3 ; c3   c3   c2   n   
  96   99  106  107 3 ; c3   c3   c3   hc  
  96   99  106  108 3 ; c3   c3   c3   hc  
  96   99  106  109 3 ; c3   c3   c3   c3  
  97   96   99  100 3 ; hc   c3   c3   hc  
  97   96   99  101 3 ; hc   c3   c3   c2  
  97   96   99  106 3 ; hc   c3   c3   c3  
  98   96   99  100 3 ; hc   c3   c3   hc  
  98   96   99  101 3 ; hc   c3   c3   c2  
  98   96   99  106 3 ; hc   c3   c3   c3  
  99  101  103  104 3 ; c3   c2   n    hn  
  99  101  103  105 3 ; c3   c2   n    hn  
  99  106  109  110 3 ; c3   c3   c3   hc  
  99  106  109  111 3 ; c3   c3   c3   c2  
  99  106  109  116 3 ; c3   c3   c3   c3  
 100   99  101  102 3 ; hc   c3   c2   o   
 100   99  101  103 3 ; hc   c3   c2   n   
 100   99  106  107 3 ; hc   c3   c3   hc  
 100   99  106  108 3 ; hc   c3   c3   hc  
 100   99  106  109 3 ; hc   c3   c3   c3  
 101   99  106  107 3 ; c2   c3   c3   hc  
 101   99  106  108 3 ; c2   c3   c3   hc  
 101   99  106  109 3 ; c2   c3   c3   c3  
 102  101   99  106 3 ; o    c2   c3   c3  
 102  101  103  104 3 ; o    c2   n    hn  
 102  101  103  105 3 ; o    c2   n    hn  
 103  101   99  106 3 ; n    c2   c3   c3  
 106  109  111  112 3 ; c3   c3   c2   o   
 106  109  111  113 3 ; c3   c3   c2   n   
 106  109  116  117 3 ; c3   c3   c3   hc  
 106  109  116  118 3 ; c3   c3   c3   hc  
 106  109  116  119 3 ; c3   c3   c3   c3  
 107  106  109  110 3 ; hc   c3   c3   hc  
 107  106  109  111 3 ; hc   c3   c3   c2  
 107  106  109  116 3 ; hc   c3   c3   c3  
 108  106  109  110 3 ; hc   c3   c3   hc  
 108  106  109  111 3 ; hc   c3   c3   c2  
 108  106  109  116 3 ; hc   c3   c3   c3  
 109  111  113  114 3 ; c3   c2   n    hn  
 109  111  113  115 3 ; c3   c2   n    hn  
 109  116  119  120 3 ; c3   c3   c3   hc  
 109  116  119  121 3 ; c3   c3   c3   c2  
 109  116  119  124 3 ; c3   c3   c3   c3  
 110  109  111  112 3 ; hc   c3   c2   o   
 110  109  111  113 3 ; hc   c3   c2   n   
 110  109  116  117 3 ; hc   c3   c3   hc  
 110  109  116  118 3 ; hc   c3   c3   hc  
 110  109  116  119 3 ; hc   c3   c3   c3  
 111  109  116  117 3 ; c2   c3   c3   hc  
 111  109  116  118 3 ; c2   c3   c3   hc  
 111  109  116  119 3 ; c2   c3   c3   c3  
 112  111  109  116 3 ; o    c2   c3   c3  
 112  111  113  114 3 ; o    c2   n    hn  
 112  111  113  115 3 ; o    c2   n    hn  
 113  111  109  116 3 ; n    c2   c3   c3  
 116  119  121  122 3 ; c3   c3   c2   o2  
 116  119  121  123 3 ; c3   c3   c2   o2  
 116  119  124  125 3 ; c3   c3   c3   hc  
 116  119  124  126 3 ; c3   c3   c3   hc  
 116  119  124  127 3 ; c3   c3   c3   c3  
 117  116  119  120 3 ; hc   c3   c3   hc  
 117  116  119  121 3 ; hc   c3   c3   c2  
 117  116  119  124 3 ; hc   c3   c3   c3  
 118  116  119  120 3 ; hc   c3   c3   hc  
 118  116  119  121 3 ; hc   c3   c3   c2  
 118  116  119  124 3 ; hc   c3   c3   c3  
 119  124  127  128 3 ; c3   c3   c3   hc  
 119  124  127  129 3 ; c3   c3   c3   c2  
 119  124  127  134 3 ; c3   c3   c3   c3  
 120  119  121  122 3 ; hc   c3   c2   o2  
 120  119  121  123 3 ; hc   c3   c2   o2  
 120  119  124  125 3 ; hc   c3   c3   hc  
 120  119  124  126 3 ; hc   c3   c3   hc  
 120  119  124  127 3 ; hc   c3   c3   c3  
 121  119  124  125 3 ; c2   c3   c3   hc  
 121  119  124  126 3 ; c2   c3   c3   hc  
 121  119  124  127 3 ; c2   c3   c3   c3  
 122  121  119  124 3 ; o2   c2   c3   c3  
 123  121  119  124 3 ; o2   c2   c3   c3  
 124  127  129  130 3 ; c3   c3   c2   o   
 124  127  129  131 3 ; c3   c3   c2   n   
 124  127  134  135 3 ; c3   c3   c3   hc  
 124  127  134  136 3 ; c3   c3   c3   hc  
 124  127  134  137 3 ; c3   c3   c3   c3  
 125  124  127  128 3 ; hc   c3   c3   hc  
 125  124  127  129 3 ; hc   c3   c3   c2  
 125  124  127  134 3 ; hc   c3   c3   c3  
 126  124  127  128 3 ; hc   c3   c3   hc  
 126  124  127  129 3 ; hc   c3   c3   c2  
 126  124  127  134 3 ; hc   c3   c3   c3  
 127  129  131  132 3 ; c3   c2   n    hn  
 127  129  131  133 3 ; c3   c2   n    hn  
 127  134  137  138 3 ; c3   c3   c3   hc  
 127  134  137  139 3 ; c3   c3   c3   c2  
 127  134  137  144 3 ; c3   c3   c3   c3  
 128  127  129  130 3 ; hc   c3   c2   o   
 128  127  129  131 3 ; hc   c3   c2   n   
 128  127  134  135 3 ; hc   c3   c3   hc  
 128  127  134  136 3 ; hc   c3   c3   hc  
 128  127  134  137 3 ; hc   c3   c3   c3  
 129  127  134  135 3 ; c2   c3   c3   hc  
 129  127  134  136 3 ; c2   c3   c3   hc  
 129  127  134  137 3 ; c2   c3   c3   c3  
 130  129  127  134 3 ; o    c2   c3   c3  
 130  129  131  132 3 ; o    c2   n    hn  
 130  129  131  133 3 ; o    c2   n    hn  
 131  129  127  134 3 ; n    c2   c3   c3  
 134  137  139  140 3 ; c3   c3   c2   o   
 134  137  139  141 3 ; c3   c3   c2   n   
 134  137  144  145 3 ; c3   c3   c3   hc  
 134  137  144  146 3 ; c3   c3   c3   hc  
 134  137  144  147 3 ; c3   c3   c3   c3  
 135  134  137  138 3 ; hc   c3   c3   hc  
 135  134  137  139 3 ; hc   c3   c3   c2  
 135  134  137  144 3 ; hc   c3   c3   c3  
 136  134  137  138 3 ; hc   c3   c3   hc  
 136  134  137  139 3 ; hc   c3   c3   c2  
 136  134  137  144 3 ; hc   c3   c3   c3  
 137  139  141  142 3 ; c3   c2   n    hn  
 137  139  141  143 3 ; c3   c2   n    hn  
 137  144  147  148 3 ; c3   c3   c3   hc  
 137  144  147  149 3 ; c3   c3   c3   c2  
 137  144  147  154 3 ; c3   c3   c3   c3  
 138  137  139  140 3 ; hc   c3   c2   o   
 138  137  139  141 3 ; hc   c3   c2   n   
 138  137  144  145 3 ; hc   c3   c3   hc  
 138  137  144  146 3 ; hc   c3   c3   hc  
 138  137  144  147 3 ; hc   c3   c3   c3  
 139  137  144  145 3 ; c2   c3   c3   hc  
 139  137  144  146 3 ; c2   c3   c3   hc  
 139  137  144  147 3 ; c2   c3   c3   c3  
 140  139  137  144 3 ; o    c2   c3   c3  
 140  139  141  142 3 ; o    c2   n    hn  
 140  139  141  143 3 ; o    c2   n    hn  
 141  139  137  144 3 ; n    c2   c3   c3  
 144  147  149  150 3 ; c3   c3   c2   o   
 144  147  149  151 3 ; c3   c3   c2   n   
 144  147  154  155 3 ; c3   c3   c3   hc  
 144  147  154  156 3 ; c3   c3   c3   hc  
 144  147  154  157 3 ; c3   c3   c3   c3  
 145  144  147  148 3 ; hc   c3   c3   hc  
 145  144  147  149 3 ; hc   c3   c3   c2  
 145  144  147  154 3 ; hc   c3   c3   c3  
 146  144  147  148 3 ; hc   c3   c3   hc  
 146  144  147  149 3 ; hc   c3   c3   c2  
 146  144  147  154 3 ; hc   c3   c3   c3  
 147  149  151  152 3 ; c3   c2   n    hn  
 147  149  151  153 3 ; c3   c2   n    hn  
 147  154  157  158 3 ; c3   c3   c3   hc  
 147  154  157  159 3 ; c3   c3   c3   c2  
 147  154  157  162 3 ; c3   c3   c3   c3  
 148  147  149  150 3 ; hc   c3   c2   o   
 148  147  149  151 3 ; hc   c3   c2   n   
 148  147  154  155 3 ; hc   c3   c3   hc  
 148  147  154  156 3 ; hc   c3   c3   hc  
 148  147  154  157 3 ; hc   c3   c3   c3  
 149  147  154  155 3 ; c2   c3   c3   hc  
 149  147  154  156 3 ; c2   c3   c3   hc  
 149  147  154  157 3 ; c2   c3   c3   c3  
 150  149  147  154 3 ; o    c2   c3   c3  
 150  149  151  152 3 ; o    c2   n    hn  
 150  149  151  153 3 ; o    c2   n    hn  
 151  149  147  154 3 ; n    c2   c3   c3  
 154  157  159  160 3 ; c3   c3   c2   o2  
 154  157  159  161 3 ; c3   c3   c2   o2  
 154  157  162  163 3 ; c3   c3   c3   hc  
 154  157  162  164 3 ; c3   c3   c3   hc  
 154  157  162  165 3 ; c3   c3   c3   c3  
 155  154  157  158 3 ; hc   c3   c3   hc  
 155  154  157  159 3 ; hc   c3   c3   c2  
 155  154  157  162 3 ; hc   c3   c3   c3  
 156  154  157  158 3 ; hc   c3   c3   hc  
 156  154  157  159 3 ; hc   c3   c3   c2  
 156  154  157  162 3 ; hc   c3   c3   c3  
 157  162  165  166 3 ; c3   c3   c3   hc  
 157  162  165  167 3 ; c3   c3   c3   c2  
 157  162  165  172 3 ; c3   c3   c3   c3  
 158  157  159  160 3 ; hc   c3   c2   o2  
 158  157  159  161 3 ; hc   c3   c2   o2  
 158  157  162  163 3 ; hc   c3   c3   hc  
 158  157  162  164 3 ; hc   c3   c3   hc  
 158  157  162  165 3 ; hc   c3   c3   c3  
 159  157  162  163 3 ; c2   c3   c3   hc  
 159  157  162  164 3 ; c2   c3   c3   hc  
 159  157  162  165 3 ; c2   c3   c3   c3  
 160  159  157  162 3 ; o2   c2   c3   c3  
 161  159  157  162 3 ; o2   c2   c3   c3  
 162  165  167  168 3 ; c3   c3   c2   o   
 162  165  167  169 3 ; c3   c3   c2   n   
 162  165  172  173 3 ; c3   c3   c3   hc  
 162  165  172  174 3 ; c3   c3   c3   hc  
 162  165  172  175 3 ; c3   c3   c3   c3  
 163  162  165  166 3 ; hc   c3   c3   hc  
 163  162  165  167 3 ; hc   c3   c3   c2  
 163  162  165  172 3 ; hc   c3   c3   c3  
 164  162  165  166 3 ; hc   c3   c3   hc  
 164  162  165  167 3 ; hc   c3   c3   c2  
 164  162  165  172 3 ; hc   c3   c3   c3  
 165  167  169  170 3 ; c3   c2   n    hn  
 165  167  169  171 3 ; c3   c2   n    hn  
 165  172  175  176 3 ; c3   c3   c3   hc  
 165  172  175  177 3 ; c3   c3   c3   c2  
 165  172  175  182 3 ; c3   c3   c3   c3  
 166  165  167  168 3 ; hc   c3   c2   o   
 166  165  167  169 3 ; hc   c3   c2   n   
 166  165  172  173 3 ; hc   c3   c3   hc  
 166  165  172  174 3 ; hc   c3   c3   hc  
 166  165  172  175 3 ; hc   c3   c3   c3  
 167  165  172  173 3 ; c2   c3   c3   hc  
 167  165  172  174 3 ; c2   c3   c3   hc  
 167  165  172  175 3 ; c2   c3   c3   c3  
 168  167  165  172 3 ; o    c2   c3   c3  
 168  167  169  170 3 ; o    c2   n    hn  
 168  167  169  171 3 ; o    c2   n    hn  
 169  167  165  172 3 ; n    c2   c3   c3  
 172  175  177  178 3 ; c3   c3   c2   o   
 172  175  177  179 3 ; c3   c3   c2   n   
 172  175  182  183 3 ; c3   c3   c3   hc  
 172  175  182  184 3 ; c3   c3   c3   hc  
 172  175  182  185 3 ; c3   c3   c3   c3  
 173  172  175  176 3 ; hc   c3   c3   hc  
 173  172  175  177 3 ; hc   c3   c3   c2  
 173  172  175  182 3 ; hc   c3   c3   c3  
 174  172  175  176 3 ; hc   c3   c3   hc  
 174  172  175  177 3 ; hc   c3   c3   c2  
 174  172  175  182 3 ; hc   c3   c3   c3  
 175  177  179  180 3 ; c3   c2   n    hn  
 175  177  179  181 3 ; c3   c2   n    hn  
 175  182  185  186 3 ; c3   c3   c3   hc  
 175  182  185  187 3 ; c3   c3   c3   c2  
 175  182  185  192 3 ; c3   c3   c3   c3  
 176  175  177  178 3 ; hc   c3   c2   o   
 176  175  177  179 3 ; hc   c3   c2   n   
 176  175  182  183 3 ; hc   c3   c3   hc  
 176  175  182  184 3 ; hc   c3   c3   hc  
 176  175  182  185 3 ; hc   c3   c3   c3  
 177  175  182  183 3 ; c2   c3   c3   hc  
 177  175  182  184 3 ; c2   c3   c3   hc  
 177  175  182  185 3 ; c2   c3   c3   c3  
 178  177  175  182 3 ; o    c2   c3   c3  
 178  177  179  180 3 ; o    c2   n    hn  
 178  177  179  181 3 ; o    c2   n    hn  
 179  177  175  182 3 ; n    c2   c3   c3  
 182  185  187  188 3 ; c3   c3   c2   o   
 182  185  187  189 3 ; c3   c3   c2   n   
 182  185  192  193 3 ; c3   c3   c3   hc  
 182  185  192  194 3 ; c3   c3   c3   hc  
 182  185  192  195 3 ; c3   c3   c3   c3  
 183  182  185  186 3 ; hc   c3   c3   hc  
 183  182  185  187 3 ; hc   c3   c3   c2  
 183  182  185  192 3 ; hc   c3   c3   c3  
 184  182  185  186 3 ; hc   c3   c3   hc  
 184  182  185  187 3 ; hc   c3   c3   c2  
 184  182  185  192 3 ; hc   c3   c3   c3  
 185  187  189  190 3 ; c3   c2   n    hn  
 185  187  189  191 3 ; c3   c2   n    hn  
 185  192  195  196 3 ; c3   c3   c3   hc  
 185  192  195  197 3 ; c3   c3   c3   c2  
 185  192  195  200 3 ; c3   c3   c3   c3  
 186  185  187  188 3 ; hc   c3   c2   o   
 186  185  187  189 3 ; hc   c3   c2   n   
 186  185  192  193 3 ; hc   c3   c3   hc  
 186  185  192  194 3 ; hc   c3   c3   hc  
 186  185  192  195 3 ; hc   c3   c3   c3  
 187  185  192  193 3 ; c2   c3   c3   hc  
 187  185  192  194 3 ; c2   c3   c3   hc  
 187  185  192  195 3 ; c2   c3   c3   c3  
 188  187  185  192 3 ; o    c2   c3   c3  
 188  187  189  190 3 ; o    c2   n    hn  
 188  187  189  191 3 ; o    c2   n    hn  
 189  187  185  192 3 ; n    c2   c3   c3  
 192  195  197  198 3 ; c3   c3   c2   o2  
 192  195  197  199 3 ; c3   c3   c2   o2  
 192  195  200  201 3 ; c3   c3   c3   hc  
 192  195  200  202 3 ; c3   c3   c3   hc  
 192  195  200  203 3 ; c3   c3   c3   c3  
 193  192  195  196 3 ; hc   c3   c3   hc  
 193  192  195  197 3 ; hc   c3   c3   c2  
 193  192  195  200 3 ; hc   c3   c3   c3  
 194  192  195  196 3 ; hc   c3   c3   hc  
 194  192  195  197 3 ; hc   c3   c3   c2  
 194  192  195  200 3 ; hc   c3   c3   c3  
 195  200  203  204 3 ; c3   c3   c3   hc  
 195  200  203  205 3 ; c3   c3   c3   c2  
 195  200  203  210 3 ; c3   c3   c3   c3  
 196  195  197  198 3 ; hc   c3   c2   o2  
 196  195  197  199 3 ; hc   c3   c2   o2  
 196  195  200  201 3 ; hc   c3   c3   hc  
 196  195  200  202 3 ; hc   c3   c3   hc  
 196  195  200  203 3 ; hc   c3   c3   c3  
 197  195  200  201 3 ; c2   c3   c3   hc  
 197  195  200  202 3 ; c2   c3   c3   hc  
 197  195  200  203 3 ; c2   c3   c3   c3  
 198  197  195  200 3 ; o2   c2   c3   c3  
 199  197  195  200 3 ; o2   c2   c3   c3  
 200  203  205  206 3 ; c3   c3   c2   o   
 200  203  205  207 3 ; c3   c3   c2   n   
 200  203  210  211 3 ; c3   c3   c3   hc  
 200  203  210  212 3 ; c3   c3   c3   hc  
 200  203  210  213 3 ; c3   c3   c3   c3  
 201  200  203  204 3 ; hc   c3   c3   hc  
 201  200  203  205 3 ; hc   c3   c3   c2  
 201  200  203  210 3 ; hc   c3   c3   c3  
 202  200  203  204 3 ; hc   c3   c3   hc  
 202  200  203  205 3 ; hc   c3   c3   c2  
 202  200  203  210 3 ; hc   c3   c3   c3  
 203  205  207  208 3 ; c3   c2   n    hn  
 203  205  207  209 3 ; c3   c2   n    hn  
 203  210  213  214 3 ; c3   c3   c3   hc  
 203  210  213  215 3 ; c3   c3   c3   c2  
 203  210  213  220 3 ; c3   c3   c3   c3  
 204  203  205  206 3 ; hc   c3   c2   o   
 204  203  205  207 3 ; hc   c3   c2   n   
 204  203  210  211 3 ; hc   c3   c3   hc  
 204  203  210  212 3 ; hc   c3   c3   hc  
 204  203  210  213 3 ; hc   c3   c3   c3  
 205  203  210  211 3 ; c2   c3   c3   hc  
 205  203  210  212 3 ; c2   c3   c3   hc  
 205  203  210  213 3 ; c2   c3   c3   c3  
 206  205  203  210 3 ; o    c2   c3   c3  
 206  205  207  208 3 ; o    c2   n    hn  
 206  205  207  209 3 ; o    c2   n    hn  
 207  205  203  210 3 ; n    c2   c3   c3  
 210  213  215  216 3 ; c3   c3   c2   o   
 210  213  215  217 3 ; c3   c3   c2   n   
 210  213  220  221 3 ; c3   c3   c3   hc  
 210  213  220  222 3 ; c3   c3   c3   hc  
 210  213  220  223 3 ; c3   c3   c3   c3  
 211  210  213  214 3 ; hc   c3   c3   hc  
 211  210  213  215 3 ; hc   c3   c3   c2  
 211  210  213  220 3 ; hc   c3   c3   c3  
 212  210  213  214 3 ; hc   c3   c3   hc  
 212  210  213  215 3 ; hc   c3   c3   c2  
 212  210  213  220 3 ; hc   c3   c3   c3  
 213  215  217  218 3 ; c3   c2   n    hn  
 213  215  217  219 3 ; c3   c2   n    hn  
 213  220  223  224 3 ; c3   c3   c3   hc  
 213  220  223  225 3 ; c3   c3   c3   c2  
 213  220  223  230 3 ; c3   c3   c3   c3  
 214  213  215  216 3 ; hc   c3   c2   o   
 214  213  215  217 3 ; hc   c3   c2   n   
 214  213  220  221 3 ; hc   c3   c3   hc  
 214  213  220  222 3 ; hc   c3   c3   hc  
 214  213  220  223 3 ; hc   c3   c3   c3  
 215  213  220  221 3 ; c2   c3   c3   hc  
 215  213  220  222 3 ; c2   c3   c3   hc  
 215  213  220  223 3 ; c2   c3   c3   c3  
 216  215  213  220 3 ; o    c2   c3   c3  
 216  215  217  218 3 ; o    c2   n    hn  
 216  215  217  219 3 ; o    c2   n    hn  
 217  215  213  220 3 ; n    c2   c3   c3  
 220  223  225  226 3 ; c3   c3   c2   o   
 220  223  225  227 3 ; c3   c3   c2   n   
 220  223  230  231 3 ; c3   c3   c3   hc  
 220  223  230  232 3 ; c3   c3   c3   hc  
 220  223  230  233 3 ; c3   c3   c3   c3  
 221  220  223  224 3 ; hc   c3   c3   hc  
 221  220  223  225 3 ; hc   c3   c3   c2  
 221  220  223  230 3 ; hc   c3   c3   c3  
 222  220  223  224 3 ; hc   c3   c3   hc  
 222  220  223  225 3 ; hc   c3   c3   c2  
 222  220  223  230 3 ; hc   c3   c3   c3  
 223  225  227  228 3 ; c3   c2   n    hn  
 223  225  227  229 3 ; c3   c2   n    hn  
 223  230  233  234 3 ; c3   c3   c3   hc  
 223  230  233  235 3 ; c3   c3   c3   c2  
 223  230  233  238 3 ; c3   c3   c3   c3  
 224  223  225  226 3 ; hc   c3   c2   o   
 224  223  225  227 3 ; hc   c3   c2   n   
 224  223  230  231 3 ; hc   c3   c3   hc  
 224  223  230  232 3 ; hc   c3   c3   hc  
 224  223  230  233 3 ; hc   c3   c3   c3  
 225  223  230  231 3 ; c2   c3   c3   hc  
 225  223  230  232 3 ; c2   c3   c3   hc  
 225  223  230  233 3 ; c2   c3   c3   c3  
 226  225  223  230 3 ; o    c2   c3   c3  
 226  225  227  228 3 ; o    c2   n    hn  
 226  225  227  229 3 ; o    c2   n    hn  
 227  225  223  230 3 ; n    c2   c3   c3  
 230  233  235  236 3 ; c3   c3   c2   o2  
 230  233  235  237 3 ; c3   c3   c2   o2  
 230  233  238  239 3 ; c3   c3   c3   hc  
 230  233  238  240 3 ; c3   c3   c3   hc  
 230  233  238  241 3 ; c3   c3   c3   c3  
 231  230  233  234 3 ; hc   c3   c3   hc  
 231  230  233  235 3 ; hc   c3   c3   c2  
 231  230  233  238 3 ; hc   c3   c3   c3  
 232  230  233  234 3 ; hc   c3   c3   hc  
 232  230  233  235 3 ; hc   c3   c3   c2  
 232  230  233  238 3 ; hc   c3   c3   c3  
 233  238  241  242 3 ; c3   c3   c3   hc  
 233  238  241  243 3 ; c3   c3   c3   c2  
 233  238  241  248 3 ; c3   c3   c3   c3  
 234  233  235  236 3 ; hc   c3   c2   o2  
 234  233  235  237 3 ; hc   c3   c2   o2  
 234  233  238  239 3 ; hc   c3   c3   hc  
 234  233  238  240 3 ; hc   c3   c3   hc  
 234  233  238  241 3 ; hc   c3   c3   c3  
 235  233  238  239 3 ; c2   c3   c3   hc  
 235  233  238  240 3 ; c2   c3   c3   hc  
 235  233  238  241 3 ; c2   c3   c3   c3  
 236  235  233  238 3 ; o2   c2   c3   c3  
 237  235  233  238 3 ; o2   c2   c3   c3  
 238  241  243  244 3 ; c3   c3   c2   o   
 238  241  243  245 3 ; c3   c3   c2   n   
 238  241  248  249 3 ; c3   c3   c3   hc  
 238  241  248  250 3 ; c3   c3   c3   hc  
 238  241  248  251 3 ; c3   c3   c3   c3  
 239  238  241  242 3 ; hc   c3   c3   hc  
 239  238  241  243 3 ; hc   c3   c3   c2  
 239  238  241  248 3 ; hc   c3   c3   c3  
 240  238  241  242 3 ; hc   c3   c3   hc  
 240  238  241  243 3 ; hc   c3   c3   c2  
 240  238  241  248 3 ; hc   c3   c3   c3  
 241  243  245  246 3 ; c3   c2   n    hn  
 241  243  245  247 3 ; c3   c2   n    hn  
 241  248  251  252 3 ; c3   c3   c3   hc  
 241  248  251  253 3 ; c3   c3   c3   c2  
 241  248  251  258 3 ; c3   c3   c3   c3  
 242  241  243  244 3 ; hc   c3   c2   o   
 242  241  243  245 3 ; hc   c3   c2   n   
 242  241  248  249 3 ; hc   c3   c3   hc  
 242  241  248  250 3 ; hc   c3   c3   hc  
 242  241  248  251 3 ; hc   c3   c3   c3  
 243  241  248  249 3 ; c2   c3   c3   hc  
 243  241  248  250 3 ; c2   c3   c3   hc  
 243  241  248  251 3 ; c2   c3   c3   c3  
 244  243  241  248 3 ; o    c2   c3   c3  
 244  243  245  246 3 ; o    c2   n    hn  
 244  243  245  247 3 ; o    c2   n    hn  
 245  243  241  248 3 ; n    c2   c3   c3  
 248  251  253  254 3 ; c3   c3   c2   o   
 248  251  253  255 3 ; c3   c3   c2   n   
 248  251  258  259 3 ; c3   c3   c3   hc  
 248  251  258  260 3 ; c3   c3   c3   hc  
 248  251  258  261 3 ; c3   c3   c3   c3  
 249  248  251  252 3 ; hc   c3   c3   hc  
 249  248  251  253 3 ; hc   c3   c3   c2  
 249  248  251  258 3 ; hc   c3   c3   c3  
 250  248  251  252 3 ; hc   c3   c3   hc  
 250  248  251  253 3 ; hc   c3   c3   c2  
 250  248  251  258 3 ; hc   c3   c3   c3  
 251  253  255  256 3 ; c3   c2   n    hn  
 251  253  255  257 3 ; c3   c2   n    hn  
 251  258  261  262 3 ; c3   c3   c3   hc  
 251  258  261  263 3 ; c3   c3   c3   c2  
 251  258  261  268 3 ; c3   c3   c3   c3  
 252  251  253  254 3 ; hc   c3   c2   o   
 252  251  253  255 3 ; hc   c3   c2   n   
 252  251  258  259 3 ; hc   c3   c3   hc  
 252  251  258  260 3 ; hc   c3   c3   hc  
 252  251  258  261 3 ; hc   c3   c3   c3  
 253  251  258  259 3 ; c2   c3   c3   hc  
 253  251  258  260 3 ; c2   c3   c3   hc  
 253  251  258  261 3 ; c2   c3   c3   c3  
 254  253  251  258 3 ; o    c2   c3   c3  
 254  253  255  256 3 ; o    c2   n    hn  
 254  253  255  257 3 ; o    c2   n    hn  
 255  253  251  258 3 ; n    c2   c3   c3  
 258  261  263  264 3 ; c3   c3   c2   o   
 258  261  263  265 3 ; c3   c3   c2   n   
 258  261  268  269 3 ; c3   c3   c3   hc  
 258  261  268  270 3 ; c3   c3   c3   hc  
 258  261  268  271 3 ; c3   c3   c3   c3  
 259  258  261  262 3 ; hc   c3   c3   hc  
 259  258  261  263 3 ; hc   c3   c3   c2  
 259  258  261  268 3 ; hc   c3   c3   c3  
 260  258  261  262 3 ; hc   c3   c3   hc  
 260  258  261  263 3 ; hc   c3   c3   c2  
 260  258  261  268 3 ; hc   c3   c3   c3  
 261  263  265  266 3 ; c3   c2   n    hn  
 261  263  265  267 3 ; c3   c2   n    hn  
 261  268  271  272 3 ; c3   c3   c3   hc  
 261  268  271  273 3 ; c3   c3   c3   c2  
 261  268  271  276 3 ; c3   c3   c3   c3  
 262  261  263  264 3 ; hc   c3   c2   o   
 262  261  263  265 3 ; hc   c3   c2   n   
 262  261  268  269 3 ; hc   c3   c3   hc  
 262  261  268  270 3 ; hc   c3   c3   hc  
 262  261  268  271 3 ; hc   c3   c3   c3  
 263  261  268  269 3 ; c2   c3   c3   hc  
 263  261  268  270 3 ; c2   c3   c3   hc  
 263  261  268  271 3 ; c2   c3   c3   c3  
 264  263  261  268 3 ; o    c2   c3   c3  
 264  263  265  266 3 ; o    c2   n    hn  
 264  263  265  267 3 ; o    c2   n    hn  
 265  263  261  268 3 ; n    c2   c3   c3  
 268  271  273  274 3 ; c3   c3   c2   o2  
 268  271  273  275 3 ; c3   c3   c2   o2  
 268  271  276  277 3 ; c3   c3   c3   hc  
 268  271  276  278 3 ; c3   c3   c3   hc  
 268  271  276  279 3 ; c3   c3   c3   c3  
 269  268  271  272 3 ; hc   c3   c3   hc  
 269  268  271  273 3 ; hc   c3   c3   c2  
 269  268  271  276 3 ; hc   c3   c3   c3  
 270  268  271  272 3 ; hc   c3   c3   hc  
 270  268  271  273 3 ; hc   c3   c3   c2  
 270  268  271  276 3 ; hc   c3   c3   c3  
 271  276  279  280 3 ; c3   c3   c3   hc  
 271  276  279  281 3 ; c3   c3   c3   c2  
 271  276  279  286 3 ; c3   c3   c3   c3  
 272  271  273  274 3 ; hc   c3   c2   o2  
 272  271  273  275 3 ; hc   c3   c2   o2  
 272  271  276  277 3 ; hc   c3   c3   hc  
 272  271  276  278 3 ; hc   c3   c3   hc  
 272  271  276  279 3 ; hc   c3   c3   c3  
 273  271  276  277 3 ; c2   c3   c3   hc  
 273  271  276  278 3 ; c2   c3   c3   hc  
 273  271  276  279 3 ; c2   c3   c3   c3  
 274  273  271  276 3 ; o2   c2   c3   c3  
 275  273  271  276 3 ; o2   c2   c3   c3  
 276  279  281  282 3 ; c3   c3   c2   o   
 276  279  281  283 3 ; c3   c3   c2   n   
 276  279  286  287 3 ; c3   c3   c3   hc  
 276  279  286  288 3 ; c3   c3   c3   hc  
 276  279  286  289 3 ; c3   c3   c3   c3  
 277  276  279  280 3 ; hc   c3   c3   hc  
 277  276  279  281 3 ; hc   c3   c3   c2  
 277  276  279  286 3 ; hc   c3   c3   c3  
 278  276  279  280 3 ; hc   c3   c3   hc  
 278  276  279  281 3 ; hc   c3   c3   c2  
 278  276  279  286 3 ; hc   c3   c3   c3  
 279  281  283  284 3 ; c3   c2   n    hn  
 279  281  283  285 3 ; c3   c2   n    hn  
 279  286  289  290 3 ; c3   c3   c3   hc  
 279  286  289  291 3 ; c3   c3   c3   c2  
 279  286  289  296 3 ; c3   c3   c3   c3  
 280  279  281  282 3 ; hc   c3   c2   o   
 280  279  281  283 3 ; hc   c3   c2   n   
 280  279  286  287 3 ; hc   c3   c3   hc  
 280  279  286  288 3 ; hc   c3   c3   hc  
 280  279  286  289 3 ; hc   c3   c3   c3  
 281  279  286  287 3 ; c2   c3   c3   hc  
 281  279  286  288 3 ; c2   c3   c3   hc  
 281  279  286  289 3 ; c2   c3   c3   c3  
 282  281  279  286 3 ; o    c2   c3   c3  
 282  281  283  284 3 ; o    c2   n    hn  
 282  281  283  285 3 ; o    c2   n    hn  
 283  281  279  286 3 ; n    c2   c3   c3  
 286  289  291  292 3 ; c3   c3   c2   o   
 286  289  291  293 3 ; c3   c3   c2   n   
 286  289  296  297 3 ; c3   c3   c3   hc  
 286  289  296  298 3 ; c3   c3   c3   hc  
 286  289  296  299 3 ; c3   c3   c3   c3  
 287  286  289  290 3 ; hc   c3   c3   hc  
 287  286  289  291 3 ; hc   c3   c3   c2  
 287  286  289  296 3 ; hc   c3   c3   c3  
 288  286  289  290 3 ; hc   c3   c3   hc  
 288  286  289  291 3 ; hc   c3   c3   c2  
 288  286  289  296 3 ; hc   c3   c3   c3  
 289  291  293  294 3 ; c3   c2   n    hn  
 289  291  293  295 3 ; c3   c2   n    hn  
 289  296  299  300 3 ; c3   c3   c3   hc  
 289  296  299  301 3 ; c3   c3   c3   c2  
 289  296  299  306 3 ; c3   c3   c3   c3  
 290  289  291  292 3 ; hc   c3   c2   o   
 290  289  291  293 3 ; hc   c3   c2   n   
 290  289  296  297 3 ; hc   c3   c3   hc  
 290  289  296  298 3 ; hc   c3   c3   hc  
 290  289  296  299 3 ; hc   c3   c3   c3  
 291  289  296  297 3 ; c2   c3   c3   hc  
 291  289  296  298 3 ; c2   c3   c3   hc  
 291  289  296  299 3 ; c2   c3   c3   c3  
 292  291  289  296 3 ; o    c2   c3   c3  
 292  291  293  294 3 ; o    c2   n    hn  
 292  291  293  295 3 ; o    c2   n    hn  
 293  291  289  296 3 ; n    c2   c3   c3  
 296  299  301  302 3 ; c3   c3   c2   o   
 296  299  301  303 3 ; c3   c3   c2   n   
 296  299  306  307 3 ; c3   c3   c3   hc  
 296  299  306  308 3 ; c3   c3   c3   hc  
 296  299  306  309 3 ; c3   c3   c3   c3  
 297  296  299  300 3 ; hc   c3   c3   hc  
 297  296  299  301 3 ; hc   c3   c3   c2  
 297  296  299  306 3 ; hc   c3   c3   c3  
 298  296  299  300 3 ; hc   c3   c3   hc  
 298  296  299  301 3 ; hc   c3   c3   c2  
 298  296  299  306 3 ; hc   c3   c3   c3  
 299  301  303  304 3 ; c3   c2   n    hn  
 299  301  303  305 3 ; c3   c2   n    hn  
 299  306  309  310 3 ; c3   c3   c3   hc  
 299  306  309  311 3 ; c3   c3   c3   c2  
 299  306  309  314 3 ; c3   c3   c3   c3  
 300  299  301  302 3 ; hc   c3   c2   o   
 300  299  301  303 3 ; hc   c3   c2   n   
 300  299  306  307 3 ; hc   c3   c3   hc  
 300  299  306  308 3 ; hc   c3   c3   hc  
 300  299  306  309 3 ; hc   c3   c3   c3  
 301  299  306  307 3 ; c2   c3   c3   hc  
 301  299  306  308 3 ; c2   c3   c3   hc  
 301  299  306  309 3 ; c2   c3   c3   c3  
 302  301  299  306 3 ; o    c2   c3   c3  
 302  301  303  304 3 ; o    c2   n    hn  
 302  301  303  305 3 ; o    c2   n    hn  
 303  301  299  306 3 ; n    c2   c3   c3  
 306  309  311  312 3 ; c3   c3   c2   o2  
 306  309  311  313 3 ; c3   c3   c2   o2  
 306  309  314  315 3 ; c3   c3   c3   hc  
 306  309  314  316 3 ; c3   c3   c3   hc  
 306  309  314  317 3 ; c3   c3   c3   c3  
 307  306  309  310 3 ; hc   c3   c3   hc  
 307  306  309  311 3 ; hc   c3   c3   c2  
 307  306  309  314 3 ; hc   c3   c3   c3  
 308  306  309  310 3 ; hc   c3   c3   hc  
 308  306  309  311 3 ; hc   c3   c3   c2  
 308  306  309  314 3 ; hc   c3   c3   c3  
 309  314  317  318 3 ; c3   c3   c3   hc  
 309  314  317  319 3 ; c3   c3   c3   c2  
 309  314  317  324 3 ; c3   c3   c3   c3  
 310  309  311  312 3 ; hc   c3   c2   o2  
 310  309  311  313 3 ; hc   c3   c2   o2  
 310  309  314  315 3 ; hc   c3   c3   hc  
 310  309  314  316 3 ; hc   c3   c3   hc  
 310  309  314  317 3 ; hc   c3   c3   c3  
 311  309  314  315 3 ; c2   c3   c3   hc  
 311  309  314  316 3 ; c2   c3   c3   hc  
 311  309  314  317 3 ; c2   c3   c3   c3  
 312  311  309  314 3 ; o2   c2   c3   c3  
 313  311  309  314 3 ; o2   c2   c3   c3  
 314  317  319  320 3 ; c3   c3   c2   o   
 314  317  319  321 3 ; c3   c3   c2   n   
 314  317  324  325 3 ; c3   c3   c3   hc  
 314  317  324  326 3 ; c3   c3   c3   hc  
 314  317  324  327 3 ; c3   c3   c3   c3  
 315  314  317  318 3 ; hc   c3   c3   hc  
 315  314  317  319 3 ; hc   c3   c3   c2  
 315  314  317  324 3 ; hc   c3   c3   c3  
 316  314  317  318 3 ; hc   c3   c3   hc  
 316  314  317  319 3 ; hc   c3   c3   c2  
 316  314  317  324 3 ; hc   c3   c3   c3  
 317  319  321  322 3 ; c3   c2   n    hn  
 317  319  321  323 3 ; c3   c2   n    hn  
 317  324  327  328 3 ; c3   c3   c3   hc  
 317  324  327  329 3 ; c3   c3   c3   c2  
 317  324  327  334 3 ; c3   c3   c3   c3  
 318  317  319  320 3 ; hc   c3   c2   o   
 318  317  319  321 3 ; hc   c3   c2   n   
 318  317  324  325 3 ; hc   c3   c3   hc  
 318  317  324  326 3 ; hc   c3   c3   hc  
 318  317  324  327 3 ; hc   c3   c3   c3  
 319  317  324  325 3 ; c2   c3   c3   hc  
 319  317  324  326 3 ; c2   c3   c3   hc  
 319  317  324  327 3 ; c2   c3   c3   c3  
 320  319  317  324 3 ; o    c2   c3   c3  
 320  319  321  322 3 ; o    c2   n    hn  
 320  319  321  323 3 ; o    c2   n    hn  
 321  319  317  324 3 ; n    c2   c3   c3  
 324  327  329  330 3 ; c3   c3   c2   o   
 324  327  329  331 3 ; c3   c3   c2   n   
 324  327  334  335 3 ; c3   c3   c3   hc  
 324  327  334  336 3 ; c3   c3   c3   hc  
 324  327  334  337 3 ; c3   c3   c3   c3  
 325  324  327  328 3 ; hc   c3   c3   hc  
 325  324  327  329 3 ; hc   c3   c3   c2  
 325  324  327  334 3 ; hc   c3   c3   c3  
 326  324  327  328 3 ; hc   c3   c3   hc  
 326  324  327  329 3 ; hc   c3   c3   c2  
 326  324  327  334 3 ; hc   c3   c3   c3  
 327  329  331  332 3 ; c3   c2   n    hn  
 327  329  331  333 3 ; c3   c2   n    hn  
 327  334  337  338 3 ; c3   c3   c3   hc  
 327  334  337  339 3 ; c3   c3   c3   c2  
 327  334  337  344 3 ; c3   c3   c3   c3  
 328  327  329  330 3 ; hc   c3   c2   o   
 328  327  329  331 3 ; hc   c3   c2   n   
 328  327  334  335 3 ; hc   c3   c3   hc  
 328  327  334  336 3 ; hc   c3   c3   hc  
 328  327  334  337 3 ; hc   c3   c3   c3  
 329  327  334  335 3 ; c2   c3   c3   hc  
 329  327  334  336 3 ; c2   c3   c3   hc  
 329  327  334  337 3 ; c2   c3   c3   c3  
 330  329  327  334 3 ; o    c2   c3   c3  
 330  329  331  332 3 ; o    c2   n    hn  
 330  329  331  333 3 ; o    c2   n    hn  
 331  329  327  334 3 ; n    c2   c3   c3  
 334  337  339  340 3 ; c3   c3   c2   o   
 334  337  339  341 3 ; c3   c3   c2   n   
 334  337  344  345 3 ; c3   c3   c3   hc  
 334  337  344  346 3 ; c3   c3   c3   hc  
 334  337  344  347 3 ; c3   c3   c3   c3  
 335  334  337  338 3 ; hc   c3   c3   hc  
 335  334  337  339 3 ; hc   c3   c3   c2  
 335  334  337  344 3 ; hc   c3   c3   c3  
 336  334  337  338 3 ; hc   c3   c3   hc  
 336  334  337  339 3 ; hc   c3   c3   c2  
 336  334  337  344 3 ; hc   c3   c3   c3  
 337  339  341  342 3 ; c3   c2   n    hn  
 337  339  341  343 3 ; c3   c2   n    hn  
 337  344  347  348 3 ; c3   c3   c3   hc  
 337  344  347  349 3 ; c3   c3   c3   c2  
 337  344  347  352 3 ; c3   c3   c3   c3  
 338  337  339  340 3 ; hc   c3   c2   o   
 338  337  339  341 3 ; hc   c3   c2   n   
 338  337  344  345 3 ; hc   c3   c3   hc  
 338  337  344  346 3 ; hc   c3   c3   hc  
 338  337  344  347 3 ; hc   c3   c3   c3  
 339  337  344  345 3 ; c2   c3   c3   hc  
 339  337  344  346 3 ; c2   c3   c3   hc  
 339  337  344  347 3 ; c2   c3   c3   c3  
 340  339  337  344 3 ; o    c2   c3   c3  
 340  339  341  342 3 ; o    c2   n    hn  
 340  339  341  343 3 ; o    c2   n    hn  
 341  339  337  344 3 ; n    c2   c3   c3  
 344  347  349  350 3 ; c3   c3   c2   o2  
 344  347  349  351 3 ; c3   c3   c2   o2  
 344  347  352  353 3 ; c3   c3   c3   hc  
 344  347  352  354 3 ; c3   c3   c3   hc  
 344  347  352  355 3 ; c3   c3   c3   c3  
 345  344  347  348 3 ; hc   c3   c3   hc  
 345  344  347  349 3 ; hc   c3   c3   c2  
 345  344  347  352 3 ; hc   c3   c3   c3  
 346  344  347  348 3 ; hc   c3   c3   hc  
 346  344  347  349 3 ; hc   c3   c3   c2  
 346  344  347  352 3 ; hc   c3   c3   c3  
 347  352  355  356 3 ; c3   c3   c3   hc  
 347  352  355  357 3 ; c3   c3   c3   c2  
 347  352  355  362 3 ; c3   c3   c3   c3  
 348  347  349  350 3 ; hc   c3   c2   o2  
 348  347  349  351 3 ; hc   c3   c2   o2  
 348  347  352  353 3 ; hc   c3   c3   hc  
 348  347  352  354 3 ; hc   c3   c3   hc  
 348  347  352  355 3 ; hc   c3   c3   c3  
 349  347  352  353 3 ; c2   c3   c3   hc  
 349  347  352  354 3 ; c2   c3   c3   hc  
 349  347  352  355 3 ; c2   c3   c3   c3  
 350  349  347  352 3 ; o2   c2   c3   c3  
 351  349  347  352 3 ; o2   c2   c3   c3  
 352  355  357  358 3 ; c3   c3   c2   o   
 352  355  357  359 3 ; c3   c3   c2   n   
 352  355  362  363 3 ; c3   c3   c3   hc  
 352  355  362  364 3 ; c3   c3   c3   hc  
 352  355  362  365 3 ; c3   c3   c3   c3  
 353  352  355  356 3 ; hc   c3   c3   hc  
 353  352  355  357 3 ; hc   c3   c3   c2  
 353  352  355  362 3 ; hc   c3   c3   c3  
 354  352  355  356 3 ; hc   c3   c3   hc  
 354  352  355  357 3 ; hc   c3   c3   c2  
 354  352  355  362 3 ; hc   c3   c3   c3  
 355  357  359  360 3 ; c3   c2   n    hn  
 355  357  359  361 3 ; c3   c2   n    hn  
 355  362  365  366 3 ; c3   c3   c3   hc  
 355  362  365  367 3 ; c3   c3   c3   c2  
 355  362  365  372 3 ; c3   c3   c3   c3  
 356  355  357  358 3 ; hc   c3   c2   o   
 356  355  357  359 3 ; hc   c3   c2   n   
 356  355  362  363 3 ; hc   c3   c3   hc  
 356  355  362  364 3 ; hc   c3   c3   hc  
 356  355  362  365 3 ; hc   c3   c3   c3  
 357  355  362  363 3 ; c2   c3   c3   hc  
 357  355  362  364 3 ; c2   c3   c3   hc  
 357  355  362  365 3 ; c2   c3   c3   c3  
 358  357  355  362 3 ; o    c2   c3   c3  
 358  357  359  360 3 ; o    c2   n    hn  
 358  357  359  361 3 ; o    c2   n    hn  
 359  357  355  362 3 ; n    c2   c3   c3  
 362  365  367  368 3 ; c3   c3   c2   o   
 362  365  367  369 3 ; c3   c3   c2   n   
 362  365  372  373 3 ; c3   c3   c3   hc  
 362  365  372  374 3 ; c3   c3   c3   hc  
 362  365  372  375 3 ; c3   c3   c3   c3  
 363  362  365  366 3 ; hc   c3   c3   hc  
 363  362  365  367 3 ; hc   c3   c3   c2  
 363  362  365  372 3 ; hc   c3   c3   c3  
 364  362  365  366 3 ; hc   c3   c3   hc  
 364  362  365  367 3 ; hc   c3   c3   c2  
 364  362  365  372 3 ; hc   c3   c3   c3  
 365  367  369  370 3 ; c3   c2   n    hn  
 365  367  369  371 3 ; c3   c2   n    hn  
 365  372  375  376 3 ; c3   c3   c3   hc  
 365  372  375  377 3 ; c3   c3   c3   c2  
 365  372  375  382 3 ; c3   c3   c3   c3  
 366  365  367  368 3 ; hc   c3   c2   o   
 366  365  367  369 3 ; hc   c3   c2   n   
 366  365  372  373 3 ; hc   c3   c3   hc  
 366  365  372  374 3 ; hc   c3   c3   hc  
 366  365  372  375 3 ; hc   c3   c3   c3  
 367  365  372  373 3 ; c2   c3   c3   hc  
 367  365  372  374 3 ; c2   c3   c3   hc  
 367  365  372  375 3 ; c2   c3   c3   c3  
 368  367  365  372 3 ; o    c2   c3   c3  
 368  367  369  370 3 ; o    c2   n    hn  
 368  367  369  371 3 ; o    c2   n    hn  
 369  367  365  372 3 ; n    c2   c3   c3  
 372  375  377  378 3 ; c3   c3   c2   o   
 372  375  377  379 3 ; c3   c3   c2   n   
 372  375  382  383 3 ; c3   c3   c3   hc  
 372  375  382  384 3 ; c3   c3   c3   hc  
 372  375  382  385 3 ; c3   c3   c3   c3  
 373  372  375  376 3 ; hc   c3   c3   hc  
 373  372  375  377 3 ; hc   c3   c3   c2  
 373  372  375  382 3 ; hc   c3   c3   c3  
 374  372  375  376 3 ; hc   c3   c3   hc  
 374  372  375  377 3 ; hc   c3   c3   c2  
 374  372  375  382 3 ; hc   c3   c3   c3  
 375  377  379  380 3 ; c3   c2   n    hn  
 375  377  379  381 3 ; c3   c2   n    hn  
 375  382  385  386 3 ; c3   c3   c3   hc  
 375  382  385  387 3 ; c3   c3   c3   c2  
 375  382  385  390 3 ; c3   c3   c3   c3  
 376  375  377  378 3 ; hc   c3   c2   o   
 376  375  377  379 3 ; hc   c3   c2   n   
 376  375  382  383 3 ; hc   c3   c3   hc  
 376  375  382  384 3 ; hc   c3   c3   hc  
 376  375  382  385 3 ; hc   c3   c3   c3  
 377  375  382  383 3 ; c2   c3   c3   hc  
 377  375  382  384 3 ; c2   c3   c3   hc  
 377  375  382  385 3 ; c2   c3   c3   c3  
 378  377  375  382 3 ; o    c2   c3   c3  
 378  377  379  380 3 ; o    c2   n    hn  
 378  377  379  381 3 ; o    c2   n    hn  
 379  377  375  382 3 ; n    c2   c3   c3  
 382  385  387  388 3 ; c3   c3   c2   o2  
 382  385  387  389 3 ; c3   c3   c2   o2  
 382  385  390  391 3 ; c3   c3   c3   hc  
 382  385  390  392 3 ; c3   c3   c3   hc  
 382  385  390  393 3 ; c3   c3   c3   c3  
 383  382  385  386 3 ; hc   c3   c3   hc  
 383  382  385  387 3 ; hc   c3   c3   c2  
 383  382  385  390 3 ; hc   c3   c3   c3  
 384  382  385  386 3 ; hc   c3   c3   hc  
 384  382  385  387 3 ; hc   c3   c3   c2  
 384  382  385  390 3 ; hc   c3   c3   c3  
 385  390  393  394 3 ; c3   c3   c3   hc  
 385  390  393  395 3 ; c3   c3   c3   c2  
 385  390  393  400 3 ; c3   c3   c3   c3  
 386  385  387  388 3 ; hc   c3   c2   o2  
 386  385  387  389 3 ; hc   c3   c2   o2  
 386  385  390  391 3 ; hc   c3   c3   hc  
 386  385  390  392 3 ; hc   c3   c3   hc  
 386  385  390  393 3 ; hc   c3   c3   c3  
 387  385  390  391 3 ; c2   c3   c3   hc  
 387  385  390  392 3 ; c2   c3   c3   hc  
 387  385  390  393 3 ; c2   c3   c3   c3  
 388  387  385  390 3 ; o2   c2   c3   c3  
 389  387  385  390 3 ; o2   c2   c3   c3  
 390  393  395  396 3 ; c3   c3   c2   o   
 390  393  395  397 3 ; c3   c3   c2   n   
 390  393  400  401 3 ; c3   c3   c3   hc  
 390  393  400  402 3 ; c3   c3   c3   hc  
 390  393  400  403 3 ; c3   c3   c3   c3  
 391  390  393  394 3 ; hc   c3   c3   hc  
 391  390  393  395 3 ; hc   c3   c3   c2  
 391  390  393  400 3 ; hc   c3   c3   c3  
 392  390  393  394 3 ; hc   c3   c3   hc  
 392  390  393  395 3 ; hc   c3   c3   c2  
 392  390  393  400 3 ; hc   c3   c3   c3  
 393  395  397  398 3 ; c3   c2   n    hn  
 393  395  397  399 3 ; c3   c2   n    hn  
 393  400  403  404 3 ; c3   c3   c3   hc  
 393  400  403  405 3 ; c3   c3   c3   c2  
 393  400  403  410 3 ; c3   c3   c3   c3  
 394  393  395  396 3 ; hc   c3   c2   o   
 394  393  395  397 3 ; hc   c3   c2   n   
 394  393  400  401 3 ; hc   c3   c3   hc  
 394  393  400  402 3 ; hc   c3   c3   hc  
 394  393  400  403 3 ; hc   c3   c3   c3  
 395  393  400  401 3 ; c2   c3   c3   hc  
 395  393  400  402 3 ; c2   c3   c3   hc  
 395  393  400  403 3 ; c2   c3   c3   c3  
 396  395  393  400 3 ; o    c2   c3   c3  
 396  395  397  398 3 ; o    c2   n    hn  
 396  395  397  399 3 ; o    c2   n    hn  
 397  395  393  400 3 ; n    c2   c3   c3  
 400  403  405  406 3 ; c3   c3   c2   o   
 400  403  405  407 3 ; c3   c3   c2   n   
 400  403  410  411 3 ; c3   c3   c3   hc  
 400  403  410  412 3 ; c3   c3   c3   hc  
 400  403  410  413 3 ; c3   c3   c3   c3  
 401  400  403  404 3 ; hc   c3   c3   hc  
 401  400  403  405 3 ; hc   c3   c3   c2  
 401  400  403  410 3 ; hc   c3   c3   c3  
 402  400  403  404 3 ; hc   c3   c3   hc  
 402  400  403  405 3 ; hc   c3   c3   c2  
 402  400  403  410 3 ; hc   c3   c3   c3  
 403  405  407  408 3 ; c3   c2   n    hn  
 403  405  407  409 3 ; c3   c2   n    hn  
 403  410  413  414 3 ; c3   c3   c3   hc  
 403  410  413  415 3 ; c3   c3   c3   c2  
 403  410  413  420 3 ; c3   c3   c3   c3  
 404  403  405  406 3 ; hc   c3   c2   o   
 404  403  405  407 3 ; hc   c3   c2   n   
 404  403  410  411 3 ; hc   c3   c3   hc  
 404  403  410  412 3 ; hc   c3   c3   hc  
 404  403  410  413 3 ; hc   c3   c3   c3  
 405  403  410  411 3 ; c2   c3   c3   hc  
 405  403  410  412 3 ; c2   c3   c3   hc  
 405  403  410  413 3 ; c2   c3   c3   c3  
 406  405  403  410 3 ; o    c2   c3   c3  
 406  405  407  408 3 ; o    c2   n    hn  
 406  405  407  409 3 ; o    c2   n    hn  
 407  405  403  410 3 ; n    c2   c3   c3  
 410  413  415  416 3 ; c3   c3   c2   o   
 410  413  415  417 3 ; c3   c3   c2   n   
 410  413  420  421 3 ; c3   c3   c3   hc  
 410  413  420  422 3 ; c3   c3   c3   hc  
 410  413  420  423 3 ; c3   c3   c3   c3  
 411  410  413  414 3 ; hc   c3   c3   hc  
 411  410  413  415 3 ; hc   c3   c3   c2  
 411  410  413  420 3 ; hc   c3   c3   c3  
 412  410  413  414 3 ; hc   c3   c3   hc  
 412  410  413  415 3 ; hc   c3   c3   c2  
 412  410  413  420 3 ; hc   c3   c3   c3  
 413  415  417  418 3 ; c3   c2   n    hn  
 413  415  417  419 3 ; c3   c2   n    hn  
 413  420  423  424 3 ; c3   c3   c3   hc  
 413  420  423  425 3 ; c3   c3   c3   c2  
 413  420  423  428 3 ; c3   c3   c3   c3  
 414  413  415  416 3 ; hc   c3   c2   o   
 414  413  415  417 3 ; hc   c3   c2   n   
 414  413  420  421 3 ; hc   c3   c3   hc  
 414  413  420  422 3 ; hc   c3   c3   hc  
 414  413  420  423 3 ; hc   c3   c3   c3  
 415  413  420  421 3 ; c2   c3   c3   hc  
 415  413  420  422 3 ; c2   c3   c3   hc  
 415  413  420  423 3 ; c2   c3   c3   c3  
 416  415  413  420 3 ; o    c2   c3   c3  
 416  415  417  418 3 ; o    c2   n    hn  
 416  415  417  419 3 ; o    c2   n    hn  
 417  415  413  420 3 ; n    c2   c3   c3  
 420  423  425  426 3 ; c3   c3   c2   o2  
 420  423  425  427 3 ; c3   c3   c2   o2  
 420  423  428  429 3 ; c3   c3   c3   hc  
 420  423  428  430 3 ; c3   c3   c3   hc  
 420  423  428  431 3 ; c3   c3   c3   c3  
 421  420  423  424 3 ; hc   c3   c3   hc  
 421  420  423  425 3 ; hc   c3   c3   c2  
 421  420  423  428 3 ; hc   c3   c3   c3  
 422  420  423  424 3 ; hc   c3   c3   hc  
 422  420  423  425 3 ; hc   c3   c3   c2  
 422  420  423  428 3 ; hc   c3   c3   c3  
 423  428  431  432 3 ; c3   c3   c3   hc  
 423  428  431  433 3 ; c3   c3   c3   c2  
 423  428  431  438 3 ; c3   c3   c3   c3  
 424  423  425  426 3 ; hc   c3   c2   o2  
 424  423  425  427 3 ; hc   c3   c2   o2  
 424  423  428  429 3 ; hc   c3   c3   hc  
 424  423  428  430 3 ; hc   c3   c3   hc  
 424  423  428  431 3 ; hc   c3   c3   c3  
 425  423  428  429 3 ; c2   c3   c3   hc  
 425  423  428  430 3 ; c2   c3   c3   hc  
 425  423  428  431 3 ; c2   c3   c3   c3  
 426  425  423  428 3 ; o2   c2   c3   c3  
 427  425  423  428 3 ; o2   c2   c3   c3  
 428  431  433  434 3 ; c3   c3   c2   o   
 428  431  433  435 3 ; c3   c3   c2   n   
 428  431  438  439 3 ; c3   c3   c3   hc  
 428  431  438  440 3 ; c3   c3   c3   hc  
 428  431  438  441 3 ; c3   c3   c3   c3  
 429  428  431  432 3 ; hc   c3   c3   hc  
 429  428  431  433 3 ; hc   c3   c3   c2  
 429  428  431  438 3 ; hc   c3   c3   c3  
 430  428  431  432 3 ; hc   c3   c3   hc  
 430  428  431  433 3 ; hc   c3   c3   c2  
 430  428  431  438 3 ; hc   c3   c3   c3  
 431  433  435  436 3 ; c3   c2   n    hn  
 431  433  435  437 3 ; c3   c2   n    hn  
 431  438  441  442 3 ; c3   c3   c3   hc  
 431  438  441  443 3 ; c3   c3   c3   c2  
 431  438  441  448 3 ; c3   c3   c3   c3  
 432  431  433  434 3 ; hc   c3   c2   o   
 432  431  433  435 3 ; hc   c3   c2   n   
 432  431  438  439 3 ; hc   c3   c3   hc  
 432  431  438  440 3 ; hc   c3   c3   hc  
 432  431  438  441 3 ; hc   c3   c3   c3  
 433  431  438  439 3 ; c2   c3   c3   hc  
 433  431  438  440 3 ; c2   c3   c3   hc  
 433  431  438  441 3 ; c2   c3   c3   c3  
 434  433  431  438 3 ; o    c2   c3   c3  
 434  433  435  436 3 ; o    c2   n    hn  
 434  433  435  437 3 ; o    c2   n    hn  
 435  433  431  438 3 ; n    c2   c3   c3  
 438  441  443  444 3 ; c3   c3   c2   o   
 438  441  443  445 3 ; c3   c3   c2   n   
 438  441  448  449 3 ; c3   c3   c3   hc  
 438  441  448  450 3 ; c3   c3   c3   hc  
 438  441  448  451 3 ; c3   c3   c3   c3  
 439  438  441  442 3 ; hc   c3   c3   hc  
 439  438  441  443 3 ; hc   c3   c3   c2  
 439  438  441  448 3 ; hc   c3   c3   c3  
 440  438  441  442 3 ; hc   c3   c3   hc  
 440  438  441  443 3 ; hc   c3   c3   c2  
 440  438  441  448 3 ; hc   c3   c3   c3  
 441  443  445  446 3 ; c3   c2   n    hn  
 441  443  445  447 3 ; c3   c2   n    hn  
 441  448  451  452 3 ; c3   c3   c3   hc  
 441  448  451  453 3 ; c3   c3   c3   c2  
 441  448  451  458 3 ; c3   c3   c3   c3  
 442  441  443  444 3 ; hc   c3   c2   o   
 442  441  443  445 3 ; hc   c3   c2   n   
 442  441  448  449 3 ; hc   c3   c3   hc  
 442  441  448  450 3 ; hc   c3   c3   hc  
 442  441  448  451 3 ; hc   c3   c3   c3  
 443  441  448  449 3 ; c2   c3   c3   hc  
 443  441  448  450 3 ; c2   c3   c3   hc  
 443  441  448  451 3 ; c2   c3   c3   c3  
 444  443  441  448 3 ; o    c2   c3   c3  
 444  443  445  446 3 ; o    c2   n    hn  
 444  443  445  447 3 ; o    c2   n    hn  
 445  443  441  448 3 ; n    c2   c3   c3  
 448  451  453  454 3 ; c3   c3   c2   o   
 448  451  453  455 3 ; c3   c3   c2   n   
 448  451  458  459 3 ; c3   c3   c3   hc  
 448  451  458  460 3 ; c3   c3   c3   hc  
 448  451  458  461 3 ; c3   c3   c3   c3  
 449  448  451  452 3 ; hc   c3   c3   hc  
 449  448  451  453 3 ; hc   c3   c3   c2  
 449  448  451  458 3 ; hc   c3   c3   c3  
 450  448  451  452 3 ; hc   c3   c3   hc  
 450  448  451  453 3 ; hc   c3   c3   c2  
 450  448  451  458 3 ; hc   c3   c3   c3  
 451  453  455  456 3 ; c3   c2   n    hn  
 451  453  455  457 3 ; c3   c2   n    hn  
 451  458  461  462 3 ; c3   c3   c3   hc  
 451  458  461  463 3 ; c3   c3   c3   c2  
 451  458  461  466 3 ; c3   c3   c3   c3  
 452  451  453  454 3 ; hc   c3   c2   o   
 452  451  453  455 3 ; hc   c3   c2   n   
 452  451  458  459 3 ; hc   c3   c3   hc  
 452  451  458  460 3 ; hc   c3   c3   hc  
 452  451  458  461 3 ; hc   c3   c3   c3  
 453  451  458  459 3 ; c2   c3   c3   hc  
 453  451  458  460 3 ; c2   c3   c3   hc  
 453  451  458  461 3 ; c2   c3   c3   c3  
 454  453  451  458 3 ; o    c2   c3   c3  
 454  453  455  456 3 ; o    c2   n    hn  
 454  453  455  457 3 ; o    c2   n    hn  
 455  453  451  458 3 ; n    c2   c3   c3  
 458  461  463  464 3 ; c3   c3   c2   o2  
 458  461  463  465 3 ; c3   c3   c2   o2  
 458  461  466  467 3 ; c3   c3   c3   hc  
 458  461  466  468 3 ; c3   c3   c3   hc  
 458  461  466  469 3 ; c3   c3   c3   c3  
 459  458  461  462 3 ; hc   c3   c3   hc  
 459  458  461  463 3 ; hc   c3   c3   c2  
 459  458  461  466 3 ; hc   c3   c3   c3  
 460  458  461  462 3 ; hc   c3   c3   hc  
 460  458  461  463 3 ; hc   c3   c3   c2  
 460  458  461  466 3 ; hc   c3   c3   c3  
 461  466  469  470 3 ; c3   c3   c3   hc  
 461  466  469  471 3 ; c3   c3   c3   c2  
 461  466  469  476 3 ; c3   c3   c3   c3  
 462  461  463  464 3 ; hc   c3   c2   o2  
 462  461  463  465 3 ; hc   c3   c2   o2  
 462  461  466  467 3 ; hc   c3   c3   hc  
 462  461  466  468 3 ; hc   c3   c3   hc  
 462  461  466  469 3 ; hc   c3   c3   c3  
 463  461  466  467 3 ; c2   c3   c3   hc  
 463  461  466  468 3 ; c2   c3   c3   hc  
 463  461  466  469 3 ; c2   c3   c3   c3  
 464  463  461  466 3 ; o2   c2   c3   c3  
 465  463  461  466 3 ; o2   c2   c3   c3  
 466  469  471  472 3 ; c3   c3   c2   o   
 466  469  471  473 3 ; c3   c3   c2   n   
 466  469  476  477 3 ; c3   c3   c3   hc  
 466  469  476  478 3 ; c3   c3   c3   hc  
 466  469  476  479 3 ; c3   c3   c3   c3  
 467  466  469  470 3 ; hc   c3   c3   hc  
 467  466  469  471 3 ; hc   c3   c3   c2  
 467  466  469  476 3 ; hc   c3   c3   c3  
 468  466  469  470 3 ; hc   c3   c3   hc  
 468  466  469  471 3 ; hc   c3   c3   c2  
 468  466  469  476 3 ; hc   c3   c3   c3  
 469  471  473  474 3 ; c3   c2   n    hn  
 469  471  473  475 3 ; c3   c2   n    hn  
 469  476  479  480 3 ; c3   c3   c3   hc  
 469  476  479  481 3 ; c3   c3   c3   c2  
 469  476  479  486 3 ; c3   c3   c3   c3  
 470  469  471  472 3 ; hc   c3   c2   o   
 470  469  471  473 3 ; hc   c3   c2   n   
 470  469  476  477 3 ; hc   c3   c3   hc  
 470  469  476  478 3 ; hc   c3   c3   hc  
 470  469  476  479 3 ; hc   c3   c3   c3  
 471  469  476  477 3 ; c2   c3   c3   hc  
 471  469  476  478 3 ; c2   c3   c3   hc  
 471  469  476  479 3 ; c2   c3   c3   c3  
 472  471  469  476 3 ; o    c2   c3   c3  
 472  471  473  474 3 ; o    c2   n    hn  
 472  471  473  475 3 ; o    c2   n    hn  
 473  471  469  476 3 ; n    c2   c3   c3  
 476  479  481  482 3 ; c3   c3   c2   o   
 476  479  481  483 3 ; c3   c3   c2   n   
 476  479  486  487 3 ; c3   c3   c3   hc  
 476  479  486  488 3 ; c3   c3   c3   hc  
 476  479  486  489 3 ; c3   c3   c3   c3  
 477  476  479  480 3 ; hc   c3   c3   hc  
 477  476  479  481 3 ; hc   c3   c3   c2  
 477  476  479  486 3 ; hc   c3   c3   c3  
 478  476  479  480 3 ; hc   c3   c3   hc  
 478  476  479  481 3 ; hc   c3   c3   c2  
 478  476  479  486 3 ; hc   c3   c3   c3  
 479  481  483  484 3 ; c3   c2   n    hn  
 479  481  483  485 3 ; c3   c2   n    hn  
 479  486  489  490 3 ; c3   c3   c3   hc  
 479  486  489  491 3 ; c3   c3   c3   c2  
 479  486  489  496 3 ; c3   c3   c3   c3  
 480  479  481  482 3 ; hc   c3   c2   o   
 480  479  481  483 3 ; hc   c3   c2   n   
 480  479  486  487 3 ; hc   c3   c3   hc  
 480  479  486  488 3 ; hc   c3   c3   hc  
 480  479  486  489 3 ; hc   c3   c3   c3  
 481  479  486  487 3 ; c2   c3   c3   hc  
 481  479  486  488 3 ; c2   c3   c3   hc  
 481  479  486  489 3 ; c2   c3   c3   c3  
 482  481  479  486 3 ; o    c2   c3   c3  
 482  481  483  484 3 ; o    c2   n    hn  
 482  481  483  485 3 ; o    c2   n    hn  
 483  481  479  486 3 ; n    c2   c3   c3  
 486  489  491  492 3 ; c3   c3   c2   o   
 486  489  491  493 3 ; c3   c3   c2   n   
 486  489  496  497 3 ; c3   c3   c3   hc  
 486  489  496  498 3 ; c3   c3   c3   hc  
 486  489  496  499 3 ; c3   c3   c3   c3  
 487  486  489  490 3 ; hc   c3   c3   hc  
 487  486  489  491 3 ; hc   c3   c3   c2  
 487  486  489  496 3 ; hc   c3   c3   c3  
 488  486  489  490 3 ; hc   c3   c3   hc  
 488  486  489  491 3 ; hc   c3   c3   c2  
 488  486  489  496 3 ; hc   c3   c3   c3  
 489  491  493  494 3 ; c3   c2   n    hn  
 489  491  493  495 3 ; c3   c2   n    hn  
 489  496  499  500 3 ; c3   c3   c3   hc  
 489  496  499  501 3 ; c3   c3   c3   c2  
 489  496  499  504 3 ; c3   c3   c3   c3  
 490  489  491  492 3 ; hc   c3   c2   o   
 490  489  491  493 3 ; hc   c3   c2   n   
 490  489  496  497 3 ; hc   c3   c3   hc  
 490  489  496  498 3 ; hc   c3   c3   hc  
 490  489  496  499 3 ; hc   c3   c3   c3  
 491  489  496  497 3 ; c2   c3   c3   hc  
 491  489  496  498 3 ; c2   c3   c3   hc  
 491  489  496  499 3 ; c2   c3   c3   c3  
 492  491  489  496 3 ; o    c2   c3   c3  
 492  491  493  494 3 ; o    c2   n    hn  
 492  491  493  495 3 ; o    c2   n    hn  
 493  491  489  496 3 ; n    c2   c3   c3  
 496  499  501  502 3 ; c3   c3   c2   o2  
 496  499  501  503 3 ; c3   c3   c2   o2  
 496  499  504  505 3 ; c3   c3   c3   hc  
 496  499  504  506 3 ; c3   c3   c3   hc  
 496  499  504  507 3 ; c3   c3   c3   c3  
 497  496  499  500 3 ; hc   c3   c3   hc  
 497  496  499  501 3 ; hc   c3   c3   c2  
 497  496  499  504 3 ; hc   c3   c3   c3  
 498  496  499  500 3 ; hc   c3   c3   hc  
 498  496  499  501 3 ; hc   c3   c3   c2  
 498  496  499  504 3 ; hc   c3   c3   c3  
 499  504  507  508 3 ; c3   c3   c3   hc  
 499  504  507  509 3 ; c3   c3   c3   c2  
 499  504  507  514 3 ; c3   c3   c3   c3  
 500  499  501  502 3 ; hc   c3   c2   o2  
 500  499  501  503 3 ; hc   c3   c2   o2  
 500  499  504  505 3 ; hc   c3   c3   hc  
 500  499  504  506 3 ; hc   c3   c3   hc  
 500  499  504  507 3 ; hc   c3   c3   c3  
 501  499  504  505 3 ; c2   c3   c3   hc  
 501  499  504  506 3 ; c2   c3   c3   hc  
 501  499  504  507 3 ; c2   c3   c3   c3  
 502  501  499  504 3 ; o2   c2   c3   c3  
 503  501  499  504 3 ; o2   c2   c3   c3  
 504  507  509  510 3 ; c3   c3   c2   o   
 504  507  509  511 3 ; c3   c3   c2   n   
 504  507  514  515 3 ; c3   c3   c3   hc  
 504  507  514  516 3 ; c3   c3   c3   hc  
 504  507  514  517 3 ; c3   c3   c3   c3  
 505  504  507  508 3 ; hc   c3   c3   hc  
 505  504  507  509 3 ; hc   c3   c3   c2  
 505  504  507  514 3 ; hc   c3   c3   c3  
 506  504  507  508 3 ; hc   c3   c3   hc  
 506  504  507  509 3 ; hc   c3   c3   c2  
 506  504  507  514 3 ; hc   c3   c3   c3  
 507  509  511  512 3 ; c3   c2   n    hn  
 507  509  511  513 3 ; c3   c2   n    hn  
 507  514  517  518 3 ; c3   c3   c3   hc  
 507  514  517  519 3 ; c3   c3   c3   c2  
 507  514  517  524 3 ; c3   c3   c3   c3  
 508  507  509  510 3 ; hc   c3   c2   o   
 508  507  509  511 3 ; hc   c3   c2   n   
 508  507  514  515 3 ; hc   c3   c3   hc  
 508  507  514  516 3 ; hc   c3   c3   hc  
 508  507  514  517 3 ; hc   c3   c3   c3  
 509  507  514  515 3 ; c2   c3   c3   hc  
 509  507  514  516 3 ; c2   c3   c3   hc  
 509  507  514  517 3 ; c2   c3   c3   c3  
 510  509  507  514 3 ; o    c2   c3   c3  
 510  509  511  512 3 ; o    c2   n    hn  
 510  509  511  513 3 ; o    c2   n    hn  
 511  509  507  514 3 ; n    c2   c3   c3  
 514  517  519  520 3 ; c3   c3   c2   o   
 514  517  519  521 3 ; c3   c3   c2   n   
 514  517  524  525 3 ; c3   c3   c3   hc  
 514  517  524  526 3 ; c3   c3   c3   hc  
 514  517  524  527 3 ; c3   c3   c3   c3  
 515  514  517  518 3 ; hc   c3   c3   hc  
 515  514  517  519 3 ; hc   c3   c3   c2  
 515  514  517  524 3 ; hc   c3   c3   c3  
 516  514  517  518 3 ; hc   c3   c3   hc  
 516  514  517  519 3 ; hc   c3   c3   c2  
 516  514  517  524 3 ; hc   c3   c3   c3  
 517  519  521  522 3 ; c3   c2   n    hn  
 517  519  521  523 3 ; c3   c2   n    hn  
 517  524  527  528 3 ; c3   c3   c3   hc  
 517  524  527  529 3 ; c3   c3   c3   c2  
 517  524  527  534 3 ; c3   c3   c3   c3  
 518  517  519  520 3 ; hc   c3   c2   o   
 518  517  519  521 3 ; hc   c3   c2   n   
 518  517  524  525 3 ; hc   c3   c3   hc  
 518  517  524  526 3 ; hc   c3   c3   hc  
 518  517  524  527 3 ; hc   c3   c3   c3  
 519  517  524  525 3 ; c2   c3   c3   hc  
 519  517  524  526 3 ; c2   c3   c3   hc  
 519  517  524  527 3 ; c2   c3   c3   c3  
 520  519  517  524 3 ; o    c2   c3   c3  
 520  519  521  522 3 ; o    c2   n    hn  
 520  519  521  523 3 ; o    c2   n    hn  
 521  519  517  524 3 ; n    c2   c3   c3  
 524  527  529  530 3 ; c3   c3   c2   o   
 524  527  529  531 3 ; c3   c3   c2   n   
 524  527  534  535 3 ; c3   c3   c3   hc  
 524  527  534  536 3 ; c3   c3   c3   hc  
 524  527  534  537 3 ; c3   c3   c3   c3  
 525  524  527  528 3 ; hc   c3   c3   hc  
 525  524  527  529 3 ; hc   c3   c3   c2  
 525  524  527  534 3 ; hc   c3   c3   c3  
 526  524  527  528 3 ; hc   c3   c3   hc  
 526  524  527  529 3 ; hc   c3   c3   c2  
 526  524  527  534 3 ; hc   c3   c3   c3  
 527  529  531  532 3 ; c3   c2   n    hn  
 527  529  531  533 3 ; c3   c2   n    hn  
 527  534  537  538 3 ; c3   c3   c3   hc  
 527  534  537  539 3 ; c3   c3   c3   c2  
 527  534  537  542 3 ; c3   c3   c3   c3  
 528  527  529  530 3 ; hc   c3   c2   o   
 528  527  529  531 3 ; hc   c3   c2   n   
 528  527  534  535 3 ; hc   c3   c3   hc  
 528  527  534  536 3 ; hc   c3   c3   hc  
 528  527  534  537 3 ; hc   c3   c3   c3  
 529  527  534  535 3 ; c2   c3   c3   hc  
 529  527  534  536 3 ; c2   c3   c3   hc  
 529  527  534  537 3 ; c2   c3   c3   c3  
 530  529  527  534 3 ; o    c2   c3   c3  
 530  529  531  532 3 ; o    c2   n    hn  
 530  529  531  533 3 ; o    c2   n    hn  
 531  529  527  534 3 ; n    c2   c3   c3  
 534  537  539  540 3 ; c3   c3   c2   o2  
 534  537  539  541 3 ; c3   c3   c2   o2  
 534  537  542  543 3 ; c3   c3   c3   hc  
 534  537  542  544 3 ; c3   c3   c3   hc  
 534  537  542  545 3 ; c3   c3   c3   c3  
 535  534  537  538 3 ; hc   c3   c3   hc  
 535  534  537  539 3 ; hc   c3   c3   c2  
 535  534  537  542 3 ; hc   c3   c3   c3  
 536  534  537  538 3 ; hc   c3   c3   hc  
 536  534  537  539 3 ; hc   c3   c3   c2  
 536  534  537  542 3 ; hc   c3   c3   c3  
 537  542  545  546 3 ; c3   c3   c3   hc  
 537  542  545  547 3 ; c3   c3   c3   c2  
 537  542  545  552 3 ; c3   c3   c3   c3  
 538  537  539  540 3 ; hc   c3   c2   o2  
 538  537  539  541 3 ; hc   c3   c2   o2  
 538  537  542  543 3 ; hc   c3   c3   hc  
 538  537  542  544 3 ; hc   c3   c3   hc  
 538  537  542  545 3 ; hc   c3   c3   c3  
 539  537  542  543 3 ; c2   c3   c3   hc  
 539  537  542  544 3 ; c2   c3   c3   hc  
 539  537  542  545 3 ; c2   c3   c3   c3  
 540  539  537  542 3 ; o2   c2   c3   c3  
 541  539  537  542 3 ; o2   c2   c3   c3  
 542  545  547  548 3 ; c3   c3   c2   o   
 542  545  547  549 3 ; c3   c3   c2   n   
 542  545  552  553 3 ; c3   c3   c3   hc  
 542  545  552  554 3 ; c3   c3   c3   hc  
 542  545  552  555 3 ; c3   c3   c3   c3  
 543  542  545  546 3 ; hc   c3   c3   hc  
 543  542  545  547 3 ; hc   c3   c3   c2  
 543  542  545  552 3 ; hc   c3   c3   c3  
 544  542  545  546 3 ; hc   c3   c3   hc  
 544  542  545  547 3 ; hc   c3   c3   c2  
 544  542  545  552 3 ; hc   c3   c3   c3  
 545  547  549  550 3 ; c3   c2   n    hn  
 545  547  549  551 3 ; c3   c2   n    hn  
 545  552  555  556 3 ; c3   c3   c3   hc  
 545  552  555  557 3 ; c3   c3   c3   c2  
 545  552  555  562 3 ; c3   c3   c3   c3  
 546  545  547  548 3 ; hc   c3   c2   o   
 546  545  547  549 3 ; hc   c3   c2   n   
 546  545  552  553 3 ; hc   c3   c3   hc  
 546  545  552  554 3 ; hc   c3   c3   hc  
 546  545  552  555 3 ; hc   c3   c3   c3  
 547  545  552  553 3 ; c2   c3   c3   hc  
 547  545  552  554 3 ; c2   c3   c3   hc  
 547  545  552  555 3 ; c2   c3   c3   c3  
 548  547  545  552 3 ; o    c2   c3   c3  
 548  547  549  550 3 ; o    c2   n    hn  
 548  547  549  551 3 ; o    c2   n    hn  
 549  547  545  552 3 ; n    c2   c3   c3  
 552  555  557  558 3 ; c3   c3   c2   o   
 552  555  557  559 3 ; c3   c3   c2   n   
 552  555  562  563 3 ; c3   c3   c3   hc  
 552  555  562  564 3 ; c3   c3   c3   hc  
 552  555  562  565 3 ; c3   c3   c3   c3  
 553  552  555  556 3 ; hc   c3   c3   hc  
 553  552  555  557 3 ; hc   c3   c3   c2  
 553  552  555  562 3 ; hc   c3   c3   c3  
 554  552  555  556 3 ; hc   c3   c3   hc  
 554  552  555  557 3 ; hc   c3   c3   c2  
 554  552  555  562 3 ; hc   c3   c3   c3  
 555  557  559  560 3 ; c3   c2   n    hn  
 555  557  559  561 3 ; c3   c2   n    hn  
 555  562  565  566 3 ; c3   c3   c3   hc  
 555  562  565  567 3 ; c3   c3   c3   c2  
 555  562  565  572 3 ; c3   c3   c3   c3  
 556  555  557  558 3 ; hc   c3   c2   o   
 556  555  557  559 3 ; hc   c3   c2   n   
 556  555  562  563 3 ; hc   c3   c3   hc  
 556  555  562  564 3 ; hc   c3   c3   hc  
 556  555  562  565 3 ; hc   c3   c3   c3  
 557  555  562  563 3 ; c2   c3   c3   hc  
 557  555  562  564 3 ; c2   c3   c3   hc  
 557  555  562  565 3 ; c2   c3   c3   c3  
 558  557  555  562 3 ; o    c2   c3   c3  
 558  557  559  560 3 ; o    c2   n    hn  
 558  557  559  561 3 ; o    c2   n    hn  
 559  557  555  562 3 ; n    c2   c3   c3  
 562  565  567  568 3 ; c3   c3   c2   o   
 562  565  567  569 3 ; c3   c3   c2   n   
 562  565  572  573 3 ; c3   c3   c3   hc  
 562  565  572  574 3 ; c3   c3   c3   hc  
 562  565  572  575 3 ; c3   c3   c3   c3  
 563  562  565  566 3 ; hc   c3   c3   hc  
 563  562  565  567 3 ; hc   c3   c3   c2  
 563  562  565  572 3 ; hc   c3   c3   c3  
 564  562  565  566 3 ; hc   c3   c3   hc  
 564  562  565  567 3 ; hc   c3   c3   c2  
 564  562  565  572 3 ; hc   c3   c3   c3  
 565  567  569  570 3 ; c3   c2   n    hn  
 565  567  569  571 3 ; c3   c2   n    hn  
 565  572  575  576 3 ; c3   c3   c3   hc  
 565  572  575  577 3 ; c3   c3   c3   c2  
 565  572  575  580 3 ; c3   c3   c3   c3  
 566  565  567  568 3 ; hc   c3   c2   o   
 566  565  567  569 3 ; hc   c3   c2   n   
 566  565  572  573 3 ; hc   c3   c3   hc  
 566  565  572  574 3 ; hc   c3   c3   hc  
 566  565  572  575 3 ; hc   c3   c3   c3  
 567  565  572  573 3 ; c2   c3   c3   hc  
 567  565  572  574 3 ; c2   c3   c3   hc  
 567  565  572  575 3 ; c2   c3   c3   c3  
 568  567  565  572 3 ; o    c2   c3   c3  
 568  567  569  570 3 ; o    c2   n    hn  
 568  567  569  571 3 ; o    c2   n    hn  
 569  567  565  572 3 ; n    c2   c3   c3  
 572  575  577  578 3 ; c3   c3   c2   o2  
 572  575  577  579 3 ; c3   c3   c2   o2  
 572  575  580  581 3 ; c3   c3   c3   hc  
 572  575  580  582 3 ; c3   c3   c3   hc  
 572  575  580  583 3 ; c3   c3   c3   c3  
 573  572  575  576 3 ; hc   c3   c3   hc  
 573  572  575  577 3 ; hc   c3   c3   c2  
 573  572  575  580 3 ; hc   c3   c3   c3  
 574  572  575  576 3 ; hc   c3   c3   hc  
 574  572  575  577 3 ; hc   c3   c3   c2  
 574  572  575  580 3 ; hc   c3   c3   c3  
 575  580  583  584 3 ; c3   c3   c3   hc  
 575  580  583  585 3 ; c3   c3   c3   c2  
 575  580  583  590 3 ; c3   c3   c3   c3  
 576  575  577  578 3 ; hc   c3   c2   o2  
 576  575  577  579 3 ; hc   c3   c2   o2  
 576  575  580  581 3 ; hc   c3   c3   hc  
 576  575  580  582 3 ; hc   c3   c3   hc  
 576  575  580  583 3 ; hc   c3   c3   c3  
 577  575  580  581 3 ; c2   c3   c3   hc  
 577  575  580  582 3 ; c2   c3   c3   hc  
 577  575  580  583 3 ; c2   c3   c3   c3  
 578  577  575  580 3 ; o2   c2   c3   c3  
 579  577  575  580 3 ; o2   c2   c3   c3  
 580  583  585  586 3 ; c3   c3   c2   o   
 580  583  585  587 3 ; c3   c3   c2   n   
 580  583  590  591 3 ; c3   c3   c3   hc  
 580  583  590  592 3 ; c3   c3   c3   hc  
 580  583  590  593 3 ; c3   c3   c3   c3  
 581  580  583  584 3 ; hc   c3   c3   hc  
 581  580  583  585 3 ; hc   c3   c3   c2  
 581  580  583  590 3 ; hc   c3   c3   c3  
 582  580  583  584 3 ; hc   c3   c3   hc  
 582  580  583  585 3 ; hc   c3   c3   c2  
 582  580  583  590 3 ; hc   c3   c3   c3  
 583  585  587  588 3 ; c3   c2   n    hn  
 583  585  587  589 3 ; c3   c2   n    hn  
 583  590  593  594 3 ; c3   c3   c3   hc  
 583  590  593  595 3 ; c3   c3   c3   c2  
 583  590  593  600 3 ; c3   c3   c3   c3  
 584  583  585  586 3 ; hc   c3   c2   o   
 584  583  585  587 3 ; hc   c3   c2   n   
 584  583  590  591 3 ; hc   c3   c3   hc  
 584  583  590  592 3 ; hc   c3   c3   hc  
 584  583  590  593 3 ; hc   c3   c3   c3  
 585  583  590  591 3 ; c2   c3   c3   hc  
 585  583  590  592 3 ; c2   c3   c3   hc  
 585  583  590  593 3 ; c2   c3   c3   c3  
 586  585  583  590 3 ; o    c2   c3   c3  
 586  585  587  588 3 ; o    c2   n    hn  
 586  585  587  589 3 ; o    c2   n    hn  
 587  585  583  590 3 ; n    c2   c3   c3  
 590  593  595  596 3 ; c3   c3   c2   o   
 590  593  595  597 3 ; c3   c3   c2   n   
 590  593  600  601 3 ; c3   c3   c3   hc  
 590  593  600  602 3 ; c3   c3   c3   hc  
 590  593  600  603 3 ; c3   c3   c3   c3  
 591  590  593  594 3 ; hc   c3   c3   hc  
 591  590  593  595 3 ; hc   c3   c3   c2  
 591  590  593  600 3 ; hc   c3   c3   c3  
 592  590  593  594 3 ; hc   c3   c3   hc  
 592  590  593  595 3 ; hc   c3   c3   c2  
 592  590  593  600 3 ; hc   c3   c3   c3  
 593  595  597  598 3 ; c3   c2   n    hn  
 593  595  597  599 3 ; c3   c2   n    hn  
 593  600  603  604 3 ; c3   c3   c3   hc  
 593  600  603  605 3 ; c3   c3   c3   c2  
 593  600  603  610 3 ; c3   c3   c3   c3  
 594  593  595  596 3 ; hc   c3   c2   o   
 594  593  595  597 3 ; hc   c3   c2   n   
 594  593  600  601 3 ; hc   c3   c3   hc  
 594  593  600  602 3 ; hc   c3   c3   hc  
 594  593  600  603 3 ; hc   c3   c3   c3  
 595  593  600  601 3 ; c2   c3   c3   hc  
 595  593  600  602 3 ; c2   c3   c3   hc  
 595  593  600  603 3 ; c2   c3   c3   c3  
 596  595  593  600 3 ; o    c2   c3   c3  
 596  595  597  598 3 ; o    c2   n    hn  
 596  595  597  599 3 ; o    c2   n    hn  
 597  595  593  600 3 ; n    c2   c3   c3  
 600  603  605  606 3 ; c3   c3   c2   o   
 600  603  605  607 3 ; c3   c3   c2   n   
 600  603  610  611 3 ; c3   c3   c3   hc  
 600  603  610  612 3 ; c3   c3   c3   hc  
 600  603  610  613 3 ; c3   c3   c3   c3  
 601  600  603  604 3 ; hc   c3   c3   hc  
 601  600  603  605 3 ; hc   c3   c3   c2  
 601  600  603  610 3 ; hc   c3   c3   c3  
 602  600  603  604 3 ; hc   c3   c3   hc  
 602  600  603  605 3 ; hc   c3   c3   c2  
 602  600  603  610 3 ; hc   c3   c3   c3  
 603  605  607  608 3 ; c3   c2   n    hn  
 603  605  607  609 3 ; c3   c2   n    hn  
 603  610  613  614 3 ; c3   c3   c3   hc  
 603  610  613  615 3 ; c3   c3   c3   c2  
 603  610  613  618 3 ; c3   c3   c3   c3  
 604  603  605  606 3 ; hc   c3   c2   o   
 604  603  605  607 3 ; hc   c3   c2   n   
 604  603  610  611 3 ; hc   c3   c3   hc  
 604  603  610  612 3 ; hc   c3   c3   hc  
 604  603  610  613 3 ; hc   c3   c3   c3  
 605  603  610  611 3 ; c2   c3   c3   hc  
 605  603  610  612 3 ; c2   c3   c3   hc  
 605  603  610  613 3 ; c2   c3   c3   c3  
 606  605  603  610 3 ; o    c2   c3   c3  
 606  605  607  608 3 ; o    c2   n    hn  
 606  605  607  609 3 ; o    c2   n    hn  
 607  605  603  610 3 ; n    c2   c3   c3  
 610  613  615  616 3 ; c3   c3   c2   o2  
 610  613  615  617 3 ; c3   c3   c2   o2  
 610  613  618  619 3 ; c3   c3   c3   hc  
 610  613  618  620 3 ; c3   c3   c3   hc  
 610  613  618  621 3 ; c3   c3   c3   c3  
 611  610  613  614 3 ; hc   c3   c3   hc  
 611  610  613  615 3 ; hc   c3   c3   c2  
 611  610  613  618 3 ; hc   c3   c3   c3  
 612  610  613  614 3 ; hc   c3   c3   hc  
 612  610  613  615 3 ; hc   c3   c3   c2  
 612  610  613  618 3 ; hc   c3   c3   c3  
 613  618  621  622 3 ; c3   c3   c3   hc  
 613  618  621  623 3 ; c3   c3   c3   c2  
 613  618  621  628 3 ; c3   c3   c3   c3  
 614  613  615  616 3 ; hc   c3   c2   o2  
 614  613  615  617 3 ; hc   c3   c2   o2  
 614  613  618  619 3 ; hc   c3   c3   hc  
 614  613  618  620 3 ; hc   c3   c3   hc  
 614  613  618  621 3 ; hc   c3   c3   c3  
 615  613  618  619 3 ; c2   c3   c3   hc  
 615  613  618  620 3 ; c2   c3   c3   hc  
 615  613  618  621 3 ; c2   c3   c3   c3  
 616  615  613  618 3 ; o2   c2   c3   c3  
 617  615  613  618 3 ; o2   c2   c3   c3  
 618  621  623  624 3 ; c3   c3   c2   o   
 618  621  623  625 3 ; c3   c3   c2   n   
 618  621  628  629 3 ; c3   c3   c3   hc  
 618  621  628  630 3 ; c3   c3   c3   hc  
 618  621  628  631 3 ; c3   c3   c3   c3  
 619  618  621  622 3 ; hc   c3   c3   hc  
 619  618  621  623 3 ; hc   c3   c3   c2  
 619  618  621  628 3 ; hc   c3   c3   c3  
 620  618  621  622 3 ; hc   c3   c3   hc  
 620  618  621  623 3 ; hc   c3   c3   c2  
 620  618  621  628 3 ; hc   c3   c3   c3  
 621  623  625  626 3 ; c3   c2   n    hn  
 621  623  625  627 3 ; c3   c2   n    hn  
 621  628  631  632 3 ; c3   c3   c3   hc  
 621  628  631  633 3 ; c3   c3   c3   c2  
 621  628  631  638 3 ; c3   c3   c3   c3  
 622  621  623  624 3 ; hc   c3   c2   o   
 622  621  623  625 3 ; hc   c3   c2   n   
 622  621  628  629 3 ; hc   c3   c3   hc  
 622  621  628  630 3 ; hc   c3   c3   hc  
 622  621  628  631 3 ; hc   c3   c3   c3  
 623  621  628  629 3 ; c2   c3   c3   hc  
 623  621  628  630 3 ; c2   c3   c3   hc  
 623  621  628  631 3 ; c2   c3   c3   c3  
 624  623  621  628 3 ; o    c2   c3   c3  
 624  623  625  626 3 ; o    c2   n    hn  
 624  623  625  627 3 ; o    c2   n    hn  
 625  623  621  628 3 ; n    c2   c3   c3  
 628  631  633  634 3 ; c3   c3   c2   o   
 628  631  633  635 3 ; c3   c3   c2   n   
 628  631  638  639 3 ; c3   c3   c3   hc  
 628  631  638  640 3 ; c3   c3   c3   hc  
 628  631  638  641 3 ; c3   c3   c3   c3  
 629  628  631  632 3 ; hc   c3   c3   hc  
 629  628  631  633 3 ; hc   c3   c3   c2  
 629  628  631  638 3 ; hc   c3   c3   c3  
 630  628  631  632 3 ; hc   c3   c3   hc  
 630  628  631  633 3 ; hc   c3   c3   c2  
 630  628  631  638 3 ; hc   c3   c3   c3  
 631  633  635  636 3 ; c3   c2   n    hn  
 631  633  635  637 3 ; c3   c2   n    hn  
 631  638  641  642 3 ; c3   c3   c3   hc  
 631  638  641  643 3 ; c3   c3   c3   c2  
 631  638  641  648 3 ; c3   c3   c3   c3  
 632  631  633  634 3 ; hc   c3   c2   o   
 632  631  633  635 3 ; hc   c3   c2   n   
 632  631  638  639 3 ; hc   c3   c3   hc  
 632  631  638  640 3 ; hc   c3   c3   hc  
 632  631  638  641 3 ; hc   c3   c3   c3  
 633  631  638  639 3 ; c2   c3   c3   hc  
 633  631  638  640 3 ; c2   c3   c3   hc  
 633  631  638  641 3 ; c2   c3   c3   c3  
 634  633  631  638 3 ; o    c2   c3   c3  
 634  633  635  636 3 ; o    c2   n    hn  
 634  633  635  637 3 ; o    c2   n    hn  
 635  633  631  638 3 ; n    c2   c3   c3  
 638  641  643  644 3 ; c3   c3   c2   o   
 638  641  643  645 3 ; c3   c3   c2   n   
 638  641  648  649 3 ; c3   c3   c3   hc  
 638  641  648  650 3 ; c3   c3   c3   hc  
 638  641  648  651 3 ; c3   c3   c3   c3  
 639  638  641  642 3 ; hc   c3   c3   hc  
 639  638  641  643 3 ; hc   c3   c3   c2  
 639  638  641  648 3 ; hc   c3   c3   c3  
 640  638  641  642 3 ; hc   c3   c3   hc  
 640  638  641  643 3 ; hc   c3   c3   c2  
 640  638  641  648 3 ; hc   c3   c3   c3  
 641  643  645  646 3 ; c3   c2   n    hn  
 641  643  645  647 3 ; c3   c2   n    hn  
 641  648  651  652 3 ; c3   c3   c3   hc  
 641  648  651  653 3 ; c3   c3   c3   c2  
 641  648  651  656 3 ; c3   c3   c3   c3  
 642  641  643  644 3 ; hc   c3   c2   o   
 642  641  643  645 3 ; hc   c3   c2   n   
 642  641  648  649 3 ; hc   c3   c3   hc  
 642  641  648  650 3 ; hc   c3   c3   hc  
 642  641  648  651 3 ; hc   c3   c3   c3  
 643  641  648  649 3 ; c2   c3   c3   hc  
 643  641  648  650 3 ; c2   c3   c3   hc  
 643  641  648  651 3 ; c2   c3   c3   c3  
 644  643  641  648 3 ; o    c2   c3   c3  
 644  643  645  646 3 ; o    c2   n    hn  
 644  643  645  647 3 ; o    c2   n    hn  
 645  643  641  648 3 ; n    c2   c3   c3  
 648  651  653  654 3 ; c3   c3   c2   o2  
 648  651  653  655 3 ; c3   c3   c2   o2  
 648  651  656  657 3 ; c3   c3   c3   hc  
 648  651  656  658 3 ; c3   c3   c3   hc  
 648  651  656  659 3 ; c3   c3   c3   c3  
 649  648  651  652 3 ; hc   c3   c3   hc  
 649  648  651  653 3 ; hc   c3   c3   c2  
 649  648  651  656 3 ; hc   c3   c3   c3  
 650  648  651  652 3 ; hc   c3   c3   hc  
 650  648  651  653 3 ; hc   c3   c3   c2  
 650  648  651  656 3 ; hc   c3   c3   c3  
 651  656  659  660 3 ; c3   c3   c3   hc  
 651  656  659  661 3 ; c3   c3   c3   c2  
 651  656  659  666 3 ; c3   c3   c3   c3  
 652  651  653  654 3 ; hc   c3   c2   o2  
 652  651  653  655 3 ; hc   c3   c2   o2  
 652  651  656  657 3 ; hc   c3   c3   hc  
 652  651  656  658 3 ; hc   c3   c3   hc  
 652  651  656  659 3 ; hc   c3   c3   c3  
 653  651  656  657 3 ; c2   c3   c3   hc  
 653  651  656  658 3 ; c2   c3   c3   hc  
 653  651  656  659 3 ; c2   c3   c3   c3  
 654  653  651  656 3 ; o2   c2   c3   c3  
 655  653  651  656 3 ; o2   c2   c3   c3  
 656  659  661  662 3 ; c3   c3   c2   o   
 656  659  661  663 3 ; c3   c3   c2   n   
 656  659  666  667 3 ; c3   c3   c3   hc  
 656  659  666  668 3 ; c3   c3   c3   hc  
 656  659  666  669 3 ; c3   c3   c3   c3  
 657  656  659  660 3 ; hc   c3   c3   hc  
 657  656  659  661 3 ; hc   c3   c3   c2  
 657  656  659  666 3 ; hc   c3   c3   c3  
 658  656  659  660 3 ; hc   c3   c3   hc  
 658  656  659  661 3 ; hc   c3   c3   c2  
 658  656  659  666 3 ; hc   c3   c3   c3  
 659  661  663  664 3 ; c3   c2   n    hn  
 659  661  663  665 3 ; c3   c2   n    hn  
 659  666  669  670 3 ; c3   c3   c3   hc  
 659  666  669  671 3 ; c3   c3   c3   c2  
 659  666  669  676 3 ; c3   c3   c3   c3  
 660  659  661  662 3 ; hc   c3   c2   o   
 660  659  661  663 3 ; hc   c3   c2   n   
 660  659  666  667 3 ; hc   c3   c3   hc  
 660  659  666  668 3 ; hc   c3   c3   hc  
 660  659  666  669 3 ; hc   c3   c3   c3  
 661  659  666  667 3 ; c2   c3   c3   hc  
 661  659  666  668 3 ; c2   c3   c3   hc  
 661  659  666  669 3 ; c2   c3   c3   c3  
 662  661  659  666 3 ; o    c2   c3   c3  
 662  661  663  664 3 ; o    c2   n    hn  
 662  661  663  665 3 ; o    c2   n    hn  
 663  661  659  666 3 ; n    c2   c3   c3  
 666  669  671  672 3 ; c3   c3   c2   o   
 666  669  671  673 3 ; c3   c3   c2   n   
 666  669  676  677 3 ; c3   c3   c3   hc  
 666  669  676  678 3 ; c3   c3   c3   hc  
 666  669  676  679 3 ; c3   c3   c3   c3  
 667  666  669  670 3 ; hc   c3   c3   hc  
 667  666  669  671 3 ; hc   c3   c3   c2  
 667  666  669  676 3 ; hc   c3   c3   c3  
 668  666  669  670 3 ; hc   c3   c3   hc  
 668  666  669  671 3 ; hc   c3   c3   c2  
 668  666  669  676 3 ; hc   c3   c3   c3  
 669  671  673  674 3 ; c3   c2   n    hn  
 669  671  673  675 3 ; c3   c2   n    hn  
 669  676  679  680 3 ; c3   c3   c3   hc  
 669  676  679  681 3 ; c3   c3   c3   c2  
 669  676  679  686 3 ; c3   c3   c3   c3  
 670  669  671  672 3 ; hc   c3   c2   o   
 670  669  671  673 3 ; hc   c3   c2   n   
 670  669  676  677 3 ; hc   c3   c3   hc  
 670  669  676  678 3 ; hc   c3   c3   hc  
 670  669  676  679 3 ; hc   c3   c3   c3  
 671  669  676  677 3 ; c2   c3   c3   hc  
 671  669  676  678 3 ; c2   c3   c3   hc  
 671  669  676  679 3 ; c2   c3   c3   c3  
 672  671  669  676 3 ; o    c2   c3   c3  
 672  671  673  674 3 ; o    c2   n    hn  
 672  671  673  675 3 ; o    c2   n    hn  
 673  671  669  676 3 ; n    c2   c3   c3  
 676  679  681  682 3 ; c3   c3   c2   o   
 676  679  681  683 3 ; c3   c3   c2   n   
 676  679  686  687 3 ; c3   c3   c3   hc  
 676  679  686  688 3 ; c3   c3   c3   hc  
 676  679  686  689 3 ; c3   c3   c3   c3  
 677  676  679  680 3 ; hc   c3   c3   hc  
 677  676  679  681 3 ; hc   c3   c3   c2  
 677  676  679  686 3 ; hc   c3   c3   c3  
 678  676  679  680 3 ; hc   c3   c3   hc  
 678  676  679  681 3 ; hc   c3   c3   c2  
 678  676  679  686 3 ; hc   c3   c3   c3  
 679  681  683  684 3 ; c3   c2   n    hn  
 679  681  683  685 3 ; c3   c2   n    hn  
 679  686  689  690 3 ; c3   c3   c3   hc  
 679  686  689  691 3 ; c3   c3   c3   c2  
 679  686  689  694 3 ; c3   c3   c3   c3  
 680  679  681  682 3 ; hc   c3   c2   o   
 680  679  681  683 3 ; hc   c3   c2   n   
 680  679  686  687 3 ; hc   c3   c3   hc  
 680  679  686  688 3 ; hc   c3   c3   hc  
 680  679  686  689 3 ; hc   c3   c3   c3  
 681  679  686  687 3 ; c2   c3   c3   hc  
 681  679  686  688 3 ; c2   c3   c3   hc  
 681  679  686  689 3 ; c2   c3   c3   c3  
 682  681  679  686 3 ; o    c2   c3   c3  
 682  681  683  684 3 ; o    c2   n    hn  
 682  681  683  685 3 ; o    c2   n    hn  
 683  681  679  686 3 ; n    c2   c3   c3  
 686  689  691  692 3 ; c3   c3   c2   o2  
 686  689  691  693 3 ; c3   c3   c2   o2  
 686  689  694  695 3 ; c3   c3   c3   hc  
 686  689  694  696 3 ; c3   c3   c3   hc  
 686  689  694  697 3 ; c3   c3   c3   c3  
 687  686  689  690 3 ; hc   c3   c3   hc  
 687  686  689  691 3 ; hc   c3   c3   c2  
 687  686  689  694 3 ; hc   c3   c3   c3  
 688  686  689  690 3 ; hc   c3   c3   hc  
 688  686  689  691 3 ; hc   c3   c3   c2  
 688  686  689  694 3 ; hc   c3   c3   c3  
 689  694  697  698 3 ; c3   c3   c3   hc  
 689  694  697  699 3 ; c3   c3   c3   c2  
 689  694  697  704 3 ; c3   c3   c3   c3  
 690  689  691  692 3 ; hc   c3   c2   o2  
 690  689  691  693 3 ; hc   c3   c2   o2  
 690  689  694  695 3 ; hc   c3   c3   hc  
 690  689  694  696 3 ; hc   c3   c3   hc  
 690  689  694  697 3 ; hc   c3   c3   c3  
 691  689  694  695 3 ; c2   c3   c3   hc  
 691  689  694  696 3 ; c2   c3   c3   hc  
 691  689  694  697 3 ; c2   c3   c3   c3  
 692  691  689  694 3 ; o2   c2   c3   c3  
 693  691  689  694 3 ; o2   c2   c3   c3  
 694  697  699  700 3 ; c3   c3   c2   o   
 694  697  699  701 3 ; c3   c3   c2   n   
 694  697  704  705 3 ; c3   c3   c3   hc  
 694  697  704  706 3 ; c3   c3   c3   hc  
 694  697  704  707 3 ; c3   c3   c3   c3  
 695  694  697  698 3 ; hc   c3   c3   hc  
 695  694  697  699 3 ; hc   c3   c3   c2  
 695  694  697  704 3 ; hc   c3   c3   c3  
 696  694  697  698 3 ; hc   c3   c3   hc  
 696  694  697  699 3 ; hc   c3   c3   c2  
 696  694  697  704 3 ; hc   c3   c3   c3  
 697  699  701  702 3 ; c3   c2   n    hn  
 697  699  701  703 3 ; c3   c2   n    hn  
 697  704  707  708 3 ; c3   c3   c3   hc  
 697  704  707  709 3 ; c3   c3   c3   c2  
 697  704  707  714 3 ; c3   c3   c3   c3  
 698  697  699  700 3 ; hc   c3   c2   o   
 698  697  699  701 3 ; hc   c3   c2   n   
 698  697  704  705 3 ; hc   c3   c3   hc  
 698  697  704  706 3 ; hc   c3   c3   hc  
 698  697  704  707 3 ; hc   c3   c3   c3  
 699  697  704  705 3 ; c2   c3   c3   hc  
 699  697  704  706 3 ; c2   c3   c3   hc  
 699  697  704  707 3 ; c2   c3   c3   c3  
 700  699  697  704 3 ; o    c2   c3   c3  
 700  699  701  702 3 ; o    c2   n    hn  
 700  699  701  703 3 ; o    c2   n    hn  
 701  699  697  704 3 ; n    c2   c3   c3  
 704  707  709  710 3 ; c3   c3   c2   o   
 704  707  709  711 3 ; c3   c3   c2   n   
 704  707  714  715 3 ; c3   c3   c3   hc  
 704  707  714  716 3 ; c3   c3   c3   hc  
 704  707  714  717 3 ; c3   c3   c3   c3  
 705  704  707  708 3 ; hc   c3   c3   hc  
 705  704  707  709 3 ; hc   c3   c3   c2  
 705  704  707  714 3 ; hc   c3   c3   c3  
 706  704  707  708 3 ; hc   c3   c3   hc  
 706  704  707  709 3 ; hc   c3   c3   c2  
 706  704  707  714 3 ; hc   c3   c3   c3  
 707  709  711  712 3 ; c3   c2   n    hn  
 707  709  711  713 3 ; c3   c2   n    hn  
 707  714  717  718 3 ; c3   c3   c3   hc  
 707  714  717  719 3 ; c3   c3   c3   c2  
 707  714  717  724 3 ; c3   c3   c3   c3  
 708  707  709  710 3 ; hc   c3   c2   o   
 708  707  709  711 3 ; hc   c3   c2   n   
 708  707  714  715 3 ; hc   c3   c3   hc  
 708  707  714  716 3 ; hc   c3   c3   hc  
 708  707  714  717 3 ; hc   c3   c3   c3  
 709  707  714  715 3 ; c2   c3   c3   hc  
 709  707  714  716 3 ; c2   c3   c3   hc  
 709  707  714  717 3 ; c2   c3   c3   c3  
 710  709  707  714 3 ; o    c2   c3   c3  
 710  709  711  712 3 ; o    c2   n    hn  
 710  709  711  713 3 ; o    c2   n    hn  
 711  709  707  714 3 ; n    c2   c3   c3  
 714  717  719  720 3 ; c3   c3   c2   o   
 714  717  719  721 3 ; c3   c3   c2   n   
 714  717  724  725 3 ; c3   c3   c3   hc  
 714  717  724  726 3 ; c3   c3   c3   hc  
 714  717  724  727 3 ; c3   c3   c3   c3  
 715  714  717  718 3 ; hc   c3   c3   hc  
 715  714  717  719 3 ; hc   c3   c3   c2  
 715  714  717  724 3 ; hc   c3   c3   c3  
 716  714  717  718 3 ; hc   c3   c3   hc  
 716  714  717  719 3 ; hc   c3   c3   c2  
 716  714  717  724 3 ; hc   c3   c3   c3  
 717  719  721  722 3 ; c3   c2   n    hn  
 717  719  721  723 3 ; c3   c2   n    hn  
 717  724  727  728 3 ; c3   c3   c3   hc  
 717  724  727  729 3 ; c3   c3   c3   c2  
 717  724  727  732 3 ; c3   c3   c3   c3  
 718  717  719  720 3 ; hc   c3   c2   o   
 718  717  719  721 3 ; hc   c3   c2   n   
 718  717  724  725 3 ; hc   c3   c3   hc  
 718  717  724  726 3 ; hc   c3   c3   hc  
 718  717  724  727 3 ; hc   c3   c3   c3  
 719  717  724  725 3 ; c2   c3   c3   hc  
 719  717  724  726 3 ; c2   c3   c3   hc  
 719  717  724  727 3 ; c2   c3   c3   c3  
 720  719  717  724 3 ; o    c2   c3   c3  
 720  719  721  722 3 ; o    c2   n    hn  
 720  719  721  723 3 ; o    c2   n    hn  
 721  719  717  724 3 ; n    c2   c3   c3  
 724  727  729  730 3 ; c3   c3   c2   o2  
 724  727  729  731 3 ; c3   c3   c2   o2  
 724  727  732  733 3 ; c3   c3   c3   hc  
 724  727  732  734 3 ; c3   c3   c3   hc  
 724  727  732  735 3 ; c3   c3   c3   c3  
 725  724  727  728 3 ; hc   c3   c3   hc  
 725  724  727  729 3 ; hc   c3   c3   c2  
 725  724  727  732 3 ; hc   c3   c3   c3  
 726  724  727  728 3 ; hc   c3   c3   hc  
 726  724  727  729 3 ; hc   c3   c3   c2  
 726  724  727  732 3 ; hc   c3   c3   c3  
 727  732  735  736 3 ; c3   c3   c3   hc  
 727  732  735  737 3 ; c3   c3   c3   c2  
 727  732  735  742 3 ; c3   c3   c3   c3  
 728  727  729  730 3 ; hc   c3   c2   o2  
 728  727  729  731 3 ; hc   c3   c2   o2  
 728  727  732  733 3 ; hc   c3   c3   hc  
 728  727  732  734 3 ; hc   c3   c3   hc  
 728  727  732  735 3 ; hc   c3   c3   c3  
 729  727  732  733 3 ; c2   c3   c3   hc  
 729  727  732  734 3 ; c2   c3   c3   hc  
 729  727  732  735 3 ; c2   c3   c3   c3  
 730  729  727  732 3 ; o2   c2   c3   c3  
 731  729  727  732 3 ; o2   c2   c3   c3  
 732  735  737  738 3 ; c3   c3   c2   o   
 732  735  737  739 3 ; c3   c3   c2   n   
 732  735  742  743 3 ; c3   c3   c3   hc  
 732  735  742  744 3 ; c3   c3   c3   hc  
 732  735  742  745 3 ; c3   c3   c3   c3  
 733  732  735  736 3 ; hc   c3   c3   hc  
 733  732  735  737 3 ; hc   c3   c3   c2  
 733  732  735  742 3 ; hc   c3   c3   c3  
 734  732  735  736 3 ; hc   c3   c3   hc  
 734  732  735  737 3 ; hc   c3   c3   c2  
 734  732  735  742 3 ; hc   c3   c3   c3  
 735  737  739  740 3 ; c3   c2   n    hn  
 735  737  739  741 3 ; c3   c2   n    hn  
 735  742  745  746 3 ; c3   c3   c3   hc  
 735  742  745  747 3 ; c3   c3   c3   c2  
 735  742  745  752 3 ; c3   c3   c3   c3  
 736  735  737  738 3 ; hc   c3   c2   o   
 736  735  737  739 3 ; hc   c3   c2   n   
 736  735  742  743 3 ; hc   c3   c3   hc  
 736  735  742  744 3 ; hc   c3   c3   hc  
 736  735  742  745 3 ; hc   c3   c3   c3  
 737  735  742  743 3 ; c2   c3   c3   hc  
 737  735  742  744 3 ; c2   c3   c3   hc  
 737  735  742  745 3 ; c2   c3   c3   c3  
 738  737  735  742 3 ; o    c2   c3   c3  
 738  737  739  740 3 ; o    c2   n    hn  
 738  737  739  741 3 ; o    c2   n    hn  
 739  737  735  742 3 ; n    c2   c3   c3  
 742  745  747  748 3 ; c3   c3   c2   o   
 742  745  747  749 3 ; c3   c3   c2   n   
 742  745  752  753 3 ; c3   c3   c3   hc  
 742  745  752  754 3 ; c3   c3   c3   hc  
 742  745  752  755 3 ; c3   c3   c3   c3  
 743  742  745  746 3 ; hc   c3   c3   hc  
 743  742  745  747 3 ; hc   c3   c3   c2  
 743  742  745  752 3 ; hc   c3   c3   c3  
 744  742  745  746 3 ; hc   c3   c3   hc  
 744  742  745  747 3 ; hc   c3   c3   c2  
 744  742  745  752 3 ; hc   c3   c3   c3  
 745  747  749  750 3 ; c3   c2   n    hn  
 745  747  749  751 3 ; c3   c2   n    hn  
 745  752  755  756 3 ; c3   c3   c3   hc  
 745  752  755  757 3 ; c3   c3   c3   c2  
 745  752  755  762 3 ; c3   c3   c3   hc  
 746  745  747  748 3 ; hc   c3   c2   o   
 746  745  747  749 3 ; hc   c3   c2   n   
 746  745  752  753 3 ; hc   c3   c3   hc  
 746  745  752  754 3 ; hc   c3   c3   hc  
 746  745  752  755 3 ; hc   c3   c3   c3  
 747  745  752  753 3 ; c2   c3   c3   hc  
 747  745  752  754 3 ; c2   c3   c3   hc  
 747  745  752  755 3 ; c2   c3   c3   c3  
 748  747  745  752 3 ; o    c2   c3   c3  
 748  747  749  750 3 ; o    c2   n    hn  
 748  747  749  751 3 ; o    c2   n    hn  
 749  747  745  752 3 ; n    c2   c3   c3  
 752  755  757  758 3 ; c3   c3   c2   o   
 752  755  757  759 3 ; c3   c3   c2   n   
 753  752  755  756 3 ; hc   c3   c3   hc  
 753  752  755  757 3 ; hc   c3   c3   c2  
 753  752  755  762 3 ; hc   c3   c3   hc  
 754  752  755  756 3 ; hc   c3   c3   hc  
 754  752  755  757 3 ; hc   c3   c3   c2  
 754  752  755  762 3 ; hc   c3   c3   hc  
 755  757  759  760 3 ; c3   c2   n    hn  
 755  757  759  761 3 ; c3   c2   n    hn  
 756  755  757  758 3 ; hc   c3   c2   o   
 756  755  757  759 3 ; hc   c3   c2   n   
 758  757  755  762 3 ; o    c2   c3   hc  
 758  757  759  760 3 ; o    c2   n    hn  
 758  757  759  761 3 ; o    c2   n    hn  
 759  757  755  762 3 ; n    c2   c3   hc  
[ dihedrals ]
;  ai   aj   ak   al  funct   angle     fc
   7    5    8    9 1 ; c2   c3   o2   o2   
  15   13   16   17 1 ; c2   c3   o    n    
  17   15   18   19 1 ; n    c2   hn   hn   
  25   23   26   27 1 ; c2   c3   o    n    
  27   25   28   29 1 ; n    c2   hn   hn   
  35   33   36   37 1 ; c2   c3   o    n    
  37   35   38   39 1 ; n    c2   hn   hn   
  45   43   46   47 1 ; c2   c3   o2   o2   
  53   51   54   55 1 ; c2   c3   o    n    
  55   53   56   57 1 ; n    c2   hn   hn   
  63   61   64   65 1 ; c2   c3   o    n    
  65   63   66   67 1 ; n    c2   hn   hn   
  73   71   74   75 1 ; c2   c3   o    n    
  75   73   76   77 1 ; n    c2   hn   hn   
  83   81   84   85 1 ; c2   c3   o2   o2   
  91   89   92   93 1 ; c2   c3   o    n    
  93   91   94   95 1 ; n    c2   hn   hn   
 101   99  102  103 1 ; c2   c3   o    n    
 103  101  104  105 1 ; n    c2   hn   hn   
 111  109  112  113 1 ; c2   c3   o    n    
 113  111  114  115 1 ; n    c2   hn   hn   
 121  119  122  123 1 ; c2   c3   o2   o2   
 129  127  130  131 1 ; c2   c3   o    n    
 131  129  132  133 1 ; n    c2   hn   hn   
 139  137  140  141 1 ; c2   c3   o    n    
 141  139  142  143 1 ; n    c2   hn   hn   
 149  147  150  151 1 ; c2   c3   o    n    
 151  149  152  153 1 ; n    c2   hn   hn   
 159  157  160  161 1 ; c2   c3   o2   o2   
 167  165  168  169 1 ; c2   c3   o    n    
 169  167  170  171 1 ; n    c2   hn   hn   
 177  175  178  179 1 ; c2   c3   o    n    
 179  177  180  181 1 ; n    c2   hn   hn   
 187  185  188  189 1 ; c2   c3   o    n    
 189  187  190  191 1 ; n    c2   hn   hn   
 197  195  198  199 1 ; c2   c3   o2   o2   
 205  203  206  207 1 ; c2   c3   o    n    
 207  205  208  209 1 ; n    c2   hn   hn   
 215  213  216  217 1 ; c2   c3   o    n    
 217  215  218  219 1 ; n    c2   hn   hn   
 225  223  226  227 1 ; c2   c3   o    n    
 227  225  228  229 1 ; n    c2   hn   hn   
 235  233  236  237 1 ; c2   c3   o2   o2   
 243  241  244  245 1 ; c2   c3   o    n    
 245  243  246  247 1 ; n    c2   hn   hn   
 253  251  254  255 1 ; c2   c3   o    n    
 255  253  256  257 1 ; n    c2   hn   hn   
 263  261  264  265 1 ; c2   c3   o    n    
 265  263  266  267 1 ; n    c2   hn   hn   
 273  271  274  275 1 ; c2   c3   o2   o2   
 281  279  282  283 1 ; c2   c3   o    n    
 283  281  284  285 1 ; n    c2   hn   hn   
 291  289  292  293 1 ; c2   c3   o    n    
 293  291  294  295 1 ; n    c2   hn   hn   
 301  299  302  303 1 ; c2   c3   o    n    
 303  301  304  305 1 ; n    c2   hn   hn   
 311  309  312  313 1 ; c2   c3   o2   o2   
 319  317  320  321 1 ; c2   c3   o    n    
 321  319  322  323 1 ; n    c2   hn   hn   
 329  327  330  331 1 ; c2   c3   o    n    
 331  329  332  333 1 ; n    c2   hn   hn   
 339  337  340  341 1 ; c2   c3   o    n    
 341  339  342  343 1 ; n    c2   hn   hn   
 349  347  350  351 1 ; c2   c3   o2   o2   
 357  355  358  359 1 ; c2   c3   o    n    
 359  357  360  361 1 ; n    c2   hn   hn   
 367  365  368  369 1 ; c2   c3   o    n    
 369  367  370  371 1 ; n    c2   hn   hn   
 377  375  378  379 1 ; c2   c3   o    n    
 379  377  380  381 1 ; n    c2   hn   hn   
 387  385  388  389 1 ; c2   c3   o2   o2   
 395  393  396  397 1 ; c2   c3   o    n    
 397  395  398  399 1 ; n    c2   hn   hn   
 405  403  406  407 1 ; c2   c3   o    n    
 407  405  408  409 1 ; n    c2   hn   hn   
 415  413  416  417 1 ; c2   c3   o    n    
 417  415  418  419 1 ; n    c2   hn   hn   
 425  423  426  427 1 ; c2   c3   o2   o2   
 433  431  434  435 1 ; c2   c3   o    n    
 435  433  436  437 1 ; n    c2   hn   hn   
 443  441  444  445 1 ; c2   c3   o    n    
 445  443  446  447 1 ; n    c2   hn   hn   
 453  451  454  455 1 ; c2   c3   o    n    
 455  453  456  457 1 ; n    c2   hn   hn   
 463  461  464  465 1 ; c2   c3   o2   o2   
 471  469  472  473 1 ; c2   c3   o    n    
 473  471  474  475 1 ; n    c2   hn   hn   
 481  479  482  483 1 ; c2   c3   o    n    
 483  481  484  485 1 ; n    c2   hn   hn   
 491  489  492  493 1 ; c2   c3   o    n    
 493  491  494  495 1 ; n    c2   hn   hn   
 501  499  502  503 1 ; c2   c3   o2   o2   
 509  507  510  511 1 ; c2   c3   o    n    
 511  509  512  513 1 ; n    c2   hn   hn   
 519  517  520  521 1 ; c2   c3   o    n    
 521  519  522  523 1 ; n    c2   hn   hn   
 529  527  530  531 1 ; c2   c3   o    n    
 531  529  532  533 1 ; n    c2   hn   hn   
 539  537  540  541 1 ; c2   c3   o2   o2   
 547  545  548  549 1 ; c2   c3   o    n    
 549  547  550  551 1 ; n    c2   hn   hn   
 557  555  558  559 1 ; c2   c3   o    n    
 559  557  560  561 1 ; n    c2   hn   hn   
 567  565  568  569 1 ; c2   c3   o    n    
 569  567  570  571 1 ; n    c2   hn   hn   
 577  575  578  579 1 ; c2   c3   o2   o2   
 585  583  586  587 1 ; c2   c3   o    n    
 587  585  588  589 1 ; n    c2   hn   hn   
 595  593  596  597 1 ; c2   c3   o    n    
 597  595  598  599 1 ; n    c2   hn   hn   
 605  603  606  607 1 ; c2   c3   o    n    
 607  605  608  609 1 ; n    c2   hn   hn   
 615  613  616  617 1 ; c2   c3   o2   o2   
 623  621  624  625 1 ; c2   c3   o    n    
 625  623  626  627 1 ; n    c2   hn   hn   
 633  631  634  635 1 ; c2   c3   o    n    
 635  633  636  637 1 ; n    c2   hn   hn   
 643  641  644  645 1 ; c2   c3   o    n    
 645  643  646  647 1 ; n    c2   hn   hn   
 653  651  654  655 1 ; c2   c3   o2   o2   
 661  659  662  663 1 ; c2   c3   o    n    
 663  661  664  665 1 ; n    c2   hn   hn   
 671  669  672  673 1 ; c2   c3   o    n    
 673  671  674  675 1 ; n    c2   hn   hn   
 681  679  682  683 1 ; c2   c3   o    n    
 683  681  684  685 1 ; n    c2   hn   hn   
 691  689  692  693 1 ; c2   c3   o2   o2   
 699  697  700  701 1 ; c2   c3   o    n    
 701  699  702  703 1 ; n    c2   hn   hn   
 709  707  710  711 1 ; c2   c3   o    n    
 711  709  712  713 1 ; n    c2   hn   hn   
 719  717  720  721 1 ; c2   c3   o    n    
 721  719  722  723 1 ; n    c2   hn   hn   
 729  727  730  731 1 ; c2   c3   o2   o2   
 737  735  738  739 1 ; c2   c3   o    n    
 739  737  740  741 1 ; n    c2   hn   hn   
 747  745  748  749 1 ; c2   c3   o    n    
 749  747  750  751 1 ; n    c2   hn   hn   
 757  755  758  759 1 ; c2   c3   o    n    
 759  757  760  761 1 ; n    c2   hn   hn   
#ifdef POSRESPOL
[ position_restraints ]
; atom  type      fx      fy      fz
    1     1    10000   10000   10000
    2     1    10000   10000   10000
    3     1    10000   10000   10000
    4     1    10000   10000   10000
    5     1    10000   10000   10000
    6     1    10000   10000   10000
    7     1    10000   10000   10000
    8     1    10000   10000   10000
    9     1    10000   10000   10000
   10     1    10000   10000   10000
   11     1    10000   10000   10000
   12     1    10000   10000   10000
   13     1    10000   10000   10000
   14     1    10000   10000   10000
   15     1    10000   10000   10000
   16     1    10000   10000   10000
   17     1    10000   10000   10000
   18     1    10000   10000   10000
   19     1    10000   10000   10000
   20     1    10000   10000   10000
   21     1    10000   10000   10000
   22     1    10000   10000   10000
   23     1    10000   10000   10000
   24     1    10000   10000   10000
   25     1    10000   10000   10000
   26     1    10000   10000   10000
   27     1    10000   10000   10000
   28     1    10000   10000   10000
   29     1    10000   10000   10000
   30     1    10000   10000   10000
   31     1    10000   10000   10000
   32     1    10000   10000   10000
   33     1    10000   10000   10000
   34     1    10000   10000   10000
   35     1    10000   10000   10000
   36     1    10000   10000   10000
   37     1    10000   10000   10000
   38     1    10000   10000   10000
   39     1    10000   10000   10000
   40     1    10000   10000   10000
   41     1    10000   10000   10000
   42     1    10000   10000   10000
   43     1    10000   10000   10000
   44     1    10000   10000   10000
   45     1    10000   10000   10000
   46     1    10000   10000   10000
   47     1    10000   10000   10000
   48     1    10000   10000   10000
   49     1    10000   10000   10000
   50     1    10000   10000   10000
   51     1    10000   10000   10000
   52     1    10000   10000   10000
   53     1    10000   10000   10000
   54     1    10000   10000   10000
   55     1    10000   10000   10000
   56     1    10000   10000   10000
   57     1    10000   10000   10000
   58     1    10000   10000   10000
   59     1    10000   10000   10000
   60     1    10000   10000   10000
   61     1    10000   10000   10000
   62     1    10000   10000   10000
   63     1    10000   10000   10000
   64     1    10000   10000   10000
   65     1    10000   10000   10000
   66     1    10000   10000   10000
   67     1    10000   10000   10000
   68     1    10000   10000   10000
   69     1    10000   10000   10000
   70     1    10000   10000   10000
   71     1    10000   10000   10000
   72     1    10000   10000   10000
   73     1    10000   10000   10000
   74     1    10000   10000   10000
   75     1    10000   10000   10000
   76     1    10000   10000   10000
   77     1    10000   10000   10000
   78     1    10000   10000   10000
   79     1    10000   10000   10000
   80     1    10000   10000   10000
   81     1    10000   10000   10000
   82     1    10000   10000   10000
   83     1    10000   10000   10000
   84     1    10000   10000   10000
   85     1    10000   10000   10000
   86     1    10000   10000   10000
   87     1    10000   10000   10000
   88     1    10000   10000   10000
   89     1    10000   10000   10000
   90     1    10000   10000   10000
   91     1    10000   10000   10000
   92     1    10000   10000   10000
   93     1    10000   10000   10000
   94     1    10000   10000   10000
   95     1    10000   10000   10000
   96     1    10000   10000   10000
   97     1    10000   10000   10000
   98     1    10000   10000   10000
   99     1    10000   10000   10000
  100     1    10000   10000   10000
  101     1    10000   10000   10000
  102     1    10000   10000   10000
  103     1    10000   10000   10000
  104     1    10000   10000   10000
  105     1    10000   10000   10000
  106     1    10000   10000   10000
  107     1    10000   10000   10000
  108     1    10000   10000   10000
  109     1    10000   10000   10000
  110     1    10000   10000   10000
  111     1    10000   10000   10000
  112     1    10000   10000   10000
  113     1    10000   10000   10000
  114     1    10000   10000   10000
  115     1    10000   10000   10000
  116     1    10000   10000   10000
  117     1    10000   10000   10000
  118     1    10000   10000   10000
  119     1    10000   10000   10000
  120     1    10000   10000   10000
  121     1    10000   10000   10000
  122     1    10000   10000   10000
  123     1    10000   10000   10000
  124     1    10000   10000   10000
  125     1    10000   10000   10000
  126     1    10000   10000   10000
  127     1    10000   10000   10000
  128     1    10000   10000   10000
  129     1    10000   10000   10000
  130     1    10000   10000   10000
  131     1    10000   10000   10000
  132     1    10000   10000   10000
  133     1    10000   10000   10000
  134     1    10000   10000   10000
  135     1    10000   10000   10000
  136     1    10000   10000   10000
  137     1    10000   10000   10000
  138     1    10000   10000   10000
  139     1    10000   10000   10000
  140     1    10000   10000   10000
  141     1    10000   10000   10000
  142     1    10000   10000   10000
  143     1    10000   10000   10000
  144     1    10000   10000   10000
  145     1    10000   10000   10000
  146     1    10000   10000   10000
  147     1    10000   10000   10000
  148     1    10000   10000   10000
  149     1    10000   10000   10000
  150     1    10000   10000   10000
  151     1    10000   10000   10000
  152     1    10000   10000   10000
  153     1    10000   10000   10000
  154     1    10000   10000   10000
  155     1    10000   10000   10000
  156     1    10000   10000   10000
  157     1    10000   10000   10000
  158     1    10000   10000   10000
  159     1    10000   10000   10000
  160     1    10000   10000   10000
  161     1    10000   10000   10000
  162     1    10000   10000   10000
  163     1    10000   10000   10000
  164     1    10000   10000   10000
  165     1    10000   10000   10000
  166     1    10000   10000   10000
  167     1    10000   10000   10000
  168     1    10000   10000   10000
  169     1    10000   10000   10000
  170     1    10000   10000   10000
  171     1    10000   10000   10000
  172     1    10000   10000   10000
  173     1    10000   10000   10000
  174     1    10000   10000   10000
  175     1    10000   10000   10000
  176     1    10000   10000   10000
  177     1    10000   10000   10000
  178     1    10000   10000   10000
  179     1    10000   10000   10000
  180     1    10000   10000   10000
  181     1    10000   10000   10000
  182     1    10000   10000   10000
  183     1    10000   10000   10000
  184     1    10000   10000   10000
  185     1    10000   10000   10000
  186     1    10000   10000   10000
  187     1    10000   10000   10000
  188     1    10000   10000   10000
  189     1    10000   10000   10000
  190     1    10000   10000   10000
  191     1    10000   10000   10000
  192     1    10000   10000   10000
  193     1    10000   10000   10000
  194     1    10000   10000   10000
  195     1    10000   10000   10000
  196     1    10000   10000   10000
  197     1    10000   10000   10000
  198     1    10000   10000   10000
  199     1    10000   10000   10000
  200     1    10000   10000   10000
  201     1    10000   10000   10000
  202     1    10000   10000   10000
  203     1    10000   10000   10000
  204     1    10000   10000   10000
  205     1    10000   10000   10000
  206     1    10000   10000   10000
  207     1    10000   10000   10000
  208     1    10000   10000   10000
  209     1    10000   10000   10000
  210     1    10000   10000   10000
  211     1    10000   10000   10000
  212     1    10000   10000   10000
  213     1    10000   10000   10000
  214     1    10000   10000   10000
  215     1    10000   10000   10000
  216     1    10000   10000   10000
  217     1    10000   10000   10000
  218     1    10000   10000   10000
  219     1    10000   10000   10000
  220     1    10000   10000   10000
  221     1    10000   10000   10000
  222     1    10000   10000   10000
  223     1    10000   10000   10000
  224     1    10000   10000   10000
  225     1    10000   10000   10000
  226     1    10000   10000   10000
  227     1    10000   10000   10000
  228     1    10000   10000   10000
  229     1    10000   10000   10000
  230     1    10000   10000   10000
  231     1    10000   10000   10000
  232     1    10000   10000   10000
  233     1    10000   10000   10000
  234     1    10000   10000   10000
  235     1    10000   10000   10000
  236     1    10000   10000   10000
  237     1    10000   10000   10000
  238     1    10000   10000   10000
  239     1    10000   10000   10000
  240     1    10000   10000   10000
  241     1    10000   10000   10000
  242     1    10000   10000   10000
  243     1    10000   10000   10000
  244     1    10000   10000   10000
  245     1    10000   10000   10000
  246     1    10000   10000   10000
  247     1    10000   10000   10000
  248     1    10000   10000   10000
  249     1    10000   10000   10000
  250     1    10000   10000   10000
  251     1    10000   10000   10000
  252     1    10000   10000   10000
  253     1    10000   10000   10000
  254     1    10000   10000   10000
  255     1    10000   10000   10000
  256     1    10000   10000   10000
  257     1    10000   10000   10000
  258     1    10000   10000   10000
  259     1    10000   10000   10000
  260     1    10000   10000   10000
  261     1    10000   10000   10000
  262     1    10000   10000   10000
  263     1    10000   10000   10000
  264     1    10000   10000   10000
  265     1    10000   10000   10000
  266     1    10000   10000   10000
  267     1    10000   10000   10000
  268     1    10000   10000   10000
  269     1    10000   10000   10000
  270     1    10000   10000   10000
  271     1    10000   10000   10000
  272     1    10000   10000   10000
  273     1    10000   10000   10000
  274     1    10000   10000   10000
  275     1    10000   10000   10000
  276     1    10000   10000   10000
  277     1    10000   10000   10000
  278     1    10000   10000   10000
  279     1    10000   10000   10000
  280     1    10000   10000   10000
  281     1    10000   10000   10000
  282     1    10000   10000   10000
  283     1    10000   10000   10000
  284     1    10000   10000   10000
  285     1    10000   10000   10000
  286     1    10000   10000   10000
  287     1    10000   10000   10000
  288     1    10000   10000   10000
  289     1    10000   10000   10000
  290     1    10000   10000   10000
  291     1    10000   10000   10000
  292     1    10000   10000   10000
  293     1    10000   10000   10000
  294     1    10000   10000   10000
  295     1    10000   10000   10000
  296     1    10000   10000   10000
  297     1    10000   10000   10000
  298     1    10000   10000   10000
  299     1    10000   10000   10000
  300     1    10000   10000   10000
  301     1    10000   10000   10000
  302     1    10000   10000   10000
  303     1    10000   10000   10000
  304     1    10000   10000   10000
  305     1    10000   10000   10000
  306     1    10000   10000   10000
  307     1    10000   10000   10000
  308     1    10000   10000   10000
  309     1    10000   10000   10000
  310     1    10000   10000   10000
  311     1    10000   10000   10000
  312     1    10000   10000   10000
  313     1    10000   10000   10000
  314     1    10000   10000   10000
  315     1    10000   10000   10000
  316     1    10000   10000   10000
  317     1    10000   10000   10000
  318     1    10000   10000   10000
  319     1    10000   10000   10000
  320     1    10000   10000   10000
  321     1    10000   10000   10000
  322     1    10000   10000   10000
  323     1    10000   10000   10000
  324     1    10000   10000   10000
  325     1    10000   10000   10000
  326     1    10000   10000   10000
  327     1    10000   10000   10000
  328     1    10000   10000   10000
  329     1    10000   10000   10000
  330     1    10000   10000   10000
  331     1    10000   10000   10000
  332     1    10000   10000   10000
  333     1    10000   10000   10000
  334     1    10000   10000   10000
  335     1    10000   10000   10000
  336     1    10000   10000   10000
  337     1    10000   10000   10000
  338     1    10000   10000   10000
  339     1    10000   10000   10000
  340     1    10000   10000   10000
  341     1    10000   10000   10000
  342     1    10000   10000   10000
  343     1    10000   10000   10000
  344     1    10000   10000   10000
  345     1    10000   10000   10000
  346     1    10000   10000   10000
  347     1    10000   10000   10000
  348     1    10000   10000   10000
  349     1    10000   10000   10000
  350     1    10000   10000   10000
  351     1    10000   10000   10000
  352     1    10000   10000   10000
  353     1    10000   10000   10000
  354     1    10000   10000   10000
  355     1    10000   10000   10000
  356     1    10000   10000   10000
  357     1    10000   10000   10000
  358     1    10000   10000   10000
  359     1    10000   10000   10000
  360     1    10000   10000   10000
  361     1    10000   10000   10000
  362     1    10000   10000   10000
  363     1    10000   10000   10000
  364     1    10000   10000   10000
  365     1    10000   10000   10000
  366     1    10000   10000   10000
  367     1    10000   10000   10000
  368     1    10000   10000   10000
  369     1    10000   10000   10000
  370     1    10000   10000   10000
  371     1    10000   10000   10000
  372     1    10000   10000   10000
  373     1    10000   10000   10000
  374     1    10000   10000   10000
  375     1    10000   10000   10000
  376     1    10000   10000   10000
  377     1    10000   10000   10000
  378     1    10000   10000   10000
  379     1    10000   10000   10000
  380     1    10000   10000   10000
  381     1    10000   10000   10000
  382     1    10000   10000   10000
  383     1    10000   10000   10000
  384     1    10000   10000   10000
  385     1    10000   10000   10000
  386     1    10000   10000   10000
  387     1    10000   10000   10000
  388     1    10000   10000   10000
  389     1    10000   10000   10000
  390     1    10000   10000   10000
  391     1    10000   10000   10000
  392     1    10000   10000   10000
  393     1    10000   10000   10000
  394     1    10000   10000   10000
  395     1    10000   10000   10000
  396     1    10000   10000   10000
  397     1    10000   10000   10000
  398     1    10000   10000   10000
  399     1    10000   10000   10000
  400     1    10000   10000   10000
  401     1    10000   10000   10000
  402     1    10000   10000   10000
  403     1    10000   10000   10000
  404     1    10000   10000   10000
  405     1    10000   10000   10000
  406     1    10000   10000   10000
  407     1    10000   10000   10000
  408     1    10000   10000   10000
  409     1    10000   10000   10000
  410     1    10000   10000   10000
  411     1    10000   10000   10000
  412     1    10000   10000   10000
  413     1    10000   10000   10000
  414     1    10000   10000   10000
  415     1    10000   10000   10000
  416     1    10000   10000   10000
  417     1    10000   10000   10000
  418     1    10000   10000   10000
  419     1    10000   10000   10000
  420     1    10000   10000   10000
  421     1    10000   10000   10000
  422     1    10000   10000   10000
  423     1    10000   10000   10000
  424     1    10000   10000   10000
  425     1    10000   10000   10000
  426     1    10000   10000   10000
  427     1    10000   10000   10000
  428     1    10000   10000   10000
  429     1    10000   10000   10000
  430     1    10000   10000   10000
  431     1    10000   10000   10000
  432     1    10000   10000   10000
  433     1    10000   10000   10000
  434     1    10000   10000   10000
  435     1    10000   10000   10000
  436     1    10000   10000   10000
  437     1    10000   10000   10000
  438     1    10000   10000   10000
  439     1    10000   10000   10000
  440     1    10000   10000   10000
  441     1    10000   10000   10000
  442     1    10000   10000   10000
  443     1    10000   10000   10000
  444     1    10000   10000   10000
  445     1    10000   10000   10000
  446     1    10000   10000   10000
  447     1    10000   10000   10000
  448     1    10000   10000   10000
  449     1    10000   10000   10000
  450     1    10000   10000   10000
  451     1    10000   10000   10000
  452     1    10000   10000   10000
  453     1    10000   10000   10000
  454     1    10000   10000   10000
  455     1    10000   10000   10000
  456     1    10000   10000   10000
  457     1    10000   10000   10000
  458     1    10000   10000   10000
  459     1    10000   10000   10000
  460     1    10000   10000   10000
  461     1    10000   10000   10000
  462     1    10000   10000   10000
  463     1    10000   10000   10000
  464     1    10000   10000   10000
  465     1    10000   10000   10000
  466     1    10000   10000   10000
  467     1    10000   10000   10000
  468     1    10000   10000   10000
  469     1    10000   10000   10000
  470     1    10000   10000   10000
  471     1    10000   10000   10000
  472     1    10000   10000   10000
  473     1    10000   10000   10000
  474     1    10000   10000   10000
  475     1    10000   10000   10000
  476     1    10000   10000   10000
  477     1    10000   10000   10000
  478     1    10000   10000   10000
  479     1    10000   10000   10000
  480     1    10000   10000   10000
  481     1    10000   10000   10000
  482     1    10000   10000   10000
  483     1    10000   10000   10000
  484     1    10000   10000   10000
  485     1    10000   10000   10000
  486     1    10000   10000   10000
  487     1    10000   10000   10000
  488     1    10000   10000   10000
  489     1    10000   10000   10000
  490     1    10000   10000   10000
  491     1    10000   10000   10000
  492     1    10000   10000   10000
  493     1    10000   10000   10000
  494     1    10000   10000   10000
  495     1    10000   10000   10000
  496     1    10000   10000   10000
  497     1    10000   10000   10000
  498     1    10000   10000   10000
  499     1    10000   10000   10000
  500     1    10000   10000   10000
  501     1    10000   10000   10000
  502     1    10000   10000   10000
  503     1    10000   10000   10000
  504     1    10000   10000   10000
  505     1    10000   10000   10000
  506     1    10000   10000   10000
  507     1    10000   10000   10000
  508     1    10000   10000   10000
  509     1    10000   10000   10000
  510     1    10000   10000   10000
  511     1    10000   10000   10000
  512     1    10000   10000   10000
  513     1    10000   10000   10000
  514     1    10000   10000   10000
  515     1    10000   10000   10000
  516     1    10000   10000   10000
  517     1    10000   10000   10000
  518     1    10000   10000   10000
  519     1    10000   10000   10000
  520     1    10000   10000   10000
  521     1    10000   10000   10000
  522     1    10000   10000   10000
  523     1    10000   10000   10000
  524     1    10000   10000   10000
  525     1    10000   10000   10000
  526     1    10000   10000   10000
  527     1    10000   10000   10000
  528     1    10000   10000   10000
  529     1    10000   10000   10000
  530     1    10000   10000   10000
  531     1    10000   10000   10000
  532     1    10000   10000   10000
  533     1    10000   10000   10000
  534     1    10000   10000   10000
  535     1    10000   10000   10000
  536     1    10000   10000   10000
  537     1    10000   10000   10000
  538     1    10000   10000   10000
  539     1    10000   10000   10000
  540     1    10000   10000   10000
  541     1    10000   10000   10000
  542     1    10000   10000   10000
  543     1    10000   10000   10000
  544     1    10000   10000   10000
  545     1    10000   10000   10000
  546     1    10000   10000   10000
  547     1    10000   10000   10000
  548     1    10000   10000   10000
  549     1    10000   10000   10000
  550     1    10000   10000   10000
  551     1    10000   10000   10000
  552     1    10000   10000   10000
  553     1    10000   10000   10000
  554     1    10000   10000   10000
  555     1    10000   10000   10000
  556     1    10000   10000   10000
  557     1    10000   10000   10000
  558     1    10000   10000   10000
  559     1    10000   10000   10000
  560     1    10000   10000   10000
  561     1    10000   10000   10000
  562     1    10000   10000   10000
  563     1    10000   10000   10000
  564     1    10000   10000   10000
  565     1    10000   10000   10000
  566     1    10000   10000   10000
  567     1    10000   10000   10000
  568     1    10000   10000   10000
  569     1    10000   10000   10000
  570     1    10000   10000   10000
  571     1    10000   10000   10000
  572     1    10000   10000   10000
  573     1    10000   10000   10000
  574     1    10000   10000   10000
  575     1    10000   10000   10000
  576     1    10000   10000   10000
  577     1    10000   10000   10000
  578     1    10000   10000   10000
  579     1    10000   10000   10000
  580     1    10000   10000   10000
  581     1    10000   10000   10000
  582     1    10000   10000   10000
  583     1    10000   10000   10000
  584     1    10000   10000   10000
  585     1    10000   10000   10000
  586     1    10000   10000   10000
  587     1    10000   10000   10000
  588     1    10000   10000   10000
  589     1    10000   10000   10000
  590     1    10000   10000   10000
  591     1    10000   10000   10000
  592     1    10000   10000   10000
  593     1    10000   10000   10000
  594     1    10000   10000   10000
  595     1    10000   10000   10000
  596     1    10000   10000   10000
  597     1    10000   10000   10000
  598     1    10000   10000   10000
  599     1    10000   10000   10000
  600     1    10000   10000   10000
  601     1    10000   10000   10000
  602     1    10000   10000   10000
  603     1    10000   10000   10000
  604     1    10000   10000   10000
  605     1    10000   10000   10000
  606     1    10000   10000   10000
  607     1    10000   10000   10000
  608     1    10000   10000   10000
  609     1    10000   10000   10000
  610     1    10000   10000   10000
  611     1    10000   10000   10000
  612     1    10000   10000   10000
  613     1    10000   10000   10000
  614     1    10000   10000   10000
  615     1    10000   10000   10000
  616     1    10000   10000   10000
  617     1    10000   10000   10000
  618     1    10000   10000   10000
  619     1    10000   10000   10000
  620     1    10000   10000   10000
  621     1    10000   10000   10000
  622     1    10000   10000   10000
  623     1    10000   10000   10000
  624     1    10000   10000   10000
  625     1    10000   10000   10000
  626     1    10000   10000   10000
  627     1    10000   10000   10000
  628     1    10000   10000   10000
  629     1    10000   10000   10000
  630     1    10000   10000   10000
  631     1    10000   10000   10000
  632     1    10000   10000   10000
  633     1    10000   10000   10000
  634     1    10000   10000   10000
  635     1    10000   10000   10000
  636     1    10000   10000   10000
  637     1    10000   10000   10000
  638     1    10000   10000   10000
  639     1    10000   10000   10000
  640     1    10000   10000   10000
  641     1    10000   10000   10000
  642     1    10000   10000   10000
  643     1    10000   10000   10000
  644     1    10000   10000   10000
  645     1    10000   10000   10000
  646     1    10000   10000   10000
  647     1    10000   10000   10000
  648     1    10000   10000   10000
  649     1    10000   10000   10000
  650     1    10000   10000   10000
  651     1    10000   10000   10000
  652     1    10000   10000   10000
  653     1    10000   10000   10000
  654     1    10000   10000   10000
  655     1    10000   10000   10000
  656     1    10000   10000   10000
  657     1    10000   10000   10000
  658     1    10000   10000   10000
  659     1    10000   10000   10000
  660     1    10000   10000   10000
  661     1    10000   10000   10000
  662     1    10000   10000   10000
  663     1    10000   10000   10000
  664     1    10000   10000   10000
  665     1    10000   10000   10000
  666     1    10000   10000   10000
  667     1    10000   10000   10000
  668     1    10000   10000   10000
  669     1    10000   10000   10000
  670     1    10000   10000   10000
  671     1    10000   10000   10000
  672     1    10000   10000   10000
  673     1    10000   10000   10000
  674     1    10000   10000   10000
  675     1    10000   10000   10000
  676     1    10000   10000   10000
  677     1    10000   10000   10000
  678     1    10000   10000   10000
  679     1    10000   10000   10000
  680     1    10000   10000   10000
  681     1    10000   10000   10000
  682     1    10000   10000   10000
  683     1    10000   10000   10000
  684     1    10000   10000   10000
  685     1    10000   10000   10000
  686     1    10000   10000   10000
  687     1    10000   10000   10000
  688     1    10000   10000   10000
  689     1    10000   10000   10000
  690     1    10000   10000   10000
  691     1    10000   10000   10000
  692     1    10000   10000   10000
  693     1    10000   10000   10000
  694     1    10000   10000   10000
  695     1    10000   10000   10000
  696     1    10000   10000   10000
  697     1    10000   10000   10000
  698     1    10000   10000   10000
  699     1    10000   10000   10000
  700     1    10000   10000   10000
  701     1    10000   10000   10000
  702     1    10000   10000   10000
  703     1    10000   10000   10000
  704     1    10000   10000   10000
  705     1    10000   10000   10000
  706     1    10000   10000   10000
  707     1    10000   10000   10000
  708     1    10000   10000   10000
  709     1    10000   10000   10000
  710     1    10000   10000   10000
  711     1    10000   10000   10000
  712     1    10000   10000   10000
  713     1    10000   10000   10000
  714     1    10000   10000   10000
  715     1    10000   10000   10000
  716     1    10000   10000   10000
  717     1    10000   10000   10000
  718     1    10000   10000   10000
  719     1    10000   10000   10000
  720     1    10000   10000   10000
  721     1    10000   10000   10000
  722     1    10000   10000   10000
  723     1    10000   10000   10000
  724     1    10000   10000   10000
  725     1    10000   10000   10000
  726     1    10000   10000   10000
  727     1    10000   10000   10000
  728     1    10000   10000   10000
  729     1    10000   10000   10000
  730     1    10000   10000   10000
  731     1    10000   10000   10000
  732     1    10000   10000   10000
  733     1    10000   10000   10000
  734     1    10000   10000   10000
  735     1    10000   10000   10000
  736     1    10000   10000   10000
  737     1    10000   10000   10000
  738     1    10000   10000   10000
  739     1    10000   10000   10000
  740     1    10000   10000   10000
  741     1    10000   10000   10000
  742     1    10000   10000   10000
  743     1    10000   10000   10000
  744     1    10000   10000   10000
  745     1    10000   10000   10000
  746     1    10000   10000   10000
  747     1    10000   10000   10000
  748     1    10000   10000   10000
  749     1    10000   10000   10000
  750     1    10000   10000   10000
  751     1    10000   10000   10000
  752     1    10000   10000   10000
  753     1    10000   10000   10000
  754     1    10000   10000   10000
  755     1    10000   10000   10000
  756     1    10000   10000   10000
  757     1    10000   10000   10000
  758     1    10000   10000   10000
  759     1    10000   10000   10000
  760     1    10000   10000   10000
  761     1    10000   10000   10000
  762     1    10000   10000   10000
#endif
