# Supplementary material for: Effect of Charge Distribution Along Anionic Polyacrylamide Chains on Quartz Adsorption: A Molecular Dynamics Study
Source: Polymers (Basel). 2026 Feb 5;18(3):414. doi: 10.3390/polym18030414 (PMC12899174; doi:10.3390/polym18030414)
Supplement: Supplementary file 1 [file polymers-18-00414-s001.zip › System S1/212_1PAM0250_0000_01/t_mol_ionlimertz.itp]

[ moleculetype ]
; molname   nrexcl
GF          1

[ atoms ]
; id    at type     res nr  residu name at name  cg nr  charge   mass
1       Li          1       GF          GF       1      +1.0     6.94100     

#ifdef POSRES2
[ position_restraints ]
; atom  type      fx      fy      fz
     1     1    10000  10000  10000
#endif
;*******************************************************************
;*******************************************************************
;*******************************************************************
; MONOVALENT CATION
;*******************************************************************
;*******************************************************************
;*******************************************************************
[ moleculetype ]
; molname   nrexcl
LI          1

[ atoms ]
; id    at type     res nr  residu name at name  cg nr  charge   mass
1       Li          1       LI          LI       1      +1.0     6.94100     

#ifdef POSRESION
[ position_restraints ]
; atom  type      fx      fy      fz
     1     1    10000  10000  10000
#endif
;===================================================================
[ moleculetype ]
; molname   nrexcl
NA          1

[ atoms ]
; id    at type     res nr  residu name at name  cg nr  charge   mass
1       Na          1       NA          NA       1      +1.0     22.98977     

#ifdef POSRESION
[ position_restraints ]
; atom  type      fx      fy      fz
     1     1    10000  10000  10000
#endif
;===================================================================
[ moleculetype ]
; molname   nrexcl
K           1

[ atoms ]
; id    at type     res nr  residu name at name  cg nr  charge   mass
1       K           1       K           K        1      +1.0     39.0983

#ifdef POSRESION
[ position_restraints ]
; atom  type      fx      fy      fz
     1     1    10000  10000  10000
#endif
;===================================================================
[ moleculetype ]
; molname   nrexcl
RB          1

[ atoms ]
; id    at type     res nr  residu name at name  cg nr  charge   mass
1       Rb          1       RB          RB       1      +1.0     85.4678

#ifdef POSRESION
[ position_restraints ]
; atom  type      fx      fy      fz
     1     1    10000  10000  10000
#endif
;===================================================================
[ moleculetype ]
; molname   nrexcl
CS          1

[ atoms ]
; id    at type     res nr  residu name at name  cg nr  charge   mass
1       Cs          1       CS          CS       1      +1.0     132.9054

#ifdef POSRESION
[ position_restraints ]
; atom  type      fx      fy      fz
     1     1    10000  10000  10000
#endif
;===================================================================
;[ moleculetype ]
; Name	nrexcl
;H3O	2
;[ atoms ] 
;nr	type	resnr residu  atom    cgnr	charge mass
;1	OHA     1	H3O	  O	  1	-0.575   15.99940
;2	HOA     1	H3O	  H	  2	+0.525    1.00800
;3	HOA     1	H3O	  H	  3	+0.525    1.00800
;4	HOA     1	H3O	  H	  4	+0.525    1.00800
;[ bonds ]
;; i	j	funct	length	force.c.
;1	2	2	0.0984	2.0656e+07
;1	3	2	0.0984	2.0656e+07
;1	4	2	0.0984	2.0656e+07
;[ angles ]
; i	j	k	funct	angle	force.c.
;2	1	3	2	109.5	450
;3	1	4	2	109.5	450
;2	1	4	2	109.5	450
;#ifdef POSRESION
;[ position_restraints ]
; atom  type      fx      fy      fz
;     1     1     10000    10000    10000
;     2     1     10000    10000    10000
;     3     1     10000    10000    10000
;     4     1     10000    10000    10000
;#endif
;*******************************************************************
;*******************************************************************
;*******************************************************************
; DIVALENT CATION
;*******************************************************************
;*******************************************************************
;*******************************************************************
[ moleculetype ]
; molname   nrexcl
MG          1

[ atoms ]
; id    at type     res nr  residu name at name  cg nr  charge   mass
1       Mg          1       MG          MG       1      +2.0     24.30500

#ifdef POSRESION
[ position_restraints ]
; atom  type      fx      fy      fz
     1     1    10000  10000  10000
#endif
;===================================================================
[ moleculetype ]
; molname   nrexcl
CA          1

[ atoms ]
; id    at type     res nr  residu name at name  cg nr  charge   mass
1       Ca          1       CA          CA       1      +2.0     40.08000

#ifdef POSRESION
[ position_restraints ]
; atom  type      fx      fy      fz
     1     1    10000  10000  10000
#endif
;===================================================================
[ moleculetype ]
; molname   nrexcl
SR          1

[ atoms ]
; id    at type     res nr  residu name at name  cg nr  charge   mass
1       Sr          1       SR          SR       1      +2.0     87.62000

#ifdef POSRESION
[ position_restraints ]
; atom  type      fx      fy      fz
     1     1    10000  10000  10000
#endif
;===================================================================
[ moleculetype ]
; molname   nrexcl
BA          1

[ atoms ]
; id    at type     res nr  residu name at name  cg nr  charge   mass
1       Ba          1       BA          BA       1      +2.0    137.33000

#ifdef POSRESION
[ position_restraints ]
; atom  type      fx      fy      fz
     1     1    10000  10000  10000
#endif


[ moleculetype ]
; molname   nrexcl
CR          1

[ atoms ]
; id    at type     res nr  residu name at name  cg nr  charge   mass
1       Cr          1       CR          CR       1      +2.0    51.9961

#ifdef POSRESION
[ position_restraints ]
; atom  type      fx      fy      fz
     1     1    10000  10000  10000
#endif
;===================================================================
[ moleculetype ]
; molname   nrexcl
MN          1

[ atoms ]
; id    at type     res nr  residu name at name  cg nr  charge   mass
1       Mn          1       MN          MN       1      +2.0    54.938043

#ifdef POSRESION
[ position_restraints ]
; atom  type      fx      fy      fz
     1     1    10000  10000  10000
#endif
;===================================================================
[ moleculetype ]
; molname   nrexcl
CO          1

[ atoms ]
; id    at type     res nr  residu name at name  cg nr  charge   mass
1       Co          1       CO          CO       1      +2.0    58.93319

#ifdef POSRESION
[ position_restraints ]
; atom  type      fx      fy      fz
     1     1    10000  10000  10000
#endif
;===================================================================
[ moleculetype ]
; molname   nrexcl
NI          1

[ atoms ]
; id    at type     res nr  residu name at name  cg nr  charge   mass
1       Ni          1       NI          NI       1      +2.0    58.69340

#ifdef POSRESION
[ position_restraints ]
; atom  type      fx      fy      fz
     1     1    10000  10000  10000
#endif
;===================================================================
[ moleculetype ]
; molname   nrexcl
ZN          1

[ atoms ]
; id    at type     res nr  residu name at name  cg nr  charge   mass
1       Zn          1       ZN          ZN       1      +2.0    65.382

#ifdef POSRESION
[ position_restraints ]
; atom  type      fx      fy      fz
     1     1    10000  10000  10000
#endif
;===================================================================
[ moleculetype ]
; molname   nrexcl
CD          1

[ atoms ]
; id    at type     res nr  residu name at name  cg nr  charge   mass
1       Cd          1       CD          CD       1      +2.0   112.4144

#ifdef POSRESION
[ position_restraints ]
; atom  type      fx      fy      fz
     1     1    10000  10000  10000
#endif
;===================================================================
[ moleculetype ]
; molname   nrexcl
HG          1

[ atoms ]
; id    at type     res nr  residu name at name  cg nr  charge   mass
1       Hg          1       HG          HG       1      +2.0   200.5923

#ifdef POSRESION
[ position_restraints ]
; atom  type      fx      fy      fz
     1     1    10000  10000  10000
#endif
;===================================================================
[ moleculetype ]
; molname   nrexcl
PB          1

[ atoms ]
; id    at type     res nr  residu name at name  cg nr  charge   mass
1       Pb          1       PB          PB       1      +2.0   207.2

#ifdef POSRESION
[ position_restraints ]
; atom  type      fx      fy      fz
     1     1    10000  10000  10000
#endif

;*******************************************************************
;*******************************************************************
;*******************************************************************
; TRIVALENT CATION
;*******************************************************************
;*******************************************************************
;*******************************************************************
[ moleculetype ]
; molname   nrexcl
Al          1

[ atoms ]
; id    at type     res nr  residu name at name  cg nr  charge   mass
1       Al          1       AL          AL       1      +3.0     26.98154

#ifdef POSRESION
[ position_restraints ]
; atom  type      fx      fy      fz
     1     1    10000  10000  10000
#endif
;===================================================================
[ moleculetype ]
; molname   nrexcl
FE          1

[ atoms ]
; id    at type     res nr  residu name at name  cg nr  charge   mass
1       Fe          1       FE          FE       1      +3.0     55.8470

#ifdef POSRESION
[ position_restraints ]
; atom  type      fx      fy      fz
     1     1    10000  10000  10000
#endif
;*******************************************************************
;*******************************************************************
;*******************************************************************
; MONOVALENT ANION
;*******************************************************************
;*******************************************************************
;*******************************************************************
;===================================================================
;[ moleculetype ]
; Name	nrexcl
;OH	1
;[ atoms ] 
;nr	type		resnr residu  atom    cgnr	charge mass
;1	OHA       	1	OH	  O	  1	  -1.3167   15.99940
;2	HOA      	1	OH	  H	  1	  +0.3167    1.00800
;[ bonds ]
;; i	j	funct	length	force.c.
;1	2	1	0.095	345000

;#ifdef POSRESION
;[ position_restraints ]
; atom  type      fx      fy      fz
;     1     1    10000  10000  10000
;#endif
;===================================================================
[ moleculetype ]
; molname   nrexcl
CL          1

[ atoms ]
; id    at type     res nr  residu name at name  cg nr  charge   mass
1       Cl          1       CL          CL       1      -1.0     35.45300

#ifdef POSRESION
[ position_restraints ]
; atom  type      fx      fy      fz
     1     1    10000  10000  10000
#endif
;===================================================================
[ moleculetype ]
; molname   nrexcl
I           1

[ atoms ]
; id    at type     res nr  residu name at name  cg nr  charge   mass
1       I           1       I           I        1      -1.0    126.90450

#ifdef POSRESION
[ position_restraints ]
; atom  type      fx      fy      fz
     1     1    10000  10000  10000
#endif

;*******************************************************************
;*******************************************************************
;*******************************************************************
; DIVALENT ANION
;*******************************************************************
;*******************************************************************
;*******************************************************************
