# Supplementary material for: Effect of Charge Distribution Along Anionic Polyacrylamide Chains on Quartz Adsorption: A Molecular Dynamics Study
Source: Polymers (Basel). 2026 Feb 5;18(3):414. doi: 10.3390/polym18030414 (PMC12899174; doi:10.3390/polym18030414)
Supplement: Supplementary file 1 [file polymers-18-00414-s001.zip › System S1/212_1PAM0250_0000_01/t_mol_spce.itp]

[ moleculetype ]
; molname	nrexcl
SOL		2

[ atoms ]
; id  at type     res nr  res name  at name  cg nr  charge    mass
  1   OWsp      1       SOL       OW       1      -0.8476   15.99940
  2   HWsp      1       SOL       HW1      1       0.4238    1.00800
  3   HWsp      1       SOL       HW2      1       0.4238    1.00800

#ifndef FLEXIBLE

[ settles ]
; OW	funct	doh	dhh
1       1       0.1     0.16330

[ exclusions ]
1	2	3
2	1	3
3	1	2

#else

[ bonds ]
; i     j       funct   length  force.c.
1       2       1       0.1     345000  0.1     345000
1       3       1       0.1     345000  0.1     345000

[ angles ]
; i     j       k       funct   angle   force.c.
2       1       3       1       109.47  383     109.47  383

#endif
