# Supplementary material for: Effect of Charge Distribution Along Anionic Polyacrylamide Chains on Quartz Adsorption: A Molecular Dynamics Study
Source: Polymers (Basel). 2026 Feb 5;18(3):414. doi: 10.3390/polym18030414 (PMC12899174; doi:10.3390/polym18030414)
Supplement: Supplementary file 1 [file polymers-18-00414-s001.zip › System S1/212_1PAM0250_0000_01/t_topol.top]

[ defaults ]
1	2	yes	0.5000	0.8333	
#include "t_ffpr.itp"
#include "t_mol_gaff_PAM80b20d.itp"
#include "t_mol_ionlimertz.itp"
#include "t_mol_spce.itp"
[ system ]
MD 212_1PAM0250_0000
[ molecules ]
PAM       1
NA       19
SOL    103338
