# Supplementary material for: Effect of Charge Distribution Along Anionic Polyacrylamide Chains on Quartz Adsorption: A Molecular Dynamics Study
Source: Polymers (Basel). 2026 Feb 5;18(3):414. doi: 10.3390/polym18030414 (PMC12899174; doi:10.3390/polym18030414)
Supplement: Supplementary file 1 [file polymers-18-00414-s001.zip › System S1/212_1PAM0250_0000_20/c_212_1PAM0250_0000_20.pdb]

HEADER    Simulación MD
CRYST1  150.000  150.000  150.000  90.00  90.00  90.00 P 1           1
ATOM      1   H  PAM     1      32.867 -18.914  69.267  1.00  0.00           H 
ATOM      2   C  PAM     1      32.939 -18.134  69.995  1.00  0.00           C 
ATOM      3   H  PAM     1      33.363 -18.524  70.896  1.00  0.00           H 
ATOM      4   H  PAM     1      31.965 -17.743  70.198  1.00  0.00           H 
ATOM      5   C  PAM     1      33.840 -17.008  69.451  1.00  0.00           C 
ATOM      6   H  PAM     1      33.417 -16.618  68.549  1.00  0.00           H 
ATOM      7   C  PAM     1      35.243 -17.571  69.159  1.00  0.00           C 
ATOM      8   O  PAM     1      35.762 -17.390  68.070  1.00  0.00           O 
ATOM      9   O  PAM     1      35.838 -18.199  70.019  1.00  0.00           O 
ATOM     10   C  PAM     1      33.945 -15.884  70.498  1.00  0.00           C 
ATOM     11   H  PAM     1      32.971 -15.492  70.700  1.00  0.00           H 
ATOM     12   H  PAM     1      34.367 -16.275  71.399  1.00  0.00           H 
ATOM     13   C  PAM     1      34.846 -14.759  69.954  1.00  0.00           C 
ATOM     14   H  PAM     1      35.821 -15.151  69.752  1.00  0.00           H 
ATOM     15   C  PAM     1      34.238 -14.197  68.656  1.00  0.00           C 
ATOM     16   O  PAM     1      34.919 -14.107  67.648  1.00  0.00           O 
ATOM     17   O  PAM     1      33.072 -13.840  68.635  1.00  0.00           O 
ATOM     18   C  PAM     1      34.951 -13.635  71.001  1.00  0.00           C 
ATOM     19   H  PAM     1      35.375 -14.025  71.902  1.00  0.00           H 
ATOM     20   H  PAM     1      33.977 -13.244  71.204  1.00  0.00           H 
ATOM     21   C  PAM     1      35.852 -12.509  70.457  1.00  0.00           C 
ATOM     22   H  PAM     1      35.429 -12.119  69.555  1.00  0.00           H 
ATOM     23   C  PAM     1      37.255 -13.072  70.165  1.00  0.00           C 
ATOM     24   O  PAM     1      37.774 -12.891  69.076  1.00  0.00           O 
ATOM     25   O  PAM     1      37.850 -13.700  71.025  1.00  0.00           O 
ATOM     26   C  PAM     1      35.957 -11.385  71.504  1.00  0.00           C 
ATOM     27   H  PAM     1      34.983 -10.993  71.706  1.00  0.00           H 
ATOM     28   H  PAM     1      36.379 -11.776  72.405  1.00  0.00           H 
ATOM     29   C  PAM     1      36.858 -10.260  70.960  1.00  0.00           C 
ATOM     30   H  PAM     1      37.833 -10.652  70.758  1.00  0.00           H 
ATOM     31   C  PAM     1      36.250  -9.698  69.662  1.00  0.00           C 
ATOM     32   O  PAM     1      36.931  -9.608  68.654  1.00  0.00           O 
ATOM     33   O  PAM     1      35.084  -9.341  69.641  1.00  0.00           O 
ATOM     34   C  PAM     1      36.963  -9.136  72.007  1.00  0.00           C 
ATOM     35   H  PAM     1      37.387  -9.526  72.908  1.00  0.00           H 
ATOM     36   H  PAM     1      35.989  -8.745  72.210  1.00  0.00           H 
ATOM     37   C  PAM     1      37.864  -8.010  71.463  1.00  0.00           C 
ATOM     38   H  PAM     1      37.441  -7.621  70.561  1.00  0.00           H 
ATOM     39   C  PAM     1      39.267  -8.573  71.171  1.00  0.00           C 
ATOM     40   O  PAM     1      39.786  -8.392  70.082  1.00  0.00           O 
ATOM     41   O  PAM     1      39.862  -9.201  72.031  1.00  0.00           O 
ATOM     42   C  PAM     1      37.969  -6.886  72.510  1.00  0.00           C 
ATOM     43   H  PAM     1      36.995  -6.494  72.712  1.00  0.00           H 
ATOM     44   H  PAM     1      38.391  -7.277  73.411  1.00  0.00           H 
ATOM     45   C  PAM     1      38.870  -5.761  71.966  1.00  0.00           C 
ATOM     46   H  PAM     1      39.845  -6.153  71.764  1.00  0.00           H 
ATOM     47   C  PAM     1      38.262  -5.199  70.668  1.00  0.00           C 
ATOM     48   O  PAM     1      38.943  -5.109  69.660  1.00  0.00           O 
ATOM     49   O  PAM     1      37.096  -4.842  70.647  1.00  0.00           O 
ATOM     50   C  PAM     1      38.975  -4.637  73.013  1.00  0.00           C 
ATOM     51   H  PAM     1      39.399  -5.027  73.914  1.00  0.00           H 
ATOM     52   H  PAM     1      38.001  -4.246  73.216  1.00  0.00           H 
ATOM     53   C  PAM     1      39.876  -3.512  72.469  1.00  0.00           C 
ATOM     54   H  PAM     1      39.453  -3.122  71.567  1.00  0.00           H 
ATOM     55   C  PAM     1      41.279  -4.074  72.177  1.00  0.00           C 
ATOM     56   O  PAM     1      41.798  -3.893  71.088  1.00  0.00           O 
ATOM     57   O  PAM     1      41.874  -4.702  73.037  1.00  0.00           O 
ATOM     58   C  PAM     1      39.981  -2.387  73.516  1.00  0.00           C 
ATOM     59   H  PAM     1      39.007  -1.995  73.718  1.00  0.00           H 
ATOM     60   H  PAM     1      40.403  -2.778  74.417  1.00  0.00           H 
ATOM     61   C  PAM     1      40.882  -1.262  72.972  1.00  0.00           C 
ATOM     62   H  PAM     1      41.857  -1.654  72.770  1.00  0.00           H 
ATOM     63   C  PAM     1      40.274  -0.700  71.674  1.00  0.00           C 
ATOM     64   O  PAM     1      40.955  -0.610  70.666  1.00  0.00           O 
ATOM     65   O  PAM     1      39.108  -0.343  71.653  1.00  0.00           O 
ATOM     66   C  PAM     1      40.987  -0.138  74.019  1.00  0.00           C 
ATOM     67   H  PAM     1      41.411  -0.528  74.920  1.00  0.00           H 
ATOM     68   H  PAM     1      40.013   0.253  74.222  1.00  0.00           H 
ATOM     69   C  PAM     1      41.888   0.987  73.475  1.00  0.00           C 
ATOM     70   H  PAM     1      41.465   1.377  72.573  1.00  0.00           H 
ATOM     71   C  PAM     1      43.291   0.425  73.183  1.00  0.00           C 
ATOM     72   O  PAM     1      43.810   0.606  72.094  1.00  0.00           O 
ATOM     73   O  PAM     1      43.886  -0.203  74.043  1.00  0.00           O 
ATOM     74   C  PAM     1      41.993   2.112  74.522  1.00  0.00           C 
ATOM     75   H  PAM     1      41.019   2.504  74.724  1.00  0.00           H 
ATOM     76   H  PAM     1      42.415   1.721  75.423  1.00  0.00           H 
ATOM     77   C  PAM     1      42.894   3.237  73.978  1.00  0.00           C 
ATOM     78   H  PAM     1      43.869   2.845  73.776  1.00  0.00           H 
ATOM     79   C  PAM     1      42.286   3.799  72.680  1.00  0.00           C 
ATOM     80   O  PAM     1      42.967   3.889  71.672  1.00  0.00           O 
ATOM     81   O  PAM     1      41.120   4.156  72.659  1.00  0.00           O 
ATOM     82   C  PAM     1      42.999   4.361  75.025  1.00  0.00           C 
ATOM     83   H  PAM     1      43.423   3.971  75.926  1.00  0.00           H 
ATOM     84   H  PAM     1      42.025   4.752  75.228  1.00  0.00           H 
ATOM     85   C  PAM     1      43.900   5.486  74.481  1.00  0.00           C 
ATOM     86   H  PAM     1      43.477   5.876  73.579  1.00  0.00           H 
ATOM     87   C  PAM     1      45.303   4.924  74.189  1.00  0.00           C 
ATOM     88   O  PAM     1      45.822   5.105  73.100  1.00  0.00           O 
ATOM     89   O  PAM     1      45.898   4.296  75.049  1.00  0.00           O 
ATOM     90   C  PAM     1      44.005   6.611  75.528  1.00  0.00           C 
ATOM     91   H  PAM     1      43.031   7.002  75.730  1.00  0.00           H 
ATOM     92   H  PAM     1      44.427   6.220  76.429  1.00  0.00           H 
ATOM     93   C  PAM     1      44.906   7.736  74.984  1.00  0.00           C 
ATOM     94   H  PAM     1      45.881   7.344  74.782  1.00  0.00           H 
ATOM     95   C  PAM     1      44.298   8.298  73.686  1.00  0.00           C 
ATOM     96   O  PAM     1      44.979   8.388  72.678  1.00  0.00           O 
ATOM     97   O  PAM     1      43.132   8.654  73.665  1.00  0.00           O 
ATOM     98   C  PAM     1      45.011   8.860  76.031  1.00  0.00           C 
ATOM     99   H  PAM     1      45.435   8.470  76.932  1.00  0.00           H 
ATOM    100   H  PAM     1      44.037   9.251  76.234  1.00  0.00           H 
ATOM    101   C  PAM     1      45.912   9.985  75.487  1.00  0.00           C 
ATOM    102   H  PAM     1      45.489  10.375  74.585  1.00  0.00           H 
ATOM    103   C  PAM     1      47.315   9.423  75.195  1.00  0.00           C 
ATOM    104   O  PAM     1      47.834   9.603  74.106  1.00  0.00           O 
ATOM    105   O  PAM     1      47.910   8.795  76.055  1.00  0.00           O 
ATOM    106   C  PAM     1      46.017  11.110  76.534  1.00  0.00           C 
ATOM    107   H  PAM     1      45.043  11.501  76.736  1.00  0.00           H 
ATOM    108   H  PAM     1      46.439  10.719  77.435  1.00  0.00           H 
ATOM    109   C  PAM     1      46.918  12.235  75.990  1.00  0.00           C 
ATOM    110   H  PAM     1      47.893  11.843  75.788  1.00  0.00           H 
ATOM    111   C  PAM     1      46.310  12.797  74.692  1.00  0.00           C 
ATOM    112   O  PAM     1      46.991  12.887  73.684  1.00  0.00           O 
ATOM    113   O  PAM     1      45.144  13.153  74.671  1.00  0.00           O 
ATOM    114   C  PAM     1      47.023  13.359  77.037  1.00  0.00           C 
ATOM    115   H  PAM     1      47.447  12.969  77.938  1.00  0.00           H 
ATOM    116   H  PAM     1      46.049  13.750  77.240  1.00  0.00           H 
ATOM    117   C  PAM     1      47.924  14.484  76.493  1.00  0.00           C 
ATOM    118   H  PAM     1      47.501  14.874  75.591  1.00  0.00           H 
ATOM    119   C  PAM     1      49.327  13.922  76.201  1.00  0.00           C 
ATOM    120   O  PAM     1      49.846  14.102  75.112  1.00  0.00           O 
ATOM    121   O  PAM     1      49.922  13.294  77.061  1.00  0.00           O 
ATOM    122   C  PAM     1      48.029  15.609  77.540  1.00  0.00           C 
ATOM    123   H  PAM     1      47.055  16.000  77.742  1.00  0.00           H 
ATOM    124   H  PAM     1      48.451  15.218  78.441  1.00  0.00           H 
ATOM    125   C  PAM     1      48.930  16.734  76.996  1.00  0.00           C 
ATOM    126   H  PAM     1      49.905  16.342  76.794  1.00  0.00           H 
ATOM    127   C  PAM     1      48.322  17.296  75.698  1.00  0.00           C 
ATOM    128   O  PAM     1      49.003  17.386  74.690  1.00  0.00           O 
ATOM    129   O  PAM     1      47.156  17.652  75.677  1.00  0.00           O 
ATOM    130   C  PAM     1      49.035  17.858  78.043  1.00  0.00           C 
ATOM    131   H  PAM     1      49.459  17.468  78.944  1.00  0.00           H 
ATOM    132   H  PAM     1      48.061  18.249  78.246  1.00  0.00           H 
ATOM    133   C  PAM     1      49.936  18.983  77.499  1.00  0.00           C 
ATOM    134   H  PAM     1      49.513  19.373  76.597  1.00  0.00           H 
ATOM    135   C  PAM     1      51.339  18.421  77.207  1.00  0.00           C 
ATOM    136   O  PAM     1      51.858  18.601  76.118  1.00  0.00           O 
ATOM    137   O  PAM     1      51.934  17.793  78.067  1.00  0.00           O 
ATOM    138   C  PAM     1      50.041  20.108  78.546  1.00  0.00           C 
ATOM    139   H  PAM     1      49.067  20.499  78.748  1.00  0.00           H 
ATOM    140   H  PAM     1      50.463  19.717  79.447  1.00  0.00           H 
ATOM    141   C  PAM     1      50.942  21.233  78.002  1.00  0.00           C 
ATOM    142   H  PAM     1      51.917  20.841  77.800  1.00  0.00           H 
ATOM    143   C  PAM     1      50.334  21.795  76.704  1.00  0.00           C 
ATOM    144   O  PAM     1      51.015  21.885  75.696  1.00  0.00           O 
ATOM    145   O  PAM     1      49.168  22.151  76.683  1.00  0.00           O 
ATOM    146   C  PAM     1      51.047  22.357  79.049  1.00  0.00           C 
ATOM    147   H  PAM     1      51.471  21.967  79.950  1.00  0.00           H 
ATOM    148   H  PAM     1      50.073  22.748  79.252  1.00  0.00           H 
ATOM    149   C  PAM     1      51.948  23.482  78.505  1.00  0.00           C 
ATOM    150   H  PAM     1      51.525  23.872  77.603  1.00  0.00           H 
ATOM    151   C  PAM     1      53.351  22.920  78.213  1.00  0.00           C 
ATOM    152   O  PAM     1      53.870  23.100  77.124  1.00  0.00           O 
ATOM    153   O  PAM     1      53.946  22.292  79.073  1.00  0.00           O 
ATOM    154   C  PAM     1      52.053  24.607  79.552  1.00  0.00           C 
ATOM    155   H  PAM     1      51.079  24.998  79.754  1.00  0.00           H 
ATOM    156   H  PAM     1      52.475  24.216  80.453  1.00  0.00           H 
ATOM    157   C  PAM     1      52.954  25.732  79.008  1.00  0.00           C 
ATOM    158   H  PAM     1      53.929  25.340  78.806  1.00  0.00           H 
ATOM    159   C  PAM     1      52.346  26.294  77.710  1.00  0.00           C 
ATOM    160   O  PAM     1      53.027  26.384  76.702  1.00  0.00           O 
ATOM    161   O  PAM     1      51.180  26.650  77.689  1.00  0.00           O 
ATOM    162   C  PAM     1      53.059  26.856  80.055  1.00  0.00           C 
ATOM    163   H  PAM     1      53.483  26.466  80.956  1.00  0.00           H 
ATOM    164   H  PAM     1      52.085  27.246  80.258  1.00  0.00           H 
ATOM    165   C  PAM     1      53.960  27.981  79.511  1.00  0.00           C 
ATOM    166   H  PAM     1      53.537  28.371  78.609  1.00  0.00           H 
ATOM    167   C  PAM     1      55.363  27.419  79.219  1.00  0.00           C 
ATOM    168   O  PAM     1      55.890  27.602  78.114  1.00  0.00           O 
ATOM    169   N  PAM     1      56.009  26.738  80.151  1.00  0.00           N 
ATOM    170   H  PAM     1      55.663  25.849  80.448  1.00  0.00           H 
ATOM    171   H  PAM     1      56.841  27.113  80.558  1.00  0.00           H 
ATOM    172   C  PAM     1      54.065  29.106  80.558  1.00  0.00           C 
ATOM    173   H  PAM     1      53.091  29.497  80.760  1.00  0.00           H 
ATOM    174   H  PAM     1      54.487  28.715  81.459  1.00  0.00           H 
ATOM    175   C  PAM     1      54.966  30.231  80.014  1.00  0.00           C 
ATOM    176   H  PAM     1      55.941  29.839  79.812  1.00  0.00           H 
ATOM    177   C  PAM     1      54.358  30.793  78.716  1.00  0.00           C 
ATOM    178   O  PAM     1      55.048  30.884  77.693  1.00  0.00           O 
ATOM    179   N  PAM     1      53.093  31.179  78.693  1.00  0.00           N 
ATOM    180   H  PAM     1      52.364  30.505  78.798  1.00  0.00           H 
ATOM    181   H  PAM     1      52.868  32.146  78.571  1.00  0.00           H 
ATOM    182   C  PAM     1      55.071  31.355  81.061  1.00  0.00           C 
ATOM    183   H  PAM     1      55.495  30.965  81.962  1.00  0.00           H 
ATOM    184   H  PAM     1      54.097  31.745  81.264  1.00  0.00           H 
ATOM    185   C  PAM     1      55.972  32.480  80.517  1.00  0.00           C 
ATOM    186   H  PAM     1      55.549  32.870  79.615  1.00  0.00           H 
ATOM    187   C  PAM     1      57.375  31.918  80.225  1.00  0.00           C 
ATOM    188   O  PAM     1      57.902  32.101  79.120  1.00  0.00           O 
ATOM    189   N  PAM     1      58.021  31.237  81.157  1.00  0.00           N 
ATOM    190   H  PAM     1      57.675  30.347  81.454  1.00  0.00           H 
ATOM    191   H  PAM     1      58.853  31.612  81.564  1.00  0.00           H 
ATOM    192   C  PAM     1      56.077  33.605  81.564  1.00  0.00           C 
ATOM    193   H  PAM     1      55.103  33.996  81.766  1.00  0.00           H 
ATOM    194   H  PAM     1      56.499  33.214  82.465  1.00  0.00           H 
ATOM    195   C  PAM     1      56.978  34.730  81.020  1.00  0.00           C 
ATOM    196   H  PAM     1      57.953  34.338  80.818  1.00  0.00           H 
ATOM    197   C  PAM     1      56.370  35.292  79.722  1.00  0.00           C 
ATOM    198   O  PAM     1      57.060  35.383  78.699  1.00  0.00           O 
ATOM    199   N  PAM     1      55.105  35.678  79.699  1.00  0.00           N 
ATOM    200   H  PAM     1      54.376  35.004  79.804  1.00  0.00           H 
ATOM    201   H  PAM     1      54.880  36.645  79.577  1.00  0.00           H 
ATOM    202   C  PAM     1      57.083  35.854  82.067  1.00  0.00           C 
ATOM    203   H  PAM     1      57.507  35.464  82.968  1.00  0.00           H 
ATOM    204   H  PAM     1      56.109  36.244  82.270  1.00  0.00           H 
ATOM    205   C  PAM     1      57.984  36.979  81.523  1.00  0.00           C 
ATOM    206   H  PAM     1      57.561  37.369  80.621  1.00  0.00           H 
ATOM    207   C  PAM     1      59.387  36.417  81.231  1.00  0.00           C 
ATOM    208   O  PAM     1      59.914  36.600  80.126  1.00  0.00           O 
ATOM    209   N  PAM     1      60.033  35.736  82.163  1.00  0.00           N 
ATOM    210   H  PAM     1      59.687  34.846  82.460  1.00  0.00           H 
ATOM    211   H  PAM     1      60.865  36.111  82.570  1.00  0.00           H 
ATOM    212   C  PAM     1      58.089  38.104  82.570  1.00  0.00           C 
ATOM    213   H  PAM     1      57.115  38.495  82.772  1.00  0.00           H 
ATOM    214   H  PAM     1      58.511  37.713  83.471  1.00  0.00           H 
ATOM    215   C  PAM     1      58.990  39.229  82.026  1.00  0.00           C 
ATOM    216   H  PAM     1      59.965  38.837  81.824  1.00  0.00           H 
ATOM    217   C  PAM     1      58.382  39.791  80.728  1.00  0.00           C 
ATOM    218   O  PAM     1      59.072  39.882  79.705  1.00  0.00           O 
ATOM    219   N  PAM     1      57.117  40.177  80.705  1.00  0.00           N 
ATOM    220   H  PAM     1      56.388  39.503  80.810  1.00  0.00           H 
ATOM    221   H  PAM     1      56.892  41.144  80.583  1.00  0.00           H 
ATOM    222   C  PAM     1      59.095  40.353  83.073  1.00  0.00           C 
ATOM    223   H  PAM     1      59.519  39.963  83.974  1.00  0.00           H 
ATOM    224   H  PAM     1      58.121  40.743  83.276  1.00  0.00           H 
ATOM    225   C  PAM     1      59.996  41.478  82.529  1.00  0.00           C 
ATOM    226   H  PAM     1      59.573  41.868  81.627  1.00  0.00           H 
ATOM    227   C  PAM     1      61.399  40.916  82.237  1.00  0.00           C 
ATOM    228   O  PAM     1      61.926  41.098  81.132  1.00  0.00           O 
ATOM    229   N  PAM     1      62.045  40.234  83.169  1.00  0.00           N 
ATOM    230   H  PAM     1      61.699  39.345  83.466  1.00  0.00           H 
ATOM    231   H  PAM     1      62.877  40.610  83.576  1.00  0.00           H 
ATOM    232   C  PAM     1      60.101  42.602  83.576  1.00  0.00           C 
ATOM    233   H  PAM     1      59.127  42.994  83.778  1.00  0.00           H 
ATOM    234   H  PAM     1      60.523  42.212  84.477  1.00  0.00           H 
ATOM    235   C  PAM     1      61.002  43.728  83.032  1.00  0.00           C 
ATOM    236   H  PAM     1      61.977  43.336  82.830  1.00  0.00           H 
ATOM    237   C  PAM     1      60.394  44.290  81.734  1.00  0.00           C 
ATOM    238   O  PAM     1      61.084  44.381  80.711  1.00  0.00           O 
ATOM    239   N  PAM     1      59.129  44.676  81.711  1.00  0.00           N 
ATOM    240   H  PAM     1      58.400  44.002  81.816  1.00  0.00           H 
ATOM    241   H  PAM     1      58.904  45.643  81.589  1.00  0.00           H 
ATOM    242   C  PAM     1      61.107  44.852  84.079  1.00  0.00           C 
ATOM    243   H  PAM     1      61.531  44.462  84.980  1.00  0.00           H 
ATOM    244   H  PAM     1      60.133  45.242  84.282  1.00  0.00           H 
ATOM    245   C  PAM     1      62.008  45.977  83.535  1.00  0.00           C 
ATOM    246   H  PAM     1      61.585  46.367  82.633  1.00  0.00           H 
ATOM    247   C  PAM     1      63.411  45.415  83.243  1.00  0.00           C 
ATOM    248   O  PAM     1      63.938  45.597  82.138  1.00  0.00           O 
ATOM    249   N  PAM     1      64.057  44.733  84.175  1.00  0.00           N 
ATOM    250   H  PAM     1      63.711  43.844  84.472  1.00  0.00           H 
ATOM    251   H  PAM     1      64.889  45.109  84.582  1.00  0.00           H 
ATOM    252   C  PAM     1      62.113  47.101  84.582  1.00  0.00           C 
ATOM    253   H  PAM     1      61.139  47.493  84.784  1.00  0.00           H 
ATOM    254   H  PAM     1      62.535  46.711  85.483  1.00  0.00           H 
ATOM    255   C  PAM     1      63.014  48.227  84.038  1.00  0.00           C 
ATOM    256   H  PAM     1      63.989  47.835  83.836  1.00  0.00           H 
ATOM    257   C  PAM     1      62.406  48.789  82.740  1.00  0.00           C 
ATOM    258   O  PAM     1      63.096  48.880  81.717  1.00  0.00           O 
ATOM    259   N  PAM     1      61.141  49.175  82.717  1.00  0.00           N 
ATOM    260   H  PAM     1      60.412  48.501  82.822  1.00  0.00           H 
ATOM    261   H  PAM     1      60.916  50.142  82.595  1.00  0.00           H 
ATOM    262   C  PAM     1      63.119  49.351  85.085  1.00  0.00           C 
ATOM    263   H  PAM     1      63.543  48.961  85.986  1.00  0.00           H 
ATOM    264   H  PAM     1      62.145  49.741  85.288  1.00  0.00           H 
ATOM    265   C  PAM     1      64.020  50.476  84.541  1.00  0.00           C 
ATOM    266   H  PAM     1      63.597  50.866  83.639  1.00  0.00           H 
ATOM    267   C  PAM     1      65.423  49.914  84.249  1.00  0.00           C 
ATOM    268   O  PAM     1      65.950  50.096  83.144  1.00  0.00           O 
ATOM    269   N  PAM     1      66.069  49.232  85.181  1.00  0.00           N 
ATOM    270   H  PAM     1      65.723  48.343  85.478  1.00  0.00           H 
ATOM    271   H  PAM     1      66.901  49.608  85.588  1.00  0.00           H 
ATOM    272   C  PAM     1      64.125  51.600  85.588  1.00  0.00           C 
ATOM    273   H  PAM     1      63.151  51.992  85.790  1.00  0.00           H 
ATOM    274   H  PAM     1      64.547  51.210  86.489  1.00  0.00           H 
ATOM    275   C  PAM     1      65.026  52.726  85.044  1.00  0.00           C 
ATOM    276   H  PAM     1      66.001  52.334  84.842  1.00  0.00           H 
ATOM    277   C  PAM     1      64.418  53.288  83.746  1.00  0.00           C 
ATOM    278   O  PAM     1      65.108  53.379  82.723  1.00  0.00           O 
ATOM    279   N  PAM     1      63.153  53.674  83.723  1.00  0.00           N 
ATOM    280   H  PAM     1      62.424  53.000  83.828  1.00  0.00           H 
ATOM    281   H  PAM     1      62.928  54.641  83.601  1.00  0.00           H 
ATOM    282   C  PAM     1      65.131  53.850  86.091  1.00  0.00           C 
ATOM    283   H  PAM     1      65.555  53.460  86.992  1.00  0.00           H 
ATOM    284   H  PAM     1      64.157  54.240  86.294  1.00  0.00           H 
ATOM    285   C  PAM     1      66.032  54.975  85.547  1.00  0.00           C 
ATOM    286   H  PAM     1      65.609  55.365  84.645  1.00  0.00           H 
ATOM    287   C  PAM     1      67.435  54.413  85.255  1.00  0.00           C 
ATOM    288   O  PAM     1      67.962  54.595  84.150  1.00  0.00           O 
ATOM    289   N  PAM     1      68.081  53.731  86.187  1.00  0.00           N 
ATOM    290   H  PAM     1      67.735  52.842  86.484  1.00  0.00           H 
ATOM    291   H  PAM     1      68.913  54.107  86.594  1.00  0.00           H 
ATOM    292   C  PAM     1      66.137  56.099  86.594  1.00  0.00           C 
ATOM    293   H  PAM     1      65.163  56.491  86.796  1.00  0.00           H 
ATOM    294   H  PAM     1      66.559  55.709  87.495  1.00  0.00           H 
ATOM    295   C  PAM     1      67.038  57.225  86.050  1.00  0.00           C 
ATOM    296   H  PAM     1      68.013  56.833  85.848  1.00  0.00           H 
ATOM    297   C  PAM     1      66.430  57.787  84.752  1.00  0.00           C 
ATOM    298   O  PAM     1      67.120  57.878  83.729  1.00  0.00           O 
ATOM    299   N  PAM     1      65.165  58.173  84.729  1.00  0.00           N 
ATOM    300   H  PAM     1      64.436  57.499  84.834  1.00  0.00           H 
ATOM    301   H  PAM     1      64.940  59.140  84.607  1.00  0.00           H 
ATOM    302   C  PAM     1      67.143  58.349  87.097  1.00  0.00           C 
ATOM    303   H  PAM     1      67.567  57.959  87.998  1.00  0.00           H 
ATOM    304   H  PAM     1      66.169  58.739  87.300  1.00  0.00           H 
ATOM    305   C  PAM     1      68.044  59.474  86.553  1.00  0.00           C 
ATOM    306   H  PAM     1      67.621  59.864  85.651  1.00  0.00           H 
ATOM    307   C  PAM     1      69.447  58.912  86.261  1.00  0.00           C 
ATOM    308   O  PAM     1      69.974  59.094  85.156  1.00  0.00           O 
ATOM    309   N  PAM     1      70.093  58.230  87.193  1.00  0.00           N 
ATOM    310   H  PAM     1      69.747  57.341  87.490  1.00  0.00           H 
ATOM    311   H  PAM     1      70.925  58.606  87.600  1.00  0.00           H 
ATOM    312   C  PAM     1      68.149  60.598  87.600  1.00  0.00           C 
ATOM    313   H  PAM     1      67.175  60.990  87.802  1.00  0.00           H 
ATOM    314   H  PAM     1      68.571  60.208  88.501  1.00  0.00           H 
ATOM    315   C  PAM     1      69.050  61.724  87.056  1.00  0.00           C 
ATOM    316   H  PAM     1      70.025  61.332  86.854  1.00  0.00           H 
ATOM    317   C  PAM     1      68.442  62.286  85.758  1.00  0.00           C 
ATOM    318   O  PAM     1      69.132  62.377  84.735  1.00  0.00           O 
ATOM    319   N  PAM     1      67.177  62.672  85.735  1.00  0.00           N 
ATOM    320   H  PAM     1      66.448  61.998  85.840  1.00  0.00           H 
ATOM    321   H  PAM     1      66.952  63.639  85.613  1.00  0.00           H 
ATOM    322   C  PAM     1      69.155  62.848  88.103  1.00  0.00           C 
ATOM    323   H  PAM     1      69.579  62.458  89.004  1.00  0.00           H 
ATOM    324   H  PAM     1      68.181  63.238  88.306  1.00  0.00           H 
ATOM    325   C  PAM     1      70.056  63.973  87.559  1.00  0.00           C 
ATOM    326   H  PAM     1      69.633  64.363  86.657  1.00  0.00           H 
ATOM    327   C  PAM     1      71.459  63.411  87.267  1.00  0.00           C 
ATOM    328   O  PAM     1      71.986  63.593  86.162  1.00  0.00           O 
ATOM    329   N  PAM     1      72.105  62.729  88.199  1.00  0.00           N 
ATOM    330   H  PAM     1      71.759  61.840  88.496  1.00  0.00           H 
ATOM    331   H  PAM     1      72.937  63.105  88.606  1.00  0.00           H 
ATOM    332   C  PAM     1      70.161  65.097  88.606  1.00  0.00           C 
ATOM    333   H  PAM     1      69.187  65.489  88.808  1.00  0.00           H 
ATOM    334   H  PAM     1      70.583  64.707  89.507  1.00  0.00           H 
ATOM    335   C  PAM     1      71.062  66.223  88.062  1.00  0.00           C 
ATOM    336   H  PAM     1      72.037  65.831  87.860  1.00  0.00           H 
ATOM    337   C  PAM     1      70.454  66.785  86.764  1.00  0.00           C 
ATOM    338   O  PAM     1      71.144  66.876  85.741  1.00  0.00           O 
ATOM    339   N  PAM     1      69.189  67.171  86.741  1.00  0.00           N 
ATOM    340   H  PAM     1      68.460  66.497  86.846  1.00  0.00           H 
ATOM    341   H  PAM     1      68.964  68.137  86.619  1.00  0.00           H 
ATOM    342   C  PAM     1      71.167  67.347  89.109  1.00  0.00           C 
ATOM    343   H  PAM     1      71.591  66.957  90.010  1.00  0.00           H 
ATOM    344   H  PAM     1      70.193  67.737  89.312  1.00  0.00           H 
ATOM    345   C  PAM     1      72.068  68.472  88.565  1.00  0.00           C 
ATOM    346   H  PAM     1      71.645  68.862  87.663  1.00  0.00           H 
ATOM    347   C  PAM     1      73.471  67.910  88.273  1.00  0.00           C 
ATOM    348   O  PAM     1      73.998  68.092  87.168  1.00  0.00           O 
ATOM    349   N  PAM     1      74.117  67.228  89.205  1.00  0.00           N 
ATOM    350   H  PAM     1      73.771  66.339  89.502  1.00  0.00           H 
ATOM    351   H  PAM     1      74.949  67.603  89.612  1.00  0.00           H 
ATOM    352   C  PAM     1      72.173  69.596  89.612  1.00  0.00           C 
ATOM    353   H  PAM     1      71.199  69.988  89.814  1.00  0.00           H 
ATOM    354   H  PAM     1      72.595  69.206  90.513  1.00  0.00           H 
ATOM    355   C  PAM     1      73.074  70.721  89.068  1.00  0.00           C 
ATOM    356   H  PAM     1      74.049  70.330  88.866  1.00  0.00           H 
ATOM    357   C  PAM     1      72.466  71.284  87.770  1.00  0.00           C 
ATOM    358   O  PAM     1      73.156  71.375  86.747  1.00  0.00           O 
ATOM    359   N  PAM     1      71.201  71.670  87.747  1.00  0.00           N 
ATOM    360   H  PAM     1      70.472  70.996  87.852  1.00  0.00           H 
ATOM    361   H  PAM     1      70.976  72.636  87.625  1.00  0.00           H 
ATOM    362   C  PAM     1      73.179  71.846  90.115  1.00  0.00           C 
ATOM    363   H  PAM     1      73.603  71.456  91.016  1.00  0.00           H 
ATOM    364   H  PAM     1      72.205  72.236  90.318  1.00  0.00           H 
ATOM    365   C  PAM     1      74.080  72.971  89.571  1.00  0.00           C 
ATOM    366   H  PAM     1      73.657  73.361  88.669  1.00  0.00           H 
ATOM    367   C  PAM     1      75.483  72.409  89.279  1.00  0.00           C 
ATOM    368   O  PAM     1      76.010  72.591  88.174  1.00  0.00           O 
ATOM    369   N  PAM     1      76.129  71.727  90.211  1.00  0.00           N 
ATOM    370   H  PAM     1      75.783  70.838  90.508  1.00  0.00           H 
ATOM    371   H  PAM     1      76.961  72.102  90.618  1.00  0.00           H 
ATOM    372   C  PAM     1      74.185  74.095  90.618  1.00  0.00           C 
ATOM    373   H  PAM     1      73.211  74.487  90.820  1.00  0.00           H 
ATOM    374   H  PAM     1      74.607  73.705  91.519  1.00  0.00           H 
ATOM    375   C  PAM     1      75.086  75.220  90.074  1.00  0.00           C 
ATOM    376   H  PAM     1      76.061  74.829  89.872  1.00  0.00           H 
ATOM    377   C  PAM     1      74.478  75.783  88.776  1.00  0.00           C 
ATOM    378   O  PAM     1      75.168  75.874  87.753  1.00  0.00           O 
ATOM    379   N  PAM     1      73.213  76.169  88.753  1.00  0.00           N 
ATOM    380   H  PAM     1      72.484  75.495  88.858  1.00  0.00           H 
ATOM    381   H  PAM     1      72.988  77.135  88.631  1.00  0.00           H 
ATOM    382   C  PAM     1      75.191  76.345  91.121  1.00  0.00           C 
ATOM    383   H  PAM     1      75.615  75.955  92.022  1.00  0.00           H 
ATOM    384   H  PAM     1      74.217  76.735  91.324  1.00  0.00           H 
ATOM    385   C  PAM     1      76.092  77.470  90.577  1.00  0.00           C 
ATOM    386   H  PAM     1      75.669  77.860  89.675  1.00  0.00           H 
ATOM    387   C  PAM     1      77.495  76.908  90.285  1.00  0.00           C 
ATOM    388   O  PAM     1      78.022  77.090  89.180  1.00  0.00           O 
ATOM    389   N  PAM     1      78.141  76.226  91.217  1.00  0.00           N 
ATOM    390   H  PAM     1      77.795  75.337  91.514  1.00  0.00           H 
ATOM    391   H  PAM     1      78.973  76.601  91.624  1.00  0.00           H 
ATOM    392   C  PAM     1      76.197  78.594  91.624  1.00  0.00           C 
ATOM    393   H  PAM     1      75.223  78.986  91.826  1.00  0.00           H 
ATOM    394   H  PAM     1      76.619  78.204  92.525  1.00  0.00           H 
ATOM    395   C  PAM     1      77.098  79.719  91.080  1.00  0.00           C 
ATOM    396   H  PAM     1      78.073  79.328  90.878  1.00  0.00           H 
ATOM    397   C  PAM     1      76.490  80.282  89.782  1.00  0.00           C 
ATOM    398   O  PAM     1      77.180  80.373  88.759  1.00  0.00           O 
ATOM    399   N  PAM     1      75.225  80.668  89.759  1.00  0.00           N 
ATOM    400   H  PAM     1      74.496  79.994  89.864  1.00  0.00           H 
ATOM    401   H  PAM     1      75.000  81.634  89.637  1.00  0.00           H 
ATOM    402   C  PAM     1      77.203  80.844  92.127  1.00  0.00           C 
ATOM    403   H  PAM     1      77.627  80.454  93.028  1.00  0.00           H 
ATOM    404   H  PAM     1      76.229  81.234  92.330  1.00  0.00           H 
ATOM    405   C  PAM     1      78.104  81.969  91.583  1.00  0.00           C 
ATOM    406   H  PAM     1      77.681  82.359  90.681  1.00  0.00           H 
ATOM    407   C  PAM     1      79.507  81.407  91.291  1.00  0.00           C 
ATOM    408   O  PAM     1      80.034  81.589  90.186  1.00  0.00           O 
ATOM    409   N  PAM     1      80.153  80.725  92.223  1.00  0.00           N 
ATOM    410   H  PAM     1      79.807  79.836  92.520  1.00  0.00           H 
ATOM    411   H  PAM     1      80.985  81.100  92.630  1.00  0.00           H 
ATOM    412   C  PAM     1      78.209  83.093  92.630  1.00  0.00           C 
ATOM    413   H  PAM     1      77.235  83.485  92.832  1.00  0.00           H 
ATOM    414   H  PAM     1      78.631  82.703  93.531  1.00  0.00           H 
ATOM    415   C  PAM     1      79.110  84.218  92.086  1.00  0.00           C 
ATOM    416   H  PAM     1      80.085  83.827  91.884  1.00  0.00           H 
ATOM    417   C  PAM     1      78.502  84.781  90.788  1.00  0.00           C 
ATOM    418   O  PAM     1      79.192  84.872  89.765  1.00  0.00           O 
ATOM    419   N  PAM     1      77.237  85.167  90.765  1.00  0.00           N 
ATOM    420   H  PAM     1      76.508  84.493  90.870  1.00  0.00           H 
ATOM    421   H  PAM     1      77.012  86.133  90.643  1.00  0.00           H 
ATOM    422   C  PAM     1      79.215  85.343  93.133  1.00  0.00           C 
ATOM    423   H  PAM     1      79.639  84.953  94.034  1.00  0.00           H 
ATOM    424   H  PAM     1      78.241  85.733  93.336  1.00  0.00           H 
ATOM    425   C  PAM     1      80.116  86.468  92.589  1.00  0.00           C 
ATOM    426   H  PAM     1      79.693  86.858  91.687  1.00  0.00           H 
ATOM    427   C  PAM     1      81.519  85.906  92.297  1.00  0.00           C 
ATOM    428   O  PAM     1      82.046  86.088  91.192  1.00  0.00           O 
ATOM    429   N  PAM     1      82.165  85.224  93.229  1.00  0.00           N 
ATOM    430   H  PAM     1      81.819  84.335  93.526  1.00  0.00           H 
ATOM    431   H  PAM     1      82.997  85.599  93.636  1.00  0.00           H 
ATOM    432   C  PAM     1      80.221  87.592  93.636  1.00  0.00           C 
ATOM    433   H  PAM     1      79.247  87.984  93.838  1.00  0.00           H 
ATOM    434   H  PAM     1      80.643  87.202  94.537  1.00  0.00           H 
ATOM    435   C  PAM     1      81.122  88.717  93.092  1.00  0.00           C 
ATOM    436   H  PAM     1      82.097  88.326  92.890  1.00  0.00           H 
ATOM    437   C  PAM     1      80.514  89.279  91.794  1.00  0.00           C 
ATOM    438   O  PAM     1      81.204  89.371  90.771  1.00  0.00           O 
ATOM    439   N  PAM     1      79.249  89.666  91.771  1.00  0.00           N 
ATOM    440   H  PAM     1      78.520  88.991  91.876  1.00  0.00           H 
ATOM    441   H  PAM     1      79.024  90.632  91.649  1.00  0.00           H 
ATOM    442   C  PAM     1      81.227  89.842  94.139  1.00  0.00           C 
ATOM    443   H  PAM     1      81.651  89.452  95.040  1.00  0.00           H 
ATOM    444   H  PAM     1      80.253  90.232  94.342  1.00  0.00           H 
ATOM    445   C  PAM     1      82.128  90.967  93.595  1.00  0.00           C 
ATOM    446   H  PAM     1      81.705  91.357  92.693  1.00  0.00           H 
ATOM    447   C  PAM     1      83.531  90.405  93.303  1.00  0.00           C 
ATOM    448   O  PAM     1      84.058  90.587  92.198  1.00  0.00           O 
ATOM    449   N  PAM     1      84.177  89.723  94.235  1.00  0.00           N 
ATOM    450   H  PAM     1      83.831  88.834  94.532  1.00  0.00           H 
ATOM    451   H  PAM     1      85.009  90.098  94.642  1.00  0.00           H 
ATOM    452   C  PAM     1      82.233  92.091  94.642  1.00  0.00           C 
ATOM    453   H  PAM     1      81.259  92.483  94.844  1.00  0.00           H 
ATOM    454   H  PAM     1      82.655  91.701  95.543  1.00  0.00           H 
ATOM    455   C  PAM     1      83.134  93.216  94.098  1.00  0.00           C 
ATOM    456   H  PAM     1      84.109  92.825  93.896  1.00  0.00           H 
ATOM    457   C  PAM     1      82.526  93.778  92.800  1.00  0.00           C 
ATOM    458   O  PAM     1      83.216  93.870  91.777  1.00  0.00           O 
ATOM    459   N  PAM     1      81.261  94.165  92.777  1.00  0.00           N 
ATOM    460   H  PAM     1      80.532  93.490  92.882  1.00  0.00           H 
ATOM    461   H  PAM     1      81.036  95.131  92.655  1.00  0.00           H 
ATOM    462   C  PAM     1      83.239  94.341  95.145  1.00  0.00           C 
ATOM    463   H  PAM     1      83.663  93.951  96.046  1.00  0.00           H 
ATOM    464   H  PAM     1      82.265  94.731  95.348  1.00  0.00           H 
ATOM    465   C  PAM     1      84.140  95.466  94.601  1.00  0.00           C 
ATOM    466   H  PAM     1      83.717  95.856  93.699  1.00  0.00           H 
ATOM    467   C  PAM     1      85.543  94.904  94.309  1.00  0.00           C 
ATOM    468   O  PAM     1      86.070  95.086  93.204  1.00  0.00           O 
ATOM    469   N  PAM     1      86.189  94.222  95.241  1.00  0.00           N 
ATOM    470   H  PAM     1      85.843  93.333  95.538  1.00  0.00           H 
ATOM    471   H  PAM     1      87.021  94.597  95.648  1.00  0.00           H 
ATOM    472   C  PAM     1      84.245  96.590  95.648  1.00  0.00           C 
ATOM    473   H  PAM     1      83.271  96.982  95.850  1.00  0.00           H 
ATOM    474   H  PAM     1      84.667  96.200  96.549  1.00  0.00           H 
ATOM    475   C  PAM     1      85.146  97.715  95.104  1.00  0.00           C 
ATOM    476   H  PAM     1      86.121  97.324  94.902  1.00  0.00           H 
ATOM    477   C  PAM     1      84.538  98.277  93.806  1.00  0.00           C 
ATOM    478   O  PAM     1      85.228  98.369  92.783  1.00  0.00           O 
ATOM    479   N  PAM     1      83.273  98.664  93.783  1.00  0.00           N 
ATOM    480   H  PAM     1      82.544  97.989  93.888  1.00  0.00           H 
ATOM    481   H  PAM     1      83.048  99.630  93.661  1.00  0.00           H 
ATOM    482   C  PAM     1      85.251  98.840  96.151  1.00  0.00           C 
ATOM    483   H  PAM     1      85.675  98.450  97.052  1.00  0.00           H 
ATOM    484   H  PAM     1      84.277  99.230  96.354  1.00  0.00           H 
ATOM    485   C  PAM     1      86.152  99.965  95.607  1.00  0.00           C 
ATOM    486   H  PAM     1      85.729 100.355  94.705  1.00  0.00           H 
ATOM    487   C  PAM     1      87.555  99.403  95.315  1.00  0.00           C 
ATOM    488   O  PAM     1      88.082  99.585  94.210  1.00  0.00           O 
ATOM    489   N  PAM     1      88.201  98.721  96.247  1.00  0.00           N 
ATOM    490   H  PAM     1      87.855  97.832  96.544  1.00  0.00           H 
ATOM    491   H  PAM     1      89.033  99.096  96.654  1.00  0.00           H 
ATOM    492   C  PAM     1      86.257 101.089  96.654  1.00  0.00           C 
ATOM    493   H  PAM     1      85.283 101.481  96.856  1.00  0.00           H 
ATOM    494   H  PAM     1      86.679 100.699  97.555  1.00  0.00           H 
ATOM    495   C  PAM     1      87.158 102.214  96.110  1.00  0.00           C 
ATOM    496   H  PAM     1      88.133 101.822  95.908  1.00  0.00           H 
ATOM    497   C  PAM     1      86.550 102.776  94.812  1.00  0.00           C 
ATOM    498   O  PAM     1      87.240 102.868  93.789  1.00  0.00           O 
ATOM    499   N  PAM     1      85.285 103.163  94.789  1.00  0.00           N 
ATOM    500   H  PAM     1      84.556 102.488  94.894  1.00  0.00           H 
ATOM    501   H  PAM     1      85.060 104.129  94.667  1.00  0.00           H 
ATOM    502   C  PAM     1      87.263 103.339  97.157  1.00  0.00           C 
ATOM    503   H  PAM     1      87.687 102.949  98.058  1.00  0.00           H 
ATOM    504   H  PAM     1      86.289 103.729  97.360  1.00  0.00           H 
ATOM    505   C  PAM     1      88.164 104.464  96.613  1.00  0.00           C 
ATOM    506   H  PAM     1      87.741 104.854  95.711  1.00  0.00           H 
ATOM    507   C  PAM     1      89.567 103.902  96.321  1.00  0.00           C 
ATOM    508   O  PAM     1      90.094 104.084  95.216  1.00  0.00           O 
ATOM    509   N  PAM     1      90.213 103.220  97.253  1.00  0.00           N 
ATOM    510   H  PAM     1      89.867 102.331  97.550  1.00  0.00           H 
ATOM    511   H  PAM     1      91.045 103.595  97.660  1.00  0.00           H 
ATOM    512   C  PAM     1      88.269 105.588  97.660  1.00  0.00           C 
ATOM    513   H  PAM     1      87.295 105.980  97.862  1.00  0.00           H 
ATOM    514   H  PAM     1      88.691 105.198  98.561  1.00  0.00           H 
ATOM    515   C  PAM     1      89.170 106.713  97.116  1.00  0.00           C 
ATOM    516   H  PAM     1      90.145 106.321  96.914  1.00  0.00           H 
ATOM    517   C  PAM     1      88.562 107.275  95.818  1.00  0.00           C 
ATOM    518   O  PAM     1      89.252 107.367  94.795  1.00  0.00           O 
ATOM    519   N  PAM     1      87.297 107.662  95.795  1.00  0.00           N 
ATOM    520   H  PAM     1      86.568 106.987  95.900  1.00  0.00           H 
ATOM    521   H  PAM     1      87.072 108.628  95.673  1.00  0.00           H 
ATOM    522   C  PAM     1      89.275 107.838  98.163  1.00  0.00           C 
ATOM    523   H  PAM     1      89.699 107.448  99.064  1.00  0.00           H 
ATOM    524   H  PAM     1      88.301 108.228  98.366  1.00  0.00           H 
ATOM    525   C  PAM     1      90.176 108.963  97.619  1.00  0.00           C 
ATOM    526   H  PAM     1      89.753 109.353  96.717  1.00  0.00           H 
ATOM    527   C  PAM     1      91.579 108.401  97.327  1.00  0.00           C 
ATOM    528   O  PAM     1      92.106 108.583  96.222  1.00  0.00           O 
ATOM    529   N  PAM     1      92.225 107.719  98.259  1.00  0.00           N 
ATOM    530   H  PAM     1      91.879 106.830  98.556  1.00  0.00           H 
ATOM    531   H  PAM     1      93.057 108.094  98.666  1.00  0.00           H 
ATOM    532   C  PAM     1      90.281 110.087  98.666  1.00  0.00           C 
ATOM    533   H  PAM     1      89.307 110.479  98.868  1.00  0.00           H 
ATOM    534   H  PAM     1      90.703 109.697  99.567  1.00  0.00           H 
ATOM    535   C  PAM     1      91.182 111.212  98.122  1.00  0.00           C 
ATOM    536   H  PAM     1      92.157 110.820  97.920  1.00  0.00           H 
ATOM    537   C  PAM     1      90.574 111.774  96.824  1.00  0.00           C 
ATOM    538   O  PAM     1      91.264 111.866  95.801  1.00  0.00           O 
ATOM    539   N  PAM     1      89.309 112.161  96.801  1.00  0.00           N 
ATOM    540   H  PAM     1      88.580 111.486  96.906  1.00  0.00           H 
ATOM    541   H  PAM     1      89.084 113.127  96.679  1.00  0.00           H 
ATOM    542   C  PAM     1      91.287 112.336  99.169  1.00  0.00           C 
ATOM    543   H  PAM     1      91.711 111.947 100.070  1.00  0.00           H 
ATOM    544   H  PAM     1      90.313 112.727  99.372  1.00  0.00           H 
ATOM    545   C  PAM     1      92.188 113.462  98.625  1.00  0.00           C 
ATOM    546   H  PAM     1      91.765 113.852  97.723  1.00  0.00           H 
ATOM    547   C  PAM     1      93.591 112.900  98.333  1.00  0.00           C 
ATOM    548   O  PAM     1      94.118 113.082  97.228  1.00  0.00           O 
ATOM    549   N  PAM     1      94.237 112.218  99.265  1.00  0.00           N 
ATOM    550   H  PAM     1      93.891 111.329  99.562  1.00  0.00           H 
ATOM    551   H  PAM     1      95.069 112.593  99.672  1.00  0.00           H 
ATOM    552   C  PAM     1      92.293 114.586  99.672  1.00  0.00           C 
ATOM    553   H  PAM     1      91.319 114.978  99.874  1.00  0.00           H 
ATOM    554   H  PAM     1      92.715 114.196 100.573  1.00  0.00           H 
ATOM    555   C  PAM     1      93.194 115.711  99.128  1.00  0.00           C 
ATOM    556   H  PAM     1      94.169 115.319  98.926  1.00  0.00           H 
ATOM    557   C  PAM     1      92.586 116.273  97.830  1.00  0.00           C 
ATOM    558   O  PAM     1      93.276 116.365  96.807  1.00  0.00           O 
ATOM    559   N  PAM     1      91.321 116.660  97.807  1.00  0.00           N 
ATOM    560   H  PAM     1      90.592 115.985  97.912  1.00  0.00           H 
ATOM    561   H  PAM     1      91.096 117.626  97.685  1.00  0.00           H 
ATOM    562   C  PAM     1      93.299 116.835 100.175  1.00  0.00           C 
ATOM    563   H  PAM     1      93.723 116.445 101.076  1.00  0.00           H 
ATOM    564   H  PAM     1      92.325 117.226 100.378  1.00  0.00           H 
ATOM    565   C  PAM     1      94.200 117.961  99.631  1.00  0.00           C 
ATOM    566   H  PAM     1      93.777 118.351  98.729  1.00  0.00           H 
ATOM    567   C  PAM     1      95.603 117.398  99.339  1.00  0.00           C 
ATOM    568   O  PAM     1      96.130 117.581  98.234  1.00  0.00           O 
ATOM    569   N  PAM     1      96.249 116.717 100.271  1.00  0.00           N 
ATOM    570   H  PAM     1      95.903 115.828 100.568  1.00  0.00           H 
ATOM    571   H  PAM     1      97.081 117.092 100.678  1.00  0.00           H 
ATOM    572   C  PAM     1      94.305 119.085 100.678  1.00  0.00           C 
ATOM    573   H  PAM     1      93.331 119.477 100.880  1.00  0.00           H 
ATOM    574   H  PAM     1      94.727 118.695 101.579  1.00  0.00           H 
ATOM    575   C  PAM     1      95.206 120.210 100.134  1.00  0.00           C 
ATOM    576   H  PAM     1      96.181 119.818  99.932  1.00  0.00           H 
ATOM    577   C  PAM     1      94.598 120.772  98.836  1.00  0.00           C 
ATOM    578   O  PAM     1      95.288 120.864  97.813  1.00  0.00           O 
ATOM    579   N  PAM     1      93.333 121.159  98.813  1.00  0.00           N 
ATOM    580   H  PAM     1      92.604 120.484  98.918  1.00  0.00           H 
ATOM    581   H  PAM     1      93.108 122.125  98.691  1.00  0.00           H 
ATOM    582   C  PAM     1      95.311 121.334 101.181  1.00  0.00           C 
ATOM    583   H  PAM     1      95.735 120.944 102.082  1.00  0.00           H 
ATOM    584   H  PAM     1      94.337 121.725 101.384  1.00  0.00           H 
ATOM    585   C  PAM     1      96.212 122.460 100.637  1.00  0.00           C 
ATOM    586   H  PAM     1      95.789 122.850  99.735  1.00  0.00           H 
ATOM    587   C  PAM     1      97.615 121.897 100.345  1.00  0.00           C 
ATOM    588   O  PAM     1      98.142 122.080  99.240  1.00  0.00           O 
ATOM    589   N  PAM     1      98.261 121.216 101.277  1.00  0.00           N 
ATOM    590   H  PAM     1      97.915 120.327 101.574  1.00  0.00           H 
ATOM    591   H  PAM     1      99.093 121.591 101.684  1.00  0.00           H 
ATOM    592   C  PAM     1      96.317 123.584 101.684  1.00  0.00           C 
ATOM    593   H  PAM     1      95.343 123.976 101.886  1.00  0.00           H 
ATOM    594   H  PAM     1      96.739 123.193 102.585  1.00  0.00           H 
ATOM    595   C  PAM     1      97.218 124.709 101.140  1.00  0.00           C 
ATOM    596   H  PAM     1      98.193 124.317 100.938  1.00  0.00           H 
ATOM    597   C  PAM     1      96.610 125.271  99.842  1.00  0.00           C 
ATOM    598   O  PAM     1      97.300 125.362  98.819  1.00  0.00           O 
ATOM    599   N  PAM     1      95.345 125.658  99.819  1.00  0.00           N 
ATOM    600   H  PAM     1      94.616 124.983  99.924  1.00  0.00           H 
ATOM    601   H  PAM     1      95.120 126.624  99.697  1.00  0.00           H 
ATOM    602   C  PAM     1      97.323 125.833 102.187  1.00  0.00           C 
ATOM    603   H  PAM     1      97.747 125.443 103.088  1.00  0.00           H 
ATOM    604   H  PAM     1      96.349 126.224 102.390  1.00  0.00           H 
ATOM    605   C  PAM     1      98.224 126.959 101.643  1.00  0.00           C 
ATOM    606   H  PAM     1      97.801 127.349 100.741  1.00  0.00           H 
ATOM    607   C  PAM     1      99.627 126.396 101.351  1.00  0.00           C 
ATOM    608   O  PAM     1     100.154 126.579 100.246  1.00  0.00           O 
ATOM    609   N  PAM     1     100.273 125.715 102.283  1.00  0.00           N 
ATOM    610   H  PAM     1      99.927 124.826 102.580  1.00  0.00           H 
ATOM    611   H  PAM     1     101.105 126.090 102.690  1.00  0.00           H 
ATOM    612   C  PAM     1      98.329 128.083 102.690  1.00  0.00           C 
ATOM    613   H  PAM     1      97.355 128.475 102.892  1.00  0.00           H 
ATOM    614   H  PAM     1      98.751 127.692 103.591  1.00  0.00           H 
ATOM    615   C  PAM     1      99.230 129.208 102.146  1.00  0.00           C 
ATOM    616   H  PAM     1     100.205 128.816 101.944  1.00  0.00           H 
ATOM    617   C  PAM     1      98.622 129.770 100.848  1.00  0.00           C 
ATOM    618   O  PAM     1      99.312 129.861  99.825  1.00  0.00           O 
ATOM    619   N  PAM     1      97.357 130.157 100.825  1.00  0.00           N 
ATOM    620   H  PAM     1      96.628 129.482 100.930  1.00  0.00           H 
ATOM    621   H  PAM     1      97.132 131.123 100.703  1.00  0.00           H 
ATOM    622   C  PAM     1      99.335 130.332 103.193  1.00  0.00           C 
ATOM    623   H  PAM     1      99.759 129.942 104.094  1.00  0.00           H 
ATOM    624   H  PAM     1      98.361 130.723 103.396  1.00  0.00           H 
ATOM    625   C  PAM     1     100.236 131.458 102.649  1.00  0.00           C 
ATOM    626   H  PAM     1      99.813 131.848 101.747  1.00  0.00           H 
ATOM    627   C  PAM     1     101.639 130.895 102.357  1.00  0.00           C 
ATOM    628   O  PAM     1     102.166 131.078 101.252  1.00  0.00           O 
ATOM    629   N  PAM     1     102.285 130.214 103.289  1.00  0.00           N 
ATOM    630   H  PAM     1     101.939 129.325 103.586  1.00  0.00           H 
ATOM    631   H  PAM     1     103.117 130.589 103.696  1.00  0.00           H 
ATOM    632   C  PAM     1     100.341 132.582 103.696  1.00  0.00           C 
ATOM    633   H  PAM     1      99.367 132.974 103.898  1.00  0.00           H 
ATOM    634   H  PAM     1     100.763 132.191 104.597  1.00  0.00           H 
ATOM    635   C  PAM     1     101.242 133.707 103.152  1.00  0.00           C 
ATOM    636   H  PAM     1     102.217 133.315 102.950  1.00  0.00           H 
ATOM    637   C  PAM     1     100.634 134.269 101.854  1.00  0.00           C 
ATOM    638   O  PAM     1     101.324 134.360 100.831  1.00  0.00           O 
ATOM    639   N  PAM     1      99.369 134.656 101.831  1.00  0.00           N 
ATOM    640   H  PAM     1      98.640 133.981 101.936  1.00  0.00           H 
ATOM    641   H  PAM     1      99.144 135.622 101.709  1.00  0.00           H 
ATOM    642   C  PAM     1     101.347 134.831 104.199  1.00  0.00           C 
ATOM    643   H  PAM     1     101.771 134.441 105.100  1.00  0.00           H 
ATOM    644   H  PAM     1     100.373 135.222 104.402  1.00  0.00           H 
ATOM    645   C  PAM     1     102.248 135.957 103.655  1.00  0.00           C 
ATOM    646   H  PAM     1     101.825 136.346 102.753  1.00  0.00           H 
ATOM    647   C  PAM     1     103.651 135.394 103.363  1.00  0.00           C 
ATOM    648   O  PAM     1     104.178 135.577 102.258  1.00  0.00           O 
ATOM    649   N  PAM     1     104.297 134.713 104.295  1.00  0.00           N 
ATOM    650   H  PAM     1     103.951 133.824 104.592  1.00  0.00           H 
ATOM    651   H  PAM     1     105.129 135.088 104.702  1.00  0.00           H 
ATOM    652   C  PAM     1     102.353 137.081 104.702  1.00  0.00           C 
ATOM    653   H  PAM     1     101.379 137.473 104.904  1.00  0.00           H 
ATOM    654   H  PAM     1     102.775 136.690 105.603  1.00  0.00           H 
ATOM    655   C  PAM     1     103.254 138.206 104.158  1.00  0.00           C 
ATOM    656   H  PAM     1     104.229 137.814 103.956  1.00  0.00           H 
ATOM    657   C  PAM     1     102.646 138.768 102.860  1.00  0.00           C 
ATOM    658   O  PAM     1     103.336 138.859 101.837  1.00  0.00           O 
ATOM    659   N  PAM     1     101.381 139.155 102.837  1.00  0.00           N 
ATOM    660   H  PAM     1     100.652 138.480 102.942  1.00  0.00           H 
ATOM    661   H  PAM     1     101.156 140.121 102.715  1.00  0.00           H 
ATOM    662   C  PAM     1     103.359 139.330 105.205  1.00  0.00           C 
ATOM    663   H  PAM     1     103.783 138.940 106.106  1.00  0.00           H 
ATOM    664   H  PAM     1     102.385 139.721 105.408  1.00  0.00           H 
ATOM    665   C  PAM     1     104.260 140.455 104.661  1.00  0.00           C 
ATOM    666   H  PAM     1     103.837 140.845 103.759  1.00  0.00           H 
ATOM    667   C  PAM     1     105.663 139.893 104.369  1.00  0.00           C 
ATOM    668   O  PAM     1     106.190 140.076 103.264  1.00  0.00           O 
ATOM    669   N  PAM     1     106.309 139.212 105.301  1.00  0.00           N 
ATOM    670   H  PAM     1     105.963 138.323 105.598  1.00  0.00           H 
ATOM    671   H  PAM     1     107.141 139.587 105.708  1.00  0.00           H 
ATOM    672   C  PAM     1     104.365 141.580 105.708  1.00  0.00           C 
ATOM    673   H  PAM     1     103.391 141.972 105.910  1.00  0.00           H 
ATOM    674   H  PAM     1     104.787 141.189 106.609  1.00  0.00           H 
ATOM    675   C  PAM     1     105.266 142.705 105.164  1.00  0.00           C 
ATOM    676   H  PAM     1     106.241 142.313 104.962  1.00  0.00           H 
ATOM    677   C  PAM     1     104.658 143.267 103.866  1.00  0.00           C 
ATOM    678   O  PAM     1     105.348 143.358 102.843  1.00  0.00           O 
ATOM    679   N  PAM     1     103.393 143.654 103.843  1.00  0.00           N 
ATOM    680   H  PAM     1     102.664 142.979 103.948  1.00  0.00           H 
ATOM    681   H  PAM     1     103.168 144.620 103.721  1.00  0.00           H 
ATOM    682   C  PAM     1     105.371 143.829 106.211  1.00  0.00           C 
ATOM    683   H  PAM     1     105.795 143.439 107.112  1.00  0.00           H 
ATOM    684   H  PAM     1     104.397 144.220 106.414  1.00  0.00           H 
ATOM    685   C  PAM     1     106.272 144.954 105.667  1.00  0.00           C 
ATOM    686   H  PAM     1     105.849 145.344 104.765  1.00  0.00           H 
ATOM    687   C  PAM     1     107.675 144.392 105.375  1.00  0.00           C 
ATOM    688   O  PAM     1     108.202 144.575 104.270  1.00  0.00           O 
ATOM    689   N  PAM     1     108.321 143.711 106.307  1.00  0.00           N 
ATOM    690   H  PAM     1     107.975 142.822 106.604  1.00  0.00           H 
ATOM    691   H  PAM     1     109.153 144.086 106.714  1.00  0.00           H 
ATOM    692   C  PAM     1     106.377 146.079 106.714  1.00  0.00           C 
ATOM    693   H  PAM     1     105.403 146.471 106.916  1.00  0.00           H 
ATOM    694   H  PAM     1     106.799 145.688 107.615  1.00  0.00           H 
ATOM    695   C  PAM     1     107.278 147.204 106.170  1.00  0.00           C 
ATOM    696   H  PAM     1     108.253 146.812 105.968  1.00  0.00           H 
ATOM    697   C  PAM     1     106.670 147.766 104.872  1.00  0.00           C 
ATOM    698   O  PAM     1     107.360 147.857 103.849  1.00  0.00           O 
ATOM    699   N  PAM     1     105.405 148.152 104.849  1.00  0.00           N 
ATOM    700   H  PAM     1     104.676 147.478 104.954  1.00  0.00           H 
ATOM    701   H  PAM     1     105.180 149.119 104.727  1.00  0.00           H 
ATOM    702   C  PAM     1     107.383 148.328 107.217  1.00  0.00           C 
ATOM    703   H  PAM     1     107.807 147.938 108.118  1.00  0.00           H 
ATOM    704   H  PAM     1     106.409 148.719 107.420  1.00  0.00           H 
ATOM    705   C  PAM     1     108.284 149.453 106.673  1.00  0.00           C 
ATOM    706   H  PAM     1     107.861 149.843 105.771  1.00  0.00           H 
ATOM    707   C  PAM     1     109.687 148.891 106.381  1.00  0.00           C 
ATOM    708   O  PAM     1     110.214 149.074 105.276  1.00  0.00           O 
ATOM    709   N  PAM     1     110.333 148.210 107.313  1.00  0.00           N 
ATOM    710   H  PAM     1     109.987 147.321 107.610  1.00  0.00           H 
ATOM    711   H  PAM     1     111.165 148.585 107.720  1.00  0.00           H 
ATOM    712   C  PAM     1     108.389 150.578 107.720  1.00  0.00           C 
ATOM    713   H  PAM     1     107.415 150.969 107.922  1.00  0.00           H 
ATOM    714   H  PAM     1     108.811 150.187 108.621  1.00  0.00           H 
ATOM    715   C  PAM     1     109.290 151.703 107.176  1.00  0.00           C 
ATOM    716   H  PAM     1     110.265 151.311 106.974  1.00  0.00           H 
ATOM    717   C  PAM     1     108.682 152.265 105.878  1.00  0.00           C 
ATOM    718   O  PAM     1     109.372 152.356 104.855  1.00  0.00           O 
ATOM    719   N  PAM     1     107.417 152.651 105.855  1.00  0.00           N 
ATOM    720   H  PAM     1     106.688 151.977 105.960  1.00  0.00           H 
ATOM    721   H  PAM     1     107.192 153.618 105.733  1.00  0.00           H 
ATOM    722   C  PAM     1     109.395 152.827 108.223  1.00  0.00           C 
ATOM    723   H  PAM     1     109.819 152.437 109.124  1.00  0.00           H 
ATOM    724   H  PAM     1     108.421 153.218 108.426  1.00  0.00           H 
ATOM    725   C  PAM     1     110.296 153.952 107.679  1.00  0.00           C 
ATOM    726   H  PAM     1     109.873 154.342 106.777  1.00  0.00           H 
ATOM    727   C  PAM     1     111.699 153.390 107.387  1.00  0.00           C 
ATOM    728   O  PAM     1     112.226 153.573 106.282  1.00  0.00           O 
ATOM    729   N  PAM     1     112.345 152.709 108.319  1.00  0.00           N 
ATOM    730   H  PAM     1     111.999 151.820 108.616  1.00  0.00           H 
ATOM    731   H  PAM     1     113.177 153.084 108.726  1.00  0.00           H 
ATOM    732   C  PAM     1     110.401 155.077 108.726  1.00  0.00           C 
ATOM    733   H  PAM     1     109.427 155.468 108.928  1.00  0.00           H 
ATOM    734   H  PAM     1     110.823 154.686 109.627  1.00  0.00           H 
ATOM    735   C  PAM     1     111.302 156.202 108.182  1.00  0.00           C 
ATOM    736   H  PAM     1     112.277 155.810 107.980  1.00  0.00           H 
ATOM    737   C  PAM     1     110.694 156.764 106.884  1.00  0.00           C 
ATOM    738   O  PAM     1     111.384 156.855 105.861  1.00  0.00           O 
ATOM    739   N  PAM     1     109.429 157.150 106.861  1.00  0.00           N 
ATOM    740   H  PAM     1     108.700 156.476 106.966  1.00  0.00           H 
ATOM    741   H  PAM     1     109.204 158.117 106.739  1.00  0.00           H 
ATOM    742   C  PAM     1     111.407 157.326 109.229  1.00  0.00           C 
ATOM    743   H  PAM     1     111.831 156.936 110.130  1.00  0.00           H 
ATOM    744   H  PAM     1     110.433 157.717 109.432  1.00  0.00           H 
ATOM    745   C  PAM     1     112.308 158.451 108.685  1.00  0.00           C 
ATOM    746   H  PAM     1     111.885 158.841 107.783  1.00  0.00           H 
ATOM    747   C  PAM     1     113.711 157.889 108.393  1.00  0.00           C 
ATOM    748   O  PAM     1     114.238 158.072 107.288  1.00  0.00           O 
ATOM    749   N  PAM     1     114.357 157.208 109.325  1.00  0.00           N 
ATOM    750   H  PAM     1     114.011 156.319 109.622  1.00  0.00           H 
ATOM    751   H  PAM     1     115.189 157.583 109.732  1.00  0.00           H 
ATOM    752   C  PAM     1     112.413 159.576 109.732  1.00  0.00           C 
ATOM    753   H  PAM     1     111.439 159.967 109.934  1.00  0.00           H 
ATOM    754   H  PAM     1     112.835 159.185 110.633  1.00  0.00           H 
ATOM    755   C  PAM     1     113.314 160.701 109.188  1.00  0.00           C 
ATOM    756   H  PAM     1     114.289 160.309 108.986  1.00  0.00           H 
ATOM    757   C  PAM     1     112.706 161.263 107.890  1.00  0.00           C 
ATOM    758   O  PAM     1     113.396 161.354 106.867  1.00  0.00           O 
ATOM    759   N  PAM     1     111.441 161.649 107.867  1.00  0.00           N 
ATOM    760   H  PAM     1     110.712 160.975 107.972  1.00  0.00           H 
ATOM    761   H  PAM     1     111.216 162.616 107.745  1.00  0.00           H 
ATOM    762   H  PAM     1     113.387 161.483 109.916  1.00  0.00           H 
ATOM    763  NA  NA      2      67.968   6.374   2.633  1.00  0.00          NA 
ATOM    764  NA  NA      3      29.958 128.717  43.368  1.00  0.00          NA 
ATOM    765  NA  NA      4     144.643  22.631   4.951  1.00  0.00          NA 
ATOM    766  NA  NA      5      51.678 124.322  22.047  1.00  0.00          NA 
ATOM    767  NA  NA      6      26.481  45.776  51.218  1.00  0.00          NA 
ATOM    768  NA  NA      7      35.172  30.720  60.985  1.00  0.00          NA 
ATOM    769  NA  NA      8      36.797 108.596  24.022  1.00  0.00          NA 
ATOM    770  NA  NA      9       6.038  98.942  31.105  1.00  0.00          NA 
ATOM    771  NA  NA     10      45.138  16.365   3.053  1.00  0.00          NA 
ATOM    772  NA  NA     11      23.892 111.858 136.071  1.00  0.00          NA 
ATOM    773  NA  NA     12     112.337  57.593 110.497  1.00  0.00          NA 
ATOM    774  NA  NA     13      12.421 107.124 131.790  1.00  0.00          NA 
ATOM    775  NA  NA     14     141.907  70.380 133.438  1.00  0.00          NA 
ATOM    776  NA  NA     15     148.215  99.432  87.164  1.00  0.00          NA 
ATOM    777  NA  NA     16      59.703 110.554 124.056  1.00  0.00          NA 
ATOM    778  NA  NA     17     115.653  12.999  86.428  1.00  0.00          NA 
ATOM    779  NA  NA     18      83.598 134.002 147.142  1.00  0.00          NA 
ATOM    780  NA  NA     19     137.335  90.033  94.490  1.00  0.00          NA 
ATOM    781  NA  NA     20     110.430 128.169  85.205  1.00  0.00          NA 
ATOM    782  OW  SOL    21      11.524  15.596  10.530  1.00  0.00          OW 
ATOM    783  HW1 SOL    21      10.594  15.576  10.900  1.00  0.00          HW1
ATOM    784  HW2 SOL    21      11.534  15.206   9.610  1.00  0.00          HW2
ATOM    785  OW  SOL    22       9.414  12.996  15.870  1.00  0.00          OW 
ATOM    786  HW1 SOL    22       8.594  13.426  16.260  1.00  0.00          HW1
ATOM    787  HW2 SOL    22       9.134  12.266  15.240  1.00  0.00          HW2
ATOM    788  OW  SOL    23      14.914   3.446   2.430  1.00  0.00          OW 
ATOM    789  HW1 SOL    23      13.984   3.376   2.060  1.00  0.00          HW1
ATOM    790  HW2 SOL    23      15.024   4.336   2.870  1.00  0.00          HW2
ATOM    791  OW  SOL    24       6.154   5.806  16.430  1.00  0.00          OW 
ATOM    792  HW1 SOL    24       5.584   5.646  17.240  1.00  0.00          HW1
ATOM    793  HW2 SOL    24       5.564   5.906  15.630  1.00  0.00          HW2
ATOM    794  OW  SOL    25       8.034  15.496  17.960  1.00  0.00          OW 
ATOM    795  HW1 SOL    25       8.364  16.436  17.960  1.00  0.00          HW1
ATOM    796  HW2 SOL    25       8.544  14.956  18.620  1.00  0.00          HW2
ATOM    797  OW  SOL    26       8.154  15.386  11.710  1.00  0.00          OW 
ATOM    798  HW1 SOL    26       8.034  15.256  10.720  1.00  0.00          HW1
ATOM    799  HW2 SOL    26       7.854  14.576  12.200  1.00  0.00          HW2
ATOM    800  OW  SOL    27      17.724  17.296   9.010  1.00  0.00          OW 
ATOM    801  HW1 SOL    27      17.684  18.056   9.660  1.00  0.00          HW1
ATOM    802  HW2 SOL    27      17.944  17.656   8.100  1.00  0.00          HW2
ATOM    803  OW  SOL    28      16.084   2.306   8.810  1.00  0.00          OW 
ATOM    804  HW1 SOL    28      16.684   3.096   8.950  1.00  0.00          HW1
ATOM    805  HW2 SOL    28      15.224   2.616   8.400  1.00  0.00          HW2
ATOM    806  OW  SOL    29       5.204   5.746   4.170  1.00  0.00          OW 
ATOM    807  HW1 SOL    29       5.444   6.686   4.430  1.00  0.00          HW1
ATOM    808  HW2 SOL    29       5.044   5.206   4.990  1.00  0.00          HW2
ATOM    809  OW  SOL    30      13.604  13.236   5.770  1.00  0.00          OW 
ATOM    810  HW1 SOL    30      14.424  12.676   5.860  1.00  0.00          HW1
ATOM    811  HW2 SOL    30      12.794  12.656   5.810  1.00  0.00          HW2
ATOM    812  OW  SOL    31       6.634  13.786  16.770  1.00  0.00          OW 
ATOM    813  HW1 SOL    31       5.894  14.246  16.270  1.00  0.00          HW1
ATOM    814  HW2 SOL    31       7.144  14.466  17.300  1.00  0.00          HW2
ATOM    815  OW  SOL    32      11.534   7.826  14.230  1.00  0.00          OW 
ATOM    816  HW1 SOL    32      11.874   8.596  14.770  1.00  0.00          HW1
ATOM    817  HW2 SOL    32      11.974   7.826  13.330  1.00  0.00          HW2
ATOM    818  OW  SOL    33      11.524   5.036  14.780  1.00  0.00          OW 
ATOM    819  HW1 SOL    33      11.264   5.996  14.780  1.00  0.00          HW1
ATOM    820  HW2 SOL    33      10.814   4.496  15.230  1.00  0.00          HW2
ATOM    821  OW  SOL    34      15.424   8.556   5.170  1.00  0.00          OW 
ATOM    822  HW1 SOL    34      14.504   8.386   5.520  1.00  0.00          HW1
ATOM    823  HW2 SOL    34      15.704   9.476   5.430  1.00  0.00          HW2
ATOM    824  OW  SOL    35       6.544  10.456   5.580  1.00  0.00          OW 
ATOM    825  HW1 SOL    35       6.364  11.126   4.860  1.00  0.00          HW1
ATOM    826  HW2 SOL    35       6.514  10.916   6.470  1.00  0.00          HW2
ATOM    827  OW  SOL    36      10.444  15.746  15.030  1.00  0.00          OW 
ATOM    828  HW1 SOL    36       9.994  14.866  15.200  1.00  0.00          HW1
ATOM    829  HW2 SOL    36      10.434  16.286  15.870  1.00  0.00          HW2
ATOM    830  OW  SOL    37       9.024   8.366  12.990  1.00  0.00          OW 
ATOM    831  HW1 SOL    37       9.564   8.076  13.790  1.00  0.00          HW1
ATOM    832  HW2 SOL    37       9.324   9.266  12.700  1.00  0.00          HW2
ATOM    833  OW  SOL    38       9.494   6.656  10.570  1.00  0.00          OW 
ATOM    834  HW1 SOL    38       9.304   5.696  10.780  1.00  0.00          HW1
ATOM    835  HW2 SOL    38       9.164   7.236  11.320  1.00  0.00          HW2
ATOM    836  OW  SOL    39       7.494  18.536  15.520  1.00  0.00          OW 
ATOM    837  HW1 SOL    39       8.444  18.246  15.600  1.00  0.00          HW1
ATOM    838  HW2 SOL    39       7.414  19.186  14.770  1.00  0.00          HW2
ATOM    839  OW  SOL    40      10.354  16.686   6.750  1.00  0.00          OW 
ATOM    840  HW1 SOL    40      11.234  16.556   7.200  1.00  0.00          HW1
ATOM    841  HW2 SOL    40      10.224  17.656   6.530  1.00  0.00          HW2
ATOM    842  OW  SOL    41      15.354   4.346  16.660  1.00  0.00          OW 
ATOM    843  HW1 SOL    41      14.864   3.476  16.750  1.00  0.00          HW1
ATOM    844  HW2 SOL    41      15.124   4.776  15.790  1.00  0.00          HW2
ATOM    845  OW  SOL    42       3.534   2.976   5.010  1.00  0.00          OW 
ATOM    846  HW1 SOL    42       3.904   2.246   4.430  1.00  0.00          HW1
ATOM    847  HW2 SOL    42       4.054   3.026   5.860  1.00  0.00          HW2
ATOM    848  OW  SOL    43      17.314   9.356  14.420  1.00  0.00          OW 
ATOM    849  HW1 SOL    43      17.714  10.266  14.330  1.00  0.00          HW1
ATOM    850  HW2 SOL    43      16.314   9.436  14.480  1.00  0.00          HW2
ATOM    851  OW  SOL    44       2.474   8.616   6.940  1.00  0.00          OW 
ATOM    852  HW1 SOL    44       2.714   9.216   6.180  1.00  0.00          HW1
ATOM    853  HW2 SOL    44       2.544   7.666   6.640  1.00  0.00          HW2
ATOM    854  OW  SOL    45      12.394  11.826   8.790  1.00  0.00          OW 
ATOM    855  HW1 SOL    45      13.104  12.536   8.850  1.00  0.00          HW1
ATOM    856  HW2 SOL    45      11.514  12.216   9.070  1.00  0.00          HW2
ATOM    857  OW  SOL    46       7.274   7.836  15.120  1.00  0.00          OW 
ATOM    858  HW1 SOL    46       6.864   7.606  14.240  1.00  0.00          HW1
ATOM    859  HW2 SOL    46       7.094   7.096  15.770  1.00  0.00          HW2
ATOM    860  OW  SOL    47      15.204  16.606  12.100  1.00  0.00          OW 
ATOM    861  HW1 SOL    47      15.444  17.296  11.420  1.00  0.00          HW1
ATOM    862  HW2 SOL    47      14.424  16.936  12.640  1.00  0.00          HW2
ATOM    863  OW  SOL    48       6.364   7.316  12.470  1.00  0.00          OW 
ATOM    864  HW1 SOL    48       7.254   7.776  12.500  1.00  0.00          HW1
ATOM    865  HW2 SOL    48       6.154   7.076  11.520  1.00  0.00          HW2
ATOM    866  OW  SOL    49      17.294  15.366   5.430  1.00  0.00          OW 
ATOM    867  HW1 SOL    49      16.824  15.336   6.320  1.00  0.00          HW1
ATOM    868  HW2 SOL    49      16.784  14.816   4.770  1.00  0.00          HW2
ATOM    869  OW  SOL    50       4.544  14.006   7.520  1.00  0.00          OW 
ATOM    870  HW1 SOL    50       4.344  14.436   8.400  1.00  0.00          HW1
ATOM    871  HW2 SOL    50       5.324  13.386   7.610  1.00  0.00          HW2
ATOM    872  OW  SOL    51       9.984  17.426  17.290  1.00  0.00          OW 
ATOM    873  HW1 SOL    51      10.974  17.306  17.380  1.00  0.00          HW1
ATOM    874  HW2 SOL    51       9.744  18.376  17.500  1.00  0.00          HW2
ATOM    875  OW  SOL    52      10.524   8.906   6.490  1.00  0.00          OW 
ATOM    876  HW1 SOL    52      10.424   8.756   7.480  1.00  0.00          HW1
ATOM    877  HW2 SOL    52       9.664   9.266   6.130  1.00  0.00          HW2
ATOM    878  OW  SOL    53      17.874  12.796  11.350  1.00  0.00          OW 
ATOM    879  HW1 SOL    53      18.464  13.426  10.860  1.00  0.00          HW1
ATOM    880  HW2 SOL    53      18.064  11.856  11.060  1.00  0.00          HW2
ATOM    881  OW  SOL    54       7.794  15.166   9.090  1.00  0.00          OW 
ATOM    882  HW1 SOL    54       7.534  16.056   8.730  1.00  0.00          HW1
ATOM    883  HW2 SOL    54       7.774  14.486   8.360  1.00  0.00          HW2
ATOM    884  OW  SOL    55       4.224   2.136  14.850  1.00  0.00          OW 
ATOM    885  HW1 SOL    55       5.054   1.846  14.370  1.00  0.00          HW1
ATOM    886  HW2 SOL    55       3.734   2.806  14.290  1.00  0.00          HW2
ATOM    887  OW  SOL    56      14.724  11.276  18.250  1.00  0.00          OW 
ATOM    888  HW1 SOL    56      14.674  11.226  19.250  1.00  0.00          HW1
ATOM    889  HW2 SOL    56      14.744  12.236  17.960  1.00  0.00          HW2
ATOM    890  OW  SOL    57      12.734   8.706  17.930  1.00  0.00          OW 
ATOM    891  HW1 SOL    57      13.234   7.846  17.990  1.00  0.00          HW1
ATOM    892  HW2 SOL    57      13.384   9.476  17.900  1.00  0.00          HW2
ATOM    893  OW  SOL    58       2.874   6.196   5.840  1.00  0.00          OW 
ATOM    894  HW1 SOL    58       2.934   5.426   6.480  1.00  0.00          HW1
ATOM    895  HW2 SOL    58       2.354   5.936   5.040  1.00  0.00          HW2
ATOM    896  OW  SOL    59       5.184  16.666  16.680  1.00  0.00          OW 
ATOM    897  HW1 SOL    59       5.134  16.016  17.430  1.00  0.00          HW1
ATOM    898  HW2 SOL    59       5.984  17.256  16.810  1.00  0.00          HW2
ATOM    899  OW  SOL    60      13.834   3.356   8.050  1.00  0.00          OW 
ATOM    900  HW1 SOL    60      13.334   3.366   7.190  1.00  0.00          HW1
ATOM    901  HW2 SOL    60      13.204   3.176   8.810  1.00  0.00          HW2
ATOM    902  OW  SOL    61      11.244  12.166   5.760  1.00  0.00          OW 
ATOM    903  HW1 SOL    61      10.444  12.766   5.630  1.00  0.00          HW1
ATOM    904  HW2 SOL    61      11.144  11.676   6.620  1.00  0.00          HW2
ATOM    905  OW  SOL    62       6.924   4.466  10.210  1.00  0.00          OW 
ATOM    906  HW1 SOL    62       6.604   5.406  10.110  1.00  0.00          HW1
ATOM    907  HW2 SOL    62       6.164   3.836  10.090  1.00  0.00          HW2
ATOM    908  OW  SOL    63      13.864   8.126  12.630  1.00  0.00          OW 
ATOM    909  HW1 SOL    63      14.194   8.516  13.490  1.00  0.00          HW1
ATOM    910  HW2 SOL    63      14.624   8.056  11.980  1.00  0.00          HW2
ATOM    911  OW  SOL    64       4.604  10.386  13.660  1.00  0.00          OW 
ATOM    912  HW1 SOL    64       4.364  10.016  12.760  1.00  0.00          HW1
ATOM    913  HW2 SOL    64       5.594  10.546  13.700  1.00  0.00          HW2
ATOM    914  OW  SOL    65      11.714   8.546   3.190  1.00  0.00          OW 
ATOM    915  HW1 SOL    65      12.284   7.896   3.690  1.00  0.00          HW1
ATOM    916  HW2 SOL    65      11.554   8.216   2.260  1.00  0.00          HW2
ATOM    917  OW  SOL    66      13.044  16.316  14.200  1.00  0.00          OW 
ATOM    918  HW1 SOL    66      13.494  15.416  14.170  1.00  0.00          HW1
ATOM    919  HW2 SOL    66      12.104  16.206  14.530  1.00  0.00          HW2
ATOM    920  OW  SOL    67       6.074  11.536   8.070  1.00  0.00          OW 
ATOM    921  HW1 SOL    67       6.024  11.906   8.990  1.00  0.00          HW1
ATOM    922  HW2 SOL    67       5.354  10.846   7.950  1.00  0.00          HW2
ATOM    923  OW  SOL    68      15.364  10.536  10.570  1.00  0.00          OW 
ATOM    924  HW1 SOL    68      16.344  10.316  10.640  1.00  0.00          HW1
ATOM    925  HW2 SOL    68      15.054  10.366   9.640  1.00  0.00          HW2
ATOM    926  OW  SOL    69      17.034  11.956   8.270  1.00  0.00          OW 
ATOM    927  HW1 SOL    69      17.704  11.346   8.700  1.00  0.00          HW1
ATOM    928  HW2 SOL    69      16.304  12.146   8.920  1.00  0.00          HW2
ATOM    929  OW  SOL    70      18.104   5.836   2.730  1.00  0.00          OW 
ATOM    930  HW1 SOL    70      17.874   5.586   1.790  1.00  0.00          HW1
ATOM    931  HW2 SOL    70      18.714   5.146   3.120  1.00  0.00          HW2
ATOM    932  OW  SOL    71       4.114  15.216   5.110  1.00  0.00          OW 
ATOM    933  HW1 SOL    71       4.394  14.786   5.960  1.00  0.00          HW1
ATOM    934  HW2 SOL    71       4.364  16.176   5.120  1.00  0.00          HW2
ATOM    935  OW  SOL    72      17.254   4.716  18.640  1.00  0.00          OW 
ATOM    936  HW1 SOL    72      18.154   4.856  18.220  1.00  0.00          HW1
ATOM    937  HW2 SOL    72      16.544   4.736  17.930  1.00  0.00          HW2
ATOM    938  OW  SOL    73      18.444  14.346  18.390  1.00  0.00          OW 
ATOM    939  HW1 SOL    73      18.194  14.256  17.430  1.00  0.00          HW1
ATOM    940  HW2 SOL    73      18.924  13.526  18.700  1.00  0.00          HW2
ATOM    941  OW  SOL    74      14.614   9.956  14.520  1.00  0.00          OW 
ATOM    942  HW1 SOL    74      13.804   9.966  15.100  1.00  0.00          HW1
ATOM    943  HW2 SOL    74      14.644  10.786  13.970  1.00  0.00          HW2
ATOM    944  OW  SOL    75       4.944   2.576   9.810  1.00  0.00          OW 
ATOM    945  HW1 SOL    75       5.264   1.816  10.380  1.00  0.00          HW1
ATOM    946  HW2 SOL    75       4.024   2.846  10.110  1.00  0.00          HW2
ATOM    947  OW  SOL    76      12.194   9.666  11.110  1.00  0.00          OW 
ATOM    948  HW1 SOL    76      12.684  10.506  10.900  1.00  0.00          HW1
ATOM    949  HW2 SOL    76      12.814   9.016  11.560  1.00  0.00          HW2
ATOM    950  OW  SOL    77       2.874   6.396  17.330  1.00  0.00          OW 
ATOM    951  HW1 SOL    77       3.084   7.136  16.680  1.00  0.00          HW1
ATOM    952  HW2 SOL    77       3.554   6.396  18.060  1.00  0.00          HW2
ATOM    953  OW  SOL    78      13.814   2.216  16.810  1.00  0.00          OW 
ATOM    954  HW1 SOL    78      13.104   1.946  17.460  1.00  0.00          HW1
ATOM    955  HW2 SOL    78      13.554   1.936  15.880  1.00  0.00          HW2
ATOM    956  OW  SOL    79       3.314   8.666  15.310  1.00  0.00          OW 
ATOM    957  HW1 SOL    79       3.754   9.306  14.670  1.00  0.00          HW1
ATOM    958  HW2 SOL    79       2.814   9.186  16.010  1.00  0.00          HW2
ATOM    959  OW  SOL    80      10.004  14.876   4.640  1.00  0.00          OW 
ATOM    960  HW1 SOL    80      10.924  14.866   4.230  1.00  0.00          HW1
ATOM    961  HW2 SOL    80       9.944  15.616   5.310  1.00  0.00          HW2
ATOM    962  OW  SOL    81      14.834  11.536   2.250  1.00  0.00          OW 
ATOM    963  HW1 SOL    81      15.214  10.696   2.620  1.00  0.00          HW1
ATOM    964  HW2 SOL    81      13.954  11.726   2.690  1.00  0.00          HW2
ATOM    965  OW  SOL    82      17.884  13.856  15.820  1.00  0.00          OW 
ATOM    966  HW1 SOL    82      17.564  14.576  15.200  1.00  0.00          HW1
ATOM    967  HW2 SOL    82      18.124  13.046  15.290  1.00  0.00          HW2
ATOM    968  OW  SOL    83       4.894   2.426  18.070  1.00  0.00          OW 
ATOM    969  HW1 SOL    83       4.344   1.586  18.000  1.00  0.00          HW1
ATOM    970  HW2 SOL    83       5.154   2.716  17.150  1.00  0.00          HW2
ATOM    971  OW  SOL    84       9.174  17.646  13.170  1.00  0.00          OW 
ATOM    972  HW1 SOL    84       9.594  17.006  13.810  1.00  0.00          HW1
ATOM    973  HW2 SOL    84       8.794  17.136  12.390  1.00  0.00          HW2
ATOM    974  OW  SOL    85      14.104   4.546  11.140  1.00  0.00          OW 
ATOM    975  HW1 SOL    85      13.234   4.396  11.610  1.00  0.00          HW1
ATOM    976  HW2 SOL    85      13.934   4.806  10.190  1.00  0.00          HW2
ATOM    977  OW  SOL    86       7.244   3.496  15.970  1.00  0.00          OW 
ATOM    978  HW1 SOL    86       8.234   3.576  16.110  1.00  0.00          HW1
ATOM    979  HW2 SOL    86       6.794   4.336  16.280  1.00  0.00          HW2
ATOM    980  OW  SOL    87       4.504  15.066  10.180  1.00  0.00          OW 
ATOM    981  HW1 SOL    87       3.964  14.856  10.990  1.00  0.00          HW1
ATOM    982  HW2 SOL    87       5.414  14.656  10.270  1.00  0.00          HW2
ATOM    983  OW  SOL    88      14.494  11.876  12.680  1.00  0.00          OW 
ATOM    984  HW1 SOL    88      14.764  11.286  11.930  1.00  0.00          HW1
ATOM    985  HW2 SOL    88      14.494  12.826  12.370  1.00  0.00          HW2
ATOM    986  OW  SOL    89       8.144   2.926   6.660  1.00  0.00          OW 
ATOM    987  HW1 SOL    89       9.054   2.536   6.530  1.00  0.00          HW1
ATOM    988  HW2 SOL    89       8.224   3.886   6.900  1.00  0.00          HW2
ATOM    989  OW  SOL    90       6.524   6.986   7.030  1.00  0.00          OW 
ATOM    990  HW1 SOL    90       6.794   7.326   6.130  1.00  0.00          HW1
ATOM    991  HW2 SOL    90       7.314   6.606   7.490  1.00  0.00          HW2
ATOM    992  OW  SOL    91      18.374  10.206   4.800  1.00  0.00          OW 
ATOM    993  HW1 SOL    91      18.624  10.006   3.850  1.00  0.00          HW1
ATOM    994  HW2 SOL    91      19.094  10.766   5.220  1.00  0.00          HW2
ATOM    995  OW  SOL    92      13.324  17.446   3.290  1.00  0.00          OW 
ATOM    996  HW1 SOL    92      14.184  17.566   3.790  1.00  0.00          HW1
ATOM    997  HW2 SOL    92      12.904  16.576   3.560  1.00  0.00          HW2
ATOM    998  OW  SOL    93       3.344  13.176   3.400  1.00  0.00          OW 
ATOM    999  HW1 SOL    93       3.554  13.916   4.040  1.00  0.00          HW1
ATOM   1000  HW2 SOL    93       2.454  13.346   2.970  1.00  0.00          HW2
ATOM   1001  OW  SOL    94       9.864   6.336   4.090  1.00  0.00          OW 
ATOM   1002  HW1 SOL    94       9.404   7.156   3.750  1.00  0.00          HW1
ATOM   1003  HW2 SOL    94      10.844   6.526   4.180  1.00  0.00          HW2
ATOM   1004  OW  SOL    95      14.884  14.686  18.050  1.00  0.00          OW 
ATOM   1005  HW1 SOL    95      15.004  15.346  17.310  1.00  0.00          HW1
ATOM   1006  HW2 SOL    95      15.344  15.026  18.880  1.00  0.00          HW2
ATOM   1007  OW  SOL    96       3.124   4.176  13.280  1.00  0.00          OW 
ATOM   1008  HW1 SOL    96       3.624   4.946  13.680  1.00  0.00          HW1
ATOM   1009  HW2 SOL    96       2.174   4.196  13.600  1.00  0.00          HW2
ATOM   1010  OW  SOL    97       3.324   5.146   2.200  1.00  0.00          OW 
ATOM   1011  HW1 SOL    97       3.794   5.276   3.070  1.00  0.00          HW1
ATOM   1012  HW2 SOL    97       2.664   4.406   2.290  1.00  0.00          HW2
ATOM   1013  OW  SOL    98       6.424  15.706  14.120  1.00  0.00          OW 
ATOM   1014  HW1 SOL    98       6.114  16.316  14.850  1.00  0.00          HW1
ATOM   1015  HW2 SOL    98       6.924  16.226  13.430  1.00  0.00          HW2
ATOM   1016  OW  SOL    99      12.764   5.796   4.070  1.00  0.00          OW 
ATOM   1017  HW1 SOL    99      12.554   5.356   3.200  1.00  0.00          HW1
ATOM   1018  HW2 SOL    99      13.734   6.056   4.100  1.00  0.00          HW2
ATOM   1019  OW  SOL   100      13.244  16.826   6.760  1.00  0.00          OW 
ATOM   1020  HW1 SOL   100      13.924  17.376   6.290  1.00  0.00          HW1
ATOM   1021  HW2 SOL   100      13.644  15.946   7.030  1.00  0.00          HW2
ATOM   1022  OW  SOL   101       6.474  17.106   7.480  1.00  0.00          OW 
ATOM   1023  HW1 SOL   101       5.554  17.486   7.430  1.00  0.00          HW1
ATOM   1024  HW2 SOL   101       7.074  17.576   6.830  1.00  0.00          HW2
ATOM   1025  OW  SOL   102      14.264   9.816   8.180  1.00  0.00          OW 
ATOM   1026  HW1 SOL   102      13.844   9.246   7.480  1.00  0.00          HW1
ATOM   1027  HW2 SOL   102      13.604  10.506   8.500  1.00  0.00          HW2
ATOM   1028  OW  SOL   103       2.694  14.566  12.150  1.00  0.00          OW 
ATOM   1029  HW1 SOL   103       2.824  13.726  12.690  1.00  0.00          HW1
ATOM   1030  HW2 SOL   103       2.404  15.306  12.750  1.00  0.00          HW2
ATOM   1031  OW  SOL   104      12.294  11.446   3.090  1.00  0.00          OW 
ATOM   1032  HW1 SOL   104      12.064  11.816   3.990  1.00  0.00          HW1
ATOM   1033  HW2 SOL   104      11.994  10.496   3.030  1.00  0.00          HW2
ATOM   1034  OW  SOL   105       9.594   3.796   3.600  1.00  0.00          OW 
ATOM   1035  HW1 SOL   105      10.124   3.306   4.280  1.00  0.00          HW1
ATOM   1036  HW2 SOL   105       9.814   4.776   3.650  1.00  0.00          HW2
ATOM   1037  OW  SOL   106      12.294   9.946  15.580  1.00  0.00          OW 
ATOM   1038  HW1 SOL   106      12.184  10.886  15.910  1.00  0.00          HW1
ATOM   1039  HW2 SOL   106      12.244   9.316  16.350  1.00  0.00          HW2
ATOM   1040  OW  SOL   107       6.824  12.986  13.140  1.00  0.00          OW 
ATOM   1041  HW1 SOL   107       6.844  12.226  13.780  1.00  0.00          HW1
ATOM   1042  HW2 SOL   107       6.344  13.756  13.540  1.00  0.00          HW2
ATOM   1043  OW  SOL   108       9.194   5.876   6.830  1.00  0.00          OW 
ATOM   1044  HW1 SOL   108       9.334   6.146   5.880  1.00  0.00          HW1
ATOM   1045  HW2 SOL   108      10.024   6.096   7.360  1.00  0.00          HW2
ATOM   1046  OW  SOL   109      12.724  18.296   8.820  1.00  0.00          OW 
ATOM   1047  HW1 SOL   109      13.484  18.736   9.300  1.00  0.00          HW1
ATOM   1048  HW2 SOL   109      13.074  17.826   8.000  1.00  0.00          HW2
ATOM   1049  OW  SOL   110       6.004  12.056  10.650  1.00  0.00          OW 
ATOM   1050  HW1 SOL   110       5.394  11.306  10.880  1.00  0.00          HW1
ATOM   1051  HW2 SOL   110       6.224  12.576  11.480  1.00  0.00          HW2
ATOM   1052  OW  SOL   111       3.634  17.696   9.820  1.00  0.00          OW 
ATOM   1053  HW1 SOL   111       3.974  16.766   9.970  1.00  0.00          HW1
ATOM   1054  HW2 SOL   111       3.814  17.966   8.870  1.00  0.00          HW2
ATOM   1055  OW  SOL   112      14.334  13.466   8.860  1.00  0.00          OW 
ATOM   1056  HW1 SOL   112      14.154  13.916   9.740  1.00  0.00          HW1
ATOM   1057  HW2 SOL   112      14.754  14.116   8.230  1.00  0.00          HW2
ATOM   1058  OW  SOL   113       2.204  11.386   5.550  1.00  0.00          OW 
ATOM   1059  HW1 SOL   113       2.204  12.026   6.320  1.00  0.00          HW1
ATOM   1060  HW2 SOL   113       2.484  11.866   4.720  1.00  0.00          HW2
ATOM   1061  OW  SOL   114       9.304   3.956  11.400  1.00  0.00          OW 
ATOM   1062  HW1 SOL   114       8.374   4.166  11.090  1.00  0.00          HW1
ATOM   1063  HW2 SOL   114       9.404   2.966  11.530  1.00  0.00          HW2
ATOM   1064  OW  SOL   115      10.104   8.706  18.670  1.00  0.00          OW 
ATOM   1065  HW1 SOL   115       9.684   7.846  18.400  1.00  0.00          HW1
ATOM   1066  HW2 SOL   115      11.044   8.736  18.330  1.00  0.00          HW2
ATOM   1067  OW  SOL   116      14.264   6.376  18.500  1.00  0.00          OW 
ATOM   1068  HW1 SOL   116      14.924   7.116  18.590  1.00  0.00          HW1
ATOM   1069  HW2 SOL   116      14.704   5.586  18.080  1.00  0.00          HW2
ATOM   1070  OW  SOL   117      11.114  14.516   8.000  1.00  0.00          OW 
ATOM   1071  HW1 SOL   117      11.704  14.116   7.300  1.00  0.00          HW1
ATOM   1072  HW2 SOL   117      10.534  15.226   7.590  1.00  0.00          HW2
ATOM   1073  OW  SOL   118      17.374  15.036  12.650  1.00  0.00          OW 
ATOM   1074  HW1 SOL   118      17.444  14.146  12.190  1.00  0.00          HW1
ATOM   1075  HW2 SOL   118      16.434  15.376  12.570  1.00  0.00          HW2
ATOM   1076  OW  SOL   119       7.174  15.356   2.840  1.00  0.00          OW 
ATOM   1077  HW1 SOL   119       6.794  14.666   3.460  1.00  0.00          HW1
ATOM   1078  HW2 SOL   119       7.994  14.996   2.400  1.00  0.00          HW2
ATOM   1079  OW  SOL   120      11.744   6.336   8.220  1.00  0.00          OW 
ATOM   1080  HW1 SOL   120      11.444   6.906   8.980  1.00  0.00          HW1
ATOM   1081  HW2 SOL   120      11.674   5.366   8.480  1.00  0.00          HW2
ATOM   1082  OW  SOL   121      15.934  13.956   3.470  1.00  0.00          OW 
ATOM   1083  HW1 SOL   121      15.594  13.066   3.170  1.00  0.00          HW1
ATOM   1084  HW2 SOL   121      16.194  14.496   2.670  1.00  0.00          HW2
ATOM   1085  OW  SOL   122      18.524   7.476   5.430  1.00  0.00          OW 
ATOM   1086  HW1 SOL   122      18.284   7.296   4.480  1.00  0.00          HW1
ATOM   1087  HW2 SOL   122      18.824   8.416   5.530  1.00  0.00          HW2
ATOM   1088  OW  SOL   123      13.954  14.316  11.310  1.00  0.00          OW 
ATOM   1089  HW1 SOL   123      14.564  15.116  11.350  1.00  0.00          HW1
ATOM   1090  HW2 SOL   123      13.004  14.626  11.380  1.00  0.00          HW2
ATOM   1091  OW  SOL   124      10.814   2.066   5.440  1.00  0.00          OW 
ATOM   1092  HW1 SOL   124      11.034   1.456   6.200  1.00  0.00          HW1
ATOM   1093  HW2 SOL   124      10.914   1.576   4.580  1.00  0.00          HW2
ATOM   1094  OW  SOL   125       3.624  17.866  12.490  1.00  0.00          OW 
ATOM   1095  HW1 SOL   125       2.764  17.556  12.910  1.00  0.00          HW1
ATOM   1096  HW2 SOL   125       3.584  17.726  11.500  1.00  0.00          HW2
ATOM   1097  OW  SOL   126       8.194   8.166   2.320  1.00  0.00          OW 
ATOM   1098  HW1 SOL   126       8.804   8.466   1.590  1.00  0.00          HW1
ATOM   1099  HW2 SOL   126       7.814   7.276   2.100  1.00  0.00          HW2
ATOM   1100  OW  SOL   127       3.124   8.006   2.060  1.00  0.00          OW 
ATOM   1101  HW1 SOL   127       3.964   8.056   1.520  1.00  0.00          HW1
ATOM   1102  HW2 SOL   127       2.894   7.046   2.240  1.00  0.00          HW2
ATOM   1103  OW  SOL   128      16.104   7.316   7.940  1.00  0.00          OW 
ATOM   1104  HW1 SOL   128      15.544   8.126   8.030  1.00  0.00          HW1
ATOM   1105  HW2 SOL   128      16.624   7.356   7.080  1.00  0.00          HW2
ATOM   1106  OW  SOL   129      18.254  10.176  10.730  1.00  0.00          OW 
ATOM   1107  HW1 SOL   129      18.764  10.186   9.870  1.00  0.00          HW1
ATOM   1108  HW2 SOL   129      18.814   9.756  11.440  1.00  0.00          HW2
ATOM   1109  OW  SOL   130       7.864  10.666  14.630  1.00  0.00          OW 
ATOM   1110  HW1 SOL   130       8.594  10.496  13.960  1.00  0.00          HW1
ATOM   1111  HW2 SOL   130       7.554   9.796  15.010  1.00  0.00          HW2
ATOM   1112  OW  SOL   131       4.484   6.426  14.170  1.00  0.00          OW 
ATOM   1113  HW1 SOL   131       5.154   6.546  13.430  1.00  0.00          HW1
ATOM   1114  HW2 SOL   131       4.084   7.316  14.400  1.00  0.00          HW2
ATOM   1115  OW  SOL   132      10.524   8.636   9.290  1.00  0.00          OW 
ATOM   1116  HW1 SOL   132      10.114   7.896   9.820  1.00  0.00          HW1
ATOM   1117  HW2 SOL   132      11.164   9.146   9.870  1.00  0.00          HW2
ATOM   1118  OW  SOL   133       3.404  18.586  16.120  1.00  0.00          OW 
ATOM   1119  HW1 SOL   133       4.004  17.776  16.140  1.00  0.00          HW1
ATOM   1120  HW2 SOL   133       3.804  19.276  15.520  1.00  0.00          HW2
ATOM   1121  OW  SOL   134      17.524   3.426   5.000  1.00  0.00          OW 
ATOM   1122  HW1 SOL   134      17.474   3.756   5.950  1.00  0.00          HW1
ATOM   1123  HW2 SOL   134      16.664   3.616   4.540  1.00  0.00          HW2
ATOM   1124  OW  SOL   135      15.944   6.856  10.940  1.00  0.00          OW 
ATOM   1125  HW1 SOL   135      16.034   6.956   9.950  1.00  0.00          HW1
ATOM   1126  HW2 SOL   135      15.544   5.966  11.150  1.00  0.00          HW2
ATOM   1127  OW  SOL   136       7.104   7.896   4.720  1.00  0.00          OW 
ATOM   1128  HW1 SOL   136       7.634   7.996   3.880  1.00  0.00          HW1
ATOM   1129  HW2 SOL   136       6.834   8.796   5.060  1.00  0.00          HW2
ATOM   1130  OW  SOL   137      11.854  12.576  16.600  1.00  0.00          OW 
ATOM   1131  HW1 SOL   137      11.064  13.086  16.260  1.00  0.00          HW1
ATOM   1132  HW2 SOL   137      11.764  12.426  17.580  1.00  0.00          HW2
ATOM   1133  OW  SOL   138       2.544   6.816   9.710  1.00  0.00          OW 
ATOM   1134  HW1 SOL   138       2.604   5.886  10.080  1.00  0.00          HW1
ATOM   1135  HW2 SOL   138       1.954   6.816   8.910  1.00  0.00          HW2
ATOM   1136  OW  SOL   139      18.384  18.416  12.310  1.00  0.00          OW 
ATOM   1137  HW1 SOL   139      19.014  18.796  11.630  1.00  0.00          HW1
ATOM   1138  HW2 SOL   139      18.784  17.586  12.700  1.00  0.00          HW2
ATOM   1139  OW  SOL   140       5.644   6.766   9.840  1.00  0.00          OW 
ATOM   1140  HW1 SOL   140       4.724   7.136   9.910  1.00  0.00          HW1
ATOM   1141  HW2 SOL   140       6.024   6.966   8.940  1.00  0.00          HW2
ATOM   1142  OW  SOL   141      12.944   3.576   5.680  1.00  0.00          OW 
ATOM   1143  HW1 SOL   141      12.814   4.506   5.340  1.00  0.00          HW1
ATOM   1144  HW2 SOL   141      12.104   3.056   5.550  1.00  0.00          HW2
ATOM   1145  OW  SOL   142       6.744   3.616   3.670  1.00  0.00          OW 
ATOM   1146  HW1 SOL   142       7.344   3.646   4.470  1.00  0.00          HW1
ATOM   1147  HW2 SOL   142       5.994   4.256   3.800  1.00  0.00          HW2
ATOM   1148  OW  SOL   143      15.124   5.566  14.310  1.00  0.00          OW 
ATOM   1149  HW1 SOL   143      15.544   4.986  13.610  1.00  0.00          HW1
ATOM   1150  HW2 SOL   143      14.684   6.356  13.870  1.00  0.00          HW2
ATOM   1151  OW  SOL   144       7.694  13.166   4.590  1.00  0.00          OW 
ATOM   1152  HW1 SOL   144       8.424  13.856   4.630  1.00  0.00          HW1
ATOM   1153  HW2 SOL   144       7.974  12.416   4.000  1.00  0.00          HW2
ATOM   1154  OW  SOL   145      11.774   4.176  12.300  1.00  0.00          OW 
ATOM   1155  HW1 SOL   145      10.814   4.186  12.030  1.00  0.00          HW1
ATOM   1156  HW2 SOL   145      11.894   4.706  13.140  1.00  0.00          HW2
ATOM   1157  OW  SOL   146      15.944  11.346   5.670  1.00  0.00          OW 
ATOM   1158  HW1 SOL   146      16.844  11.186   5.270  1.00  0.00          HW1
ATOM   1159  HW2 SOL   146      16.024  11.396   6.660  1.00  0.00          HW2
ATOM   1160  OW  SOL   147       9.974  12.766   9.730  1.00  0.00          OW 
ATOM   1161  HW1 SOL   147       9.054  12.486   9.440  1.00  0.00          HW1
ATOM   1162  HW2 SOL   147      10.284  13.536   9.170  1.00  0.00          HW2
ATOM   1163  OW  SOL   148       5.004  17.876   4.760  1.00  0.00          OW 
ATOM   1164  HW1 SOL   148       4.434  18.396   4.130  1.00  0.00          HW1
ATOM   1165  HW2 SOL   148       5.964  17.996   4.520  1.00  0.00          HW2
ATOM   1166  OW  SOL   149       9.944  10.976  12.580  1.00  0.00          OW 
ATOM   1167  HW1 SOL   149       9.774  11.806  12.040  1.00  0.00          HW1
ATOM   1168  HW2 SOL   149      10.844  10.606  12.360  1.00  0.00          HW2
ATOM   1169  OW  SOL   150       2.434   4.046  10.590  1.00  0.00          OW 
ATOM   1170  HW1 SOL   150       1.444   3.936  10.610  1.00  0.00          HW1
ATOM   1171  HW2 SOL   150       2.774   4.196  11.520  1.00  0.00          HW2
ATOM   1172  OW  SOL   151      15.354  17.736   5.090  1.00  0.00          OW 
ATOM   1173  HW1 SOL   151      15.914  18.546   4.920  1.00  0.00          HW1
ATOM   1174  HW2 SOL   151      15.944  16.936   5.120  1.00  0.00          HW2
ATOM   1175  OW  SOL   152      16.384  14.966   7.860  1.00  0.00          OW 
ATOM   1176  HW1 SOL   152      16.574  15.616   8.600  1.00  0.00          HW1
ATOM   1177  HW2 SOL   152      16.984  14.166   7.950  1.00  0.00          HW2
ATOM   1178  OW  SOL   153       5.104   2.896   7.110  1.00  0.00          OW 
ATOM   1179  HW1 SOL   153       5.014   2.796   8.100  1.00  0.00          HW1
ATOM   1180  HW2 SOL   153       6.064   2.826   6.850  1.00  0.00          HW2
ATOM   1181  OW  SOL   154      13.124   8.106   6.380  1.00  0.00          OW 
ATOM   1182  HW1 SOL   154      12.214   8.516   6.360  1.00  0.00          HW1
ATOM   1183  HW2 SOL   154      13.054   7.166   6.700  1.00  0.00          HW2
ATOM   1184  OW  SOL   155       7.344  18.146   3.320  1.00  0.00          OW 
ATOM   1185  HW1 SOL   155       7.074  17.256   2.950  1.00  0.00          HW1
ATOM   1186  HW2 SOL   155       7.354  18.826   2.590  1.00  0.00          HW2
ATOM   1187  OW  SOL   156       2.854  12.566  13.890  1.00  0.00          OW 
ATOM   1188  HW1 SOL   156       3.504  11.826  13.780  1.00  0.00          HW1
ATOM   1189  HW2 SOL   156       3.054  13.066  14.730  1.00  0.00          HW2
ATOM   1190  OW  SOL   157      15.164  16.766  15.920  1.00  0.00          OW 
ATOM   1191  HW1 SOL   157      15.664  17.616  15.730  1.00  0.00          HW1
ATOM   1192  HW2 SOL   157      14.284  16.786  15.440  1.00  0.00          HW2
ATOM   1193  OW  SOL   158       8.374  12.736   7.200  1.00  0.00          OW 
ATOM   1194  HW1 SOL   158       8.204  13.046   6.260  1.00  0.00          HW1
ATOM   1195  HW2 SOL   158       7.534  12.366   7.580  1.00  0.00          HW2
ATOM   1196  OW  SOL   159      17.814   4.436   9.560  1.00  0.00          OW 
ATOM   1197  HW1 SOL   159      17.354   4.586  10.440  1.00  0.00          HW1
ATOM   1198  HW2 SOL   159      18.254   5.286   9.260  1.00  0.00          HW2
ATOM   1199  OW  SOL   160       4.684   9.206   7.980  1.00  0.00          OW 
ATOM   1200  HW1 SOL   160       3.724   9.096   7.710  1.00  0.00          HW1
ATOM   1201  HW2 SOL   160       5.244   8.536   7.500  1.00  0.00          HW2
ATOM   1202  OW  SOL   161       9.214   6.386  17.910  1.00  0.00          OW 
ATOM   1203  HW1 SOL   161       8.504   6.266  17.210  1.00  0.00          HW1
ATOM   1204  HW2 SOL   161       9.224   5.596  18.510  1.00  0.00          HW2
ATOM   1205  OW  SOL   162      11.434   3.836   9.220  1.00  0.00          OW 
ATOM   1206  HW1 SOL   162      10.784   3.106   9.010  1.00  0.00          HW1
ATOM   1207  HW2 SOL   162      11.474   3.976  10.200  1.00  0.00          HW2
ATOM   1208  OW  SOL   163      10.014   3.096  15.930  1.00  0.00          OW 
ATOM   1209  HW1 SOL   163      10.004   2.626  16.810  1.00  0.00          HW1
ATOM   1210  HW2 SOL   163      10.834   2.816  15.420  1.00  0.00          HW2
ATOM   1211  OW  SOL   164      15.944   4.606   7.020  1.00  0.00          OW 
ATOM   1212  HW1 SOL   164      15.164   4.106   7.400  1.00  0.00          HW1
ATOM   1213  HW2 SOL   164      15.914   5.556   7.330  1.00  0.00          HW2
ATOM   1214  OW  SOL   165       8.844  11.236   3.050  1.00  0.00          OW 
ATOM   1215  HW1 SOL   165       8.804  10.336   3.490  1.00  0.00          HW1
ATOM   1216  HW2 SOL   165       8.874  11.126   2.060  1.00  0.00          HW2
ATOM   1217  OW  SOL   166      13.504  13.556  14.600  1.00  0.00          OW 
ATOM   1218  HW1 SOL   166      13.804  12.836  13.980  1.00  0.00          HW1
ATOM   1219  HW2 SOL   166      13.114  13.156  15.430  1.00  0.00          HW2
ATOM   1220  OW  SOL   167      12.394  14.786   3.580  1.00  0.00          OW 
ATOM   1221  HW1 SOL   167      12.774  14.196   4.300  1.00  0.00          HW1
ATOM   1222  HW2 SOL   167      12.794  14.526   2.700  1.00  0.00          HW2
ATOM   1223  OW  SOL   168      17.344   6.556  16.270  1.00  0.00          OW 
ATOM   1224  HW1 SOL   168      17.664   6.656  15.330  1.00  0.00          HW1
ATOM   1225  HW2 SOL   168      16.554   5.936  16.290  1.00  0.00          HW2
ATOM   1226  OW  SOL   169      16.924   3.996  12.410  1.00  0.00          OW 
ATOM   1227  HW1 SOL   169      16.464   3.126  12.580  1.00  0.00          HW1
ATOM   1228  HW2 SOL   169      17.834   3.966  12.820  1.00  0.00          HW2
ATOM   1229  OW  SOL   170      15.404   6.366   3.620  1.00  0.00          OW 
ATOM   1230  HW1 SOL   170      15.354   7.186   4.190  1.00  0.00          HW1
ATOM   1231  HW2 SOL   170      16.294   6.336   3.170  1.00  0.00          HW2
ATOM   1232  OW  SOL   171       4.124   9.836  11.080  1.00  0.00          OW 
ATOM   1233  HW1 SOL   171       4.474   9.426  10.240  1.00  0.00          HW1
ATOM   1234  HW2 SOL   171       3.224   9.456  11.280  1.00  0.00          HW2
ATOM   1235  OW  SOL   172       3.604  13.846  16.310  1.00  0.00          OW 
ATOM   1236  HW1 SOL   172       3.014  14.646  16.350  1.00  0.00          HW1
ATOM   1237  HW2 SOL   172       3.754  13.496  17.240  1.00  0.00          HW2
ATOM   1238  OW  SOL   173       6.534  11.526  18.220  1.00  0.00          OW 
ATOM   1239  HW1 SOL   173       5.694  11.516  18.760  1.00  0.00          HW1
ATOM   1240  HW2 SOL   173       6.554  12.356  17.660  1.00  0.00          HW2
ATOM   1241  OW  SOL   174      17.974   7.156  12.770  1.00  0.00          OW 
ATOM   1242  HW1 SOL   174      17.204   6.806  12.230  1.00  0.00          HW1
ATOM   1243  HW2 SOL   174      17.654   7.866  13.390  1.00  0.00          HW2
ATOM   1244  OW  SOL   175      30.145  15.596  10.530  1.00  0.00          OW 
ATOM   1245  HW1 SOL   175      29.215  15.576  10.900  1.00  0.00          HW1
ATOM   1246  HW2 SOL   175      30.155  15.206   9.610  1.00  0.00          HW2
ATOM   1247  OW  SOL   176      28.035  12.996  15.870  1.00  0.00          OW 
ATOM   1248  HW1 SOL   176      27.215  13.426  16.260  1.00  0.00          HW1
ATOM   1249  HW2 SOL   176      27.755  12.266  15.240  1.00  0.00          HW2
ATOM   1250  OW  SOL   177      33.535   3.446   2.430  1.00  0.00          OW 
ATOM   1251  HW1 SOL   177      32.605   3.376   2.060  1.00  0.00          HW1
ATOM   1252  HW2 SOL   177      33.645   4.336   2.870  1.00  0.00          HW2
ATOM   1253  OW  SOL   178      24.775   5.806  16.430  1.00  0.00          OW 
ATOM   1254  HW1 SOL   178      24.205   5.646  17.240  1.00  0.00          HW1
ATOM   1255  HW2 SOL   178      24.185   5.906  15.630  1.00  0.00          HW2
ATOM   1256  OW  SOL   179      26.655  15.496  17.960  1.00  0.00          OW 
ATOM   1257  HW1 SOL   179      26.985  16.436  17.960  1.00  0.00          HW1
ATOM   1258  HW2 SOL   179      27.165  14.956  18.620  1.00  0.00          HW2
ATOM   1259  OW  SOL   180      20.575  16.346  16.570  1.00  0.00          OW 
ATOM   1260  HW1 SOL   180      21.145  17.126  16.320  1.00  0.00          HW1
ATOM   1261  HW2 SOL   180      19.975  16.606  17.330  1.00  0.00          HW2
ATOM   1262  OW  SOL   181      26.775  15.386  11.710  1.00  0.00          OW 
ATOM   1263  HW1 SOL   181      26.655  15.256  10.720  1.00  0.00          HW1
ATOM   1264  HW2 SOL   181      26.475  14.576  12.200  1.00  0.00          HW2
ATOM   1265  OW  SOL   182      36.345  17.296   9.010  1.00  0.00          OW 
ATOM   1266  HW1 SOL   182      36.305  18.056   9.660  1.00  0.00          HW1
ATOM   1267  HW2 SOL   182      36.565  17.656   8.100  1.00  0.00          HW2
ATOM   1268  OW  SOL   183      34.705   2.306   8.810  1.00  0.00          OW 
ATOM   1269  HW1 SOL   183      35.305   3.096   8.950  1.00  0.00          HW1
ATOM   1270  HW2 SOL   183      33.845   2.616   8.400  1.00  0.00          HW2
ATOM   1271  OW  SOL   184      23.825   5.746   4.170  1.00  0.00          OW 
ATOM   1272  HW1 SOL   184      24.065   6.686   4.430  1.00  0.00          HW1
ATOM   1273  HW2 SOL   184      23.665   5.206   4.990  1.00  0.00          HW2
ATOM   1274  OW  SOL   185      32.225  13.236   5.770  1.00  0.00          OW 
ATOM   1275  HW1 SOL   185      33.045  12.676   5.860  1.00  0.00          HW1
ATOM   1276  HW2 SOL   185      31.415  12.656   5.810  1.00  0.00          HW2
ATOM   1277  OW  SOL   186      25.255  13.786  16.770  1.00  0.00          OW 
ATOM   1278  HW1 SOL   186      24.515  14.246  16.270  1.00  0.00          HW1
ATOM   1279  HW2 SOL   186      25.765  14.466  17.300  1.00  0.00          HW2
ATOM   1280  OW  SOL   187      30.155   7.826  14.230  1.00  0.00          OW 
ATOM   1281  HW1 SOL   187      30.495   8.596  14.770  1.00  0.00          HW1
ATOM   1282  HW2 SOL   187      30.595   7.826  13.330  1.00  0.00          HW2
ATOM   1283  OW  SOL   188      20.495   4.106   7.680  1.00  0.00          OW 
ATOM   1284  HW1 SOL   188      20.965   4.106   8.560  1.00  0.00          HW1
ATOM   1285  HW2 SOL   188      20.015   3.236   7.570  1.00  0.00          HW2
ATOM   1286  OW  SOL   189      30.145   5.036  14.780  1.00  0.00          OW 
ATOM   1287  HW1 SOL   189      29.885   5.996  14.780  1.00  0.00          HW1
ATOM   1288  HW2 SOL   189      29.435   4.496  15.230  1.00  0.00          HW2
ATOM   1289  OW  SOL   190      34.045   8.556   5.170  1.00  0.00          OW 
ATOM   1290  HW1 SOL   190      33.125   8.386   5.520  1.00  0.00          HW1
ATOM   1291  HW2 SOL   190      34.325   9.476   5.430  1.00  0.00          HW2
ATOM   1292  OW  SOL   191      25.165  10.456   5.580  1.00  0.00          OW 
ATOM   1293  HW1 SOL   191      24.985  11.126   4.860  1.00  0.00          HW1
ATOM   1294  HW2 SOL   191      25.135  10.916   6.470  1.00  0.00          HW2
ATOM   1295  OW  SOL   192      29.065  15.746  15.030  1.00  0.00          OW 
ATOM   1296  HW1 SOL   192      28.615  14.866  15.200  1.00  0.00          HW1
ATOM   1297  HW2 SOL   192      29.055  16.286  15.870  1.00  0.00          HW2
ATOM   1298  OW  SOL   193      27.645   8.366  12.990  1.00  0.00          OW 
ATOM   1299  HW1 SOL   193      28.185   8.076  13.790  1.00  0.00          HW1
ATOM   1300  HW2 SOL   193      27.945   9.266  12.700  1.00  0.00          HW2
ATOM   1301  OW  SOL   194      28.115   6.656  10.570  1.00  0.00          OW 
ATOM   1302  HW1 SOL   194      27.925   5.696  10.780  1.00  0.00          HW1
ATOM   1303  HW2 SOL   194      27.785   7.236  11.320  1.00  0.00          HW2
ATOM   1304  OW  SOL   195      26.115  18.536  15.520  1.00  0.00          OW 
ATOM   1305  HW1 SOL   195      27.065  18.246  15.600  1.00  0.00          HW1
ATOM   1306  HW2 SOL   195      26.035  19.186  14.770  1.00  0.00          HW2
ATOM   1307  OW  SOL   196      28.975  16.686   6.750  1.00  0.00          OW 
ATOM   1308  HW1 SOL   196      29.855  16.556   7.200  1.00  0.00          HW1
ATOM   1309  HW2 SOL   196      28.845  17.656   6.530  1.00  0.00          HW2
ATOM   1310  OW  SOL   197      33.975   4.346  16.660  1.00  0.00          OW 
ATOM   1311  HW1 SOL   197      33.485   3.476  16.750  1.00  0.00          HW1
ATOM   1312  HW2 SOL   197      33.745   4.776  15.790  1.00  0.00          HW2
ATOM   1313  OW  SOL   198      22.155   2.976   5.010  1.00  0.00          OW 
ATOM   1314  HW1 SOL   198      22.525   2.246   4.430  1.00  0.00          HW1
ATOM   1315  HW2 SOL   198      22.675   3.026   5.860  1.00  0.00          HW2
ATOM   1316  OW  SOL   199      35.935   9.356  14.420  1.00  0.00          OW 
ATOM   1317  HW1 SOL   199      36.335  10.266  14.330  1.00  0.00          HW1
ATOM   1318  HW2 SOL   199      34.935   9.436  14.480  1.00  0.00          HW2
ATOM   1319  OW  SOL   200      21.095   8.616   6.940  1.00  0.00          OW 
ATOM   1320  HW1 SOL   200      21.335   9.216   6.180  1.00  0.00          HW1
ATOM   1321  HW2 SOL   200      21.165   7.666   6.640  1.00  0.00          HW2
ATOM   1322  OW  SOL   201      31.015  11.826   8.790  1.00  0.00          OW 
ATOM   1323  HW1 SOL   201      31.725  12.536   8.850  1.00  0.00          HW1
ATOM   1324  HW2 SOL   201      30.135  12.216   9.070  1.00  0.00          HW2
ATOM   1325  OW  SOL   202      25.895   7.836  15.120  1.00  0.00          OW 
ATOM   1326  HW1 SOL   202      25.485   7.606  14.240  1.00  0.00          HW1
ATOM   1327  HW2 SOL   202      25.715   7.096  15.770  1.00  0.00          HW2
ATOM   1328  OW  SOL   203      33.825  16.606  12.100  1.00  0.00          OW 
ATOM   1329  HW1 SOL   203      34.065  17.296  11.420  1.00  0.00          HW1
ATOM   1330  HW2 SOL   203      33.045  16.936  12.640  1.00  0.00          HW2
ATOM   1331  OW  SOL   204      24.985   7.316  12.470  1.00  0.00          OW 
ATOM   1332  HW1 SOL   204      25.875   7.776  12.500  1.00  0.00          HW1
ATOM   1333  HW2 SOL   204      24.775   7.076  11.520  1.00  0.00          HW2
ATOM   1334  OW  SOL   205      35.915  15.366   5.430  1.00  0.00          OW 
ATOM   1335  HW1 SOL   205      35.445  15.336   6.320  1.00  0.00          HW1
ATOM   1336  HW2 SOL   205      35.405  14.816   4.770  1.00  0.00          HW2
ATOM   1337  OW  SOL   206      23.165  14.006   7.520  1.00  0.00          OW 
ATOM   1338  HW1 SOL   206      22.965  14.436   8.400  1.00  0.00          HW1
ATOM   1339  HW2 SOL   206      23.945  13.386   7.610  1.00  0.00          HW2
ATOM   1340  OW  SOL   207      18.955  18.216   6.500  1.00  0.00          OW 
ATOM   1341  HW1 SOL   207      19.415  17.376   6.210  1.00  0.00          HW1
ATOM   1342  HW2 SOL   207      18.395  18.556   5.750  1.00  0.00          HW2
ATOM   1343  OW  SOL   208      19.135  13.416   3.200  1.00  0.00          OW 
ATOM   1344  HW1 SOL   208      18.365  13.756   3.740  1.00  0.00          HW1
ATOM   1345  HW2 SOL   208      18.795  12.906   2.410  1.00  0.00          HW2
ATOM   1346  OW  SOL   209      19.635  16.326  13.690  1.00  0.00          OW 
ATOM   1347  HW1 SOL   209      19.895  16.286  14.650  1.00  0.00          HW1
ATOM   1348  HW2 SOL   209      18.785  15.816  13.550  1.00  0.00          HW2
ATOM   1349  OW  SOL   210      28.605  17.426  17.290  1.00  0.00          OW 
ATOM   1350  HW1 SOL   210      29.595  17.306  17.380  1.00  0.00          HW1
ATOM   1351  HW2 SOL   210      28.365  18.376  17.500  1.00  0.00          HW2
ATOM   1352  OW  SOL   211      29.145   8.906   6.490  1.00  0.00          OW 
ATOM   1353  HW1 SOL   211      29.045   8.756   7.480  1.00  0.00          HW1
ATOM   1354  HW2 SOL   211      28.285   9.266   6.130  1.00  0.00          HW2
ATOM   1355  OW  SOL   212      36.495  12.796  11.350  1.00  0.00          OW 
ATOM   1356  HW1 SOL   212      37.085  13.426  10.860  1.00  0.00          HW1
ATOM   1357  HW2 SOL   212      36.685  11.856  11.060  1.00  0.00          HW2
ATOM   1358  OW  SOL   213      26.415  15.166   9.090  1.00  0.00          OW 
ATOM   1359  HW1 SOL   213      26.155  16.056   8.730  1.00  0.00          HW1
ATOM   1360  HW2 SOL   213      26.395  14.486   8.360  1.00  0.00          HW2
ATOM   1361  OW  SOL   214      22.845   2.136  14.850  1.00  0.00          OW 
ATOM   1362  HW1 SOL   214      23.675   1.846  14.370  1.00  0.00          HW1
ATOM   1363  HW2 SOL   214      22.355   2.806  14.290  1.00  0.00          HW2
ATOM   1364  OW  SOL   215      33.345  11.276  18.250  1.00  0.00          OW 
ATOM   1365  HW1 SOL   215      33.295  11.226  19.250  1.00  0.00          HW1
ATOM   1366  HW2 SOL   215      33.365  12.236  17.960  1.00  0.00          HW2
ATOM   1367  OW  SOL   216      19.305   5.256  14.170  1.00  0.00          OW 
ATOM   1368  HW1 SOL   216      18.845   5.976  13.650  1.00  0.00          HW1
ATOM   1369  HW2 SOL   216      19.265   5.456  15.150  1.00  0.00          HW2
ATOM   1370  OW  SOL   217      31.355   8.706  17.930  1.00  0.00          OW 
ATOM   1371  HW1 SOL   217      31.855   7.846  17.990  1.00  0.00          HW1
ATOM   1372  HW2 SOL   217      32.005   9.476  17.900  1.00  0.00          HW2
ATOM   1373  OW  SOL   218      21.495   6.196   5.840  1.00  0.00          OW 
ATOM   1374  HW1 SOL   218      21.555   5.426   6.480  1.00  0.00          HW1
ATOM   1375  HW2 SOL   218      20.975   5.936   5.040  1.00  0.00          HW2
ATOM   1376  OW  SOL   219      23.805  16.666  16.680  1.00  0.00          OW 
ATOM   1377  HW1 SOL   219      23.755  16.016  17.430  1.00  0.00          HW1
ATOM   1378  HW2 SOL   219      24.605  17.256  16.810  1.00  0.00          HW2
ATOM   1379  OW  SOL   220      32.455   3.356   8.050  1.00  0.00          OW 
ATOM   1380  HW1 SOL   220      31.955   3.366   7.190  1.00  0.00          HW1
ATOM   1381  HW2 SOL   220      31.825   3.176   8.810  1.00  0.00          HW2
ATOM   1382  OW  SOL   221      20.335   8.456  11.770  1.00  0.00          OW 
ATOM   1383  HW1 SOL   221      19.735   7.836  12.270  1.00  0.00          HW1
ATOM   1384  HW2 SOL   221      20.645   8.016  10.920  1.00  0.00          HW2
ATOM   1385  OW  SOL   222      29.865  12.166   5.760  1.00  0.00          OW 
ATOM   1386  HW1 SOL   222      29.065  12.766   5.630  1.00  0.00          HW1
ATOM   1387  HW2 SOL   222      29.765  11.676   6.620  1.00  0.00          HW2
ATOM   1388  OW  SOL   223      25.545   4.466  10.210  1.00  0.00          OW 
ATOM   1389  HW1 SOL   223      25.225   5.406  10.110  1.00  0.00          HW1
ATOM   1390  HW2 SOL   223      24.785   3.836  10.090  1.00  0.00          HW2
ATOM   1391  OW  SOL   224      32.485   8.126  12.630  1.00  0.00          OW 
ATOM   1392  HW1 SOL   224      32.815   8.516  13.490  1.00  0.00          HW1
ATOM   1393  HW2 SOL   224      33.245   8.056  11.980  1.00  0.00          HW2
ATOM   1394  OW  SOL   225      23.225  10.386  13.660  1.00  0.00          OW 
ATOM   1395  HW1 SOL   225      22.985  10.016  12.760  1.00  0.00          HW1
ATOM   1396  HW2 SOL   225      24.215  10.546  13.700  1.00  0.00          HW2
ATOM   1397  OW  SOL   226      30.335   8.546   3.190  1.00  0.00          OW 
ATOM   1398  HW1 SOL   226      30.905   7.896   3.690  1.00  0.00          HW1
ATOM   1399  HW2 SOL   226      30.175   8.216   2.260  1.00  0.00          HW2
ATOM   1400  OW  SOL   227      18.625   7.676  18.440  1.00  0.00          OW 
ATOM   1401  HW1 SOL   227      19.425   7.106  18.650  1.00  0.00          HW1
ATOM   1402  HW2 SOL   227      18.135   7.276  17.670  1.00  0.00          HW2
ATOM   1403  OW  SOL   228      31.665  16.316  14.200  1.00  0.00          OW 
ATOM   1404  HW1 SOL   228      32.115  15.416  14.170  1.00  0.00          HW1
ATOM   1405  HW2 SOL   228      30.725  16.206  14.530  1.00  0.00          HW2
ATOM   1406  OW  SOL   229      24.695  11.536   8.070  1.00  0.00          OW 
ATOM   1407  HW1 SOL   229      24.645  11.906   8.990  1.00  0.00          HW1
ATOM   1408  HW2 SOL   229      23.975  10.846   7.950  1.00  0.00          HW2
ATOM   1409  OW  SOL   230      33.985  10.536  10.570  1.00  0.00          OW 
ATOM   1410  HW1 SOL   230      34.965  10.316  10.640  1.00  0.00          HW1
ATOM   1411  HW2 SOL   230      33.675  10.366   9.640  1.00  0.00          HW2
ATOM   1412  OW  SOL   231      35.655  11.956   8.270  1.00  0.00          OW 
ATOM   1413  HW1 SOL   231      36.325  11.346   8.700  1.00  0.00          HW1
ATOM   1414  HW2 SOL   231      34.925  12.146   8.920  1.00  0.00          HW2
ATOM   1415  OW  SOL   232      36.725   5.836   2.730  1.00  0.00          OW 
ATOM   1416  HW1 SOL   232      36.495   5.586   1.790  1.00  0.00          HW1
ATOM   1417  HW2 SOL   232      37.335   5.146   3.120  1.00  0.00          HW2
ATOM   1418  OW  SOL   233      22.735  15.216   5.110  1.00  0.00          OW 
ATOM   1419  HW1 SOL   233      23.015  14.786   5.960  1.00  0.00          HW1
ATOM   1420  HW2 SOL   233      22.985  16.176   5.120  1.00  0.00          HW2
ATOM   1421  OW  SOL   234      35.875   4.716  18.640  1.00  0.00          OW 
ATOM   1422  HW1 SOL   234      36.775   4.856  18.220  1.00  0.00          HW1
ATOM   1423  HW2 SOL   234      35.165   4.736  17.930  1.00  0.00          HW2
ATOM   1424  OW  SOL   235      37.065  14.346  18.390  1.00  0.00          OW 
ATOM   1425  HW1 SOL   235      36.815  14.256  17.430  1.00  0.00          HW1
ATOM   1426  HW2 SOL   235      37.545  13.526  18.700  1.00  0.00          HW2
ATOM   1427  OW  SOL   236      33.235   9.956  14.520  1.00  0.00          OW 
ATOM   1428  HW1 SOL   236      32.425   9.966  15.100  1.00  0.00          HW1
ATOM   1429  HW2 SOL   236      33.265  10.786  13.970  1.00  0.00          HW2
ATOM   1430  OW  SOL   237      23.565   2.576   9.810  1.00  0.00          OW 
ATOM   1431  HW1 SOL   237      23.885   1.816  10.380  1.00  0.00          HW1
ATOM   1432  HW2 SOL   237      22.645   2.846  10.110  1.00  0.00          HW2
ATOM   1433  OW  SOL   238      30.815   9.666  11.110  1.00  0.00          OW 
ATOM   1434  HW1 SOL   238      31.305  10.506  10.900  1.00  0.00          HW1
ATOM   1435  HW2 SOL   238      31.435   9.016  11.560  1.00  0.00          HW2
ATOM   1436  OW  SOL   239      18.575  11.676  14.200  1.00  0.00          OW 
ATOM   1437  HW1 SOL   239      18.095  12.086  13.420  1.00  0.00          HW1
ATOM   1438  HW2 SOL   239      19.565  11.656  14.010  1.00  0.00          HW2
ATOM   1439  OW  SOL   240      19.985  16.146   5.420  1.00  0.00          OW 
ATOM   1440  HW1 SOL   240      19.185  15.536   5.450  1.00  0.00          HW1
ATOM   1441  HW2 SOL   240      20.795  15.616   5.180  1.00  0.00          HW2
ATOM   1442  OW  SOL   241      21.495   6.396  17.330  1.00  0.00          OW 
ATOM   1443  HW1 SOL   241      21.705   7.136  16.680  1.00  0.00          HW1
ATOM   1444  HW2 SOL   241      22.175   6.396  18.060  1.00  0.00          HW2
ATOM   1445  OW  SOL   242      32.435   2.216  16.810  1.00  0.00          OW 
ATOM   1446  HW1 SOL   242      31.725   1.946  17.460  1.00  0.00          HW1
ATOM   1447  HW2 SOL   242      32.175   1.936  15.880  1.00  0.00          HW2
ATOM   1448  OW  SOL   243      21.935   8.666  15.310  1.00  0.00          OW 
ATOM   1449  HW1 SOL   243      22.375   9.306  14.670  1.00  0.00          HW1
ATOM   1450  HW2 SOL   243      21.435   9.186  16.010  1.00  0.00          HW2
ATOM   1451  OW  SOL   244      19.545  14.806   9.560  1.00  0.00          OW 
ATOM   1452  HW1 SOL   244      19.135  15.626   9.170  1.00  0.00          HW1
ATOM   1453  HW2 SOL   244      20.185  15.066  10.290  1.00  0.00          HW2
ATOM   1454  OW  SOL   245      28.625  14.876   4.640  1.00  0.00          OW 
ATOM   1455  HW1 SOL   245      29.545  14.866   4.230  1.00  0.00          HW1
ATOM   1456  HW2 SOL   245      28.565  15.616   5.310  1.00  0.00          HW2
ATOM   1457  OW  SOL   246      33.455  11.536   2.250  1.00  0.00          OW 
ATOM   1458  HW1 SOL   246      33.835  10.696   2.620  1.00  0.00          HW1
ATOM   1459  HW2 SOL   246      32.575  11.726   2.690  1.00  0.00          HW2
ATOM   1460  OW  SOL   247      36.505  13.856  15.820  1.00  0.00          OW 
ATOM   1461  HW1 SOL   247      36.185  14.576  15.200  1.00  0.00          HW1
ATOM   1462  HW2 SOL   247      36.745  13.046  15.290  1.00  0.00          HW2
ATOM   1463  OW  SOL   248      19.395   9.706  16.930  1.00  0.00          OW 
ATOM   1464  HW1 SOL   248      18.675   9.756  16.240  1.00  0.00          HW1
ATOM   1465  HW2 SOL   248      19.155   9.016  17.620  1.00  0.00          HW2
ATOM   1466  OW  SOL   249      23.515   2.426  18.070  1.00  0.00          OW 
ATOM   1467  HW1 SOL   249      22.965   1.586  18.000  1.00  0.00          HW1
ATOM   1468  HW2 SOL   249      23.775   2.716  17.150  1.00  0.00          HW2
ATOM   1469  OW  SOL   250      27.795  17.646  13.170  1.00  0.00          OW 
ATOM   1470  HW1 SOL   250      28.215  17.006  13.810  1.00  0.00          HW1
ATOM   1471  HW2 SOL   250      27.415  17.136  12.390  1.00  0.00          HW2
ATOM   1472  OW  SOL   251      32.725   4.546  11.140  1.00  0.00          OW 
ATOM   1473  HW1 SOL   251      31.855   4.396  11.610  1.00  0.00          HW1
ATOM   1474  HW2 SOL   251      32.555   4.806  10.190  1.00  0.00          HW2
ATOM   1475  OW  SOL   252      25.865   3.496  15.970  1.00  0.00          OW 
ATOM   1476  HW1 SOL   252      26.855   3.576  16.110  1.00  0.00          HW1
ATOM   1477  HW2 SOL   252      25.415   4.336  16.280  1.00  0.00          HW2
ATOM   1478  OW  SOL   253      23.125  15.066  10.180  1.00  0.00          OW 
ATOM   1479  HW1 SOL   253      22.585  14.856  10.990  1.00  0.00          HW1
ATOM   1480  HW2 SOL   253      24.035  14.656  10.270  1.00  0.00          HW2
ATOM   1481  OW  SOL   254      33.115  11.876  12.680  1.00  0.00          OW 
ATOM   1482  HW1 SOL   254      33.385  11.286  11.930  1.00  0.00          HW1
ATOM   1483  HW2 SOL   254      33.115  12.826  12.370  1.00  0.00          HW2
ATOM   1484  OW  SOL   255      26.765   2.926   6.660  1.00  0.00          OW 
ATOM   1485  HW1 SOL   255      27.675   2.536   6.530  1.00  0.00          HW1
ATOM   1486  HW2 SOL   255      26.845   3.886   6.900  1.00  0.00          HW2
ATOM   1487  OW  SOL   256      19.865   4.166   4.180  1.00  0.00          OW 
ATOM   1488  HW1 SOL   256      19.065   3.936   4.730  1.00  0.00          HW1
ATOM   1489  HW2 SOL   256      20.695   3.906   4.670  1.00  0.00          HW2
ATOM   1490  OW  SOL   257      25.145   6.986   7.030  1.00  0.00          OW 
ATOM   1491  HW1 SOL   257      25.415   7.326   6.130  1.00  0.00          HW1
ATOM   1492  HW2 SOL   257      25.935   6.606   7.490  1.00  0.00          HW2
ATOM   1493  OW  SOL   258      36.995  10.206   4.800  1.00  0.00          OW 
ATOM   1494  HW1 SOL   258      37.245  10.006   3.850  1.00  0.00          HW1
ATOM   1495  HW2 SOL   258      37.715  10.766   5.220  1.00  0.00          HW2
ATOM   1496  OW  SOL   259      31.945  17.446   3.290  1.00  0.00          OW 
ATOM   1497  HW1 SOL   259      32.805  17.566   3.790  1.00  0.00          HW1
ATOM   1498  HW2 SOL   259      31.525  16.576   3.560  1.00  0.00          HW2
ATOM   1499  OW  SOL   260      21.965  13.176   3.400  1.00  0.00          OW 
ATOM   1500  HW1 SOL   260      22.175  13.916   4.040  1.00  0.00          HW1
ATOM   1501  HW2 SOL   260      21.075  13.346   2.970  1.00  0.00          HW2
ATOM   1502  OW  SOL   261      28.485   6.336   4.090  1.00  0.00          OW 
ATOM   1503  HW1 SOL   261      28.025   7.156   3.750  1.00  0.00          HW1
ATOM   1504  HW2 SOL   261      29.465   6.526   4.180  1.00  0.00          HW2
ATOM   1505  OW  SOL   262      33.505  14.686  18.050  1.00  0.00          OW 
ATOM   1506  HW1 SOL   262      33.625  15.346  17.310  1.00  0.00          HW1
ATOM   1507  HW2 SOL   262      33.965  15.026  18.880  1.00  0.00          HW2
ATOM   1508  OW  SOL   263      21.745   4.176  13.280  1.00  0.00          OW 
ATOM   1509  HW1 SOL   263      22.245   4.946  13.680  1.00  0.00          HW1
ATOM   1510  HW2 SOL   263      20.795   4.196  13.600  1.00  0.00          HW2
ATOM   1511  OW  SOL   264      21.945   5.146   2.200  1.00  0.00          OW 
ATOM   1512  HW1 SOL   264      22.415   5.276   3.070  1.00  0.00          HW1
ATOM   1513  HW2 SOL   264      21.285   4.406   2.290  1.00  0.00          HW2
ATOM   1514  OW  SOL   265      25.045  15.706  14.120  1.00  0.00          OW 
ATOM   1515  HW1 SOL   265      24.735  16.316  14.850  1.00  0.00          HW1
ATOM   1516  HW2 SOL   265      25.545  16.226  13.430  1.00  0.00          HW2
ATOM   1517  OW  SOL   266      31.385   5.796   4.070  1.00  0.00          OW 
ATOM   1518  HW1 SOL   266      31.175   5.356   3.200  1.00  0.00          HW1
ATOM   1519  HW2 SOL   266      32.355   6.056   4.100  1.00  0.00          HW2
ATOM   1520  OW  SOL   267      31.865  16.826   6.760  1.00  0.00          OW 
ATOM   1521  HW1 SOL   267      32.545  17.376   6.290  1.00  0.00          HW1
ATOM   1522  HW2 SOL   267      32.265  15.946   7.030  1.00  0.00          HW2
ATOM   1523  OW  SOL   268      25.095  17.106   7.480  1.00  0.00          OW 
ATOM   1524  HW1 SOL   268      24.175  17.486   7.430  1.00  0.00          HW1
ATOM   1525  HW2 SOL   268      25.695  17.576   6.830  1.00  0.00          HW2
ATOM   1526  OW  SOL   269      19.355  10.366   8.480  1.00  0.00          OW 
ATOM   1527  HW1 SOL   269      19.415  11.216   7.960  1.00  0.00          HW1
ATOM   1528  HW2 SOL   269      19.675   9.606   7.910  1.00  0.00          HW2
ATOM   1529  OW  SOL   270      32.885   9.816   8.180  1.00  0.00          OW 
ATOM   1530  HW1 SOL   270      32.465   9.246   7.480  1.00  0.00          HW1
ATOM   1531  HW2 SOL   270      32.225  10.506   8.500  1.00  0.00          HW2
ATOM   1532  OW  SOL   271      21.315  14.566  12.150  1.00  0.00          OW 
ATOM   1533  HW1 SOL   271      21.445  13.726  12.690  1.00  0.00          HW1
ATOM   1534  HW2 SOL   271      21.025  15.306  12.750  1.00  0.00          HW2
ATOM   1535  OW  SOL   272      30.915  11.446   3.090  1.00  0.00          OW 
ATOM   1536  HW1 SOL   272      30.685  11.816   3.990  1.00  0.00          HW1
ATOM   1537  HW2 SOL   272      30.615  10.496   3.030  1.00  0.00          HW2
ATOM   1538  OW  SOL   273      28.215   3.796   3.600  1.00  0.00          OW 
ATOM   1539  HW1 SOL   273      28.745   3.306   4.280  1.00  0.00          HW1
ATOM   1540  HW2 SOL   273      28.435   4.776   3.650  1.00  0.00          HW2
ATOM   1541  OW  SOL   274      30.915   9.946  15.580  1.00  0.00          OW 
ATOM   1542  HW1 SOL   274      30.805  10.886  15.910  1.00  0.00          HW1
ATOM   1543  HW2 SOL   274      30.865   9.316  16.350  1.00  0.00          HW2
ATOM   1544  OW  SOL   275      25.445  12.986  13.140  1.00  0.00          OW 
ATOM   1545  HW1 SOL   275      25.465  12.226  13.780  1.00  0.00          HW1
ATOM   1546  HW2 SOL   275      24.965  13.756  13.540  1.00  0.00          HW2
ATOM   1547  OW  SOL   276      19.025   6.426   7.780  1.00  0.00          OW 
ATOM   1548  HW1 SOL   276      18.825   6.866   6.900  1.00  0.00          HW1
ATOM   1549  HW2 SOL   276      19.415   5.516   7.620  1.00  0.00          HW2
ATOM   1550  OW  SOL   277      27.815   5.876   6.830  1.00  0.00          OW 
ATOM   1551  HW1 SOL   277      27.955   6.146   5.880  1.00  0.00          HW1
ATOM   1552  HW2 SOL   277      28.645   6.096   7.360  1.00  0.00          HW2
ATOM   1553  OW  SOL   278      31.345  18.296   8.820  1.00  0.00          OW 
ATOM   1554  HW1 SOL   278      32.105  18.736   9.300  1.00  0.00          HW1
ATOM   1555  HW2 SOL   278      31.695  17.826   8.000  1.00  0.00          HW2
ATOM   1556  OW  SOL   279      24.625  12.056  10.650  1.00  0.00          OW 
ATOM   1557  HW1 SOL   279      24.015  11.306  10.880  1.00  0.00          HW1
ATOM   1558  HW2 SOL   279      24.845  12.576  11.480  1.00  0.00          HW2
ATOM   1559  OW  SOL   280      22.255  17.696   9.820  1.00  0.00          OW 
ATOM   1560  HW1 SOL   280      22.595  16.766   9.970  1.00  0.00          HW1
ATOM   1561  HW2 SOL   280      22.435  17.966   8.870  1.00  0.00          HW2
ATOM   1562  OW  SOL   281      19.905   4.026  17.890  1.00  0.00          OW 
ATOM   1563  HW1 SOL   281      19.975   3.186  17.340  1.00  0.00          HW1
ATOM   1564  HW2 SOL   281      20.525   4.716  17.530  1.00  0.00          HW2
ATOM   1565  OW  SOL   282      32.955  13.466   8.860  1.00  0.00          OW 
ATOM   1566  HW1 SOL   282      32.775  13.916   9.740  1.00  0.00          HW1
ATOM   1567  HW2 SOL   282      33.375  14.116   8.230  1.00  0.00          HW2
ATOM   1568  OW  SOL   283      20.605  13.116   7.560  1.00  0.00          OW 
ATOM   1569  HW1 SOL   283      20.155  13.746   8.200  1.00  0.00          HW1
ATOM   1570  HW2 SOL   283      21.535  13.426   7.390  1.00  0.00          HW2
ATOM   1571  OW  SOL   284      20.825  11.386   5.550  1.00  0.00          OW 
ATOM   1572  HW1 SOL   284      20.825  12.026   6.320  1.00  0.00          HW1
ATOM   1573  HW2 SOL   284      21.105  11.866   4.720  1.00  0.00          HW2
ATOM   1574  OW  SOL   285      27.925   3.956  11.400  1.00  0.00          OW 
ATOM   1575  HW1 SOL   285      26.995   4.166  11.090  1.00  0.00          HW1
ATOM   1576  HW2 SOL   285      28.025   2.966  11.530  1.00  0.00          HW2
ATOM   1577  OW  SOL   286      28.725   8.706  18.670  1.00  0.00          OW 
ATOM   1578  HW1 SOL   286      28.305   7.846  18.400  1.00  0.00          HW1
ATOM   1579  HW2 SOL   286      29.665   8.736  18.330  1.00  0.00          HW2
ATOM   1580  OW  SOL   287      32.885   6.376  18.500  1.00  0.00          OW 
ATOM   1581  HW1 SOL   287      33.545   7.116  18.590  1.00  0.00          HW1
ATOM   1582  HW2 SOL   287      33.325   5.586  18.080  1.00  0.00          HW2
ATOM   1583  OW  SOL   288      19.245  17.276   3.160  1.00  0.00          OW 
ATOM   1584  HW1 SOL   288      19.655  16.956   4.020  1.00  0.00          HW1
ATOM   1585  HW2 SOL   288      18.285  17.006   3.130  1.00  0.00          HW2
ATOM   1586  OW  SOL   289      29.735  14.516   8.000  1.00  0.00          OW 
ATOM   1587  HW1 SOL   289      30.325  14.116   7.300  1.00  0.00          HW1
ATOM   1588  HW2 SOL   289      29.155  15.226   7.590  1.00  0.00          HW2
ATOM   1589  OW  SOL   290      35.995  15.036  12.650  1.00  0.00          OW 
ATOM   1590  HW1 SOL   290      36.065  14.146  12.190  1.00  0.00          HW1
ATOM   1591  HW2 SOL   290      35.055  15.376  12.570  1.00  0.00          HW2
ATOM   1592  OW  SOL   291      25.795  15.356   2.840  1.00  0.00          OW 
ATOM   1593  HW1 SOL   291      25.415  14.666   3.460  1.00  0.00          HW1
ATOM   1594  HW2 SOL   291      26.615  14.996   2.400  1.00  0.00          HW2
ATOM   1595  OW  SOL   292      30.365   6.336   8.220  1.00  0.00          OW 
ATOM   1596  HW1 SOL   292      30.065   6.906   8.980  1.00  0.00          HW1
ATOM   1597  HW2 SOL   292      30.295   5.366   8.480  1.00  0.00          HW2
ATOM   1598  OW  SOL   293      34.555  13.956   3.470  1.00  0.00          OW 
ATOM   1599  HW1 SOL   293      34.215  13.066   3.170  1.00  0.00          HW1
ATOM   1600  HW2 SOL   293      34.815  14.496   2.670  1.00  0.00          HW2
ATOM   1601  OW  SOL   294      37.145   7.476   5.430  1.00  0.00          OW 
ATOM   1602  HW1 SOL   294      36.905   7.296   4.480  1.00  0.00          HW1
ATOM   1603  HW2 SOL   294      37.445   8.416   5.530  1.00  0.00          HW2
ATOM   1604  OW  SOL   295      32.575  14.316  11.310  1.00  0.00          OW 
ATOM   1605  HW1 SOL   295      33.185  15.116  11.350  1.00  0.00          HW1
ATOM   1606  HW2 SOL   295      31.625  14.626  11.380  1.00  0.00          HW2
ATOM   1607  OW  SOL   296      29.435   2.066   5.440  1.00  0.00          OW 
ATOM   1608  HW1 SOL   296      29.655   1.456   6.200  1.00  0.00          HW1
ATOM   1609  HW2 SOL   296      29.535   1.576   4.580  1.00  0.00          HW2
ATOM   1610  OW  SOL   297      22.245  17.866  12.490  1.00  0.00          OW 
ATOM   1611  HW1 SOL   297      21.385  17.556  12.910  1.00  0.00          HW1
ATOM   1612  HW2 SOL   297      22.205  17.726  11.500  1.00  0.00          HW2
ATOM   1613  OW  SOL   298      26.815   8.166   2.320  1.00  0.00          OW 
ATOM   1614  HW1 SOL   298      27.425   8.466   1.590  1.00  0.00          HW1
ATOM   1615  HW2 SOL   298      26.435   7.276   2.100  1.00  0.00          HW2
ATOM   1616  OW  SOL   299      21.745   8.006   2.060  1.00  0.00          OW 
ATOM   1617  HW1 SOL   299      22.585   8.056   1.520  1.00  0.00          HW1
ATOM   1618  HW2 SOL   299      21.515   7.046   2.240  1.00  0.00          HW2
ATOM   1619  OW  SOL   300      34.725   7.316   7.940  1.00  0.00          OW 
ATOM   1620  HW1 SOL   300      34.165   8.126   8.030  1.00  0.00          HW1
ATOM   1621  HW2 SOL   300      35.245   7.356   7.080  1.00  0.00          HW2
ATOM   1622  OW  SOL   301      36.875  10.176  10.730  1.00  0.00          OW 
ATOM   1623  HW1 SOL   301      37.385  10.186   9.870  1.00  0.00          HW1
ATOM   1624  HW2 SOL   301      37.435   9.756  11.440  1.00  0.00          HW2
ATOM   1625  OW  SOL   302      26.485  10.666  14.630  1.00  0.00          OW 
ATOM   1626  HW1 SOL   302      27.215  10.496  13.960  1.00  0.00          HW1
ATOM   1627  HW2 SOL   302      26.175   9.796  15.010  1.00  0.00          HW2
ATOM   1628  OW  SOL   303      23.105   6.426  14.170  1.00  0.00          OW 
ATOM   1629  HW1 SOL   303      23.775   6.546  13.430  1.00  0.00          HW1
ATOM   1630  HW2 SOL   303      22.705   7.316  14.400  1.00  0.00          HW2
ATOM   1631  OW  SOL   304      29.145   8.636   9.290  1.00  0.00          OW 
ATOM   1632  HW1 SOL   304      28.735   7.896   9.820  1.00  0.00          HW1
ATOM   1633  HW2 SOL   304      29.785   9.146   9.870  1.00  0.00          HW2
ATOM   1634  OW  SOL   305      22.025  18.586  16.120  1.00  0.00          OW 
ATOM   1635  HW1 SOL   305      22.625  17.776  16.140  1.00  0.00          HW1
ATOM   1636  HW2 SOL   305      22.425  19.276  15.520  1.00  0.00          HW2
ATOM   1637  OW  SOL   306      36.145   3.426   5.000  1.00  0.00          OW 
ATOM   1638  HW1 SOL   306      36.095   3.756   5.950  1.00  0.00          HW1
ATOM   1639  HW2 SOL   306      35.285   3.616   4.540  1.00  0.00          HW2
ATOM   1640  OW  SOL   307      34.565   6.856  10.940  1.00  0.00          OW 
ATOM   1641  HW1 SOL   307      34.655   6.956   9.950  1.00  0.00          HW1
ATOM   1642  HW2 SOL   307      34.165   5.966  11.150  1.00  0.00          HW2
ATOM   1643  OW  SOL   308      25.725   7.896   4.720  1.00  0.00          OW 
ATOM   1644  HW1 SOL   308      26.255   7.996   3.880  1.00  0.00          HW1
ATOM   1645  HW2 SOL   308      25.455   8.796   5.060  1.00  0.00          HW2
ATOM   1646  OW  SOL   309      30.475  12.576  16.600  1.00  0.00          OW 
ATOM   1647  HW1 SOL   309      29.685  13.086  16.260  1.00  0.00          HW1
ATOM   1648  HW2 SOL   309      30.385  12.426  17.580  1.00  0.00          HW2
ATOM   1649  OW  SOL   310      21.165   6.816   9.710  1.00  0.00          OW 
ATOM   1650  HW1 SOL   310      21.225   5.886  10.080  1.00  0.00          HW1
ATOM   1651  HW2 SOL   310      20.575   6.816   8.910  1.00  0.00          HW2
ATOM   1652  OW  SOL   311      37.005  18.416  12.310  1.00  0.00          OW 
ATOM   1653  HW1 SOL   311      37.635  18.796  11.630  1.00  0.00          HW1
ATOM   1654  HW2 SOL   311      37.405  17.586  12.700  1.00  0.00          HW2
ATOM   1655  OW  SOL   312      24.265   6.766   9.840  1.00  0.00          OW 
ATOM   1656  HW1 SOL   312      23.345   7.136   9.910  1.00  0.00          HW1
ATOM   1657  HW2 SOL   312      24.645   6.966   8.940  1.00  0.00          HW2
ATOM   1658  OW  SOL   313      31.565   3.576   5.680  1.00  0.00          OW 
ATOM   1659  HW1 SOL   313      31.435   4.506   5.340  1.00  0.00          HW1
ATOM   1660  HW2 SOL   313      30.725   3.056   5.550  1.00  0.00          HW2
ATOM   1661  OW  SOL   314      25.365   3.616   3.670  1.00  0.00          OW 
ATOM   1662  HW1 SOL   314      25.965   3.646   4.470  1.00  0.00          HW1
ATOM   1663  HW2 SOL   314      24.615   4.256   3.800  1.00  0.00          HW2
ATOM   1664  OW  SOL   315      33.745   5.566  14.310  1.00  0.00          OW 
ATOM   1665  HW1 SOL   315      34.165   4.986  13.610  1.00  0.00          HW1
ATOM   1666  HW2 SOL   315      33.305   6.356  13.870  1.00  0.00          HW2
ATOM   1667  OW  SOL   316      26.315  13.166   4.590  1.00  0.00          OW 
ATOM   1668  HW1 SOL   316      27.045  13.856   4.630  1.00  0.00          HW1
ATOM   1669  HW2 SOL   316      26.595  12.416   4.000  1.00  0.00          HW2
ATOM   1670  OW  SOL   317      30.395   4.176  12.300  1.00  0.00          OW 
ATOM   1671  HW1 SOL   317      29.435   4.186  12.030  1.00  0.00          HW1
ATOM   1672  HW2 SOL   317      30.515   4.706  13.140  1.00  0.00          HW2
ATOM   1673  OW  SOL   318      34.565  11.346   5.670  1.00  0.00          OW 
ATOM   1674  HW1 SOL   318      35.465  11.186   5.270  1.00  0.00          HW1
ATOM   1675  HW2 SOL   318      34.645  11.396   6.660  1.00  0.00          HW2
ATOM   1676  OW  SOL   319      28.595  12.766   9.730  1.00  0.00          OW 
ATOM   1677  HW1 SOL   319      27.675  12.486   9.440  1.00  0.00          HW1
ATOM   1678  HW2 SOL   319      28.905  13.536   9.170  1.00  0.00          HW2
ATOM   1679  OW  SOL   320      23.625  17.876   4.760  1.00  0.00          OW 
ATOM   1680  HW1 SOL   320      23.055  18.396   4.130  1.00  0.00          HW1
ATOM   1681  HW2 SOL   320      24.585  17.996   4.520  1.00  0.00          HW2
ATOM   1682  OW  SOL   321      28.565  10.976  12.580  1.00  0.00          OW 
ATOM   1683  HW1 SOL   321      28.395  11.806  12.040  1.00  0.00          HW1
ATOM   1684  HW2 SOL   321      29.465  10.606  12.360  1.00  0.00          HW2
ATOM   1685  OW  SOL   322      21.055   4.046  10.590  1.00  0.00          OW 
ATOM   1686  HW1 SOL   322      20.065   3.936  10.610  1.00  0.00          HW1
ATOM   1687  HW2 SOL   322      21.395   4.196  11.520  1.00  0.00          HW2
ATOM   1688  OW  SOL   323      33.975  17.736   5.090  1.00  0.00          OW 
ATOM   1689  HW1 SOL   323      34.535  18.546   4.920  1.00  0.00          HW1
ATOM   1690  HW2 SOL   323      34.565  16.936   5.120  1.00  0.00          HW2
ATOM   1691  OW  SOL   324      35.005  14.966   7.860  1.00  0.00          OW 
ATOM   1692  HW1 SOL   324      35.195  15.616   8.600  1.00  0.00          HW1
ATOM   1693  HW2 SOL   324      35.605  14.166   7.950  1.00  0.00          HW2
ATOM   1694  OW  SOL   325      23.725   2.896   7.110  1.00  0.00          OW 
ATOM   1695  HW1 SOL   325      23.635   2.796   8.100  1.00  0.00          HW1
ATOM   1696  HW2 SOL   325      24.685   2.826   6.850  1.00  0.00          HW2
ATOM   1697  OW  SOL   326      31.745   8.106   6.380  1.00  0.00          OW 
ATOM   1698  HW1 SOL   326      30.835   8.516   6.360  1.00  0.00          HW1
ATOM   1699  HW2 SOL   326      31.675   7.166   6.700  1.00  0.00          HW2
ATOM   1700  OW  SOL   327      25.965  18.146   3.320  1.00  0.00          OW 
ATOM   1701  HW1 SOL   327      25.695  17.256   2.950  1.00  0.00          HW1
ATOM   1702  HW2 SOL   327      25.975  18.826   2.590  1.00  0.00          HW2
ATOM   1703  OW  SOL   328      21.475  12.566  13.890  1.00  0.00          OW 
ATOM   1704  HW1 SOL   328      22.125  11.826  13.780  1.00  0.00          HW1
ATOM   1705  HW2 SOL   328      21.675  13.066  14.730  1.00  0.00          HW2
ATOM   1706  OW  SOL   329      33.785  16.766  15.920  1.00  0.00          OW 
ATOM   1707  HW1 SOL   329      34.285  17.616  15.730  1.00  0.00          HW1
ATOM   1708  HW2 SOL   329      32.905  16.786  15.440  1.00  0.00          HW2
ATOM   1709  OW  SOL   330      26.995  12.736   7.200  1.00  0.00          OW 
ATOM   1710  HW1 SOL   330      26.825  13.046   6.260  1.00  0.00          HW1
ATOM   1711  HW2 SOL   330      26.155  12.366   7.580  1.00  0.00          HW2
ATOM   1712  OW  SOL   331      36.435   4.436   9.560  1.00  0.00          OW 
ATOM   1713  HW1 SOL   331      35.975   4.586  10.440  1.00  0.00          HW1
ATOM   1714  HW2 SOL   331      36.875   5.286   9.260  1.00  0.00          HW2
ATOM   1715  OW  SOL   332      23.305   9.206   7.980  1.00  0.00          OW 
ATOM   1716  HW1 SOL   332      22.345   9.096   7.710  1.00  0.00          HW1
ATOM   1717  HW2 SOL   332      23.865   8.536   7.500  1.00  0.00          HW2
ATOM   1718  OW  SOL   333      27.835   6.386  17.910  1.00  0.00          OW 
ATOM   1719  HW1 SOL   333      27.125   6.266  17.210  1.00  0.00          HW1
ATOM   1720  HW2 SOL   333      27.845   5.596  18.510  1.00  0.00          HW2
ATOM   1721  OW  SOL   334      30.055   3.836   9.220  1.00  0.00          OW 
ATOM   1722  HW1 SOL   334      29.405   3.106   9.010  1.00  0.00          HW1
ATOM   1723  HW2 SOL   334      30.095   3.976  10.200  1.00  0.00          HW2
ATOM   1724  OW  SOL   335      28.635   3.096  15.930  1.00  0.00          OW 
ATOM   1725  HW1 SOL   335      28.625   2.626  16.810  1.00  0.00          HW1
ATOM   1726  HW2 SOL   335      29.455   2.816  15.420  1.00  0.00          HW2
ATOM   1727  OW  SOL   336      34.565   4.606   7.020  1.00  0.00          OW 
ATOM   1728  HW1 SOL   336      33.785   4.106   7.400  1.00  0.00          HW1
ATOM   1729  HW2 SOL   336      34.535   5.556   7.330  1.00  0.00          HW2
ATOM   1730  OW  SOL   337      27.465  11.236   3.050  1.00  0.00          OW 
ATOM   1731  HW1 SOL   337      27.425  10.336   3.490  1.00  0.00          HW1
ATOM   1732  HW2 SOL   337      27.495  11.126   2.060  1.00  0.00          HW2
ATOM   1733  OW  SOL   338      32.125  13.556  14.600  1.00  0.00          OW 
ATOM   1734  HW1 SOL   338      32.425  12.836  13.980  1.00  0.00          HW1
ATOM   1735  HW2 SOL   338      31.735  13.156  15.430  1.00  0.00          HW2
ATOM   1736  OW  SOL   339      31.015  14.786   3.580  1.00  0.00          OW 
ATOM   1737  HW1 SOL   339      31.395  14.196   4.300  1.00  0.00          HW1
ATOM   1738  HW2 SOL   339      31.415  14.526   2.700  1.00  0.00          HW2
ATOM   1739  OW  SOL   340      35.965   6.556  16.270  1.00  0.00          OW 
ATOM   1740  HW1 SOL   340      36.285   6.656  15.330  1.00  0.00          HW1
ATOM   1741  HW2 SOL   340      35.175   5.936  16.290  1.00  0.00          HW2
ATOM   1742  OW  SOL   341      19.235   9.656   2.320  1.00  0.00          OW 
ATOM   1743  HW1 SOL   341      18.605   8.936   2.010  1.00  0.00          HW1
ATOM   1744  HW2 SOL   341      20.165   9.296   2.320  1.00  0.00          HW2
ATOM   1745  OW  SOL   342      35.545   3.996  12.410  1.00  0.00          OW 
ATOM   1746  HW1 SOL   342      35.085   3.126  12.580  1.00  0.00          HW1
ATOM   1747  HW2 SOL   342      36.455   3.966  12.820  1.00  0.00          HW2
ATOM   1748  OW  SOL   343      34.025   6.366   3.620  1.00  0.00          OW 
ATOM   1749  HW1 SOL   343      33.975   7.186   4.190  1.00  0.00          HW1
ATOM   1750  HW2 SOL   343      34.915   6.336   3.170  1.00  0.00          HW2
ATOM   1751  OW  SOL   344      22.745   9.836  11.080  1.00  0.00          OW 
ATOM   1752  HW1 SOL   344      23.095   9.426  10.240  1.00  0.00          HW1
ATOM   1753  HW2 SOL   344      21.845   9.456  11.280  1.00  0.00          HW2
ATOM   1754  OW  SOL   345      22.225  13.846  16.310  1.00  0.00          OW 
ATOM   1755  HW1 SOL   345      21.635  14.646  16.350  1.00  0.00          HW1
ATOM   1756  HW2 SOL   345      22.375  13.496  17.240  1.00  0.00          HW2
ATOM   1757  OW  SOL   346      25.155  11.526  18.220  1.00  0.00          OW 
ATOM   1758  HW1 SOL   346      24.315  11.516  18.760  1.00  0.00          HW1
ATOM   1759  HW2 SOL   346      25.175  12.356  17.660  1.00  0.00          HW2
ATOM   1760  OW  SOL   347      36.595   7.156  12.770  1.00  0.00          OW 
ATOM   1761  HW1 SOL   347      35.825   6.806  12.230  1.00  0.00          HW1
ATOM   1762  HW2 SOL   347      36.275   7.866  13.390  1.00  0.00          HW2
ATOM   1763  OW  SOL   348      48.765  15.596  10.530  1.00  0.00          OW 
ATOM   1764  HW1 SOL   348      47.835  15.576  10.900  1.00  0.00          HW1
ATOM   1765  HW2 SOL   348      48.775  15.206   9.610  1.00  0.00          HW2
ATOM   1766  OW  SOL   349      46.655  12.996  15.870  1.00  0.00          OW 
ATOM   1767  HW1 SOL   349      45.835  13.426  16.260  1.00  0.00          HW1
ATOM   1768  HW2 SOL   349      46.375  12.266  15.240  1.00  0.00          HW2
ATOM   1769  OW  SOL   350      52.155   3.446   2.430  1.00  0.00          OW 
ATOM   1770  HW1 SOL   350      51.225   3.376   2.060  1.00  0.00          HW1
ATOM   1771  HW2 SOL   350      52.265   4.336   2.870  1.00  0.00          HW2
ATOM   1772  OW  SOL   351      43.395   5.806  16.430  1.00  0.00          OW 
ATOM   1773  HW1 SOL   351      42.825   5.646  17.240  1.00  0.00          HW1
ATOM   1774  HW2 SOL   351      42.805   5.906  15.630  1.00  0.00          HW2
ATOM   1775  OW  SOL   352      45.275  15.496  17.960  1.00  0.00          OW 
ATOM   1776  HW1 SOL   352      45.605  16.436  17.960  1.00  0.00          HW1
ATOM   1777  HW2 SOL   352      45.785  14.956  18.620  1.00  0.00          HW2
ATOM   1778  OW  SOL   353      39.195  16.346  16.570  1.00  0.00          OW 
ATOM   1779  HW1 SOL   353      39.765  17.126  16.320  1.00  0.00          HW1
ATOM   1780  HW2 SOL   353      38.595  16.606  17.330  1.00  0.00          HW2
ATOM   1781  OW  SOL   354      45.395  15.386  11.710  1.00  0.00          OW 
ATOM   1782  HW1 SOL   354      45.275  15.256  10.720  1.00  0.00          HW1
ATOM   1783  HW2 SOL   354      45.095  14.576  12.200  1.00  0.00          HW2
ATOM   1784  OW  SOL   355      54.965  17.296   9.010  1.00  0.00          OW 
ATOM   1785  HW1 SOL   355      54.925  18.056   9.660  1.00  0.00          HW1
ATOM   1786  HW2 SOL   355      55.185  17.656   8.100  1.00  0.00          HW2
ATOM   1787  OW  SOL   356      53.325   2.306   8.810  1.00  0.00          OW 
ATOM   1788  HW1 SOL   356      53.925   3.096   8.950  1.00  0.00          HW1
ATOM   1789  HW2 SOL   356      52.465   2.616   8.400  1.00  0.00          HW2
ATOM   1790  OW  SOL   357      42.445   5.746   4.170  1.00  0.00          OW 
ATOM   1791  HW1 SOL   357      42.685   6.686   4.430  1.00  0.00          HW1
ATOM   1792  HW2 SOL   357      42.285   5.206   4.990  1.00  0.00          HW2
ATOM   1793  OW  SOL   358      50.845  13.236   5.770  1.00  0.00          OW 
ATOM   1794  HW1 SOL   358      51.665  12.676   5.860  1.00  0.00          HW1
ATOM   1795  HW2 SOL   358      50.035  12.656   5.810  1.00  0.00          HW2
ATOM   1796  OW  SOL   359      43.875  13.786  16.770  1.00  0.00          OW 
ATOM   1797  HW1 SOL   359      43.135  14.246  16.270  1.00  0.00          HW1
ATOM   1798  HW2 SOL   359      44.385  14.466  17.300  1.00  0.00          HW2
ATOM   1799  OW  SOL   360      48.775   7.826  14.230  1.00  0.00          OW 
ATOM   1800  HW1 SOL   360      49.115   8.596  14.770  1.00  0.00          HW1
ATOM   1801  HW2 SOL   360      49.215   7.826  13.330  1.00  0.00          HW2
ATOM   1802  OW  SOL   361      39.115   4.106   7.680  1.00  0.00          OW 
ATOM   1803  HW1 SOL   361      39.585   4.106   8.560  1.00  0.00          HW1
ATOM   1804  HW2 SOL   361      38.635   3.236   7.570  1.00  0.00          HW2
ATOM   1805  OW  SOL   362      48.765   5.036  14.780  1.00  0.00          OW 
ATOM   1806  HW1 SOL   362      48.505   5.996  14.780  1.00  0.00          HW1
ATOM   1807  HW2 SOL   362      48.055   4.496  15.230  1.00  0.00          HW2
ATOM   1808  OW  SOL   363      52.665   8.556   5.170  1.00  0.00          OW 
ATOM   1809  HW1 SOL   363      51.745   8.386   5.520  1.00  0.00          HW1
ATOM   1810  HW2 SOL   363      52.945   9.476   5.430  1.00  0.00          HW2
ATOM   1811  OW  SOL   364      43.785  10.456   5.580  1.00  0.00          OW 
ATOM   1812  HW1 SOL   364      43.605  11.126   4.860  1.00  0.00          HW1
ATOM   1813  HW2 SOL   364      43.755  10.916   6.470  1.00  0.00          HW2
ATOM   1814  OW  SOL   365      47.685  15.746  15.030  1.00  0.00          OW 
ATOM   1815  HW1 SOL   365      47.235  14.866  15.200  1.00  0.00          HW1
ATOM   1816  HW2 SOL   365      47.675  16.286  15.870  1.00  0.00          HW2
ATOM   1817  OW  SOL   366      46.265   8.366  12.990  1.00  0.00          OW 
ATOM   1818  HW1 SOL   366      46.805   8.076  13.790  1.00  0.00          HW1
ATOM   1819  HW2 SOL   366      46.565   9.266  12.700  1.00  0.00          HW2
ATOM   1820  OW  SOL   367      46.735   6.656  10.570  1.00  0.00          OW 
ATOM   1821  HW1 SOL   367      46.545   5.696  10.780  1.00  0.00          HW1
ATOM   1822  HW2 SOL   367      46.405   7.236  11.320  1.00  0.00          HW2
ATOM   1823  OW  SOL   368      44.735  18.536  15.520  1.00  0.00          OW 
ATOM   1824  HW1 SOL   368      45.685  18.246  15.600  1.00  0.00          HW1
ATOM   1825  HW2 SOL   368      44.655  19.186  14.770  1.00  0.00          HW2
ATOM   1826  OW  SOL   369      47.595  16.686   6.750  1.00  0.00          OW 
ATOM   1827  HW1 SOL   369      48.475  16.556   7.200  1.00  0.00          HW1
ATOM   1828  HW2 SOL   369      47.465  17.656   6.530  1.00  0.00          HW2
ATOM   1829  OW  SOL   370      52.595   4.346  16.660  1.00  0.00          OW 
ATOM   1830  HW1 SOL   370      52.105   3.476  16.750  1.00  0.00          HW1
ATOM   1831  HW2 SOL   370      52.365   4.776  15.790  1.00  0.00          HW2
ATOM   1832  OW  SOL   371      40.775   2.976   5.010  1.00  0.00          OW 
ATOM   1833  HW1 SOL   371      41.145   2.246   4.430  1.00  0.00          HW1
ATOM   1834  HW2 SOL   371      41.295   3.026   5.860  1.00  0.00          HW2
ATOM   1835  OW  SOL   372      54.555   9.356  14.420  1.00  0.00          OW 
ATOM   1836  HW1 SOL   372      54.955  10.266  14.330  1.00  0.00          HW1
ATOM   1837  HW2 SOL   372      53.555   9.436  14.480  1.00  0.00          HW2
ATOM   1838  OW  SOL   373      39.715   8.616   6.940  1.00  0.00          OW 
ATOM   1839  HW1 SOL   373      39.955   9.216   6.180  1.00  0.00          HW1
ATOM   1840  HW2 SOL   373      39.785   7.666   6.640  1.00  0.00          HW2
ATOM   1841  OW  SOL   374      49.635  11.826   8.790  1.00  0.00          OW 
ATOM   1842  HW1 SOL   374      50.345  12.536   8.850  1.00  0.00          HW1
ATOM   1843  HW2 SOL   374      48.755  12.216   9.070  1.00  0.00          HW2
ATOM   1844  OW  SOL   375      44.515   7.836  15.120  1.00  0.00          OW 
ATOM   1845  HW1 SOL   375      44.105   7.606  14.240  1.00  0.00          HW1
ATOM   1846  HW2 SOL   375      44.335   7.096  15.770  1.00  0.00          HW2
ATOM   1847  OW  SOL   376      52.445  16.606  12.100  1.00  0.00          OW 
ATOM   1848  HW1 SOL   376      52.685  17.296  11.420  1.00  0.00          HW1
ATOM   1849  HW2 SOL   376      51.665  16.936  12.640  1.00  0.00          HW2
ATOM   1850  OW  SOL   377      43.605   7.316  12.470  1.00  0.00          OW 
ATOM   1851  HW1 SOL   377      44.495   7.776  12.500  1.00  0.00          HW1
ATOM   1852  HW2 SOL   377      43.395   7.076  11.520  1.00  0.00          HW2
ATOM   1853  OW  SOL   378      54.535  15.366   5.430  1.00  0.00          OW 
ATOM   1854  HW1 SOL   378      54.065  15.336   6.320  1.00  0.00          HW1
ATOM   1855  HW2 SOL   378      54.025  14.816   4.770  1.00  0.00          HW2
ATOM   1856  OW  SOL   379      41.785  14.006   7.520  1.00  0.00          OW 
ATOM   1857  HW1 SOL   379      41.585  14.436   8.400  1.00  0.00          HW1
ATOM   1858  HW2 SOL   379      42.565  13.386   7.610  1.00  0.00          HW2
ATOM   1859  OW  SOL   380      37.575  18.216   6.500  1.00  0.00          OW 
ATOM   1860  HW1 SOL   380      38.035  17.376   6.210  1.00  0.00          HW1
ATOM   1861  HW2 SOL   380      37.015  18.556   5.750  1.00  0.00          HW2
ATOM   1862  OW  SOL   381      37.755  13.416   3.200  1.00  0.00          OW 
ATOM   1863  HW1 SOL   381      36.985  13.756   3.740  1.00  0.00          HW1
ATOM   1864  HW2 SOL   381      37.415  12.906   2.410  1.00  0.00          HW2
ATOM   1865  OW  SOL   382      38.255  16.326  13.690  1.00  0.00          OW 
ATOM   1866  HW1 SOL   382      38.515  16.286  14.650  1.00  0.00          HW1
ATOM   1867  HW2 SOL   382      37.405  15.816  13.550  1.00  0.00          HW2
ATOM   1868  OW  SOL   383      47.225  17.426  17.290  1.00  0.00          OW 
ATOM   1869  HW1 SOL   383      48.215  17.306  17.380  1.00  0.00          HW1
ATOM   1870  HW2 SOL   383      46.985  18.376  17.500  1.00  0.00          HW2
ATOM   1871  OW  SOL   384      47.765   8.906   6.490  1.00  0.00          OW 
ATOM   1872  HW1 SOL   384      47.665   8.756   7.480  1.00  0.00          HW1
ATOM   1873  HW2 SOL   384      46.905   9.266   6.130  1.00  0.00          HW2
ATOM   1874  OW  SOL   385      55.115  12.796  11.350  1.00  0.00          OW 
ATOM   1875  HW1 SOL   385      55.705  13.426  10.860  1.00  0.00          HW1
ATOM   1876  HW2 SOL   385      55.305  11.856  11.060  1.00  0.00          HW2
ATOM   1877  OW  SOL   386      45.035  15.166   9.090  1.00  0.00          OW 
ATOM   1878  HW1 SOL   386      44.775  16.056   8.730  1.00  0.00          HW1
ATOM   1879  HW2 SOL   386      45.015  14.486   8.360  1.00  0.00          HW2
ATOM   1880  OW  SOL   387      41.465   2.136  14.850  1.00  0.00          OW 
ATOM   1881  HW1 SOL   387      42.295   1.846  14.370  1.00  0.00          HW1
ATOM   1882  HW2 SOL   387      40.975   2.806  14.290  1.00  0.00          HW2
ATOM   1883  OW  SOL   388      51.965  11.276  18.250  1.00  0.00          OW 
ATOM   1884  HW1 SOL   388      51.915  11.226  19.250  1.00  0.00          HW1
ATOM   1885  HW2 SOL   388      51.985  12.236  17.960  1.00  0.00          HW2
ATOM   1886  OW  SOL   389      37.925   5.256  14.170  1.00  0.00          OW 
ATOM   1887  HW1 SOL   389      37.465   5.976  13.650  1.00  0.00          HW1
ATOM   1888  HW2 SOL   389      37.885   5.456  15.150  1.00  0.00          HW2
ATOM   1889  OW  SOL   390      49.975   8.706  17.930  1.00  0.00          OW 
ATOM   1890  HW1 SOL   390      50.475   7.846  17.990  1.00  0.00          HW1
ATOM   1891  HW2 SOL   390      50.625   9.476  17.900  1.00  0.00          HW2
ATOM   1892  OW  SOL   391      40.115   6.196   5.840  1.00  0.00          OW 
ATOM   1893  HW1 SOL   391      40.175   5.426   6.480  1.00  0.00          HW1
ATOM   1894  HW2 SOL   391      39.595   5.936   5.040  1.00  0.00          HW2
ATOM   1895  OW  SOL   392      42.425  16.666  16.680  1.00  0.00          OW 
ATOM   1896  HW1 SOL   392      42.375  16.016  17.430  1.00  0.00          HW1
ATOM   1897  HW2 SOL   392      43.225  17.256  16.810  1.00  0.00          HW2
ATOM   1898  OW  SOL   393      51.075   3.356   8.050  1.00  0.00          OW 
ATOM   1899  HW1 SOL   393      50.575   3.366   7.190  1.00  0.00          HW1
ATOM   1900  HW2 SOL   393      50.445   3.176   8.810  1.00  0.00          HW2
ATOM   1901  OW  SOL   394      38.955   8.456  11.770  1.00  0.00          OW 
ATOM   1902  HW1 SOL   394      38.355   7.836  12.270  1.00  0.00          HW1
ATOM   1903  HW2 SOL   394      39.265   8.016  10.920  1.00  0.00          HW2
ATOM   1904  OW  SOL   395      48.485  12.166   5.760  1.00  0.00          OW 
ATOM   1905  HW1 SOL   395      47.685  12.766   5.630  1.00  0.00          HW1
ATOM   1906  HW2 SOL   395      48.385  11.676   6.620  1.00  0.00          HW2
ATOM   1907  OW  SOL   396      44.165   4.466  10.210  1.00  0.00          OW 
ATOM   1908  HW1 SOL   396      43.845   5.406  10.110  1.00  0.00          HW1
ATOM   1909  HW2 SOL   396      43.405   3.836  10.090  1.00  0.00          HW2
ATOM   1910  OW  SOL   397      51.105   8.126  12.630  1.00  0.00          OW 
ATOM   1911  HW1 SOL   397      51.435   8.516  13.490  1.00  0.00          HW1
ATOM   1912  HW2 SOL   397      51.865   8.056  11.980  1.00  0.00          HW2
ATOM   1913  OW  SOL   398      41.845  10.386  13.660  1.00  0.00          OW 
ATOM   1914  HW1 SOL   398      41.605  10.016  12.760  1.00  0.00          HW1
ATOM   1915  HW2 SOL   398      42.835  10.546  13.700  1.00  0.00          HW2
ATOM   1916  OW  SOL   399      48.955   8.546   3.190  1.00  0.00          OW 
ATOM   1917  HW1 SOL   399      49.525   7.896   3.690  1.00  0.00          HW1
ATOM   1918  HW2 SOL   399      48.795   8.216   2.260  1.00  0.00          HW2
ATOM   1919  OW  SOL   400      37.245   7.676  18.440  1.00  0.00          OW 
ATOM   1920  HW1 SOL   400      38.045   7.106  18.650  1.00  0.00          HW1
ATOM   1921  HW2 SOL   400      36.755   7.276  17.670  1.00  0.00          HW2
ATOM   1922  OW  SOL   401      50.285  16.316  14.200  1.00  0.00          OW 
ATOM   1923  HW1 SOL   401      50.735  15.416  14.170  1.00  0.00          HW1
ATOM   1924  HW2 SOL   401      49.345  16.206  14.530  1.00  0.00          HW2
ATOM   1925  OW  SOL   402      43.315  11.536   8.070  1.00  0.00          OW 
ATOM   1926  HW1 SOL   402      43.265  11.906   8.990  1.00  0.00          HW1
ATOM   1927  HW2 SOL   402      42.595  10.846   7.950  1.00  0.00          HW2
ATOM   1928  OW  SOL   403      52.605  10.536  10.570  1.00  0.00          OW 
ATOM   1929  HW1 SOL   403      53.585  10.316  10.640  1.00  0.00          HW1
ATOM   1930  HW2 SOL   403      52.295  10.366   9.640  1.00  0.00          HW2
ATOM   1931  OW  SOL   404      54.275  11.956   8.270  1.00  0.00          OW 
ATOM   1932  HW1 SOL   404      54.945  11.346   8.700  1.00  0.00          HW1
ATOM   1933  HW2 SOL   404      53.545  12.146   8.920  1.00  0.00          HW2
ATOM   1934  OW  SOL   405      55.345   5.836   2.730  1.00  0.00          OW 
ATOM   1935  HW1 SOL   405      55.115   5.586   1.790  1.00  0.00          HW1
ATOM   1936  HW2 SOL   405      55.955   5.146   3.120  1.00  0.00          HW2
ATOM   1937  OW  SOL   406      41.355  15.216   5.110  1.00  0.00          OW 
ATOM   1938  HW1 SOL   406      41.635  14.786   5.960  1.00  0.00          HW1
ATOM   1939  HW2 SOL   406      41.605  16.176   5.120  1.00  0.00          HW2
ATOM   1940  OW  SOL   407      54.495   4.716  18.640  1.00  0.00          OW 
ATOM   1941  HW1 SOL   407      55.395   4.856  18.220  1.00  0.00          HW1
ATOM   1942  HW2 SOL   407      53.785   4.736  17.930  1.00  0.00          HW2
ATOM   1943  OW  SOL   408      55.685  14.346  18.390  1.00  0.00          OW 
ATOM   1944  HW1 SOL   408      55.435  14.256  17.430  1.00  0.00          HW1
ATOM   1945  HW2 SOL   408      56.165  13.526  18.700  1.00  0.00          HW2
ATOM   1946  OW  SOL   409      51.855   9.956  14.520  1.00  0.00          OW 
ATOM   1947  HW1 SOL   409      51.045   9.966  15.100  1.00  0.00          HW1
ATOM   1948  HW2 SOL   409      51.885  10.786  13.970  1.00  0.00          HW2
ATOM   1949  OW  SOL   410      42.185   2.576   9.810  1.00  0.00          OW 
ATOM   1950  HW1 SOL   410      42.505   1.816  10.380  1.00  0.00          HW1
ATOM   1951  HW2 SOL   410      41.265   2.846  10.110  1.00  0.00          HW2
ATOM   1952  OW  SOL   411      49.435   9.666  11.110  1.00  0.00          OW 
ATOM   1953  HW1 SOL   411      49.925  10.506  10.900  1.00  0.00          HW1
ATOM   1954  HW2 SOL   411      50.055   9.016  11.560  1.00  0.00          HW2
ATOM   1955  OW  SOL   412      37.195  11.676  14.200  1.00  0.00          OW 
ATOM   1956  HW1 SOL   412      36.715  12.086  13.420  1.00  0.00          HW1
ATOM   1957  HW2 SOL   412      38.185  11.656  14.010  1.00  0.00          HW2
ATOM   1958  OW  SOL   413      38.605  16.146   5.420  1.00  0.00          OW 
ATOM   1959  HW1 SOL   413      37.805  15.536   5.450  1.00  0.00          HW1
ATOM   1960  HW2 SOL   413      39.415  15.616   5.180  1.00  0.00          HW2
ATOM   1961  OW  SOL   414      40.115   6.396  17.330  1.00  0.00          OW 
ATOM   1962  HW1 SOL   414      40.325   7.136  16.680  1.00  0.00          HW1
ATOM   1963  HW2 SOL   414      40.795   6.396  18.060  1.00  0.00          HW2
ATOM   1964  OW  SOL   415      51.055   2.216  16.810  1.00  0.00          OW 
ATOM   1965  HW1 SOL   415      50.345   1.946  17.460  1.00  0.00          HW1
ATOM   1966  HW2 SOL   415      50.795   1.936  15.880  1.00  0.00          HW2
ATOM   1967  OW  SOL   416      40.555   8.666  15.310  1.00  0.00          OW 
ATOM   1968  HW1 SOL   416      40.995   9.306  14.670  1.00  0.00          HW1
ATOM   1969  HW2 SOL   416      40.055   9.186  16.010  1.00  0.00          HW2
ATOM   1970  OW  SOL   417      38.165  14.806   9.560  1.00  0.00          OW 
ATOM   1971  HW1 SOL   417      37.755  15.626   9.170  1.00  0.00          HW1
ATOM   1972  HW2 SOL   417      38.805  15.066  10.290  1.00  0.00          HW2
ATOM   1973  OW  SOL   418      47.245  14.876   4.640  1.00  0.00          OW 
ATOM   1974  HW1 SOL   418      48.165  14.866   4.230  1.00  0.00          HW1
ATOM   1975  HW2 SOL   418      47.185  15.616   5.310  1.00  0.00          HW2
ATOM   1976  OW  SOL   419      52.075  11.536   2.250  1.00  0.00          OW 
ATOM   1977  HW1 SOL   419      52.455  10.696   2.620  1.00  0.00          HW1
ATOM   1978  HW2 SOL   419      51.195  11.726   2.690  1.00  0.00          HW2
ATOM   1979  OW  SOL   420      55.125  13.856  15.820  1.00  0.00          OW 
ATOM   1980  HW1 SOL   420      54.805  14.576  15.200  1.00  0.00          HW1
ATOM   1981  HW2 SOL   420      55.365  13.046  15.290  1.00  0.00          HW2
ATOM   1982  OW  SOL   421      38.015   9.706  16.930  1.00  0.00          OW 
ATOM   1983  HW1 SOL   421      37.295   9.756  16.240  1.00  0.00          HW1
ATOM   1984  HW2 SOL   421      37.775   9.016  17.620  1.00  0.00          HW2
ATOM   1985  OW  SOL   422      42.135   2.426  18.070  1.00  0.00          OW 
ATOM   1986  HW1 SOL   422      41.585   1.586  18.000  1.00  0.00          HW1
ATOM   1987  HW2 SOL   422      42.395   2.716  17.150  1.00  0.00          HW2
ATOM   1988  OW  SOL   423      46.415  17.646  13.170  1.00  0.00          OW 
ATOM   1989  HW1 SOL   423      46.835  17.006  13.810  1.00  0.00          HW1
ATOM   1990  HW2 SOL   423      46.035  17.136  12.390  1.00  0.00          HW2
ATOM   1991  OW  SOL   424      51.345   4.546  11.140  1.00  0.00          OW 
ATOM   1992  HW1 SOL   424      50.475   4.396  11.610  1.00  0.00          HW1
ATOM   1993  HW2 SOL   424      51.175   4.806  10.190  1.00  0.00          HW2
ATOM   1994  OW  SOL   425      44.485   3.496  15.970  1.00  0.00          OW 
ATOM   1995  HW1 SOL   425      45.475   3.576  16.110  1.00  0.00          HW1
ATOM   1996  HW2 SOL   425      44.035   4.336  16.280  1.00  0.00          HW2
ATOM   1997  OW  SOL   426      41.745  15.066  10.180  1.00  0.00          OW 
ATOM   1998  HW1 SOL   426      41.205  14.856  10.990  1.00  0.00          HW1
ATOM   1999  HW2 SOL   426      42.655  14.656  10.270  1.00  0.00          HW2
ATOM   2000  OW  SOL   427      51.735  11.876  12.680  1.00  0.00          OW 
ATOM   2001  HW1 SOL   427      52.005  11.286  11.930  1.00  0.00          HW1
ATOM   2002  HW2 SOL   427      51.735  12.826  12.370  1.00  0.00          HW2
ATOM   2003  OW  SOL   428      45.385   2.926   6.660  1.00  0.00          OW 
ATOM   2004  HW1 SOL   428      46.295   2.536   6.530  1.00  0.00          HW1
ATOM   2005  HW2 SOL   428      45.465   3.886   6.900  1.00  0.00          HW2
ATOM   2006  OW  SOL   429      38.485   4.166   4.180  1.00  0.00          OW 
ATOM   2007  HW1 SOL   429      37.685   3.936   4.730  1.00  0.00          HW1
ATOM   2008  HW2 SOL   429      39.315   3.906   4.670  1.00  0.00          HW2
ATOM   2009  OW  SOL   430      43.765   6.986   7.030  1.00  0.00          OW 
ATOM   2010  HW1 SOL   430      44.035   7.326   6.130  1.00  0.00          HW1
ATOM   2011  HW2 SOL   430      44.555   6.606   7.490  1.00  0.00          HW2
ATOM   2012  OW  SOL   431      55.615  10.206   4.800  1.00  0.00          OW 
ATOM   2013  HW1 SOL   431      55.865  10.006   3.850  1.00  0.00          HW1
ATOM   2014  HW2 SOL   431      56.335  10.766   5.220  1.00  0.00          HW2
ATOM   2015  OW  SOL   432      50.565  17.446   3.290  1.00  0.00          OW 
ATOM   2016  HW1 SOL   432      51.425  17.566   3.790  1.00  0.00          HW1
ATOM   2017  HW2 SOL   432      50.145  16.576   3.560  1.00  0.00          HW2
ATOM   2018  OW  SOL   433      40.585  13.176   3.400  1.00  0.00          OW 
ATOM   2019  HW1 SOL   433      40.795  13.916   4.040  1.00  0.00          HW1
ATOM   2020  HW2 SOL   433      39.695  13.346   2.970  1.00  0.00          HW2
ATOM   2021  OW  SOL   434      47.105   6.336   4.090  1.00  0.00          OW 
ATOM   2022  HW1 SOL   434      46.645   7.156   3.750  1.00  0.00          HW1
ATOM   2023  HW2 SOL   434      48.085   6.526   4.180  1.00  0.00          HW2
ATOM   2024  OW  SOL   435      52.125  14.686  18.050  1.00  0.00          OW 
ATOM   2025  HW1 SOL   435      52.245  15.346  17.310  1.00  0.00          HW1
ATOM   2026  HW2 SOL   435      52.585  15.026  18.880  1.00  0.00          HW2
ATOM   2027  OW  SOL   436      40.365   4.176  13.280  1.00  0.00          OW 
ATOM   2028  HW1 SOL   436      40.865   4.946  13.680  1.00  0.00          HW1
ATOM   2029  HW2 SOL   436      39.415   4.196  13.600  1.00  0.00          HW2
ATOM   2030  OW  SOL   437      40.565   5.146   2.200  1.00  0.00          OW 
ATOM   2031  HW1 SOL   437      41.035   5.276   3.070  1.00  0.00          HW1
ATOM   2032  HW2 SOL   437      39.905   4.406   2.290  1.00  0.00          HW2
ATOM   2033  OW  SOL   438      43.665  15.706  14.120  1.00  0.00          OW 
ATOM   2034  HW1 SOL   438      43.355  16.316  14.850  1.00  0.00          HW1
ATOM   2035  HW2 SOL   438      44.165  16.226  13.430  1.00  0.00          HW2
ATOM   2036  OW  SOL   439      50.005   5.796   4.070  1.00  0.00          OW 
ATOM   2037  HW1 SOL   439      49.795   5.356   3.200  1.00  0.00          HW1
ATOM   2038  HW2 SOL   439      50.975   6.056   4.100  1.00  0.00          HW2
ATOM   2039  OW  SOL   440      50.485  16.826   6.760  1.00  0.00          OW 
ATOM   2040  HW1 SOL   440      51.165  17.376   6.290  1.00  0.00          HW1
ATOM   2041  HW2 SOL   440      50.885  15.946   7.030  1.00  0.00          HW2
ATOM   2042  OW  SOL   441      43.715  17.106   7.480  1.00  0.00          OW 
ATOM   2043  HW1 SOL   441      42.795  17.486   7.430  1.00  0.00          HW1
ATOM   2044  HW2 SOL   441      44.315  17.576   6.830  1.00  0.00          HW2
ATOM   2045  OW  SOL   442      37.975  10.366   8.480  1.00  0.00          OW 
ATOM   2046  HW1 SOL   442      38.035  11.216   7.960  1.00  0.00          HW1
ATOM   2047  HW2 SOL   442      38.295   9.606   7.910  1.00  0.00          HW2
ATOM   2048  OW  SOL   443      51.505   9.816   8.180  1.00  0.00          OW 
ATOM   2049  HW1 SOL   443      51.085   9.246   7.480  1.00  0.00          HW1
ATOM   2050  HW2 SOL   443      50.845  10.506   8.500  1.00  0.00          HW2
ATOM   2051  OW  SOL   444      39.935  14.566  12.150  1.00  0.00          OW 
ATOM   2052  HW1 SOL   444      40.065  13.726  12.690  1.00  0.00          HW1
ATOM   2053  HW2 SOL   444      39.645  15.306  12.750  1.00  0.00          HW2
ATOM   2054  OW  SOL   445      49.535  11.446   3.090  1.00  0.00          OW 
ATOM   2055  HW1 SOL   445      49.305  11.816   3.990  1.00  0.00          HW1
ATOM   2056  HW2 SOL   445      49.235  10.496   3.030  1.00  0.00          HW2
ATOM   2057  OW  SOL   446      46.835   3.796   3.600  1.00  0.00          OW 
ATOM   2058  HW1 SOL   446      47.365   3.306   4.280  1.00  0.00          HW1
ATOM   2059  HW2 SOL   446      47.055   4.776   3.650  1.00  0.00          HW2
ATOM   2060  OW  SOL   447      49.535   9.946  15.580  1.00  0.00          OW 
ATOM   2061  HW1 SOL   447      49.425  10.886  15.910  1.00  0.00          HW1
ATOM   2062  HW2 SOL   447      49.485   9.316  16.350  1.00  0.00          HW2
ATOM   2063  OW  SOL   448      44.065  12.986  13.140  1.00  0.00          OW 
ATOM   2064  HW1 SOL   448      44.085  12.226  13.780  1.00  0.00          HW1
ATOM   2065  HW2 SOL   448      43.585  13.756  13.540  1.00  0.00          HW2
ATOM   2066  OW  SOL   449      37.645   6.426   7.780  1.00  0.00          OW 
ATOM   2067  HW1 SOL   449      37.445   6.866   6.900  1.00  0.00          HW1
ATOM   2068  HW2 SOL   449      38.035   5.516   7.620  1.00  0.00          HW2
ATOM   2069  OW  SOL   450      46.435   5.876   6.830  1.00  0.00          OW 
ATOM   2070  HW1 SOL   450      46.575   6.146   5.880  1.00  0.00          HW1
ATOM   2071  HW2 SOL   450      47.265   6.096   7.360  1.00  0.00          HW2
ATOM   2072  OW  SOL   451      49.965  18.296   8.820  1.00  0.00          OW 
ATOM   2073  HW1 SOL   451      50.725  18.736   9.300  1.00  0.00          HW1
ATOM   2074  HW2 SOL   451      50.315  17.826   8.000  1.00  0.00          HW2
ATOM   2075  OW  SOL   452      43.245  12.056  10.650  1.00  0.00          OW 
ATOM   2076  HW1 SOL   452      42.635  11.306  10.880  1.00  0.00          HW1
ATOM   2077  HW2 SOL   452      43.465  12.576  11.480  1.00  0.00          HW2
ATOM   2078  OW  SOL   453      40.875  17.696   9.820  1.00  0.00          OW 
ATOM   2079  HW1 SOL   453      41.215  16.766   9.970  1.00  0.00          HW1
ATOM   2080  HW2 SOL   453      41.055  17.966   8.870  1.00  0.00          HW2
ATOM   2081  OW  SOL   454      38.525   4.026  17.890  1.00  0.00          OW 
ATOM   2082  HW1 SOL   454      38.595   3.186  17.340  1.00  0.00          HW1
ATOM   2083  HW2 SOL   454      39.145   4.716  17.530  1.00  0.00          HW2
ATOM   2084  OW  SOL   455      51.575  13.466   8.860  1.00  0.00          OW 
ATOM   2085  HW1 SOL   455      51.395  13.916   9.740  1.00  0.00          HW1
ATOM   2086  HW2 SOL   455      51.995  14.116   8.230  1.00  0.00          HW2
ATOM   2087  OW  SOL   456      39.225  13.116   7.560  1.00  0.00          OW 
ATOM   2088  HW1 SOL   456      38.775  13.746   8.200  1.00  0.00          HW1
ATOM   2089  HW2 SOL   456      40.155  13.426   7.390  1.00  0.00          HW2
ATOM   2090  OW  SOL   457      39.445  11.386   5.550  1.00  0.00          OW 
ATOM   2091  HW1 SOL   457      39.445  12.026   6.320  1.00  0.00          HW1
ATOM   2092  HW2 SOL   457      39.725  11.866   4.720  1.00  0.00          HW2
ATOM   2093  OW  SOL   458      46.545   3.956  11.400  1.00  0.00          OW 
ATOM   2094  HW1 SOL   458      45.615   4.166  11.090  1.00  0.00          HW1
ATOM   2095  HW2 SOL   458      46.645   2.966  11.530  1.00  0.00          HW2
ATOM   2096  OW  SOL   459      47.345   8.706  18.670  1.00  0.00          OW 
ATOM   2097  HW1 SOL   459      46.925   7.846  18.400  1.00  0.00          HW1
ATOM   2098  HW2 SOL   459      48.285   8.736  18.330  1.00  0.00          HW2
ATOM   2099  OW  SOL   460      51.505   6.376  18.500  1.00  0.00          OW 
ATOM   2100  HW1 SOL   460      52.165   7.116  18.590  1.00  0.00          HW1
ATOM   2101  HW2 SOL   460      51.945   5.586  18.080  1.00  0.00          HW2
ATOM   2102  OW  SOL   461      37.865  17.276   3.160  1.00  0.00          OW 
ATOM   2103  HW1 SOL   461      38.275  16.956   4.020  1.00  0.00          HW1
ATOM   2104  HW2 SOL   461      36.905  17.006   3.130  1.00  0.00          HW2
ATOM   2105  OW  SOL   462      48.355  14.516   8.000  1.00  0.00          OW 
ATOM   2106  HW1 SOL   462      48.945  14.116   7.300  1.00  0.00          HW1
ATOM   2107  HW2 SOL   462      47.775  15.226   7.590  1.00  0.00          HW2
ATOM   2108  OW  SOL   463      54.615  15.036  12.650  1.00  0.00          OW 
ATOM   2109  HW1 SOL   463      54.685  14.146  12.190  1.00  0.00          HW1
ATOM   2110  HW2 SOL   463      53.675  15.376  12.570  1.00  0.00          HW2
ATOM   2111  OW  SOL   464      48.985   6.336   8.220  1.00  0.00          OW 
ATOM   2112  HW1 SOL   464      48.685   6.906   8.980  1.00  0.00          HW1
ATOM   2113  HW2 SOL   464      48.915   5.366   8.480  1.00  0.00          HW2
ATOM   2114  OW  SOL   465      53.175  13.956   3.470  1.00  0.00          OW 
ATOM   2115  HW1 SOL   465      52.835  13.066   3.170  1.00  0.00          HW1
ATOM   2116  HW2 SOL   465      53.435  14.496   2.670  1.00  0.00          HW2
ATOM   2117  OW  SOL   466      55.765   7.476   5.430  1.00  0.00          OW 
ATOM   2118  HW1 SOL   466      55.525   7.296   4.480  1.00  0.00          HW1
ATOM   2119  HW2 SOL   466      56.065   8.416   5.530  1.00  0.00          HW2
ATOM   2120  OW  SOL   467      51.195  14.316  11.310  1.00  0.00          OW 
ATOM   2121  HW1 SOL   467      51.805  15.116  11.350  1.00  0.00          HW1
ATOM   2122  HW2 SOL   467      50.245  14.626  11.380  1.00  0.00          HW2
ATOM   2123  OW  SOL   468      48.055   2.066   5.440  1.00  0.00          OW 
ATOM   2124  HW1 SOL   468      48.275   1.456   6.200  1.00  0.00          HW1
ATOM   2125  HW2 SOL   468      48.155   1.576   4.580  1.00  0.00          HW2
ATOM   2126  OW  SOL   469      40.865  17.866  12.490  1.00  0.00          OW 
ATOM   2127  HW1 SOL   469      40.005  17.556  12.910  1.00  0.00          HW1
ATOM   2128  HW2 SOL   469      40.825  17.726  11.500  1.00  0.00          HW2
ATOM   2129  OW  SOL   470      45.435   8.166   2.320  1.00  0.00          OW 
ATOM   2130  HW1 SOL   470      46.045   8.466   1.590  1.00  0.00          HW1
ATOM   2131  HW2 SOL   470      45.055   7.276   2.100  1.00  0.00          HW2
ATOM   2132  OW  SOL   471      40.365   8.006   2.060  1.00  0.00          OW 
ATOM   2133  HW1 SOL   471      41.205   8.056   1.520  1.00  0.00          HW1
ATOM   2134  HW2 SOL   471      40.135   7.046   2.240  1.00  0.00          HW2
ATOM   2135  OW  SOL   472      53.345   7.316   7.940  1.00  0.00          OW 
ATOM   2136  HW1 SOL   472      52.785   8.126   8.030  1.00  0.00          HW1
ATOM   2137  HW2 SOL   472      53.865   7.356   7.080  1.00  0.00          HW2
ATOM   2138  OW  SOL   473      55.495  10.176  10.730  1.00  0.00          OW 
ATOM   2139  HW1 SOL   473      56.005  10.186   9.870  1.00  0.00          HW1
ATOM   2140  HW2 SOL   473      56.055   9.756  11.440  1.00  0.00          HW2
ATOM   2141  OW  SOL   474      45.105  10.666  14.630  1.00  0.00          OW 
ATOM   2142  HW1 SOL   474      45.835  10.496  13.960  1.00  0.00          HW1
ATOM   2143  HW2 SOL   474      44.795   9.796  15.010  1.00  0.00          HW2
ATOM   2144  OW  SOL   475      41.725   6.426  14.170  1.00  0.00          OW 
ATOM   2145  HW1 SOL   475      42.395   6.546  13.430  1.00  0.00          HW1
ATOM   2146  HW2 SOL   475      41.325   7.316  14.400  1.00  0.00          HW2
ATOM   2147  OW  SOL   476      47.765   8.636   9.290  1.00  0.00          OW 
ATOM   2148  HW1 SOL   476      47.355   7.896   9.820  1.00  0.00          HW1
ATOM   2149  HW2 SOL   476      48.405   9.146   9.870  1.00  0.00          HW2
ATOM   2150  OW  SOL   477      40.645  18.586  16.120  1.00  0.00          OW 
ATOM   2151  HW1 SOL   477      41.245  17.776  16.140  1.00  0.00          HW1
ATOM   2152  HW2 SOL   477      41.045  19.276  15.520  1.00  0.00          HW2
ATOM   2153  OW  SOL   478      54.765   3.426   5.000  1.00  0.00          OW 
ATOM   2154  HW1 SOL   478      54.715   3.756   5.950  1.00  0.00          HW1
ATOM   2155  HW2 SOL   478      53.905   3.616   4.540  1.00  0.00          HW2
ATOM   2156  OW  SOL   479      53.185   6.856  10.940  1.00  0.00          OW 
ATOM   2157  HW1 SOL   479      53.275   6.956   9.950  1.00  0.00          HW1
ATOM   2158  HW2 SOL   479      52.785   5.966  11.150  1.00  0.00          HW2
ATOM   2159  OW  SOL   480      44.345   7.896   4.720  1.00  0.00          OW 
ATOM   2160  HW1 SOL   480      44.875   7.996   3.880  1.00  0.00          HW1
ATOM   2161  HW2 SOL   480      44.075   8.796   5.060  1.00  0.00          HW2
ATOM   2162  OW  SOL   481      49.095  12.576  16.600  1.00  0.00          OW 
ATOM   2163  HW1 SOL   481      48.305  13.086  16.260  1.00  0.00          HW1
ATOM   2164  HW2 SOL   481      49.005  12.426  17.580  1.00  0.00          HW2
ATOM   2165  OW  SOL   482      39.785   6.816   9.710  1.00  0.00          OW 
ATOM   2166  HW1 SOL   482      39.845   5.886  10.080  1.00  0.00          HW1
ATOM   2167  HW2 SOL   482      39.195   6.816   8.910  1.00  0.00          HW2
ATOM   2168  OW  SOL   483      55.625  18.416  12.310  1.00  0.00          OW 
ATOM   2169  HW1 SOL   483      56.255  18.796  11.630  1.00  0.00          HW1
ATOM   2170  HW2 SOL   483      56.025  17.586  12.700  1.00  0.00          HW2
ATOM   2171  OW  SOL   484      42.885   6.766   9.840  1.00  0.00          OW 
ATOM   2172  HW1 SOL   484      41.965   7.136   9.910  1.00  0.00          HW1
ATOM   2173  HW2 SOL   484      43.265   6.966   8.940  1.00  0.00          HW2
ATOM   2174  OW  SOL   485      50.185   3.576   5.680  1.00  0.00          OW 
ATOM   2175  HW1 SOL   485      50.055   4.506   5.340  1.00  0.00          HW1
ATOM   2176  HW2 SOL   485      49.345   3.056   5.550  1.00  0.00          HW2
ATOM   2177  OW  SOL   486      43.985   3.616   3.670  1.00  0.00          OW 
ATOM   2178  HW1 SOL   486      44.585   3.646   4.470  1.00  0.00          HW1
ATOM   2179  HW2 SOL   486      43.235   4.256   3.800  1.00  0.00          HW2
ATOM   2180  OW  SOL   487      52.365   5.566  14.310  1.00  0.00          OW 
ATOM   2181  HW1 SOL   487      52.785   4.986  13.610  1.00  0.00          HW1
ATOM   2182  HW2 SOL   487      51.925   6.356  13.870  1.00  0.00          HW2
ATOM   2183  OW  SOL   488      44.935  13.166   4.590  1.00  0.00          OW 
ATOM   2184  HW1 SOL   488      45.665  13.856   4.630  1.00  0.00          HW1
ATOM   2185  HW2 SOL   488      45.215  12.416   4.000  1.00  0.00          HW2
ATOM   2186  OW  SOL   489      49.015   4.176  12.300  1.00  0.00          OW 
ATOM   2187  HW1 SOL   489      48.055   4.186  12.030  1.00  0.00          HW1
ATOM   2188  HW2 SOL   489      49.135   4.706  13.140  1.00  0.00          HW2
ATOM   2189  OW  SOL   490      53.185  11.346   5.670  1.00  0.00          OW 
ATOM   2190  HW1 SOL   490      54.085  11.186   5.270  1.00  0.00          HW1
ATOM   2191  HW2 SOL   490      53.265  11.396   6.660  1.00  0.00          HW2
ATOM   2192  OW  SOL   491      47.215  12.766   9.730  1.00  0.00          OW 
ATOM   2193  HW1 SOL   491      46.295  12.486   9.440  1.00  0.00          HW1
ATOM   2194  HW2 SOL   491      47.525  13.536   9.170  1.00  0.00          HW2
ATOM   2195  OW  SOL   492      42.245  17.876   4.760  1.00  0.00          OW 
ATOM   2196  HW1 SOL   492      41.675  18.396   4.130  1.00  0.00          HW1
ATOM   2197  HW2 SOL   492      43.205  17.996   4.520  1.00  0.00          HW2
ATOM   2198  OW  SOL   493      47.185  10.976  12.580  1.00  0.00          OW 
ATOM   2199  HW1 SOL   493      47.015  11.806  12.040  1.00  0.00          HW1
ATOM   2200  HW2 SOL   493      48.085  10.606  12.360  1.00  0.00          HW2
ATOM   2201  OW  SOL   494      39.675   4.046  10.590  1.00  0.00          OW 
ATOM   2202  HW1 SOL   494      38.685   3.936  10.610  1.00  0.00          HW1
ATOM   2203  HW2 SOL   494      40.015   4.196  11.520  1.00  0.00          HW2
ATOM   2204  OW  SOL   495      52.595  17.736   5.090  1.00  0.00          OW 
ATOM   2205  HW1 SOL   495      53.155  18.546   4.920  1.00  0.00          HW1
ATOM   2206  HW2 SOL   495      53.185  16.936   5.120  1.00  0.00          HW2
ATOM   2207  OW  SOL   496      53.625  14.966   7.860  1.00  0.00          OW 
ATOM   2208  HW1 SOL   496      53.815  15.616   8.600  1.00  0.00          HW1
ATOM   2209  HW2 SOL   496      54.225  14.166   7.950  1.00  0.00          HW2
ATOM   2210  OW  SOL   497      42.345   2.896   7.110  1.00  0.00          OW 
ATOM   2211  HW1 SOL   497      42.255   2.796   8.100  1.00  0.00          HW1
ATOM   2212  HW2 SOL   497      43.305   2.826   6.850  1.00  0.00          HW2
ATOM   2213  OW  SOL   498      50.365   8.106   6.380  1.00  0.00          OW 
ATOM   2214  HW1 SOL   498      49.455   8.516   6.360  1.00  0.00          HW1
ATOM   2215  HW2 SOL   498      50.295   7.166   6.700  1.00  0.00          HW2
ATOM   2216  OW  SOL   499      40.095  12.566  13.890  1.00  0.00          OW 
ATOM   2217  HW1 SOL   499      40.745  11.826  13.780  1.00  0.00          HW1
ATOM   2218  HW2 SOL   499      40.295  13.066  14.730  1.00  0.00          HW2
ATOM   2219  OW  SOL   500      52.405  16.766  15.920  1.00  0.00          OW 
ATOM   2220  HW1 SOL   500      52.905  17.616  15.730  1.00  0.00          HW1
ATOM   2221  HW2 SOL   500      51.525  16.786  15.440  1.00  0.00          HW2
ATOM   2222  OW  SOL   501      45.615  12.736   7.200  1.00  0.00          OW 
ATOM   2223  HW1 SOL   501      45.445  13.046   6.260  1.00  0.00          HW1
ATOM   2224  HW2 SOL   501      44.775  12.366   7.580  1.00  0.00          HW2
ATOM   2225  OW  SOL   502      55.055   4.436   9.560  1.00  0.00          OW 
ATOM   2226  HW1 SOL   502      54.595   4.586  10.440  1.00  0.00          HW1
ATOM   2227  HW2 SOL   502      55.495   5.286   9.260  1.00  0.00          HW2
ATOM   2228  OW  SOL   503      41.925   9.206   7.980  1.00  0.00          OW 
ATOM   2229  HW1 SOL   503      40.965   9.096   7.710  1.00  0.00          HW1
ATOM   2230  HW2 SOL   503      42.485   8.536   7.500  1.00  0.00          HW2
ATOM   2231  OW  SOL   504      46.455   6.386  17.910  1.00  0.00          OW 
ATOM   2232  HW1 SOL   504      45.745   6.266  17.210  1.00  0.00          HW1
ATOM   2233  HW2 SOL   504      46.465   5.596  18.510  1.00  0.00          HW2
ATOM   2234  OW  SOL   505      48.675   3.836   9.220  1.00  0.00          OW 
ATOM   2235  HW1 SOL   505      48.025   3.106   9.010  1.00  0.00          HW1
ATOM   2236  HW2 SOL   505      48.715   3.976  10.200  1.00  0.00          HW2
ATOM   2237  OW  SOL   506      47.255   3.096  15.930  1.00  0.00          OW 
ATOM   2238  HW1 SOL   506      47.245   2.626  16.810  1.00  0.00          HW1
ATOM   2239  HW2 SOL   506      48.075   2.816  15.420  1.00  0.00          HW2
ATOM   2240  OW  SOL   507      53.185   4.606   7.020  1.00  0.00          OW 
ATOM   2241  HW1 SOL   507      52.405   4.106   7.400  1.00  0.00          HW1
ATOM   2242  HW2 SOL   507      53.155   5.556   7.330  1.00  0.00          HW2
ATOM   2243  OW  SOL   508      46.085  11.236   3.050  1.00  0.00          OW 
ATOM   2244  HW1 SOL   508      46.045  10.336   3.490  1.00  0.00          HW1
ATOM   2245  HW2 SOL   508      46.115  11.126   2.060  1.00  0.00          HW2
ATOM   2246  OW  SOL   509      50.745  13.556  14.600  1.00  0.00          OW 
ATOM   2247  HW1 SOL   509      51.045  12.836  13.980  1.00  0.00          HW1
ATOM   2248  HW2 SOL   509      50.355  13.156  15.430  1.00  0.00          HW2
ATOM   2249  OW  SOL   510      49.635  14.786   3.580  1.00  0.00          OW 
ATOM   2250  HW1 SOL   510      50.015  14.196   4.300  1.00  0.00          HW1
ATOM   2251  HW2 SOL   510      50.035  14.526   2.700  1.00  0.00          HW2
ATOM   2252  OW  SOL   511      54.585   6.556  16.270  1.00  0.00          OW 
ATOM   2253  HW1 SOL   511      54.905   6.656  15.330  1.00  0.00          HW1
ATOM   2254  HW2 SOL   511      53.795   5.936  16.290  1.00  0.00          HW2
ATOM   2255  OW  SOL   512      37.855   9.656   2.320  1.00  0.00          OW 
ATOM   2256  HW1 SOL   512      37.225   8.936   2.010  1.00  0.00          HW1
ATOM   2257  HW2 SOL   512      38.785   9.296   2.320  1.00  0.00          HW2
ATOM   2258  OW  SOL   513      54.165   3.996  12.410  1.00  0.00          OW 
ATOM   2259  HW1 SOL   513      53.705   3.126  12.580  1.00  0.00          HW1
ATOM   2260  HW2 SOL   513      55.075   3.966  12.820  1.00  0.00          HW2
ATOM   2261  OW  SOL   514      52.645   6.366   3.620  1.00  0.00          OW 
ATOM   2262  HW1 SOL   514      52.595   7.186   4.190  1.00  0.00          HW1
ATOM   2263  HW2 SOL   514      53.535   6.336   3.170  1.00  0.00          HW2
ATOM   2264  OW  SOL   515      41.365   9.836  11.080  1.00  0.00          OW 
ATOM   2265  HW1 SOL   515      41.715   9.426  10.240  1.00  0.00          HW1
ATOM   2266  HW2 SOL   515      40.465   9.456  11.280  1.00  0.00          HW2
ATOM   2267  OW  SOL   516      40.845  13.846  16.310  1.00  0.00          OW 
ATOM   2268  HW1 SOL   516      40.255  14.646  16.350  1.00  0.00          HW1
ATOM   2269  HW2 SOL   516      40.995  13.496  17.240  1.00  0.00          HW2
ATOM   2270  OW  SOL   517      43.775  11.526  18.220  1.00  0.00          OW 
ATOM   2271  HW1 SOL   517      42.935  11.516  18.760  1.00  0.00          HW1
ATOM   2272  HW2 SOL   517      43.795  12.356  17.660  1.00  0.00          HW2
ATOM   2273  OW  SOL   518      55.215   7.156  12.770  1.00  0.00          OW 
ATOM   2274  HW1 SOL   518      54.445   6.806  12.230  1.00  0.00          HW1
ATOM   2275  HW2 SOL   518      54.895   7.866  13.390  1.00  0.00          HW2
ATOM   2276  OW  SOL   519      67.386  15.596  10.530  1.00  0.00          OW 
ATOM   2277  HW1 SOL   519      66.456  15.576  10.900  1.00  0.00          HW1
ATOM   2278  HW2 SOL   519      67.396  15.206   9.610  1.00  0.00          HW2
ATOM   2279  OW  SOL   520      65.276  12.996  15.870  1.00  0.00          OW 
ATOM   2280  HW1 SOL   520      64.456  13.426  16.260  1.00  0.00          HW1
ATOM   2281  HW2 SOL   520      64.996  12.266  15.240  1.00  0.00          HW2
ATOM   2282  OW  SOL   521      70.776   3.446   2.430  1.00  0.00          OW 
ATOM   2283  HW1 SOL   521      69.846   3.376   2.060  1.00  0.00          HW1
ATOM   2284  HW2 SOL   521      70.886   4.336   2.870  1.00  0.00          HW2
ATOM   2285  OW  SOL   522      62.016   5.806  16.430  1.00  0.00          OW 
ATOM   2286  HW1 SOL   522      61.446   5.646  17.240  1.00  0.00          HW1
ATOM   2287  HW2 SOL   522      61.426   5.906  15.630  1.00  0.00          HW2
ATOM   2288  OW  SOL   523      63.896  15.496  17.960  1.00  0.00          OW 
ATOM   2289  HW1 SOL   523      64.226  16.436  17.960  1.00  0.00          HW1
ATOM   2290  HW2 SOL   523      64.406  14.956  18.620  1.00  0.00          HW2
ATOM   2291  OW  SOL   524      57.816  16.346  16.570  1.00  0.00          OW 
ATOM   2292  HW1 SOL   524      58.386  17.126  16.320  1.00  0.00          HW1
ATOM   2293  HW2 SOL   524      57.216  16.606  17.330  1.00  0.00          HW2
ATOM   2294  OW  SOL   525      64.016  15.386  11.710  1.00  0.00          OW 
ATOM   2295  HW1 SOL   525      63.896  15.256  10.720  1.00  0.00          HW1
ATOM   2296  HW2 SOL   525      63.716  14.576  12.200  1.00  0.00          HW2
ATOM   2297  OW  SOL   526      73.586  17.296   9.010  1.00  0.00          OW 
ATOM   2298  HW1 SOL   526      73.546  18.056   9.660  1.00  0.00          HW1
ATOM   2299  HW2 SOL   526      73.806  17.656   8.100  1.00  0.00          HW2
ATOM   2300  OW  SOL   527      71.946   2.306   8.810  1.00  0.00          OW 
ATOM   2301  HW1 SOL   527      72.546   3.096   8.950  1.00  0.00          HW1
ATOM   2302  HW2 SOL   527      71.086   2.616   8.400  1.00  0.00          HW2
ATOM   2303  OW  SOL   528      61.066   5.746   4.170  1.00  0.00          OW 
ATOM   2304  HW1 SOL   528      61.306   6.686   4.430  1.00  0.00          HW1
ATOM   2305  HW2 SOL   528      60.906   5.206   4.990  1.00  0.00          HW2
ATOM   2306  OW  SOL   529      69.466  13.236   5.770  1.00  0.00          OW 
ATOM   2307  HW1 SOL   529      70.286  12.676   5.860  1.00  0.00          HW1
ATOM   2308  HW2 SOL   529      68.656  12.656   5.810  1.00  0.00          HW2
ATOM   2309  OW  SOL   530      62.496  13.786  16.770  1.00  0.00          OW 
ATOM   2310  HW1 SOL   530      61.756  14.246  16.270  1.00  0.00          HW1
ATOM   2311  HW2 SOL   530      63.006  14.466  17.300  1.00  0.00          HW2
ATOM   2312  OW  SOL   531      67.396   7.826  14.230  1.00  0.00          OW 
ATOM   2313  HW1 SOL   531      67.736   8.596  14.770  1.00  0.00          HW1
ATOM   2314  HW2 SOL   531      67.836   7.826  13.330  1.00  0.00          HW2
ATOM   2315  OW  SOL   532      57.736   4.106   7.680  1.00  0.00          OW 
ATOM   2316  HW1 SOL   532      58.206   4.106   8.560  1.00  0.00          HW1
ATOM   2317  HW2 SOL   532      57.256   3.236   7.570  1.00  0.00          HW2
ATOM   2318  OW  SOL   533      67.386   5.036  14.780  1.00  0.00          OW 
ATOM   2319  HW1 SOL   533      67.126   5.996  14.780  1.00  0.00          HW1
ATOM   2320  HW2 SOL   533      66.676   4.496  15.230  1.00  0.00          HW2
ATOM   2321  OW  SOL   534      71.286   8.556   5.170  1.00  0.00          OW 
ATOM   2322  HW1 SOL   534      70.366   8.386   5.520  1.00  0.00          HW1
ATOM   2323  HW2 SOL   534      71.566   9.476   5.430  1.00  0.00          HW2
ATOM   2324  OW  SOL   535      62.406  10.456   5.580  1.00  0.00          OW 
ATOM   2325  HW1 SOL   535      62.226  11.126   4.860  1.00  0.00          HW1
ATOM   2326  HW2 SOL   535      62.376  10.916   6.470  1.00  0.00          HW2
ATOM   2327  OW  SOL   536      66.306  15.746  15.030  1.00  0.00          OW 
ATOM   2328  HW1 SOL   536      65.856  14.866  15.200  1.00  0.00          HW1
ATOM   2329  HW2 SOL   536      66.296  16.286  15.870  1.00  0.00          HW2
ATOM   2330  OW  SOL   537      64.886   8.366  12.990  1.00  0.00          OW 
ATOM   2331  HW1 SOL   537      65.426   8.076  13.790  1.00  0.00          HW1
ATOM   2332  HW2 SOL   537      65.186   9.266  12.700  1.00  0.00          HW2
ATOM   2333  OW  SOL   538      65.356   6.656  10.570  1.00  0.00          OW 
ATOM   2334  HW1 SOL   538      65.166   5.696  10.780  1.00  0.00          HW1
ATOM   2335  HW2 SOL   538      65.026   7.236  11.320  1.00  0.00          HW2
ATOM   2336  OW  SOL   539      63.356  18.536  15.520  1.00  0.00          OW 
ATOM   2337  HW1 SOL   539      64.306  18.246  15.600  1.00  0.00          HW1
ATOM   2338  HW2 SOL   539      63.276  19.186  14.770  1.00  0.00          HW2
ATOM   2339  OW  SOL   540      66.216  16.686   6.750  1.00  0.00          OW 
ATOM   2340  HW1 SOL   540      67.096  16.556   7.200  1.00  0.00          HW1
ATOM   2341  HW2 SOL   540      66.086  17.656   6.530  1.00  0.00          HW2
ATOM   2342  OW  SOL   541      71.216   4.346  16.660  1.00  0.00          OW 
ATOM   2343  HW1 SOL   541      70.726   3.476  16.750  1.00  0.00          HW1
ATOM   2344  HW2 SOL   541      70.986   4.776  15.790  1.00  0.00          HW2
ATOM   2345  OW  SOL   542      59.396   2.976   5.010  1.00  0.00          OW 
ATOM   2346  HW1 SOL   542      59.766   2.246   4.430  1.00  0.00          HW1
ATOM   2347  HW2 SOL   542      59.916   3.026   5.860  1.00  0.00          HW2
ATOM   2348  OW  SOL   543      73.176   9.356  14.420  1.00  0.00          OW 
ATOM   2349  HW1 SOL   543      73.576  10.266  14.330  1.00  0.00          HW1
ATOM   2350  HW2 SOL   543      72.176   9.436  14.480  1.00  0.00          HW2
ATOM   2351  OW  SOL   544      58.336   8.616   6.940  1.00  0.00          OW 
ATOM   2352  HW1 SOL   544      58.576   9.216   6.180  1.00  0.00          HW1
ATOM   2353  HW2 SOL   544      58.406   7.666   6.640  1.00  0.00          HW2
ATOM   2354  OW  SOL   545      68.256  11.826   8.790  1.00  0.00          OW 
ATOM   2355  HW1 SOL   545      68.966  12.536   8.850  1.00  0.00          HW1
ATOM   2356  HW2 SOL   545      67.376  12.216   9.070  1.00  0.00          HW2
ATOM   2357  OW  SOL   546      63.136   7.836  15.120  1.00  0.00          OW 
ATOM   2358  HW1 SOL   546      62.726   7.606  14.240  1.00  0.00          HW1
ATOM   2359  HW2 SOL   546      62.956   7.096  15.770  1.00  0.00          HW2
ATOM   2360  OW  SOL   547      71.066  16.606  12.100  1.00  0.00          OW 
ATOM   2361  HW1 SOL   547      71.306  17.296  11.420  1.00  0.00          HW1
ATOM   2362  HW2 SOL   547      70.286  16.936  12.640  1.00  0.00          HW2
ATOM   2363  OW  SOL   548      62.226   7.316  12.470  1.00  0.00          OW 
ATOM   2364  HW1 SOL   548      63.116   7.776  12.500  1.00  0.00          HW1
ATOM   2365  HW2 SOL   548      62.016   7.076  11.520  1.00  0.00          HW2
ATOM   2366  OW  SOL   549      73.156  15.366   5.430  1.00  0.00          OW 
ATOM   2367  HW1 SOL   549      72.686  15.336   6.320  1.00  0.00          HW1
ATOM   2368  HW2 SOL   549      72.646  14.816   4.770  1.00  0.00          HW2
ATOM   2369  OW  SOL   550      60.406  14.006   7.520  1.00  0.00          OW 
ATOM   2370  HW1 SOL   550      60.206  14.436   8.400  1.00  0.00          HW1
ATOM   2371  HW2 SOL   550      61.186  13.386   7.610  1.00  0.00          HW2
ATOM   2372  OW  SOL   551      56.196  18.216   6.500  1.00  0.00          OW 
ATOM   2373  HW1 SOL   551      56.656  17.376   6.210  1.00  0.00          HW1
ATOM   2374  HW2 SOL   551      55.636  18.556   5.750  1.00  0.00          HW2
ATOM   2375  OW  SOL   552      56.376  13.416   3.200  1.00  0.00          OW 
ATOM   2376  HW1 SOL   552      55.606  13.756   3.740  1.00  0.00          HW1
ATOM   2377  HW2 SOL   552      56.036  12.906   2.410  1.00  0.00          HW2
ATOM   2378  OW  SOL   553      56.876  16.326  13.690  1.00  0.00          OW 
ATOM   2379  HW1 SOL   553      57.136  16.286  14.650  1.00  0.00          HW1
ATOM   2380  HW2 SOL   553      56.026  15.816  13.550  1.00  0.00          HW2
ATOM   2381  OW  SOL   554      65.846  17.426  17.290  1.00  0.00          OW 
ATOM   2382  HW1 SOL   554      66.836  17.306  17.380  1.00  0.00          HW1
ATOM   2383  HW2 SOL   554      65.606  18.376  17.500  1.00  0.00          HW2
ATOM   2384  OW  SOL   555      66.386   8.906   6.490  1.00  0.00          OW 
ATOM   2385  HW1 SOL   555      66.286   8.756   7.480  1.00  0.00          HW1
ATOM   2386  HW2 SOL   555      65.526   9.266   6.130  1.00  0.00          HW2
ATOM   2387  OW  SOL   556      73.736  12.796  11.350  1.00  0.00          OW 
ATOM   2388  HW1 SOL   556      74.326  13.426  10.860  1.00  0.00          HW1
ATOM   2389  HW2 SOL   556      73.926  11.856  11.060  1.00  0.00          HW2
ATOM   2390  OW  SOL   557      63.656  15.166   9.090  1.00  0.00          OW 
ATOM   2391  HW1 SOL   557      63.396  16.056   8.730  1.00  0.00          HW1
ATOM   2392  HW2 SOL   557      63.636  14.486   8.360  1.00  0.00          HW2
ATOM   2393  OW  SOL   558      60.086   2.136  14.850  1.00  0.00          OW 
ATOM   2394  HW1 SOL   558      60.916   1.846  14.370  1.00  0.00          HW1
ATOM   2395  HW2 SOL   558      59.596   2.806  14.290  1.00  0.00          HW2
ATOM   2396  OW  SOL   559      70.586  11.276  18.250  1.00  0.00          OW 
ATOM   2397  HW1 SOL   559      70.536  11.226  19.250  1.00  0.00          HW1
ATOM   2398  HW2 SOL   559      70.606  12.236  17.960  1.00  0.00          HW2
ATOM   2399  OW  SOL   560      56.546   5.256  14.170  1.00  0.00          OW 
ATOM   2400  HW1 SOL   560      56.086   5.976  13.650  1.00  0.00          HW1
ATOM   2401  HW2 SOL   560      56.506   5.456  15.150  1.00  0.00          HW2
ATOM   2402  OW  SOL   561      68.596   8.706  17.930  1.00  0.00          OW 
ATOM   2403  HW1 SOL   561      69.096   7.846  17.990  1.00  0.00          HW1
ATOM   2404  HW2 SOL   561      69.246   9.476  17.900  1.00  0.00          HW2
ATOM   2405  OW  SOL   562      58.736   6.196   5.840  1.00  0.00          OW 
ATOM   2406  HW1 SOL   562      58.796   5.426   6.480  1.00  0.00          HW1
ATOM   2407  HW2 SOL   562      58.216   5.936   5.040  1.00  0.00          HW2
ATOM   2408  OW  SOL   563      61.046  16.666  16.680  1.00  0.00          OW 
ATOM   2409  HW1 SOL   563      60.996  16.016  17.430  1.00  0.00          HW1
ATOM   2410  HW2 SOL   563      61.846  17.256  16.810  1.00  0.00          HW2
ATOM   2411  OW  SOL   564      69.696   3.356   8.050  1.00  0.00          OW 
ATOM   2412  HW1 SOL   564      69.196   3.366   7.190  1.00  0.00          HW1
ATOM   2413  HW2 SOL   564      69.066   3.176   8.810  1.00  0.00          HW2
ATOM   2414  OW  SOL   565      57.576   8.456  11.770  1.00  0.00          OW 
ATOM   2415  HW1 SOL   565      56.976   7.836  12.270  1.00  0.00          HW1
ATOM   2416  HW2 SOL   565      57.886   8.016  10.920  1.00  0.00          HW2
ATOM   2417  OW  SOL   566      67.106  12.166   5.760  1.00  0.00          OW 
ATOM   2418  HW1 SOL   566      66.306  12.766   5.630  1.00  0.00          HW1
ATOM   2419  HW2 SOL   566      67.006  11.676   6.620  1.00  0.00          HW2
ATOM   2420  OW  SOL   567      62.786   4.466  10.210  1.00  0.00          OW 
ATOM   2421  HW1 SOL   567      62.466   5.406  10.110  1.00  0.00          HW1
ATOM   2422  HW2 SOL   567      62.026   3.836  10.090  1.00  0.00          HW2
ATOM   2423  OW  SOL   568      69.726   8.126  12.630  1.00  0.00          OW 
ATOM   2424  HW1 SOL   568      70.056   8.516  13.490  1.00  0.00          HW1
ATOM   2425  HW2 SOL   568      70.486   8.056  11.980  1.00  0.00          HW2
ATOM   2426  OW  SOL   569      60.466  10.386  13.660  1.00  0.00          OW 
ATOM   2427  HW1 SOL   569      60.226  10.016  12.760  1.00  0.00          HW1
ATOM   2428  HW2 SOL   569      61.456  10.546  13.700  1.00  0.00          HW2
ATOM   2429  OW  SOL   570      55.866   7.676  18.440  1.00  0.00          OW 
ATOM   2430  HW1 SOL   570      56.666   7.106  18.650  1.00  0.00          HW1
ATOM   2431  HW2 SOL   570      55.376   7.276  17.670  1.00  0.00          HW2
ATOM   2432  OW  SOL   571      68.906  16.316  14.200  1.00  0.00          OW 
ATOM   2433  HW1 SOL   571      69.356  15.416  14.170  1.00  0.00          HW1
ATOM   2434  HW2 SOL   571      67.966  16.206  14.530  1.00  0.00          HW2
ATOM   2435  OW  SOL   572      61.936  11.536   8.070  1.00  0.00          OW 
ATOM   2436  HW1 SOL   572      61.886  11.906   8.990  1.00  0.00          HW1
ATOM   2437  HW2 SOL   572      61.216  10.846   7.950  1.00  0.00          HW2
ATOM   2438  OW  SOL   573      71.226  10.536  10.570  1.00  0.00          OW 
ATOM   2439  HW1 SOL   573      72.206  10.316  10.640  1.00  0.00          HW1
ATOM   2440  HW2 SOL   573      70.916  10.366   9.640  1.00  0.00          HW2
ATOM   2441  OW  SOL   574      72.896  11.956   8.270  1.00  0.00          OW 
ATOM   2442  HW1 SOL   574      73.566  11.346   8.700  1.00  0.00          HW1
ATOM   2443  HW2 SOL   574      72.166  12.146   8.920  1.00  0.00          HW2
ATOM   2444  OW  SOL   575      73.966   5.836   2.730  1.00  0.00          OW 
ATOM   2445  HW1 SOL   575      73.736   5.586   1.790  1.00  0.00          HW1
ATOM   2446  HW2 SOL   575      74.576   5.146   3.120  1.00  0.00          HW2
ATOM   2447  OW  SOL   576      59.976  15.216   5.110  1.00  0.00          OW 
ATOM   2448  HW1 SOL   576      60.256  14.786   5.960  1.00  0.00          HW1
ATOM   2449  HW2 SOL   576      60.226  16.176   5.120  1.00  0.00          HW2
ATOM   2450  OW  SOL   577      73.116   4.716  18.640  1.00  0.00          OW 
ATOM   2451  HW1 SOL   577      74.016   4.856  18.220  1.00  0.00          HW1
ATOM   2452  HW2 SOL   577      72.406   4.736  17.930  1.00  0.00          HW2
ATOM   2453  OW  SOL   578      74.306  14.346  18.390  1.00  0.00          OW 
ATOM   2454  HW1 SOL   578      74.056  14.256  17.430  1.00  0.00          HW1
ATOM   2455  HW2 SOL   578      74.786  13.526  18.700  1.00  0.00          HW2
ATOM   2456  OW  SOL   579      70.476   9.956  14.520  1.00  0.00          OW 
ATOM   2457  HW1 SOL   579      69.666   9.966  15.100  1.00  0.00          HW1
ATOM   2458  HW2 SOL   579      70.506  10.786  13.970  1.00  0.00          HW2
ATOM   2459  OW  SOL   580      60.806   2.576   9.810  1.00  0.00          OW 
ATOM   2460  HW1 SOL   580      61.126   1.816  10.380  1.00  0.00          HW1
ATOM   2461  HW2 SOL   580      59.886   2.846  10.110  1.00  0.00          HW2
ATOM   2462  OW  SOL   581      68.056   9.666  11.110  1.00  0.00          OW 
ATOM   2463  HW1 SOL   581      68.546  10.506  10.900  1.00  0.00          HW1
ATOM   2464  HW2 SOL   581      68.676   9.016  11.560  1.00  0.00          HW2
ATOM   2465  OW  SOL   582      55.816  11.676  14.200  1.00  0.00          OW 
ATOM   2466  HW1 SOL   582      55.336  12.086  13.420  1.00  0.00          HW1
ATOM   2467  HW2 SOL   582      56.806  11.656  14.010  1.00  0.00          HW2
ATOM   2468  OW  SOL   583      57.226  16.146   5.420  1.00  0.00          OW 
ATOM   2469  HW1 SOL   583      56.426  15.536   5.450  1.00  0.00          HW1
ATOM   2470  HW2 SOL   583      58.036  15.616   5.180  1.00  0.00          HW2
ATOM   2471  OW  SOL   584      58.736   6.396  17.330  1.00  0.00          OW 
ATOM   2472  HW1 SOL   584      58.946   7.136  16.680  1.00  0.00          HW1
ATOM   2473  HW2 SOL   584      59.416   6.396  18.060  1.00  0.00          HW2
ATOM   2474  OW  SOL   585      69.676   2.216  16.810  1.00  0.00          OW 
ATOM   2475  HW1 SOL   585      68.966   1.946  17.460  1.00  0.00          HW1
ATOM   2476  HW2 SOL   585      69.416   1.936  15.880  1.00  0.00          HW2
ATOM   2477  OW  SOL   586      59.176   8.666  15.310  1.00  0.00          OW 
ATOM   2478  HW1 SOL   586      59.616   9.306  14.670  1.00  0.00          HW1
ATOM   2479  HW2 SOL   586      58.676   9.186  16.010  1.00  0.00          HW2
ATOM   2480  OW  SOL   587      56.786  14.806   9.560  1.00  0.00          OW 
ATOM   2481  HW1 SOL   587      56.376  15.626   9.170  1.00  0.00          HW1
ATOM   2482  HW2 SOL   587      57.426  15.066  10.290  1.00  0.00          HW2
ATOM   2483  OW  SOL   588      65.866  14.876   4.640  1.00  0.00          OW 
ATOM   2484  HW1 SOL   588      66.786  14.866   4.230  1.00  0.00          HW1
ATOM   2485  HW2 SOL   588      65.806  15.616   5.310  1.00  0.00          HW2
ATOM   2486  OW  SOL   589      70.696  11.536   2.250  1.00  0.00          OW 
ATOM   2487  HW1 SOL   589      71.076  10.696   2.620  1.00  0.00          HW1
ATOM   2488  HW2 SOL   589      69.816  11.726   2.690  1.00  0.00          HW2
ATOM   2489  OW  SOL   590      73.746  13.856  15.820  1.00  0.00          OW 
ATOM   2490  HW1 SOL   590      73.426  14.576  15.200  1.00  0.00          HW1
ATOM   2491  HW2 SOL   590      73.986  13.046  15.290  1.00  0.00          HW2
ATOM   2492  OW  SOL   591      56.636   9.706  16.930  1.00  0.00          OW 
ATOM   2493  HW1 SOL   591      55.916   9.756  16.240  1.00  0.00          HW1
ATOM   2494  HW2 SOL   591      56.396   9.016  17.620  1.00  0.00          HW2
ATOM   2495  OW  SOL   592      60.756   2.426  18.070  1.00  0.00          OW 
ATOM   2496  HW1 SOL   592      60.206   1.586  18.000  1.00  0.00          HW1
ATOM   2497  HW2 SOL   592      61.016   2.716  17.150  1.00  0.00          HW2
ATOM   2498  OW  SOL   593      65.036  17.646  13.170  1.00  0.00          OW 
ATOM   2499  HW1 SOL   593      65.456  17.006  13.810  1.00  0.00          HW1
ATOM   2500  HW2 SOL   593      64.656  17.136  12.390  1.00  0.00          HW2
ATOM   2501  OW  SOL   594      69.966   4.546  11.140  1.00  0.00          OW 
ATOM   2502  HW1 SOL   594      69.096   4.396  11.610  1.00  0.00          HW1
ATOM   2503  HW2 SOL   594      69.796   4.806  10.190  1.00  0.00          HW2
ATOM   2504  OW  SOL   595      63.106   3.496  15.970  1.00  0.00          OW 
ATOM   2505  HW1 SOL   595      64.096   3.576  16.110  1.00  0.00          HW1
ATOM   2506  HW2 SOL   595      62.656   4.336  16.280  1.00  0.00          HW2
ATOM   2507  OW  SOL   596      60.366  15.066  10.180  1.00  0.00          OW 
ATOM   2508  HW1 SOL   596      59.826  14.856  10.990  1.00  0.00          HW1
ATOM   2509  HW2 SOL   596      61.276  14.656  10.270  1.00  0.00          HW2
ATOM   2510  OW  SOL   597      70.356  11.876  12.680  1.00  0.00          OW 
ATOM   2511  HW1 SOL   597      70.626  11.286  11.930  1.00  0.00          HW1
ATOM   2512  HW2 SOL   597      70.356  12.826  12.370  1.00  0.00          HW2
ATOM   2513  OW  SOL   598      64.006   2.926   6.660  1.00  0.00          OW 
ATOM   2514  HW1 SOL   598      64.916   2.536   6.530  1.00  0.00          HW1
ATOM   2515  HW2 SOL   598      64.086   3.886   6.900  1.00  0.00          HW2
ATOM   2516  OW  SOL   599      57.106   4.166   4.180  1.00  0.00          OW 
ATOM   2517  HW1 SOL   599      56.306   3.936   4.730  1.00  0.00          HW1
ATOM   2518  HW2 SOL   599      57.936   3.906   4.670  1.00  0.00          HW2
ATOM   2519  OW  SOL   600      62.386   6.986   7.030  1.00  0.00          OW 
ATOM   2520  HW1 SOL   600      62.656   7.326   6.130  1.00  0.00          HW1
ATOM   2521  HW2 SOL   600      63.176   6.606   7.490  1.00  0.00          HW2
ATOM   2522  OW  SOL   601      74.236  10.206   4.800  1.00  0.00          OW 
ATOM   2523  HW1 SOL   601      74.486  10.006   3.850  1.00  0.00          HW1
ATOM   2524  HW2 SOL   601      74.956  10.766   5.220  1.00  0.00          HW2
ATOM   2525  OW  SOL   602      69.186  17.446   3.290  1.00  0.00          OW 
ATOM   2526  HW1 SOL   602      70.046  17.566   3.790  1.00  0.00          HW1
ATOM   2527  HW2 SOL   602      68.766  16.576   3.560  1.00  0.00          HW2
ATOM   2528  OW  SOL   603      59.206  13.176   3.400  1.00  0.00          OW 
ATOM   2529  HW1 SOL   603      59.416  13.916   4.040  1.00  0.00          HW1
ATOM   2530  HW2 SOL   603      58.316  13.346   2.970  1.00  0.00          HW2
ATOM   2531  OW  SOL   604      65.726   6.336   4.090  1.00  0.00          OW 
ATOM   2532  HW1 SOL   604      65.266   7.156   3.750  1.00  0.00          HW1
ATOM   2533  HW2 SOL   604      66.706   6.526   4.180  1.00  0.00          HW2
ATOM   2534  OW  SOL   605      70.746  14.686  18.050  1.00  0.00          OW 
ATOM   2535  HW1 SOL   605      70.866  15.346  17.310  1.00  0.00          HW1
ATOM   2536  HW2 SOL   605      71.206  15.026  18.880  1.00  0.00          HW2
ATOM   2537  OW  SOL   606      58.986   4.176  13.280  1.00  0.00          OW 
ATOM   2538  HW1 SOL   606      59.486   4.946  13.680  1.00  0.00          HW1
ATOM   2539  HW2 SOL   606      58.036   4.196  13.600  1.00  0.00          HW2
ATOM   2540  OW  SOL   607      59.186   5.146   2.200  1.00  0.00          OW 
ATOM   2541  HW1 SOL   607      59.656   5.276   3.070  1.00  0.00          HW1
ATOM   2542  HW2 SOL   607      58.526   4.406   2.290  1.00  0.00          HW2
ATOM   2543  OW  SOL   608      62.286  15.706  14.120  1.00  0.00          OW 
ATOM   2544  HW1 SOL   608      61.976  16.316  14.850  1.00  0.00          HW1
ATOM   2545  HW2 SOL   608      62.786  16.226  13.430  1.00  0.00          HW2
ATOM   2546  OW  SOL   609      69.106  16.826   6.760  1.00  0.00          OW 
ATOM   2547  HW1 SOL   609      69.786  17.376   6.290  1.00  0.00          HW1
ATOM   2548  HW2 SOL   609      69.506  15.946   7.030  1.00  0.00          HW2
ATOM   2549  OW  SOL   610      62.336  17.106   7.480  1.00  0.00          OW 
ATOM   2550  HW1 SOL   610      61.416  17.486   7.430  1.00  0.00          HW1
ATOM   2551  HW2 SOL   610      62.936  17.576   6.830  1.00  0.00          HW2
ATOM   2552  OW  SOL   611      56.596  10.366   8.480  1.00  0.00          OW 
ATOM   2553  HW1 SOL   611      56.656  11.216   7.960  1.00  0.00          HW1
ATOM   2554  HW2 SOL   611      56.916   9.606   7.910  1.00  0.00          HW2
ATOM   2555  OW  SOL   612      70.126   9.816   8.180  1.00  0.00          OW 
ATOM   2556  HW1 SOL   612      69.706   9.246   7.480  1.00  0.00          HW1
ATOM   2557  HW2 SOL   612      69.466  10.506   8.500  1.00  0.00          HW2
ATOM   2558  OW  SOL   613      58.556  14.566  12.150  1.00  0.00          OW 
ATOM   2559  HW1 SOL   613      58.686  13.726  12.690  1.00  0.00          HW1
ATOM   2560  HW2 SOL   613      58.266  15.306  12.750  1.00  0.00          HW2
ATOM   2561  OW  SOL   614      68.156  11.446   3.090  1.00  0.00          OW 
ATOM   2562  HW1 SOL   614      67.926  11.816   3.990  1.00  0.00          HW1
ATOM   2563  HW2 SOL   614      67.856  10.496   3.030  1.00  0.00          HW2
ATOM   2564  OW  SOL   615      65.456   3.796   3.600  1.00  0.00          OW 
ATOM   2565  HW1 SOL   615      65.986   3.306   4.280  1.00  0.00          HW1
ATOM   2566  HW2 SOL   615      65.676   4.776   3.650  1.00  0.00          HW2
ATOM   2567  OW  SOL   616      68.156   9.946  15.580  1.00  0.00          OW 
ATOM   2568  HW1 SOL   616      68.046  10.886  15.910  1.00  0.00          HW1
ATOM   2569  HW2 SOL   616      68.106   9.316  16.350  1.00  0.00          HW2
ATOM   2570  OW  SOL   617      62.686  12.986  13.140  1.00  0.00          OW 
ATOM   2571  HW1 SOL   617      62.706  12.226  13.780  1.00  0.00          HW1
ATOM   2572  HW2 SOL   617      62.206  13.756  13.540  1.00  0.00          HW2
ATOM   2573  OW  SOL   618      56.266   6.426   7.780  1.00  0.00          OW 
ATOM   2574  HW1 SOL   618      56.066   6.866   6.900  1.00  0.00          HW1
ATOM   2575  HW2 SOL   618      56.656   5.516   7.620  1.00  0.00          HW2
ATOM   2576  OW  SOL   619      65.056   5.876   6.830  1.00  0.00          OW 
ATOM   2577  HW1 SOL   619      65.196   6.146   5.880  1.00  0.00          HW1
ATOM   2578  HW2 SOL   619      65.886   6.096   7.360  1.00  0.00          HW2
ATOM   2579  OW  SOL   620      68.586  18.296   8.820  1.00  0.00          OW 
ATOM   2580  HW1 SOL   620      69.346  18.736   9.300  1.00  0.00          HW1
ATOM   2581  HW2 SOL   620      68.936  17.826   8.000  1.00  0.00          HW2
ATOM   2582  OW  SOL   621      61.866  12.056  10.650  1.00  0.00          OW 
ATOM   2583  HW1 SOL   621      61.256  11.306  10.880  1.00  0.00          HW1
ATOM   2584  HW2 SOL   621      62.086  12.576  11.480  1.00  0.00          HW2
ATOM   2585  OW  SOL   622      59.496  17.696   9.820  1.00  0.00          OW 
ATOM   2586  HW1 SOL   622      59.836  16.766   9.970  1.00  0.00          HW1
ATOM   2587  HW2 SOL   622      59.676  17.966   8.870  1.00  0.00          HW2
ATOM   2588  OW  SOL   623      57.146   4.026  17.890  1.00  0.00          OW 
ATOM   2589  HW1 SOL   623      57.216   3.186  17.340  1.00  0.00          HW1
ATOM   2590  HW2 SOL   623      57.766   4.716  17.530  1.00  0.00          HW2
ATOM   2591  OW  SOL   624      70.196  13.466   8.860  1.00  0.00          OW 
ATOM   2592  HW1 SOL   624      70.016  13.916   9.740  1.00  0.00          HW1
ATOM   2593  HW2 SOL   624      70.616  14.116   8.230  1.00  0.00          HW2
ATOM   2594  OW  SOL   625      57.846  13.116   7.560  1.00  0.00          OW 
ATOM   2595  HW1 SOL   625      57.396  13.746   8.200  1.00  0.00          HW1
ATOM   2596  HW2 SOL   625      58.776  13.426   7.390  1.00  0.00          HW2
ATOM   2597  OW  SOL   626      58.066  11.386   5.550  1.00  0.00          OW 
ATOM   2598  HW1 SOL   626      58.066  12.026   6.320  1.00  0.00          HW1
ATOM   2599  HW2 SOL   626      58.346  11.866   4.720  1.00  0.00          HW2
ATOM   2600  OW  SOL   627      65.166   3.956  11.400  1.00  0.00          OW 
ATOM   2601  HW1 SOL   627      64.236   4.166  11.090  1.00  0.00          HW1
ATOM   2602  HW2 SOL   627      65.266   2.966  11.530  1.00  0.00          HW2
ATOM   2603  OW  SOL   628      65.966   8.706  18.670  1.00  0.00          OW 
ATOM   2604  HW1 SOL   628      65.546   7.846  18.400  1.00  0.00          HW1
ATOM   2605  HW2 SOL   628      66.906   8.736  18.330  1.00  0.00          HW2
ATOM   2606  OW  SOL   629      70.126   6.376  18.500  1.00  0.00          OW 
ATOM   2607  HW1 SOL   629      70.786   7.116  18.590  1.00  0.00          HW1
ATOM   2608  HW2 SOL   629      70.566   5.586  18.080  1.00  0.00          HW2
ATOM   2609  OW  SOL   630      56.486  17.276   3.160  1.00  0.00          OW 
ATOM   2610  HW1 SOL   630      56.896  16.956   4.020  1.00  0.00          HW1
ATOM   2611  HW2 SOL   630      55.526  17.006   3.130  1.00  0.00          HW2
ATOM   2612  OW  SOL   631      66.976  14.516   8.000  1.00  0.00          OW 
ATOM   2613  HW1 SOL   631      67.566  14.116   7.300  1.00  0.00          HW1
ATOM   2614  HW2 SOL   631      66.396  15.226   7.590  1.00  0.00          HW2
ATOM   2615  OW  SOL   632      73.236  15.036  12.650  1.00  0.00          OW 
ATOM   2616  HW1 SOL   632      73.306  14.146  12.190  1.00  0.00          HW1
ATOM   2617  HW2 SOL   632      72.296  15.376  12.570  1.00  0.00          HW2
ATOM   2618  OW  SOL   633      63.036  15.356   2.840  1.00  0.00          OW 
ATOM   2619  HW1 SOL   633      62.656  14.666   3.460  1.00  0.00          HW1
ATOM   2620  HW2 SOL   633      63.856  14.996   2.400  1.00  0.00          HW2
ATOM   2621  OW  SOL   634      67.606   6.336   8.220  1.00  0.00          OW 
ATOM   2622  HW1 SOL   634      67.306   6.906   8.980  1.00  0.00          HW1
ATOM   2623  HW2 SOL   634      67.536   5.366   8.480  1.00  0.00          HW2
ATOM   2624  OW  SOL   635      71.796  13.956   3.470  1.00  0.00          OW 
ATOM   2625  HW1 SOL   635      71.456  13.066   3.170  1.00  0.00          HW1
ATOM   2626  HW2 SOL   635      72.056  14.496   2.670  1.00  0.00          HW2
ATOM   2627  OW  SOL   636      74.386   7.476   5.430  1.00  0.00          OW 
ATOM   2628  HW1 SOL   636      74.146   7.296   4.480  1.00  0.00          HW1
ATOM   2629  HW2 SOL   636      74.686   8.416   5.530  1.00  0.00          HW2
ATOM   2630  OW  SOL   637      69.816  14.316  11.310  1.00  0.00          OW 
ATOM   2631  HW1 SOL   637      70.426  15.116  11.350  1.00  0.00          HW1
ATOM   2632  HW2 SOL   637      68.866  14.626  11.380  1.00  0.00          HW2
ATOM   2633  OW  SOL   638      66.676   2.066   5.440  1.00  0.00          OW 
ATOM   2634  HW1 SOL   638      66.896   1.456   6.200  1.00  0.00          HW1
ATOM   2635  HW2 SOL   638      66.776   1.576   4.580  1.00  0.00          HW2
ATOM   2636  OW  SOL   639      59.486  17.866  12.490  1.00  0.00          OW 
ATOM   2637  HW1 SOL   639      58.626  17.556  12.910  1.00  0.00          HW1
ATOM   2638  HW2 SOL   639      59.446  17.726  11.500  1.00  0.00          HW2
ATOM   2639  OW  SOL   640      64.056   8.166   2.320  1.00  0.00          OW 
ATOM   2640  HW1 SOL   640      64.666   8.466   1.590  1.00  0.00          HW1
ATOM   2641  HW2 SOL   640      63.676   7.276   2.100  1.00  0.00          HW2
ATOM   2642  OW  SOL   641      58.986   8.006   2.060  1.00  0.00          OW 
ATOM   2643  HW1 SOL   641      59.826   8.056   1.520  1.00  0.00          HW1
ATOM   2644  HW2 SOL   641      58.756   7.046   2.240  1.00  0.00          HW2
ATOM   2645  OW  SOL   642      71.966   7.316   7.940  1.00  0.00          OW 
ATOM   2646  HW1 SOL   642      71.406   8.126   8.030  1.00  0.00          HW1
ATOM   2647  HW2 SOL   642      72.486   7.356   7.080  1.00  0.00          HW2
ATOM   2648  OW  SOL   643      74.116  10.176  10.730  1.00  0.00          OW 
ATOM   2649  HW1 SOL   643      74.626  10.186   9.870  1.00  0.00          HW1
ATOM   2650  HW2 SOL   643      74.676   9.756  11.440  1.00  0.00          HW2
ATOM   2651  OW  SOL   644      63.726  10.666  14.630  1.00  0.00          OW 
ATOM   2652  HW1 SOL   644      64.456  10.496  13.960  1.00  0.00          HW1
ATOM   2653  HW2 SOL   644      63.416   9.796  15.010  1.00  0.00          HW2
ATOM   2654  OW  SOL   645      60.346   6.426  14.170  1.00  0.00          OW 
ATOM   2655  HW1 SOL   645      61.016   6.546  13.430  1.00  0.00          HW1
ATOM   2656  HW2 SOL   645      59.946   7.316  14.400  1.00  0.00          HW2
ATOM   2657  OW  SOL   646      66.386   8.636   9.290  1.00  0.00          OW 
ATOM   2658  HW1 SOL   646      65.976   7.896   9.820  1.00  0.00          HW1
ATOM   2659  HW2 SOL   646      67.026   9.146   9.870  1.00  0.00          HW2
ATOM   2660  OW  SOL   647      59.266  18.586  16.120  1.00  0.00          OW 
ATOM   2661  HW1 SOL   647      59.866  17.776  16.140  1.00  0.00          HW1
ATOM   2662  HW2 SOL   647      59.666  19.276  15.520  1.00  0.00          HW2
ATOM   2663  OW  SOL   648      73.386   3.426   5.000  1.00  0.00          OW 
ATOM   2664  HW1 SOL   648      73.336   3.756   5.950  1.00  0.00          HW1
ATOM   2665  HW2 SOL   648      72.526   3.616   4.540  1.00  0.00          HW2
ATOM   2666  OW  SOL   649      71.806   6.856  10.940  1.00  0.00          OW 
ATOM   2667  HW1 SOL   649      71.896   6.956   9.950  1.00  0.00          HW1
ATOM   2668  HW2 SOL   649      71.406   5.966  11.150  1.00  0.00          HW2
ATOM   2669  OW  SOL   650      62.966   7.896   4.720  1.00  0.00          OW 
ATOM   2670  HW1 SOL   650      63.496   7.996   3.880  1.00  0.00          HW1
ATOM   2671  HW2 SOL   650      62.696   8.796   5.060  1.00  0.00          HW2
ATOM   2672  OW  SOL   651      67.716  12.576  16.600  1.00  0.00          OW 
ATOM   2673  HW1 SOL   651      66.926  13.086  16.260  1.00  0.00          HW1
ATOM   2674  HW2 SOL   651      67.626  12.426  17.580  1.00  0.00          HW2
ATOM   2675  OW  SOL   652      58.406   6.816   9.710  1.00  0.00          OW 
ATOM   2676  HW1 SOL   652      58.466   5.886  10.080  1.00  0.00          HW1
ATOM   2677  HW2 SOL   652      57.816   6.816   8.910  1.00  0.00          HW2
ATOM   2678  OW  SOL   653      74.246  18.416  12.310  1.00  0.00          OW 
ATOM   2679  HW1 SOL   653      74.876  18.796  11.630  1.00  0.00          HW1
ATOM   2680  HW2 SOL   653      74.646  17.586  12.700  1.00  0.00          HW2
ATOM   2681  OW  SOL   654      61.506   6.766   9.840  1.00  0.00          OW 
ATOM   2682  HW1 SOL   654      60.586   7.136   9.910  1.00  0.00          HW1
ATOM   2683  HW2 SOL   654      61.886   6.966   8.940  1.00  0.00          HW2
ATOM   2684  OW  SOL   655      68.806   3.576   5.680  1.00  0.00          OW 
ATOM   2685  HW1 SOL   655      68.676   4.506   5.340  1.00  0.00          HW1
ATOM   2686  HW2 SOL   655      67.966   3.056   5.550  1.00  0.00          HW2
ATOM   2687  OW  SOL   656      62.606   3.616   3.670  1.00  0.00          OW 
ATOM   2688  HW1 SOL   656      63.206   3.646   4.470  1.00  0.00          HW1
ATOM   2689  HW2 SOL   656      61.856   4.256   3.800  1.00  0.00          HW2
ATOM   2690  OW  SOL   657      70.986   5.566  14.310  1.00  0.00          OW 
ATOM   2691  HW1 SOL   657      71.406   4.986  13.610  1.00  0.00          HW1
ATOM   2692  HW2 SOL   657      70.546   6.356  13.870  1.00  0.00          HW2
ATOM   2693  OW  SOL   658      63.556  13.166   4.590  1.00  0.00          OW 
ATOM   2694  HW1 SOL   658      64.286  13.856   4.630  1.00  0.00          HW1
ATOM   2695  HW2 SOL   658      63.836  12.416   4.000  1.00  0.00          HW2
ATOM   2696  OW  SOL   659      67.636   4.176  12.300  1.00  0.00          OW 
ATOM   2697  HW1 SOL   659      66.676   4.186  12.030  1.00  0.00          HW1
ATOM   2698  HW2 SOL   659      67.756   4.706  13.140  1.00  0.00          HW2
ATOM   2699  OW  SOL   660      71.806  11.346   5.670  1.00  0.00          OW 
ATOM   2700  HW1 SOL   660      72.706  11.186   5.270  1.00  0.00          HW1
ATOM   2701  HW2 SOL   660      71.886  11.396   6.660  1.00  0.00          HW2
ATOM   2702  OW  SOL   661      65.836  12.766   9.730  1.00  0.00          OW 
ATOM   2703  HW1 SOL   661      64.916  12.486   9.440  1.00  0.00          HW1
ATOM   2704  HW2 SOL   661      66.146  13.536   9.170  1.00  0.00          HW2
ATOM   2705  OW  SOL   662      60.866  17.876   4.760  1.00  0.00          OW 
ATOM   2706  HW1 SOL   662      60.296  18.396   4.130  1.00  0.00          HW1
ATOM   2707  HW2 SOL   662      61.826  17.996   4.520  1.00  0.00          HW2
ATOM   2708  OW  SOL   663      65.806  10.976  12.580  1.00  0.00          OW 
ATOM   2709  HW1 SOL   663      65.636  11.806  12.040  1.00  0.00          HW1
ATOM   2710  HW2 SOL   663      66.706  10.606  12.360  1.00  0.00          HW2
ATOM   2711  OW  SOL   664      58.296   4.046  10.590  1.00  0.00          OW 
ATOM   2712  HW1 SOL   664      57.306   3.936  10.610  1.00  0.00          HW1
ATOM   2713  HW2 SOL   664      58.636   4.196  11.520  1.00  0.00          HW2
ATOM   2714  OW  SOL   665      71.216  17.736   5.090  1.00  0.00          OW 
ATOM   2715  HW1 SOL   665      71.776  18.546   4.920  1.00  0.00          HW1
ATOM   2716  HW2 SOL   665      71.806  16.936   5.120  1.00  0.00          HW2
ATOM   2717  OW  SOL   666      72.246  14.966   7.860  1.00  0.00          OW 
ATOM   2718  HW1 SOL   666      72.436  15.616   8.600  1.00  0.00          HW1
ATOM   2719  HW2 SOL   666      72.846  14.166   7.950  1.00  0.00          HW2
ATOM   2720  OW  SOL   667      60.966   2.896   7.110  1.00  0.00          OW 
ATOM   2721  HW1 SOL   667      60.876   2.796   8.100  1.00  0.00          HW1
ATOM   2722  HW2 SOL   667      61.926   2.826   6.850  1.00  0.00          HW2
ATOM   2723  OW  SOL   668      68.986   8.106   6.380  1.00  0.00          OW 
ATOM   2724  HW1 SOL   668      68.076   8.516   6.360  1.00  0.00          HW1
ATOM   2725  HW2 SOL   668      68.916   7.166   6.700  1.00  0.00          HW2
ATOM   2726  OW  SOL   669      63.206  18.146   3.320  1.00  0.00          OW 
ATOM   2727  HW1 SOL   669      62.936  17.256   2.950  1.00  0.00          HW1
ATOM   2728  HW2 SOL   669      63.216  18.826   2.590  1.00  0.00          HW2
ATOM   2729  OW  SOL   670      58.716  12.566  13.890  1.00  0.00          OW 
ATOM   2730  HW1 SOL   670      59.366  11.826  13.780  1.00  0.00          HW1
ATOM   2731  HW2 SOL   670      58.916  13.066  14.730  1.00  0.00          HW2
ATOM   2732  OW  SOL   671      71.026  16.766  15.920  1.00  0.00          OW 
ATOM   2733  HW1 SOL   671      71.526  17.616  15.730  1.00  0.00          HW1
ATOM   2734  HW2 SOL   671      70.146  16.786  15.440  1.00  0.00          HW2
ATOM   2735  OW  SOL   672      64.236  12.736   7.200  1.00  0.00          OW 
ATOM   2736  HW1 SOL   672      64.066  13.046   6.260  1.00  0.00          HW1
ATOM   2737  HW2 SOL   672      63.396  12.366   7.580  1.00  0.00          HW2
ATOM   2738  OW  SOL   673      73.676   4.436   9.560  1.00  0.00          OW 
ATOM   2739  HW1 SOL   673      73.216   4.586  10.440  1.00  0.00          HW1
ATOM   2740  HW2 SOL   673      74.116   5.286   9.260  1.00  0.00          HW2
ATOM   2741  OW  SOL   674      60.546   9.206   7.980  1.00  0.00          OW 
ATOM   2742  HW1 SOL   674      59.586   9.096   7.710  1.00  0.00          HW1
ATOM   2743  HW2 SOL   674      61.106   8.536   7.500  1.00  0.00          HW2
ATOM   2744  OW  SOL   675      65.076   6.386  17.910  1.00  0.00          OW 
ATOM   2745  HW1 SOL   675      64.366   6.266  17.210  1.00  0.00          HW1
ATOM   2746  HW2 SOL   675      65.086   5.596  18.510  1.00  0.00          HW2
ATOM   2747  OW  SOL   676      67.296   3.836   9.220  1.00  0.00          OW 
ATOM   2748  HW1 SOL   676      66.646   3.106   9.010  1.00  0.00          HW1
ATOM   2749  HW2 SOL   676      67.336   3.976  10.200  1.00  0.00          HW2
ATOM   2750  OW  SOL   677      65.876   3.096  15.930  1.00  0.00          OW 
ATOM   2751  HW1 SOL   677      65.866   2.626  16.810  1.00  0.00          HW1
ATOM   2752  HW2 SOL   677      66.696   2.816  15.420  1.00  0.00          HW2
ATOM   2753  OW  SOL   678      71.806   4.606   7.020  1.00  0.00          OW 
ATOM   2754  HW1 SOL   678      71.026   4.106   7.400  1.00  0.00          HW1
ATOM   2755  HW2 SOL   678      71.776   5.556   7.330  1.00  0.00          HW2
ATOM   2756  OW  SOL   679      64.706  11.236   3.050  1.00  0.00          OW 
ATOM   2757  HW1 SOL   679      64.666  10.336   3.490  1.00  0.00          HW1
ATOM   2758  HW2 SOL   679      64.736  11.126   2.060  1.00  0.00          HW2
ATOM   2759  OW  SOL   680      69.366  13.556  14.600  1.00  0.00          OW 
ATOM   2760  HW1 SOL   680      69.666  12.836  13.980  1.00  0.00          HW1
ATOM   2761  HW2 SOL   680      68.976  13.156  15.430  1.00  0.00          HW2
ATOM   2762  OW  SOL   681      68.256  14.786   3.580  1.00  0.00          OW 
ATOM   2763  HW1 SOL   681      68.636  14.196   4.300  1.00  0.00          HW1
ATOM   2764  HW2 SOL   681      68.656  14.526   2.700  1.00  0.00          HW2
ATOM   2765  OW  SOL   682      73.206   6.556  16.270  1.00  0.00          OW 
ATOM   2766  HW1 SOL   682      73.526   6.656  15.330  1.00  0.00          HW1
ATOM   2767  HW2 SOL   682      72.416   5.936  16.290  1.00  0.00          HW2
ATOM   2768  OW  SOL   683      56.476   9.656   2.320  1.00  0.00          OW 
ATOM   2769  HW1 SOL   683      55.846   8.936   2.010  1.00  0.00          HW1
ATOM   2770  HW2 SOL   683      57.406   9.296   2.320  1.00  0.00          HW2
ATOM   2771  OW  SOL   684      72.786   3.996  12.410  1.00  0.00          OW 
ATOM   2772  HW1 SOL   684      72.326   3.126  12.580  1.00  0.00          HW1
ATOM   2773  HW2 SOL   684      73.696   3.966  12.820  1.00  0.00          HW2
ATOM   2774  OW  SOL   685      71.266   6.366   3.620  1.00  0.00          OW 
ATOM   2775  HW1 SOL   685      71.216   7.186   4.190  1.00  0.00          HW1
ATOM   2776  HW2 SOL   685      72.156   6.336   3.170  1.00  0.00          HW2
ATOM   2777  OW  SOL   686      59.986   9.836  11.080  1.00  0.00          OW 
ATOM   2778  HW1 SOL   686      60.336   9.426  10.240  1.00  0.00          HW1
ATOM   2779  HW2 SOL   686      59.086   9.456  11.280  1.00  0.00          HW2
ATOM   2780  OW  SOL   687      59.466  13.846  16.310  1.00  0.00          OW 
ATOM   2781  HW1 SOL   687      58.876  14.646  16.350  1.00  0.00          HW1
ATOM   2782  HW2 SOL   687      59.616  13.496  17.240  1.00  0.00          HW2
ATOM   2783  OW  SOL   688      62.396  11.526  18.220  1.00  0.00          OW 
ATOM   2784  HW1 SOL   688      61.556  11.516  18.760  1.00  0.00          HW1
ATOM   2785  HW2 SOL   688      62.416  12.356  17.660  1.00  0.00          HW2
ATOM   2786  OW  SOL   689      73.836   7.156  12.770  1.00  0.00          OW 
ATOM   2787  HW1 SOL   689      73.066   6.806  12.230  1.00  0.00          HW1
ATOM   2788  HW2 SOL   689      73.516   7.866  13.390  1.00  0.00          HW2
ATOM   2789  OW  SOL   690      86.007  15.596  10.530  1.00  0.00          OW 
ATOM   2790  HW1 SOL   690      85.077  15.576  10.900  1.00  0.00          HW1
ATOM   2791  HW2 SOL   690      86.017  15.206   9.610  1.00  0.00          HW2
ATOM   2792  OW  SOL   691      83.897  12.996  15.870  1.00  0.00          OW 
ATOM   2793  HW1 SOL   691      83.077  13.426  16.260  1.00  0.00          HW1
ATOM   2794  HW2 SOL   691      83.617  12.266  15.240  1.00  0.00          HW2
ATOM   2795  OW  SOL   692      89.397   3.446   2.430  1.00  0.00          OW 
ATOM   2796  HW1 SOL   692      88.467   3.376   2.060  1.00  0.00          HW1
ATOM   2797  HW2 SOL   692      89.507   4.336   2.870  1.00  0.00          HW2
ATOM   2798  OW  SOL   693      80.637   5.806  16.430  1.00  0.00          OW 
ATOM   2799  HW1 SOL   693      80.067   5.646  17.240  1.00  0.00          HW1
ATOM   2800  HW2 SOL   693      80.047   5.906  15.630  1.00  0.00          HW2
ATOM   2801  OW  SOL   694      82.517  15.496  17.960  1.00  0.00          OW 
ATOM   2802  HW1 SOL   694      82.847  16.436  17.960  1.00  0.00          HW1
ATOM   2803  HW2 SOL   694      83.027  14.956  18.620  1.00  0.00          HW2
ATOM   2804  OW  SOL   695      76.437  16.346  16.570  1.00  0.00          OW 
ATOM   2805  HW1 SOL   695      77.007  17.126  16.320  1.00  0.00          HW1
ATOM   2806  HW2 SOL   695      75.837  16.606  17.330  1.00  0.00          HW2
ATOM   2807  OW  SOL   696      82.637  15.386  11.710  1.00  0.00          OW 
ATOM   2808  HW1 SOL   696      82.517  15.256  10.720  1.00  0.00          HW1
ATOM   2809  HW2 SOL   696      82.337  14.576  12.200  1.00  0.00          HW2
ATOM   2810  OW  SOL   697      92.207  17.296   9.010  1.00  0.00          OW 
ATOM   2811  HW1 SOL   697      92.167  18.056   9.660  1.00  0.00          HW1
ATOM   2812  HW2 SOL   697      92.427  17.656   8.100  1.00  0.00          HW2
ATOM   2813  OW  SOL   698      90.567   2.306   8.810  1.00  0.00          OW 
ATOM   2814  HW1 SOL   698      91.167   3.096   8.950  1.00  0.00          HW1
ATOM   2815  HW2 SOL   698      89.707   2.616   8.400  1.00  0.00          HW2
ATOM   2816  OW  SOL   699      79.687   5.746   4.170  1.00  0.00          OW 
ATOM   2817  HW1 SOL   699      79.927   6.686   4.430  1.00  0.00          HW1
ATOM   2818  HW2 SOL   699      79.527   5.206   4.990  1.00  0.00          HW2
ATOM   2819  OW  SOL   700      88.087  13.236   5.770  1.00  0.00          OW 
ATOM   2820  HW1 SOL   700      88.907  12.676   5.860  1.00  0.00          HW1
ATOM   2821  HW2 SOL   700      87.277  12.656   5.810  1.00  0.00          HW2
ATOM   2822  OW  SOL   701      81.117  13.786  16.770  1.00  0.00          OW 
ATOM   2823  HW1 SOL   701      80.377  14.246  16.270  1.00  0.00          HW1
ATOM   2824  HW2 SOL   701      81.627  14.466  17.300  1.00  0.00          HW2
ATOM   2825  OW  SOL   702      86.017   7.826  14.230  1.00  0.00          OW 
ATOM   2826  HW1 SOL   702      86.357   8.596  14.770  1.00  0.00          HW1
ATOM   2827  HW2 SOL   702      86.457   7.826  13.330  1.00  0.00          HW2
ATOM   2828  OW  SOL   703      76.357   4.106   7.680  1.00  0.00          OW 
ATOM   2829  HW1 SOL   703      76.827   4.106   8.560  1.00  0.00          HW1
ATOM   2830  HW2 SOL   703      75.877   3.236   7.570  1.00  0.00          HW2
ATOM   2831  OW  SOL   704      86.007   5.036  14.780  1.00  0.00          OW 
ATOM   2832  HW1 SOL   704      85.747   5.996  14.780  1.00  0.00          HW1
ATOM   2833  HW2 SOL   704      85.297   4.496  15.230  1.00  0.00          HW2
ATOM   2834  OW  SOL   705      89.907   8.556   5.170  1.00  0.00          OW 
ATOM   2835  HW1 SOL   705      88.987   8.386   5.520  1.00  0.00          HW1
ATOM   2836  HW2 SOL   705      90.187   9.476   5.430  1.00  0.00          HW2
ATOM   2837  OW  SOL   706      81.027  10.456   5.580  1.00  0.00          OW 
ATOM   2838  HW1 SOL   706      80.847  11.126   4.860  1.00  0.00          HW1
ATOM   2839  HW2 SOL   706      80.997  10.916   6.470  1.00  0.00          HW2
ATOM   2840  OW  SOL   707      84.927  15.746  15.030  1.00  0.00          OW 
ATOM   2841  HW1 SOL   707      84.477  14.866  15.200  1.00  0.00          HW1
ATOM   2842  HW2 SOL   707      84.917  16.286  15.870  1.00  0.00          HW2
ATOM   2843  OW  SOL   708      83.507   8.366  12.990  1.00  0.00          OW 
ATOM   2844  HW1 SOL   708      84.047   8.076  13.790  1.00  0.00          HW1
ATOM   2845  HW2 SOL   708      83.807   9.266  12.700  1.00  0.00          HW2
ATOM   2846  OW  SOL   709      83.977   6.656  10.570  1.00  0.00          OW 
ATOM   2847  HW1 SOL   709      83.787   5.696  10.780  1.00  0.00          HW1
ATOM   2848  HW2 SOL   709      83.647   7.236  11.320  1.00  0.00          HW2
ATOM   2849  OW  SOL   710      81.977  18.536  15.520  1.00  0.00          OW 
ATOM   2850  HW1 SOL   710      82.927  18.246  15.600  1.00  0.00          HW1
ATOM   2851  HW2 SOL   710      81.897  19.186  14.770  1.00  0.00          HW2
ATOM   2852  OW  SOL   711      84.837  16.686   6.750  1.00  0.00          OW 
ATOM   2853  HW1 SOL   711      85.717  16.556   7.200  1.00  0.00          HW1
ATOM   2854  HW2 SOL   711      84.707  17.656   6.530  1.00  0.00          HW2
ATOM   2855  OW  SOL   712      89.837   4.346  16.660  1.00  0.00          OW 
ATOM   2856  HW1 SOL   712      89.347   3.476  16.750  1.00  0.00          HW1
ATOM   2857  HW2 SOL   712      89.607   4.776  15.790  1.00  0.00          HW2
ATOM   2858  OW  SOL   713      78.017   2.976   5.010  1.00  0.00          OW 
ATOM   2859  HW1 SOL   713      78.387   2.246   4.430  1.00  0.00          HW1
ATOM   2860  HW2 SOL   713      78.537   3.026   5.860  1.00  0.00          HW2
ATOM   2861  OW  SOL   714      91.797   9.356  14.420  1.00  0.00          OW 
ATOM   2862  HW1 SOL   714      92.197  10.266  14.330  1.00  0.00          HW1
ATOM   2863  HW2 SOL   714      90.797   9.436  14.480  1.00  0.00          HW2
ATOM   2864  OW  SOL   715      76.957   8.616   6.940  1.00  0.00          OW 
ATOM   2865  HW1 SOL   715      77.197   9.216   6.180  1.00  0.00          HW1
ATOM   2866  HW2 SOL   715      77.027   7.666   6.640  1.00  0.00          HW2
ATOM   2867  OW  SOL   716      86.877  11.826   8.790  1.00  0.00          OW 
ATOM   2868  HW1 SOL   716      87.587  12.536   8.850  1.00  0.00          HW1
ATOM   2869  HW2 SOL   716      85.997  12.216   9.070  1.00  0.00          HW2
ATOM   2870  OW  SOL   717      81.757   7.836  15.120  1.00  0.00          OW 
ATOM   2871  HW1 SOL   717      81.347   7.606  14.240  1.00  0.00          HW1
ATOM   2872  HW2 SOL   717      81.577   7.096  15.770  1.00  0.00          HW2
ATOM   2873  OW  SOL   718      89.687  16.606  12.100  1.00  0.00          OW 
ATOM   2874  HW1 SOL   718      89.927  17.296  11.420  1.00  0.00          HW1
ATOM   2875  HW2 SOL   718      88.907  16.936  12.640  1.00  0.00          HW2
ATOM   2876  OW  SOL   719      80.847   7.316  12.470  1.00  0.00          OW 
ATOM   2877  HW1 SOL   719      81.737   7.776  12.500  1.00  0.00          HW1
ATOM   2878  HW2 SOL   719      80.637   7.076  11.520  1.00  0.00          HW2
ATOM   2879  OW  SOL   720      91.777  15.366   5.430  1.00  0.00          OW 
ATOM   2880  HW1 SOL   720      91.307  15.336   6.320  1.00  0.00          HW1
ATOM   2881  HW2 SOL   720      91.267  14.816   4.770  1.00  0.00          HW2
ATOM   2882  OW  SOL   721      79.027  14.006   7.520  1.00  0.00          OW 
ATOM   2883  HW1 SOL   721      78.827  14.436   8.400  1.00  0.00          HW1
ATOM   2884  HW2 SOL   721      79.807  13.386   7.610  1.00  0.00          HW2
ATOM   2885  OW  SOL   722      74.817  18.216   6.500  1.00  0.00          OW 
ATOM   2886  HW1 SOL   722      75.277  17.376   6.210  1.00  0.00          HW1
ATOM   2887  HW2 SOL   722      74.257  18.556   5.750  1.00  0.00          HW2
ATOM   2888  OW  SOL   723      74.997  13.416   3.200  1.00  0.00          OW 
ATOM   2889  HW1 SOL   723      74.227  13.756   3.740  1.00  0.00          HW1
ATOM   2890  HW2 SOL   723      74.657  12.906   2.410  1.00  0.00          HW2
ATOM   2891  OW  SOL   724      75.497  16.326  13.690  1.00  0.00          OW 
ATOM   2892  HW1 SOL   724      75.757  16.286  14.650  1.00  0.00          HW1
ATOM   2893  HW2 SOL   724      74.647  15.816  13.550  1.00  0.00          HW2
ATOM   2894  OW  SOL   725      84.467  17.426  17.290  1.00  0.00          OW 
ATOM   2895  HW1 SOL   725      85.457  17.306  17.380  1.00  0.00          HW1
ATOM   2896  HW2 SOL   725      84.227  18.376  17.500  1.00  0.00          HW2
ATOM   2897  OW  SOL   726      85.007   8.906   6.490  1.00  0.00          OW 
ATOM   2898  HW1 SOL   726      84.907   8.756   7.480  1.00  0.00          HW1
ATOM   2899  HW2 SOL   726      84.147   9.266   6.130  1.00  0.00          HW2
ATOM   2900  OW  SOL   727      92.357  12.796  11.350  1.00  0.00          OW 
ATOM   2901  HW1 SOL   727      92.947  13.426  10.860  1.00  0.00          HW1
ATOM   2902  HW2 SOL   727      92.547  11.856  11.060  1.00  0.00          HW2
ATOM   2903  OW  SOL   728      82.277  15.166   9.090  1.00  0.00          OW 
ATOM   2904  HW1 SOL   728      82.017  16.056   8.730  1.00  0.00          HW1
ATOM   2905  HW2 SOL   728      82.257  14.486   8.360  1.00  0.00          HW2
ATOM   2906  OW  SOL   729      78.707   2.136  14.850  1.00  0.00          OW 
ATOM   2907  HW1 SOL   729      79.537   1.846  14.370  1.00  0.00          HW1
ATOM   2908  HW2 SOL   729      78.217   2.806  14.290  1.00  0.00          HW2
ATOM   2909  OW  SOL   730      89.207  11.276  18.250  1.00  0.00          OW 
ATOM   2910  HW1 SOL   730      89.157  11.226  19.250  1.00  0.00          HW1
ATOM   2911  HW2 SOL   730      89.227  12.236  17.960  1.00  0.00          HW2
ATOM   2912  OW  SOL   731      75.167   5.256  14.170  1.00  0.00          OW 
ATOM   2913  HW1 SOL   731      74.707   5.976  13.650  1.00  0.00          HW1
ATOM   2914  HW2 SOL   731      75.127   5.456  15.150  1.00  0.00          HW2
ATOM   2915  OW  SOL   732      87.217   8.706  17.930  1.00  0.00          OW 
ATOM   2916  HW1 SOL   732      87.717   7.846  17.990  1.00  0.00          HW1
ATOM   2917  HW2 SOL   732      87.867   9.476  17.900  1.00  0.00          HW2
ATOM   2918  OW  SOL   733      77.357   6.196   5.840  1.00  0.00          OW 
ATOM   2919  HW1 SOL   733      77.417   5.426   6.480  1.00  0.00          HW1
ATOM   2920  HW2 SOL   733      76.837   5.936   5.040  1.00  0.00          HW2
ATOM   2921  OW  SOL   734      79.667  16.666  16.680  1.00  0.00          OW 
ATOM   2922  HW1 SOL   734      79.617  16.016  17.430  1.00  0.00          HW1
ATOM   2923  HW2 SOL   734      80.467  17.256  16.810  1.00  0.00          HW2
ATOM   2924  OW  SOL   735      88.317   3.356   8.050  1.00  0.00          OW 
ATOM   2925  HW1 SOL   735      87.817   3.366   7.190  1.00  0.00          HW1
ATOM   2926  HW2 SOL   735      87.687   3.176   8.810  1.00  0.00          HW2
ATOM   2927  OW  SOL   736      76.197   8.456  11.770  1.00  0.00          OW 
ATOM   2928  HW1 SOL   736      75.597   7.836  12.270  1.00  0.00          HW1
ATOM   2929  HW2 SOL   736      76.507   8.016  10.920  1.00  0.00          HW2
ATOM   2930  OW  SOL   737      85.727  12.166   5.760  1.00  0.00          OW 
ATOM   2931  HW1 SOL   737      84.927  12.766   5.630  1.00  0.00          HW1
ATOM   2932  HW2 SOL   737      85.627  11.676   6.620  1.00  0.00          HW2
ATOM   2933  OW  SOL   738      81.407   4.466  10.210  1.00  0.00          OW 
ATOM   2934  HW1 SOL   738      81.087   5.406  10.110  1.00  0.00          HW1
ATOM   2935  HW2 SOL   738      80.647   3.836  10.090  1.00  0.00          HW2
ATOM   2936  OW  SOL   739      88.347   8.126  12.630  1.00  0.00          OW 
ATOM   2937  HW1 SOL   739      88.677   8.516  13.490  1.00  0.00          HW1
ATOM   2938  HW2 SOL   739      89.107   8.056  11.980  1.00  0.00          HW2
ATOM   2939  OW  SOL   740      79.087  10.386  13.660  1.00  0.00          OW 
ATOM   2940  HW1 SOL   740      78.847  10.016  12.760  1.00  0.00          HW1
ATOM   2941  HW2 SOL   740      80.077  10.546  13.700  1.00  0.00          HW2
ATOM   2942  OW  SOL   741      86.197   8.546   3.190  1.00  0.00          OW 
ATOM   2943  HW1 SOL   741      86.767   7.896   3.690  1.00  0.00          HW1
ATOM   2944  HW2 SOL   741      86.037   8.216   2.260  1.00  0.00          HW2
ATOM   2945  OW  SOL   742      74.487   7.676  18.440  1.00  0.00          OW 
ATOM   2946  HW1 SOL   742      75.287   7.106  18.650  1.00  0.00          HW1
ATOM   2947  HW2 SOL   742      73.997   7.276  17.670  1.00  0.00          HW2
ATOM   2948  OW  SOL   743      87.527  16.316  14.200  1.00  0.00          OW 
ATOM   2949  HW1 SOL   743      87.977  15.416  14.170  1.00  0.00          HW1
ATOM   2950  HW2 SOL   743      86.587  16.206  14.530  1.00  0.00          HW2
ATOM   2951  OW  SOL   744      80.557  11.536   8.070  1.00  0.00          OW 
ATOM   2952  HW1 SOL   744      80.507  11.906   8.990  1.00  0.00          HW1
ATOM   2953  HW2 SOL   744      79.837  10.846   7.950  1.00  0.00          HW2
ATOM   2954  OW  SOL   745      89.847  10.536  10.570  1.00  0.00          OW 
ATOM   2955  HW1 SOL   745      90.827  10.316  10.640  1.00  0.00          HW1
ATOM   2956  HW2 SOL   745      89.537  10.366   9.640  1.00  0.00          HW2
ATOM   2957  OW  SOL   746      91.517  11.956   8.270  1.00  0.00          OW 
ATOM   2958  HW1 SOL   746      92.187  11.346   8.700  1.00  0.00          HW1
ATOM   2959  HW2 SOL   746      90.787  12.146   8.920  1.00  0.00          HW2
ATOM   2960  OW  SOL   747      92.587   5.836   2.730  1.00  0.00          OW 
ATOM   2961  HW1 SOL   747      92.357   5.586   1.790  1.00  0.00          HW1
ATOM   2962  HW2 SOL   747      93.197   5.146   3.120  1.00  0.00          HW2
ATOM   2963  OW  SOL   748      78.597  15.216   5.110  1.00  0.00          OW 
ATOM   2964  HW1 SOL   748      78.877  14.786   5.960  1.00  0.00          HW1
ATOM   2965  HW2 SOL   748      78.847  16.176   5.120  1.00  0.00          HW2
ATOM   2966  OW  SOL   749      91.737   4.716  18.640  1.00  0.00          OW 
ATOM   2967  HW1 SOL   749      92.637   4.856  18.220  1.00  0.00          HW1
ATOM   2968  HW2 SOL   749      91.027   4.736  17.930  1.00  0.00          HW2
ATOM   2969  OW  SOL   750      92.927  14.346  18.390  1.00  0.00          OW 
ATOM   2970  HW1 SOL   750      92.677  14.256  17.430  1.00  0.00          HW1
ATOM   2971  HW2 SOL   750      93.407  13.526  18.700  1.00  0.00          HW2
ATOM   2972  OW  SOL   751      89.097   9.956  14.520  1.00  0.00          OW 
ATOM   2973  HW1 SOL   751      88.287   9.966  15.100  1.00  0.00          HW1
ATOM   2974  HW2 SOL   751      89.127  10.786  13.970  1.00  0.00          HW2
ATOM   2975  OW  SOL   752      79.427   2.576   9.810  1.00  0.00          OW 
ATOM   2976  HW1 SOL   752      79.747   1.816  10.380  1.00  0.00          HW1
ATOM   2977  HW2 SOL   752      78.507   2.846  10.110  1.00  0.00          HW2
ATOM   2978  OW  SOL   753      86.677   9.666  11.110  1.00  0.00          OW 
ATOM   2979  HW1 SOL   753      87.167  10.506  10.900  1.00  0.00          HW1
ATOM   2980  HW2 SOL   753      87.297   9.016  11.560  1.00  0.00          HW2
ATOM   2981  OW  SOL   754      74.437  11.676  14.200  1.00  0.00          OW 
ATOM   2982  HW1 SOL   754      73.957  12.086  13.420  1.00  0.00          HW1
ATOM   2983  HW2 SOL   754      75.427  11.656  14.010  1.00  0.00          HW2
ATOM   2984  OW  SOL   755      75.847  16.146   5.420  1.00  0.00          OW 
ATOM   2985  HW1 SOL   755      75.047  15.536   5.450  1.00  0.00          HW1
ATOM   2986  HW2 SOL   755      76.657  15.616   5.180  1.00  0.00          HW2
ATOM   2987  OW  SOL   756      77.357   6.396  17.330  1.00  0.00          OW 
ATOM   2988  HW1 SOL   756      77.567   7.136  16.680  1.00  0.00          HW1
ATOM   2989  HW2 SOL   756      78.037   6.396  18.060  1.00  0.00          HW2
ATOM   2990  OW  SOL   757      88.297   2.216  16.810  1.00  0.00          OW 
ATOM   2991  HW1 SOL   757      87.587   1.946  17.460  1.00  0.00          HW1
ATOM   2992  HW2 SOL   757      88.037   1.936  15.880  1.00  0.00          HW2
ATOM   2993  OW  SOL   758      77.797   8.666  15.310  1.00  0.00          OW 
ATOM   2994  HW1 SOL   758      78.237   9.306  14.670  1.00  0.00          HW1
ATOM   2995  HW2 SOL   758      77.297   9.186  16.010  1.00  0.00          HW2
ATOM   2996  OW  SOL   759      75.407  14.806   9.560  1.00  0.00          OW 
ATOM   2997  HW1 SOL   759      74.997  15.626   9.170  1.00  0.00          HW1
ATOM   2998  HW2 SOL   759      76.047  15.066  10.290  1.00  0.00          HW2
ATOM   2999  OW  SOL   760      84.487  14.876   4.640  1.00  0.00          OW 
ATOM   3000  HW1 SOL   760      85.407  14.866   4.230  1.00  0.00          HW1
ATOM   3001  HW2 SOL   760      84.427  15.616   5.310  1.00  0.00          HW2
ATOM   3002  OW  SOL   761      89.317  11.536   2.250  1.00  0.00          OW 
ATOM   3003  HW1 SOL   761      89.697  10.696   2.620  1.00  0.00          HW1
ATOM   3004  HW2 SOL   761      88.437  11.726   2.690  1.00  0.00          HW2
ATOM   3005  OW  SOL   762      92.367  13.856  15.820  1.00  0.00          OW 
ATOM   3006  HW1 SOL   762      92.047  14.576  15.200  1.00  0.00          HW1
ATOM   3007  HW2 SOL   762      92.607  13.046  15.290  1.00  0.00          HW2
ATOM   3008  OW  SOL   763      75.257   9.706  16.930  1.00  0.00          OW 
ATOM   3009  HW1 SOL   763      74.537   9.756  16.240  1.00  0.00          HW1
ATOM   3010  HW2 SOL   763      75.017   9.016  17.620  1.00  0.00          HW2
ATOM   3011  OW  SOL   764      79.377   2.426  18.070  1.00  0.00          OW 
ATOM   3012  HW1 SOL   764      78.827   1.586  18.000  1.00  0.00          HW1
ATOM   3013  HW2 SOL   764      79.637   2.716  17.150  1.00  0.00          HW2
ATOM   3014  OW  SOL   765      83.657  17.646  13.170  1.00  0.00          OW 
ATOM   3015  HW1 SOL   765      84.077  17.006  13.810  1.00  0.00          HW1
ATOM   3016  HW2 SOL   765      83.277  17.136  12.390  1.00  0.00          HW2
ATOM   3017  OW  SOL   766      88.587   4.546  11.140  1.00  0.00          OW 
ATOM   3018  HW1 SOL   766      87.717   4.396  11.610  1.00  0.00          HW1
ATOM   3019  HW2 SOL   766      88.417   4.806  10.190  1.00  0.00          HW2
ATOM   3020  OW  SOL   767      81.727   3.496  15.970  1.00  0.00          OW 
ATOM   3021  HW1 SOL   767      82.717   3.576  16.110  1.00  0.00          HW1
ATOM   3022  HW2 SOL   767      81.277   4.336  16.280  1.00  0.00          HW2
ATOM   3023  OW  SOL   768      78.987  15.066  10.180  1.00  0.00          OW 
ATOM   3024  HW1 SOL   768      78.447  14.856  10.990  1.00  0.00          HW1
ATOM   3025  HW2 SOL   768      79.897  14.656  10.270  1.00  0.00          HW2
ATOM   3026  OW  SOL   769      88.977  11.876  12.680  1.00  0.00          OW 
ATOM   3027  HW1 SOL   769      89.247  11.286  11.930  1.00  0.00          HW1
ATOM   3028  HW2 SOL   769      88.977  12.826  12.370  1.00  0.00          HW2
ATOM   3029  OW  SOL   770      82.627   2.926   6.660  1.00  0.00          OW 
ATOM   3030  HW1 SOL   770      83.537   2.536   6.530  1.00  0.00          HW1
ATOM   3031  HW2 SOL   770      82.707   3.886   6.900  1.00  0.00          HW2
ATOM   3032  OW  SOL   771      75.727   4.166   4.180  1.00  0.00          OW 
ATOM   3033  HW1 SOL   771      74.927   3.936   4.730  1.00  0.00          HW1
ATOM   3034  HW2 SOL   771      76.557   3.906   4.670  1.00  0.00          HW2
ATOM   3035  OW  SOL   772      81.007   6.986   7.030  1.00  0.00          OW 
ATOM   3036  HW1 SOL   772      81.277   7.326   6.130  1.00  0.00          HW1
ATOM   3037  HW2 SOL   772      81.797   6.606   7.490  1.00  0.00          HW2
ATOM   3038  OW  SOL   773      92.857  10.206   4.800  1.00  0.00          OW 
ATOM   3039  HW1 SOL   773      93.107  10.006   3.850  1.00  0.00          HW1
ATOM   3040  HW2 SOL   773      93.577  10.766   5.220  1.00  0.00          HW2
ATOM   3041  OW  SOL   774      87.807  17.446   3.290  1.00  0.00          OW 
ATOM   3042  HW1 SOL   774      88.667  17.566   3.790  1.00  0.00          HW1
ATOM   3043  HW2 SOL   774      87.387  16.576   3.560  1.00  0.00          HW2
ATOM   3044  OW  SOL   775      77.827  13.176   3.400  1.00  0.00          OW 
ATOM   3045  HW1 SOL   775      78.037  13.916   4.040  1.00  0.00          HW1
ATOM   3046  HW2 SOL   775      76.937  13.346   2.970  1.00  0.00          HW2
ATOM   3047  OW  SOL   776      84.347   6.336   4.090  1.00  0.00          OW 
ATOM   3048  HW1 SOL   776      83.887   7.156   3.750  1.00  0.00          HW1
ATOM   3049  HW2 SOL   776      85.327   6.526   4.180  1.00  0.00          HW2
ATOM   3050  OW  SOL   777      89.367  14.686  18.050  1.00  0.00          OW 
ATOM   3051  HW1 SOL   777      89.487  15.346  17.310  1.00  0.00          HW1
ATOM   3052  HW2 SOL   777      89.827  15.026  18.880  1.00  0.00          HW2
ATOM   3053  OW  SOL   778      77.607   4.176  13.280  1.00  0.00          OW 
ATOM   3054  HW1 SOL   778      78.107   4.946  13.680  1.00  0.00          HW1
ATOM   3055  HW2 SOL   778      76.657   4.196  13.600  1.00  0.00          HW2
ATOM   3056  OW  SOL   779      77.807   5.146   2.200  1.00  0.00          OW 
ATOM   3057  HW1 SOL   779      78.277   5.276   3.070  1.00  0.00          HW1
ATOM   3058  HW2 SOL   779      77.147   4.406   2.290  1.00  0.00          HW2
ATOM   3059  OW  SOL   780      80.907  15.706  14.120  1.00  0.00          OW 
ATOM   3060  HW1 SOL   780      80.597  16.316  14.850  1.00  0.00          HW1
ATOM   3061  HW2 SOL   780      81.407  16.226  13.430  1.00  0.00          HW2
ATOM   3062  OW  SOL   781      87.247   5.796   4.070  1.00  0.00          OW 
ATOM   3063  HW1 SOL   781      87.037   5.356   3.200  1.00  0.00          HW1
ATOM   3064  HW2 SOL   781      88.217   6.056   4.100  1.00  0.00          HW2
ATOM   3065  OW  SOL   782      87.727  16.826   6.760  1.00  0.00          OW 
ATOM   3066  HW1 SOL   782      88.407  17.376   6.290  1.00  0.00          HW1
ATOM   3067  HW2 SOL   782      88.127  15.946   7.030  1.00  0.00          HW2
ATOM   3068  OW  SOL   783      80.957  17.106   7.480  1.00  0.00          OW 
ATOM   3069  HW1 SOL   783      80.037  17.486   7.430  1.00  0.00          HW1
ATOM   3070  HW2 SOL   783      81.557  17.576   6.830  1.00  0.00          HW2
ATOM   3071  OW  SOL   784      75.217  10.366   8.480  1.00  0.00          OW 
ATOM   3072  HW1 SOL   784      75.277  11.216   7.960  1.00  0.00          HW1
ATOM   3073  HW2 SOL   784      75.537   9.606   7.910  1.00  0.00          HW2
ATOM   3074  OW  SOL   785      88.747   9.816   8.180  1.00  0.00          OW 
ATOM   3075  HW1 SOL   785      88.327   9.246   7.480  1.00  0.00          HW1
ATOM   3076  HW2 SOL   785      88.087  10.506   8.500  1.00  0.00          HW2
ATOM   3077  OW  SOL   786      77.177  14.566  12.150  1.00  0.00          OW 
ATOM   3078  HW1 SOL   786      77.307  13.726  12.690  1.00  0.00          HW1
ATOM   3079  HW2 SOL   786      76.887  15.306  12.750  1.00  0.00          HW2
ATOM   3080  OW  SOL   787      86.777  11.446   3.090  1.00  0.00          OW 
ATOM   3081  HW1 SOL   787      86.547  11.816   3.990  1.00  0.00          HW1
ATOM   3082  HW2 SOL   787      86.477  10.496   3.030  1.00  0.00          HW2
ATOM   3083  OW  SOL   788      84.077   3.796   3.600  1.00  0.00          OW 
ATOM   3084  HW1 SOL   788      84.607   3.306   4.280  1.00  0.00          HW1
ATOM   3085  HW2 SOL   788      84.297   4.776   3.650  1.00  0.00          HW2
ATOM   3086  OW  SOL   789      86.777   9.946  15.580  1.00  0.00          OW 
ATOM   3087  HW1 SOL   789      86.667  10.886  15.910  1.00  0.00          HW1
ATOM   3088  HW2 SOL   789      86.727   9.316  16.350  1.00  0.00          HW2
ATOM   3089  OW  SOL   790      81.307  12.986  13.140  1.00  0.00          OW 
ATOM   3090  HW1 SOL   790      81.327  12.226  13.780  1.00  0.00          HW1
ATOM   3091  HW2 SOL   790      80.827  13.756  13.540  1.00  0.00          HW2
ATOM   3092  OW  SOL   791      74.887   6.426   7.780  1.00  0.00          OW 
ATOM   3093  HW1 SOL   791      74.687   6.866   6.900  1.00  0.00          HW1
ATOM   3094  HW2 SOL   791      75.277   5.516   7.620  1.00  0.00          HW2
ATOM   3095  OW  SOL   792      83.677   5.876   6.830  1.00  0.00          OW 
ATOM   3096  HW1 SOL   792      83.817   6.146   5.880  1.00  0.00          HW1
ATOM   3097  HW2 SOL   792      84.507   6.096   7.360  1.00  0.00          HW2
ATOM   3098  OW  SOL   793      87.207  18.296   8.820  1.00  0.00          OW 
ATOM   3099  HW1 SOL   793      87.967  18.736   9.300  1.00  0.00          HW1
ATOM   3100  HW2 SOL   793      87.557  17.826   8.000  1.00  0.00          HW2
ATOM   3101  OW  SOL   794      80.487  12.056  10.650  1.00  0.00          OW 
ATOM   3102  HW1 SOL   794      79.877  11.306  10.880  1.00  0.00          HW1
ATOM   3103  HW2 SOL   794      80.707  12.576  11.480  1.00  0.00          HW2
ATOM   3104  OW  SOL   795      78.117  17.696   9.820  1.00  0.00          OW 
ATOM   3105  HW1 SOL   795      78.457  16.766   9.970  1.00  0.00          HW1
ATOM   3106  HW2 SOL   795      78.297  17.966   8.870  1.00  0.00          HW2
ATOM   3107  OW  SOL   796      75.767   4.026  17.890  1.00  0.00          OW 
ATOM   3108  HW1 SOL   796      75.837   3.186  17.340  1.00  0.00          HW1
ATOM   3109  HW2 SOL   796      76.387   4.716  17.530  1.00  0.00          HW2
ATOM   3110  OW  SOL   797      88.817  13.466   8.860  1.00  0.00          OW 
ATOM   3111  HW1 SOL   797      88.637  13.916   9.740  1.00  0.00          HW1
ATOM   3112  HW2 SOL   797      89.237  14.116   8.230  1.00  0.00          HW2
ATOM   3113  OW  SOL   798      76.467  13.116   7.560  1.00  0.00          OW 
ATOM   3114  HW1 SOL   798      76.017  13.746   8.200  1.00  0.00          HW1
ATOM   3115  HW2 SOL   798      77.397  13.426   7.390  1.00  0.00          HW2
ATOM   3116  OW  SOL   799      76.687  11.386   5.550  1.00  0.00          OW 
ATOM   3117  HW1 SOL   799      76.687  12.026   6.320  1.00  0.00          HW1
ATOM   3118  HW2 SOL   799      76.967  11.866   4.720  1.00  0.00          HW2
ATOM   3119  OW  SOL   800      83.787   3.956  11.400  1.00  0.00          OW 
ATOM   3120  HW1 SOL   800      82.857   4.166  11.090  1.00  0.00          HW1
ATOM   3121  HW2 SOL   800      83.887   2.966  11.530  1.00  0.00          HW2
ATOM   3122  OW  SOL   801      84.587   8.706  18.670  1.00  0.00          OW 
ATOM   3123  HW1 SOL   801      84.167   7.846  18.400  1.00  0.00          HW1
ATOM   3124  HW2 SOL   801      85.527   8.736  18.330  1.00  0.00          HW2
ATOM   3125  OW  SOL   802      88.747   6.376  18.500  1.00  0.00          OW 
ATOM   3126  HW1 SOL   802      89.407   7.116  18.590  1.00  0.00          HW1
ATOM   3127  HW2 SOL   802      89.187   5.586  18.080  1.00  0.00          HW2
ATOM   3128  OW  SOL   803      75.107  17.276   3.160  1.00  0.00          OW 
ATOM   3129  HW1 SOL   803      75.517  16.956   4.020  1.00  0.00          HW1
ATOM   3130  HW2 SOL   803      74.147  17.006   3.130  1.00  0.00          HW2
ATOM   3131  OW  SOL   804      85.597  14.516   8.000  1.00  0.00          OW 
ATOM   3132  HW1 SOL   804      86.187  14.116   7.300  1.00  0.00          HW1
ATOM   3133  HW2 SOL   804      85.017  15.226   7.590  1.00  0.00          HW2
ATOM   3134  OW  SOL   805      91.857  15.036  12.650  1.00  0.00          OW 
ATOM   3135  HW1 SOL   805      91.927  14.146  12.190  1.00  0.00          HW1
ATOM   3136  HW2 SOL   805      90.917  15.376  12.570  1.00  0.00          HW2
ATOM   3137  OW  SOL   806      81.657  15.356   2.840  1.00  0.00          OW 
ATOM   3138  HW1 SOL   806      81.277  14.666   3.460  1.00  0.00          HW1
ATOM   3139  HW2 SOL   806      82.477  14.996   2.400  1.00  0.00          HW2
ATOM   3140  OW  SOL   807      86.227   6.336   8.220  1.00  0.00          OW 
ATOM   3141  HW1 SOL   807      85.927   6.906   8.980  1.00  0.00          HW1
ATOM   3142  HW2 SOL   807      86.157   5.366   8.480  1.00  0.00          HW2
ATOM   3143  OW  SOL   808      90.417  13.956   3.470  1.00  0.00          OW 
ATOM   3144  HW1 SOL   808      90.077  13.066   3.170  1.00  0.00          HW1
ATOM   3145  HW2 SOL   808      90.677  14.496   2.670  1.00  0.00          HW2
ATOM   3146  OW  SOL   809      93.007   7.476   5.430  1.00  0.00          OW 
ATOM   3147  HW1 SOL   809      92.767   7.296   4.480  1.00  0.00          HW1
ATOM   3148  HW2 SOL   809      93.307   8.416   5.530  1.00  0.00          HW2
ATOM   3149  OW  SOL   810      88.437  14.316  11.310  1.00  0.00          OW 
ATOM   3150  HW1 SOL   810      89.047  15.116  11.350  1.00  0.00          HW1
ATOM   3151  HW2 SOL   810      87.487  14.626  11.380  1.00  0.00          HW2
ATOM   3152  OW  SOL   811      85.297   2.066   5.440  1.00  0.00          OW 
ATOM   3153  HW1 SOL   811      85.517   1.456   6.200  1.00  0.00          HW1
ATOM   3154  HW2 SOL   811      85.397   1.576   4.580  1.00  0.00          HW2
ATOM   3155  OW  SOL   812      78.107  17.866  12.490  1.00  0.00          OW 
ATOM   3156  HW1 SOL   812      77.247  17.556  12.910  1.00  0.00          HW1
ATOM   3157  HW2 SOL   812      78.067  17.726  11.500  1.00  0.00          HW2
ATOM   3158  OW  SOL   813      82.677   8.166   2.320  1.00  0.00          OW 
ATOM   3159  HW1 SOL   813      83.287   8.466   1.590  1.00  0.00          HW1
ATOM   3160  HW2 SOL   813      82.297   7.276   2.100  1.00  0.00          HW2
ATOM   3161  OW  SOL   814      77.607   8.006   2.060  1.00  0.00          OW 
ATOM   3162  HW1 SOL   814      78.447   8.056   1.520  1.00  0.00          HW1
ATOM   3163  HW2 SOL   814      77.377   7.046   2.240  1.00  0.00          HW2
ATOM   3164  OW  SOL   815      90.587   7.316   7.940  1.00  0.00          OW 
ATOM   3165  HW1 SOL   815      90.027   8.126   8.030  1.00  0.00          HW1
ATOM   3166  HW2 SOL   815      91.107   7.356   7.080  1.00  0.00          HW2
ATOM   3167  OW  SOL   816      92.737  10.176  10.730  1.00  0.00          OW 
ATOM   3168  HW1 SOL   816      93.247  10.186   9.870  1.00  0.00          HW1
ATOM   3169  HW2 SOL   816      93.297   9.756  11.440  1.00  0.00          HW2
ATOM   3170  OW  SOL   817      82.347  10.666  14.630  1.00  0.00          OW 
ATOM   3171  HW1 SOL   817      83.077  10.496  13.960  1.00  0.00          HW1
ATOM   3172  HW2 SOL   817      82.037   9.796  15.010  1.00  0.00          HW2
ATOM   3173  OW  SOL   818      78.967   6.426  14.170  1.00  0.00          OW 
ATOM   3174  HW1 SOL   818      79.637   6.546  13.430  1.00  0.00          HW1
ATOM   3175  HW2 SOL   818      78.567   7.316  14.400  1.00  0.00          HW2
ATOM   3176  OW  SOL   819      85.007   8.636   9.290  1.00  0.00          OW 
ATOM   3177  HW1 SOL   819      84.597   7.896   9.820  1.00  0.00          HW1
ATOM   3178  HW2 SOL   819      85.647   9.146   9.870  1.00  0.00          HW2
ATOM   3179  OW  SOL   820      77.887  18.586  16.120  1.00  0.00          OW 
ATOM   3180  HW1 SOL   820      78.487  17.776  16.140  1.00  0.00          HW1
ATOM   3181  HW2 SOL   820      78.287  19.276  15.520  1.00  0.00          HW2
ATOM   3182  OW  SOL   821      92.007   3.426   5.000  1.00  0.00          OW 
ATOM   3183  HW1 SOL   821      91.957   3.756   5.950  1.00  0.00          HW1
ATOM   3184  HW2 SOL   821      91.147   3.616   4.540  1.00  0.00          HW2
ATOM   3185  OW  SOL   822      90.427   6.856  10.940  1.00  0.00          OW 
ATOM   3186  HW1 SOL   822      90.517   6.956   9.950  1.00  0.00          HW1
ATOM   3187  HW2 SOL   822      90.027   5.966  11.150  1.00  0.00          HW2
ATOM   3188  OW  SOL   823      81.587   7.896   4.720  1.00  0.00          OW 
ATOM   3189  HW1 SOL   823      82.117   7.996   3.880  1.00  0.00          HW1
ATOM   3190  HW2 SOL   823      81.317   8.796   5.060  1.00  0.00          HW2
ATOM   3191  OW  SOL   824      86.337  12.576  16.600  1.00  0.00          OW 
ATOM   3192  HW1 SOL   824      85.547  13.086  16.260  1.00  0.00          HW1
ATOM   3193  HW2 SOL   824      86.247  12.426  17.580  1.00  0.00          HW2
ATOM   3194  OW  SOL   825      77.027   6.816   9.710  1.00  0.00          OW 
ATOM   3195  HW1 SOL   825      77.087   5.886  10.080  1.00  0.00          HW1
ATOM   3196  HW2 SOL   825      76.437   6.816   8.910  1.00  0.00          HW2
ATOM   3197  OW  SOL   826      92.867  18.416  12.310  1.00  0.00          OW 
ATOM   3198  HW1 SOL   826      93.497  18.796  11.630  1.00  0.00          HW1
ATOM   3199  HW2 SOL   826      93.267  17.586  12.700  1.00  0.00          HW2
ATOM   3200  OW  SOL   827      80.127   6.766   9.840  1.00  0.00          OW 
ATOM   3201  HW1 SOL   827      79.207   7.136   9.910  1.00  0.00          HW1
ATOM   3202  HW2 SOL   827      80.507   6.966   8.940  1.00  0.00          HW2
ATOM   3203  OW  SOL   828      87.427   3.576   5.680  1.00  0.00          OW 
ATOM   3204  HW1 SOL   828      87.297   4.506   5.340  1.00  0.00          HW1
ATOM   3205  HW2 SOL   828      86.587   3.056   5.550  1.00  0.00          HW2
ATOM   3206  OW  SOL   829      81.227   3.616   3.670  1.00  0.00          OW 
ATOM   3207  HW1 SOL   829      81.827   3.646   4.470  1.00  0.00          HW1
ATOM   3208  HW2 SOL   829      80.477   4.256   3.800  1.00  0.00          HW2
ATOM   3209  OW  SOL   830      89.607   5.566  14.310  1.00  0.00          OW 
ATOM   3210  HW1 SOL   830      90.027   4.986  13.610  1.00  0.00          HW1
ATOM   3211  HW2 SOL   830      89.167   6.356  13.870  1.00  0.00          HW2
ATOM   3212  OW  SOL   831      82.177  13.166   4.590  1.00  0.00          OW 
ATOM   3213  HW1 SOL   831      82.907  13.856   4.630  1.00  0.00          HW1
ATOM   3214  HW2 SOL   831      82.457  12.416   4.000  1.00  0.00          HW2
ATOM   3215  OW  SOL   832      86.257   4.176  12.300  1.00  0.00          OW 
ATOM   3216  HW1 SOL   832      85.297   4.186  12.030  1.00  0.00          HW1
ATOM   3217  HW2 SOL   832      86.377   4.706  13.140  1.00  0.00          HW2
ATOM   3218  OW  SOL   833      90.427  11.346   5.670  1.00  0.00          OW 
ATOM   3219  HW1 SOL   833      91.327  11.186   5.270  1.00  0.00          HW1
ATOM   3220  HW2 SOL   833      90.507  11.396   6.660  1.00  0.00          HW2
ATOM   3221  OW  SOL   834      84.457  12.766   9.730  1.00  0.00          OW 
ATOM   3222  HW1 SOL   834      83.537  12.486   9.440  1.00  0.00          HW1
ATOM   3223  HW2 SOL   834      84.767  13.536   9.170  1.00  0.00          HW2
ATOM   3224  OW  SOL   835      79.487  17.876   4.760  1.00  0.00          OW 
ATOM   3225  HW1 SOL   835      78.917  18.396   4.130  1.00  0.00          HW1
ATOM   3226  HW2 SOL   835      80.447  17.996   4.520  1.00  0.00          HW2
ATOM   3227  OW  SOL   836      84.427  10.976  12.580  1.00  0.00          OW 
ATOM   3228  HW1 SOL   836      84.257  11.806  12.040  1.00  0.00          HW1
ATOM   3229  HW2 SOL   836      85.327  10.606  12.360  1.00  0.00          HW2
ATOM   3230  OW  SOL   837      76.917   4.046  10.590  1.00  0.00          OW 
ATOM   3231  HW1 SOL   837      75.927   3.936  10.610  1.00  0.00          HW1
ATOM   3232  HW2 SOL   837      77.257   4.196  11.520  1.00  0.00          HW2
ATOM   3233  OW  SOL   838      89.837  17.736   5.090  1.00  0.00          OW 
ATOM   3234  HW1 SOL   838      90.397  18.546   4.920  1.00  0.00          HW1
ATOM   3235  HW2 SOL   838      90.427  16.936   5.120  1.00  0.00          HW2
ATOM   3236  OW  SOL   839      90.867  14.966   7.860  1.00  0.00          OW 
ATOM   3237  HW1 SOL   839      91.057  15.616   8.600  1.00  0.00          HW1
ATOM   3238  HW2 SOL   839      91.467  14.166   7.950  1.00  0.00          HW2
ATOM   3239  OW  SOL   840      79.587   2.896   7.110  1.00  0.00          OW 
ATOM   3240  HW1 SOL   840      79.497   2.796   8.100  1.00  0.00          HW1
ATOM   3241  HW2 SOL   840      80.547   2.826   6.850  1.00  0.00          HW2
ATOM   3242  OW  SOL   841      87.607   8.106   6.380  1.00  0.00          OW 
ATOM   3243  HW1 SOL   841      86.697   8.516   6.360  1.00  0.00          HW1
ATOM   3244  HW2 SOL   841      87.537   7.166   6.700  1.00  0.00          HW2
ATOM   3245  OW  SOL   842      81.827  18.146   3.320  1.00  0.00          OW 
ATOM   3246  HW1 SOL   842      81.557  17.256   2.950  1.00  0.00          HW1
ATOM   3247  HW2 SOL   842      81.837  18.826   2.590  1.00  0.00          HW2
ATOM   3248  OW  SOL   843      77.337  12.566  13.890  1.00  0.00          OW 
ATOM   3249  HW1 SOL   843      77.987  11.826  13.780  1.00  0.00          HW1
ATOM   3250  HW2 SOL   843      77.537  13.066  14.730  1.00  0.00          HW2
ATOM   3251  OW  SOL   844      89.647  16.766  15.920  1.00  0.00          OW 
ATOM   3252  HW1 SOL   844      90.147  17.616  15.730  1.00  0.00          HW1
ATOM   3253  HW2 SOL   844      88.767  16.786  15.440  1.00  0.00          HW2
ATOM   3254  OW  SOL   845      82.857  12.736   7.200  1.00  0.00          OW 
ATOM   3255  HW1 SOL   845      82.687  13.046   6.260  1.00  0.00          HW1
ATOM   3256  HW2 SOL   845      82.017  12.366   7.580  1.00  0.00          HW2
ATOM   3257  OW  SOL   846      92.297   4.436   9.560  1.00  0.00          OW 
ATOM   3258  HW1 SOL   846      91.837   4.586  10.440  1.00  0.00          HW1
ATOM   3259  HW2 SOL   846      92.737   5.286   9.260  1.00  0.00          HW2
ATOM   3260  OW  SOL   847      79.167   9.206   7.980  1.00  0.00          OW 
ATOM   3261  HW1 SOL   847      78.207   9.096   7.710  1.00  0.00          HW1
ATOM   3262  HW2 SOL   847      79.727   8.536   7.500  1.00  0.00          HW2
ATOM   3263  OW  SOL   848      83.697   6.386  17.910  1.00  0.00          OW 
ATOM   3264  HW1 SOL   848      82.987   6.266  17.210  1.00  0.00          HW1
ATOM   3265  HW2 SOL   848      83.707   5.596  18.510  1.00  0.00          HW2
ATOM   3266  OW  SOL   849      85.917   3.836   9.220  1.00  0.00          OW 
ATOM   3267  HW1 SOL   849      85.267   3.106   9.010  1.00  0.00          HW1
ATOM   3268  HW2 SOL   849      85.957   3.976  10.200  1.00  0.00          HW2
ATOM   3269  OW  SOL   850      84.497   3.096  15.930  1.00  0.00          OW 
ATOM   3270  HW1 SOL   850      84.487   2.626  16.810  1.00  0.00          HW1
ATOM   3271  HW2 SOL   850      85.317   2.816  15.420  1.00  0.00          HW2
ATOM   3272  OW  SOL   851      90.427   4.606   7.020  1.00  0.00          OW 
ATOM   3273  HW1 SOL   851      89.647   4.106   7.400  1.00  0.00          HW1
ATOM   3274  HW2 SOL   851      90.397   5.556   7.330  1.00  0.00          HW2
ATOM   3275  OW  SOL   852      83.327  11.236   3.050  1.00  0.00          OW 
ATOM   3276  HW1 SOL   852      83.287  10.336   3.490  1.00  0.00          HW1
ATOM   3277  HW2 SOL   852      83.357  11.126   2.060  1.00  0.00          HW2
ATOM   3278  OW  SOL   853      87.987  13.556  14.600  1.00  0.00          OW 
ATOM   3279  HW1 SOL   853      88.287  12.836  13.980  1.00  0.00          HW1
ATOM   3280  HW2 SOL   853      87.597  13.156  15.430  1.00  0.00          HW2
ATOM   3281  OW  SOL   854      86.877  14.786   3.580  1.00  0.00          OW 
ATOM   3282  HW1 SOL   854      87.257  14.196   4.300  1.00  0.00          HW1
ATOM   3283  HW2 SOL   854      87.277  14.526   2.700  1.00  0.00          HW2
ATOM   3284  OW  SOL   855      91.827   6.556  16.270  1.00  0.00          OW 
ATOM   3285  HW1 SOL   855      92.147   6.656  15.330  1.00  0.00          HW1
ATOM   3286  HW2 SOL   855      91.037   5.936  16.290  1.00  0.00          HW2
ATOM   3287  OW  SOL   856      75.097   9.656   2.320  1.00  0.00          OW 
ATOM   3288  HW1 SOL   856      74.467   8.936   2.010  1.00  0.00          HW1
ATOM   3289  HW2 SOL   856      76.027   9.296   2.320  1.00  0.00          HW2
ATOM   3290  OW  SOL   857      91.407   3.996  12.410  1.00  0.00          OW 
ATOM   3291  HW1 SOL   857      90.947   3.126  12.580  1.00  0.00          HW1
ATOM   3292  HW2 SOL   857      92.317   3.966  12.820  1.00  0.00          HW2
ATOM   3293  OW  SOL   858      89.887   6.366   3.620  1.00  0.00          OW 
ATOM   3294  HW1 SOL   858      89.837   7.186   4.190  1.00  0.00          HW1
ATOM   3295  HW2 SOL   858      90.777   6.336   3.170  1.00  0.00          HW2
ATOM   3296  OW  SOL   859      78.607   9.836  11.080  1.00  0.00          OW 
ATOM   3297  HW1 SOL   859      78.957   9.426  10.240  1.00  0.00          HW1
ATOM   3298  HW2 SOL   859      77.707   9.456  11.280  1.00  0.00          HW2
ATOM   3299  OW  SOL   860      78.087  13.846  16.310  1.00  0.00          OW 
ATOM   3300  HW1 SOL   860      77.497  14.646  16.350  1.00  0.00          HW1
ATOM   3301  HW2 SOL   860      78.237  13.496  17.240  1.00  0.00          HW2
ATOM   3302  OW  SOL   861      81.017  11.526  18.220  1.00  0.00          OW 
ATOM   3303  HW1 SOL   861      80.177  11.516  18.760  1.00  0.00          HW1
ATOM   3304  HW2 SOL   861      81.037  12.356  17.660  1.00  0.00          HW2
ATOM   3305  OW  SOL   862      92.457   7.156  12.770  1.00  0.00          OW 
ATOM   3306  HW1 SOL   862      91.687   6.806  12.230  1.00  0.00          HW1
ATOM   3307  HW2 SOL   862      92.137   7.866  13.390  1.00  0.00          HW2
ATOM   3308  OW  SOL   863     104.627  15.596  10.530  1.00  0.00          OW 
ATOM   3309  HW1 SOL   863     103.697  15.576  10.900  1.00  0.00          HW1
ATOM   3310  HW2 SOL   863     104.637  15.206   9.610  1.00  0.00          HW2
ATOM   3311  OW  SOL   864     102.517  12.996  15.870  1.00  0.00          OW 
ATOM   3312  HW1 SOL   864     101.697  13.426  16.260  1.00  0.00          HW1
ATOM   3313  HW2 SOL   864     102.237  12.266  15.240  1.00  0.00          HW2
ATOM   3314  OW  SOL   865     108.017   3.446   2.430  1.00  0.00          OW 
ATOM   3315  HW1 SOL   865     107.087   3.376   2.060  1.00  0.00          HW1
ATOM   3316  HW2 SOL   865     108.127   4.336   2.870  1.00  0.00          HW2
ATOM   3317  OW  SOL   866      99.257   5.806  16.430  1.00  0.00          OW 
ATOM   3318  HW1 SOL   866      98.687   5.646  17.240  1.00  0.00          HW1
ATOM   3319  HW2 SOL   866      98.667   5.906  15.630  1.00  0.00          HW2
ATOM   3320  OW  SOL   867     101.137  15.496  17.960  1.00  0.00          OW 
ATOM   3321  HW1 SOL   867     101.467  16.436  17.960  1.00  0.00          HW1
ATOM   3322  HW2 SOL   867     101.647  14.956  18.620  1.00  0.00          HW2
ATOM   3323  OW  SOL   868      95.057  16.346  16.570  1.00  0.00          OW 
ATOM   3324  HW1 SOL   868      95.627  17.126  16.320  1.00  0.00          HW1
ATOM   3325  HW2 SOL   868      94.457  16.606  17.330  1.00  0.00          HW2
ATOM   3326  OW  SOL   869     101.257  15.386  11.710  1.00  0.00          OW 
ATOM   3327  HW1 SOL   869     101.137  15.256  10.720  1.00  0.00          HW1
ATOM   3328  HW2 SOL   869     100.957  14.576  12.200  1.00  0.00          HW2
ATOM   3329  OW  SOL   870     110.827  17.296   9.010  1.00  0.00          OW 
ATOM   3330  HW1 SOL   870     110.787  18.056   9.660  1.00  0.00          HW1
ATOM   3331  HW2 SOL   870     111.047  17.656   8.100  1.00  0.00          HW2
ATOM   3332  OW  SOL   871     109.187   2.306   8.810  1.00  0.00          OW 
ATOM   3333  HW1 SOL   871     109.787   3.096   8.950  1.00  0.00          HW1
ATOM   3334  HW2 SOL   871     108.327   2.616   8.400  1.00  0.00          HW2
ATOM   3335  OW  SOL   872      98.307   5.746   4.170  1.00  0.00          OW 
ATOM   3336  HW1 SOL   872      98.547   6.686   4.430  1.00  0.00          HW1
ATOM   3337  HW2 SOL   872      98.147   5.206   4.990  1.00  0.00          HW2
ATOM   3338  OW  SOL   873     106.707  13.236   5.770  1.00  0.00          OW 
ATOM   3339  HW1 SOL   873     107.527  12.676   5.860  1.00  0.00          HW1
ATOM   3340  HW2 SOL   873     105.897  12.656   5.810  1.00  0.00          HW2
ATOM   3341  OW  SOL   874      99.737  13.786  16.770  1.00  0.00          OW 
ATOM   3342  HW1 SOL   874      98.997  14.246  16.270  1.00  0.00          HW1
ATOM   3343  HW2 SOL   874     100.247  14.466  17.300  1.00  0.00          HW2
ATOM   3344  OW  SOL   875     104.637   7.826  14.230  1.00  0.00          OW 
ATOM   3345  HW1 SOL   875     104.977   8.596  14.770  1.00  0.00          HW1
ATOM   3346  HW2 SOL   875     105.077   7.826  13.330  1.00  0.00          HW2
ATOM   3347  OW  SOL   876      94.977   4.106   7.680  1.00  0.00          OW 
ATOM   3348  HW1 SOL   876      95.447   4.106   8.560  1.00  0.00          HW1
ATOM   3349  HW2 SOL   876      94.497   3.236   7.570  1.00  0.00          HW2
ATOM   3350  OW  SOL   877     104.627   5.036  14.780  1.00  0.00          OW 
ATOM   3351  HW1 SOL   877     104.367   5.996  14.780  1.00  0.00          HW1
ATOM   3352  HW2 SOL   877     103.917   4.496  15.230  1.00  0.00          HW2
ATOM   3353  OW  SOL   878     108.527   8.556   5.170  1.00  0.00          OW 
ATOM   3354  HW1 SOL   878     107.607   8.386   5.520  1.00  0.00          HW1
ATOM   3355  HW2 SOL   878     108.807   9.476   5.430  1.00  0.00          HW2
ATOM   3356  OW  SOL   879      99.647  10.456   5.580  1.00  0.00          OW 
ATOM   3357  HW1 SOL   879      99.467  11.126   4.860  1.00  0.00          HW1
ATOM   3358  HW2 SOL   879      99.617  10.916   6.470  1.00  0.00          HW2
ATOM   3359  OW  SOL   880     103.547  15.746  15.030  1.00  0.00          OW 
ATOM   3360  HW1 SOL   880     103.097  14.866  15.200  1.00  0.00          HW1
ATOM   3361  HW2 SOL   880     103.537  16.286  15.870  1.00  0.00          HW2
ATOM   3362  OW  SOL   881     102.127   8.366  12.990  1.00  0.00          OW 
ATOM   3363  HW1 SOL   881     102.667   8.076  13.790  1.00  0.00          HW1
ATOM   3364  HW2 SOL   881     102.427   9.266  12.700  1.00  0.00          HW2
ATOM   3365  OW  SOL   882     102.597   6.656  10.570  1.00  0.00          OW 
ATOM   3366  HW1 SOL   882     102.407   5.696  10.780  1.00  0.00          HW1
ATOM   3367  HW2 SOL   882     102.267   7.236  11.320  1.00  0.00          HW2
ATOM   3368  OW  SOL   883     100.597  18.536  15.520  1.00  0.00          OW 
ATOM   3369  HW1 SOL   883     101.547  18.246  15.600  1.00  0.00          HW1
ATOM   3370  HW2 SOL   883     100.517  19.186  14.770  1.00  0.00          HW2
ATOM   3371  OW  SOL   884     103.457  16.686   6.750  1.00  0.00          OW 
ATOM   3372  HW1 SOL   884     104.337  16.556   7.200  1.00  0.00          HW1
ATOM   3373  HW2 SOL   884     103.327  17.656   6.530  1.00  0.00          HW2
ATOM   3374  OW  SOL   885     108.457   4.346  16.660  1.00  0.00          OW 
ATOM   3375  HW1 SOL   885     107.967   3.476  16.750  1.00  0.00          HW1
ATOM   3376  HW2 SOL   885     108.227   4.776  15.790  1.00  0.00          HW2
ATOM   3377  OW  SOL   886      96.637   2.976   5.010  1.00  0.00          OW 
ATOM   3378  HW1 SOL   886      97.007   2.246   4.430  1.00  0.00          HW1
ATOM   3379  HW2 SOL   886      97.157   3.026   5.860  1.00  0.00          HW2
ATOM   3380  OW  SOL   887     110.417   9.356  14.420  1.00  0.00          OW 
ATOM   3381  HW1 SOL   887     110.817  10.266  14.330  1.00  0.00          HW1
ATOM   3382  HW2 SOL   887     109.417   9.436  14.480  1.00  0.00          HW2
ATOM   3383  OW  SOL   888      95.577   8.616   6.940  1.00  0.00          OW 
ATOM   3384  HW1 SOL   888      95.817   9.216   6.180  1.00  0.00          HW1
ATOM   3385  HW2 SOL   888      95.647   7.666   6.640  1.00  0.00          HW2
ATOM   3386  OW  SOL   889     105.497  11.826   8.790  1.00  0.00          OW 
ATOM   3387  HW1 SOL   889     106.207  12.536   8.850  1.00  0.00          HW1
ATOM   3388  HW2 SOL   889     104.617  12.216   9.070  1.00  0.00          HW2
ATOM   3389  OW  SOL   890     100.377   7.836  15.120  1.00  0.00          OW 
ATOM   3390  HW1 SOL   890      99.967   7.606  14.240  1.00  0.00          HW1
ATOM   3391  HW2 SOL   890     100.197   7.096  15.770  1.00  0.00          HW2
ATOM   3392  OW  SOL   891     108.307  16.606  12.100  1.00  0.00          OW 
ATOM   3393  HW1 SOL   891     108.547  17.296  11.420  1.00  0.00          HW1
ATOM   3394  HW2 SOL   891     107.527  16.936  12.640  1.00  0.00          HW2
ATOM   3395  OW  SOL   892      99.467   7.316  12.470  1.00  0.00          OW 
ATOM   3396  HW1 SOL   892     100.357   7.776  12.500  1.00  0.00          HW1
ATOM   3397  HW2 SOL   892      99.257   7.076  11.520  1.00  0.00          HW2
ATOM   3398  OW  SOL   893     110.397  15.366   5.430  1.00  0.00          OW 
ATOM   3399  HW1 SOL   893     109.927  15.336   6.320  1.00  0.00          HW1
ATOM   3400  HW2 SOL   893     109.887  14.816   4.770  1.00  0.00          HW2
ATOM   3401  OW  SOL   894      97.647  14.006   7.520  1.00  0.00          OW 
ATOM   3402  HW1 SOL   894      97.447  14.436   8.400  1.00  0.00          HW1
ATOM   3403  HW2 SOL   894      98.427  13.386   7.610  1.00  0.00          HW2
ATOM   3404  OW  SOL   895      93.437  18.216   6.500  1.00  0.00          OW 
ATOM   3405  HW1 SOL   895      93.897  17.376   6.210  1.00  0.00          HW1
ATOM   3406  HW2 SOL   895      92.877  18.556   5.750  1.00  0.00          HW2
ATOM   3407  OW  SOL   896      93.617  13.416   3.200  1.00  0.00          OW 
ATOM   3408  HW1 SOL   896      92.847  13.756   3.740  1.00  0.00          HW1
ATOM   3409  HW2 SOL   896      93.277  12.906   2.410  1.00  0.00          HW2
ATOM   3410  OW  SOL   897      94.117  16.326  13.690  1.00  0.00          OW 
ATOM   3411  HW1 SOL   897      94.377  16.286  14.650  1.00  0.00          HW1
ATOM   3412  HW2 SOL   897      93.267  15.816  13.550  1.00  0.00          HW2
ATOM   3413  OW  SOL   898     103.087  17.426  17.290  1.00  0.00          OW 
ATOM   3414  HW1 SOL   898     104.077  17.306  17.380  1.00  0.00          HW1
ATOM   3415  HW2 SOL   898     102.847  18.376  17.500  1.00  0.00          HW2
ATOM   3416  OW  SOL   899     103.627   8.906   6.490  1.00  0.00          OW 
ATOM   3417  HW1 SOL   899     103.527   8.756   7.480  1.00  0.00          HW1
ATOM   3418  HW2 SOL   899     102.767   9.266   6.130  1.00  0.00          HW2
ATOM   3419  OW  SOL   900     110.977  12.796  11.350  1.00  0.00          OW 
ATOM   3420  HW1 SOL   900     111.567  13.426  10.860  1.00  0.00          HW1
ATOM   3421  HW2 SOL   900     111.167  11.856  11.060  1.00  0.00          HW2
ATOM   3422  OW  SOL   901     100.897  15.166   9.090  1.00  0.00          OW 
ATOM   3423  HW1 SOL   901     100.637  16.056   8.730  1.00  0.00          HW1
ATOM   3424  HW2 SOL   901     100.877  14.486   8.360  1.00  0.00          HW2
ATOM   3425  OW  SOL   902      97.327   2.136  14.850  1.00  0.00          OW 
ATOM   3426  HW1 SOL   902      98.157   1.846  14.370  1.00  0.00          HW1
ATOM   3427  HW2 SOL   902      96.837   2.806  14.290  1.00  0.00          HW2
ATOM   3428  OW  SOL   903     107.827  11.276  18.250  1.00  0.00          OW 
ATOM   3429  HW1 SOL   903     107.777  11.226  19.250  1.00  0.00          HW1
ATOM   3430  HW2 SOL   903     107.847  12.236  17.960  1.00  0.00          HW2
ATOM   3431  OW  SOL   904      93.787   5.256  14.170  1.00  0.00          OW 
ATOM   3432  HW1 SOL   904      93.327   5.976  13.650  1.00  0.00          HW1
ATOM   3433  HW2 SOL   904      93.747   5.456  15.150  1.00  0.00          HW2
ATOM   3434  OW  SOL   905     105.837   8.706  17.930  1.00  0.00          OW 
ATOM   3435  HW1 SOL   905     106.337   7.846  17.990  1.00  0.00          HW1
ATOM   3436  HW2 SOL   905     106.487   9.476  17.900  1.00  0.00          HW2
ATOM   3437  OW  SOL   906      95.977   6.196   5.840  1.00  0.00          OW 
ATOM   3438  HW1 SOL   906      96.037   5.426   6.480  1.00  0.00          HW1
ATOM   3439  HW2 SOL   906      95.457   5.936   5.040  1.00  0.00          HW2
ATOM   3440  OW  SOL   907      98.287  16.666  16.680  1.00  0.00          OW 
ATOM   3441  HW1 SOL   907      98.237  16.016  17.430  1.00  0.00          HW1
ATOM   3442  HW2 SOL   907      99.087  17.256  16.810  1.00  0.00          HW2
ATOM   3443  OW  SOL   908     106.937   3.356   8.050  1.00  0.00          OW 
ATOM   3444  HW1 SOL   908     106.437   3.366   7.190  1.00  0.00          HW1
ATOM   3445  HW2 SOL   908     106.307   3.176   8.810  1.00  0.00          HW2
ATOM   3446  OW  SOL   909      94.817   8.456  11.770  1.00  0.00          OW 
ATOM   3447  HW1 SOL   909      94.217   7.836  12.270  1.00  0.00          HW1
ATOM   3448  HW2 SOL   909      95.127   8.016  10.920  1.00  0.00          HW2
ATOM   3449  OW  SOL   910     104.347  12.166   5.760  1.00  0.00          OW 
ATOM   3450  HW1 SOL   910     103.547  12.766   5.630  1.00  0.00          HW1
ATOM   3451  HW2 SOL   910     104.247  11.676   6.620  1.00  0.00          HW2
ATOM   3452  OW  SOL   911     100.027   4.466  10.210  1.00  0.00          OW 
ATOM   3453  HW1 SOL   911      99.707   5.406  10.110  1.00  0.00          HW1
ATOM   3454  HW2 SOL   911      99.267   3.836  10.090  1.00  0.00          HW2
ATOM   3455  OW  SOL   912     106.967   8.126  12.630  1.00  0.00          OW 
ATOM   3456  HW1 SOL   912     107.297   8.516  13.490  1.00  0.00          HW1
ATOM   3457  HW2 SOL   912     107.727   8.056  11.980  1.00  0.00          HW2
ATOM   3458  OW  SOL   913      97.707  10.386  13.660  1.00  0.00          OW 
ATOM   3459  HW1 SOL   913      97.467  10.016  12.760  1.00  0.00          HW1
ATOM   3460  HW2 SOL   913      98.697  10.546  13.700  1.00  0.00          HW2
ATOM   3461  OW  SOL   914     104.817   8.546   3.190  1.00  0.00          OW 
ATOM   3462  HW1 SOL   914     105.387   7.896   3.690  1.00  0.00          HW1
ATOM   3463  HW2 SOL   914     104.657   8.216   2.260  1.00  0.00          HW2
ATOM   3464  OW  SOL   915      93.107   7.676  18.440  1.00  0.00          OW 
ATOM   3465  HW1 SOL   915      93.907   7.106  18.650  1.00  0.00          HW1
ATOM   3466  HW2 SOL   915      92.617   7.276  17.670  1.00  0.00          HW2
ATOM   3467  OW  SOL   916     106.147  16.316  14.200  1.00  0.00          OW 
ATOM   3468  HW1 SOL   916     106.597  15.416  14.170  1.00  0.00          HW1
ATOM   3469  HW2 SOL   916     105.207  16.206  14.530  1.00  0.00          HW2
ATOM   3470  OW  SOL   917      99.177  11.536   8.070  1.00  0.00          OW 
ATOM   3471  HW1 SOL   917      99.127  11.906   8.990  1.00  0.00          HW1
ATOM   3472  HW2 SOL   917      98.457  10.846   7.950  1.00  0.00          HW2
ATOM   3473  OW  SOL   918     108.467  10.536  10.570  1.00  0.00          OW 
ATOM   3474  HW1 SOL   918     109.447  10.316  10.640  1.00  0.00          HW1
ATOM   3475  HW2 SOL   918     108.157  10.366   9.640  1.00  0.00          HW2
ATOM   3476  OW  SOL   919     110.137  11.956   8.270  1.00  0.00          OW 
ATOM   3477  HW1 SOL   919     110.807  11.346   8.700  1.00  0.00          HW1
ATOM   3478  HW2 SOL   919     109.407  12.146   8.920  1.00  0.00          HW2
ATOM   3479  OW  SOL   920     111.207   5.836   2.730  1.00  0.00          OW 
ATOM   3480  HW1 SOL   920     110.977   5.586   1.790  1.00  0.00          HW1
ATOM   3481  HW2 SOL   920     111.817   5.146   3.120  1.00  0.00          HW2
ATOM   3482  OW  SOL   921      97.217  15.216   5.110  1.00  0.00          OW 
ATOM   3483  HW1 SOL   921      97.497  14.786   5.960  1.00  0.00          HW1
ATOM   3484  HW2 SOL   921      97.467  16.176   5.120  1.00  0.00          HW2
ATOM   3485  OW  SOL   922     110.357   4.716  18.640  1.00  0.00          OW 
ATOM   3486  HW1 SOL   922     111.257   4.856  18.220  1.00  0.00          HW1
ATOM   3487  HW2 SOL   922     109.647   4.736  17.930  1.00  0.00          HW2
ATOM   3488  OW  SOL   923     111.547  14.346  18.390  1.00  0.00          OW 
ATOM   3489  HW1 SOL   923     111.297  14.256  17.430  1.00  0.00          HW1
ATOM   3490  HW2 SOL   923     112.027  13.526  18.700  1.00  0.00          HW2
ATOM   3491  OW  SOL   924     107.717   9.956  14.520  1.00  0.00          OW 
ATOM   3492  HW1 SOL   924     106.907   9.966  15.100  1.00  0.00          HW1
ATOM   3493  HW2 SOL   924     107.747  10.786  13.970  1.00  0.00          HW2
ATOM   3494  OW  SOL   925      98.047   2.576   9.810  1.00  0.00          OW 
ATOM   3495  HW1 SOL   925      98.367   1.816  10.380  1.00  0.00          HW1
ATOM   3496  HW2 SOL   925      97.127   2.846  10.110  1.00  0.00          HW2
ATOM   3497  OW  SOL   926     105.297   9.666  11.110  1.00  0.00          OW 
ATOM   3498  HW1 SOL   926     105.787  10.506  10.900  1.00  0.00          HW1
ATOM   3499  HW2 SOL   926     105.917   9.016  11.560  1.00  0.00          HW2
ATOM   3500  OW  SOL   927      93.057  11.676  14.200  1.00  0.00          OW 
ATOM   3501  HW1 SOL   927      92.577  12.086  13.420  1.00  0.00          HW1
ATOM   3502  HW2 SOL   927      94.047  11.656  14.010  1.00  0.00          HW2
ATOM   3503  OW  SOL   928      94.467  16.146   5.420  1.00  0.00          OW 
ATOM   3504  HW1 SOL   928      93.667  15.536   5.450  1.00  0.00          HW1
ATOM   3505  HW2 SOL   928      95.277  15.616   5.180  1.00  0.00          HW2
ATOM   3506  OW  SOL   929      95.977   6.396  17.330  1.00  0.00          OW 
ATOM   3507  HW1 SOL   929      96.187   7.136  16.680  1.00  0.00          HW1
ATOM   3508  HW2 SOL   929      96.657   6.396  18.060  1.00  0.00          HW2
ATOM   3509  OW  SOL   930     106.917   2.216  16.810  1.00  0.00          OW 
ATOM   3510  HW1 SOL   930     106.207   1.946  17.460  1.00  0.00          HW1
ATOM   3511  HW2 SOL   930     106.657   1.936  15.880  1.00  0.00          HW2
ATOM   3512  OW  SOL   931      96.417   8.666  15.310  1.00  0.00          OW 
ATOM   3513  HW1 SOL   931      96.857   9.306  14.670  1.00  0.00          HW1
ATOM   3514  HW2 SOL   931      95.917   9.186  16.010  1.00  0.00          HW2
ATOM   3515  OW  SOL   932      94.027  14.806   9.560  1.00  0.00          OW 
ATOM   3516  HW1 SOL   932      93.617  15.626   9.170  1.00  0.00          HW1
ATOM   3517  HW2 SOL   932      94.667  15.066  10.290  1.00  0.00          HW2
ATOM   3518  OW  SOL   933     103.107  14.876   4.640  1.00  0.00          OW 
ATOM   3519  HW1 SOL   933     104.027  14.866   4.230  1.00  0.00          HW1
ATOM   3520  HW2 SOL   933     103.047  15.616   5.310  1.00  0.00          HW2
ATOM   3521  OW  SOL   934     107.937  11.536   2.250  1.00  0.00          OW 
ATOM   3522  HW1 SOL   934     108.317  10.696   2.620  1.00  0.00          HW1
ATOM   3523  HW2 SOL   934     107.057  11.726   2.690  1.00  0.00          HW2
ATOM   3524  OW  SOL   935     110.987  13.856  15.820  1.00  0.00          OW 
ATOM   3525  HW1 SOL   935     110.667  14.576  15.200  1.00  0.00          HW1
ATOM   3526  HW2 SOL   935     111.227  13.046  15.290  1.00  0.00          HW2
ATOM   3527  OW  SOL   936      93.877   9.706  16.930  1.00  0.00          OW 
ATOM   3528  HW1 SOL   936      93.157   9.756  16.240  1.00  0.00          HW1
ATOM   3529  HW2 SOL   936      93.637   9.016  17.620  1.00  0.00          HW2
ATOM   3530  OW  SOL   937      97.997   2.426  18.070  1.00  0.00          OW 
ATOM   3531  HW1 SOL   937      97.447   1.586  18.000  1.00  0.00          HW1
ATOM   3532  HW2 SOL   937      98.257   2.716  17.150  1.00  0.00          HW2
ATOM   3533  OW  SOL   938     102.277  17.646  13.170  1.00  0.00          OW 
ATOM   3534  HW1 SOL   938     102.697  17.006  13.810  1.00  0.00          HW1
ATOM   3535  HW2 SOL   938     101.897  17.136  12.390  1.00  0.00          HW2
ATOM   3536  OW  SOL   939     107.207   4.546  11.140  1.00  0.00          OW 
ATOM   3537  HW1 SOL   939     106.337   4.396  11.610  1.00  0.00          HW1
ATOM   3538  HW2 SOL   939     107.037   4.806  10.190  1.00  0.00          HW2
ATOM   3539  OW  SOL   940     100.347   3.496  15.970  1.00  0.00          OW 
ATOM   3540  HW1 SOL   940     101.337   3.576  16.110  1.00  0.00          HW1
ATOM   3541  HW2 SOL   940      99.897   4.336  16.280  1.00  0.00          HW2
ATOM   3542  OW  SOL   941      97.607  15.066  10.180  1.00  0.00          OW 
ATOM   3543  HW1 SOL   941      97.067  14.856  10.990  1.00  0.00          HW1
ATOM   3544  HW2 SOL   941      98.517  14.656  10.270  1.00  0.00          HW2
ATOM   3545  OW  SOL   942     107.597  11.876  12.680  1.00  0.00          OW 
ATOM   3546  HW1 SOL   942     107.867  11.286  11.930  1.00  0.00          HW1
ATOM   3547  HW2 SOL   942     107.597  12.826  12.370  1.00  0.00          HW2
ATOM   3548  OW  SOL   943     101.247   2.926   6.660  1.00  0.00          OW 
ATOM   3549  HW1 SOL   943     102.157   2.536   6.530  1.00  0.00          HW1
ATOM   3550  HW2 SOL   943     101.327   3.886   6.900  1.00  0.00          HW2
ATOM   3551  OW  SOL   944      94.347   4.166   4.180  1.00  0.00          OW 
ATOM   3552  HW1 SOL   944      93.547   3.936   4.730  1.00  0.00          HW1
ATOM   3553  HW2 SOL   944      95.177   3.906   4.670  1.00  0.00          HW2
ATOM   3554  OW  SOL   945      99.627   6.986   7.030  1.00  0.00          OW 
ATOM   3555  HW1 SOL   945      99.897   7.326   6.130  1.00  0.00          HW1
ATOM   3556  HW2 SOL   945     100.417   6.606   7.490  1.00  0.00          HW2
ATOM   3557  OW  SOL   946     111.477  10.206   4.800  1.00  0.00          OW 
ATOM   3558  HW1 SOL   946     111.727  10.006   3.850  1.00  0.00          HW1
ATOM   3559  HW2 SOL   946     112.197  10.766   5.220  1.00  0.00          HW2
ATOM   3560  OW  SOL   947     106.427  17.446   3.290  1.00  0.00          OW 
ATOM   3561  HW1 SOL   947     107.287  17.566   3.790  1.00  0.00          HW1
ATOM   3562  HW2 SOL   947     106.007  16.576   3.560  1.00  0.00          HW2
ATOM   3563  OW  SOL   948      96.447  13.176   3.400  1.00  0.00          OW 
ATOM   3564  HW1 SOL   948      96.657  13.916   4.040  1.00  0.00          HW1
ATOM   3565  HW2 SOL   948      95.557  13.346   2.970  1.00  0.00          HW2
ATOM   3566  OW  SOL   949     102.967   6.336   4.090  1.00  0.00          OW 
ATOM   3567  HW1 SOL   949     102.507   7.156   3.750  1.00  0.00          HW1
ATOM   3568  HW2 SOL   949     103.947   6.526   4.180  1.00  0.00          HW2
ATOM   3569  OW  SOL   950     107.987  14.686  18.050  1.00  0.00          OW 
ATOM   3570  HW1 SOL   950     108.107  15.346  17.310  1.00  0.00          HW1
ATOM   3571  HW2 SOL   950     108.447  15.026  18.880  1.00  0.00          HW2
ATOM   3572  OW  SOL   951      96.227   4.176  13.280  1.00  0.00          OW 
ATOM   3573  HW1 SOL   951      96.727   4.946  13.680  1.00  0.00          HW1
ATOM   3574  HW2 SOL   951      95.277   4.196  13.600  1.00  0.00          HW2
ATOM   3575  OW  SOL   952      96.427   5.146   2.200  1.00  0.00          OW 
ATOM   3576  HW1 SOL   952      96.897   5.276   3.070  1.00  0.00          HW1
ATOM   3577  HW2 SOL   952      95.767   4.406   2.290  1.00  0.00          HW2
ATOM   3578  OW  SOL   953      99.527  15.706  14.120  1.00  0.00          OW 
ATOM   3579  HW1 SOL   953      99.217  16.316  14.850  1.00  0.00          HW1
ATOM   3580  HW2 SOL   953     100.027  16.226  13.430  1.00  0.00          HW2
ATOM   3581  OW  SOL   954     105.867   5.796   4.070  1.00  0.00          OW 
ATOM   3582  HW1 SOL   954     105.657   5.356   3.200  1.00  0.00          HW1
ATOM   3583  HW2 SOL   954     106.837   6.056   4.100  1.00  0.00          HW2
ATOM   3584  OW  SOL   955     106.347  16.826   6.760  1.00  0.00          OW 
ATOM   3585  HW1 SOL   955     107.027  17.376   6.290  1.00  0.00          HW1
ATOM   3586  HW2 SOL   955     106.747  15.946   7.030  1.00  0.00          HW2
ATOM   3587  OW  SOL   956      99.577  17.106   7.480  1.00  0.00          OW 
ATOM   3588  HW1 SOL   956      98.657  17.486   7.430  1.00  0.00          HW1
ATOM   3589  HW2 SOL   956     100.177  17.576   6.830  1.00  0.00          HW2
ATOM   3590  OW  SOL   957      93.837  10.366   8.480  1.00  0.00          OW 
ATOM   3591  HW1 SOL   957      93.897  11.216   7.960  1.00  0.00          HW1
ATOM   3592  HW2 SOL   957      94.157   9.606   7.910  1.00  0.00          HW2
ATOM   3593  OW  SOL   958     107.367   9.816   8.180  1.00  0.00          OW 
ATOM   3594  HW1 SOL   958     106.947   9.246   7.480  1.00  0.00          HW1
ATOM   3595  HW2 SOL   958     106.707  10.506   8.500  1.00  0.00          HW2
ATOM   3596  OW  SOL   959      95.797  14.566  12.150  1.00  0.00          OW 
ATOM   3597  HW1 SOL   959      95.927  13.726  12.690  1.00  0.00          HW1
ATOM   3598  HW2 SOL   959      95.507  15.306  12.750  1.00  0.00          HW2
ATOM   3599  OW  SOL   960     105.397  11.446   3.090  1.00  0.00          OW 
ATOM   3600  HW1 SOL   960     105.167  11.816   3.990  1.00  0.00          HW1
ATOM   3601  HW2 SOL   960     105.097  10.496   3.030  1.00  0.00          HW2
ATOM   3602  OW  SOL   961     102.697   3.796   3.600  1.00  0.00          OW 
ATOM   3603  HW1 SOL   961     103.227   3.306   4.280  1.00  0.00          HW1
ATOM   3604  HW2 SOL   961     102.917   4.776   3.650  1.00  0.00          HW2
ATOM   3605  OW  SOL   962     105.397   9.946  15.580  1.00  0.00          OW 
ATOM   3606  HW1 SOL   962     105.287  10.886  15.910  1.00  0.00          HW1
ATOM   3607  HW2 SOL   962     105.347   9.316  16.350  1.00  0.00          HW2
ATOM   3608  OW  SOL   963      99.927  12.986  13.140  1.00  0.00          OW 
ATOM   3609  HW1 SOL   963      99.947  12.226  13.780  1.00  0.00          HW1
ATOM   3610  HW2 SOL   963      99.447  13.756  13.540  1.00  0.00          HW2
ATOM   3611  OW  SOL   964      93.507   6.426   7.780  1.00  0.00          OW 
ATOM   3612  HW1 SOL   964      93.307   6.866   6.900  1.00  0.00          HW1
ATOM   3613  HW2 SOL   964      93.897   5.516   7.620  1.00  0.00          HW2
ATOM   3614  OW  SOL   965     102.297   5.876   6.830  1.00  0.00          OW 
ATOM   3615  HW1 SOL   965     102.437   6.146   5.880  1.00  0.00          HW1
ATOM   3616  HW2 SOL   965     103.127   6.096   7.360  1.00  0.00          HW2
ATOM   3617  OW  SOL   966     105.827  18.296   8.820  1.00  0.00          OW 
ATOM   3618  HW1 SOL   966     106.587  18.736   9.300  1.00  0.00          HW1
ATOM   3619  HW2 SOL   966     106.177  17.826   8.000  1.00  0.00          HW2
ATOM   3620  OW  SOL   967      99.107  12.056  10.650  1.00  0.00          OW 
ATOM   3621  HW1 SOL   967      98.497  11.306  10.880  1.00  0.00          HW1
ATOM   3622  HW2 SOL   967      99.327  12.576  11.480  1.00  0.00          HW2
ATOM   3623  OW  SOL   968      96.737  17.696   9.820  1.00  0.00          OW 
ATOM   3624  HW1 SOL   968      97.077  16.766   9.970  1.00  0.00          HW1
ATOM   3625  HW2 SOL   968      96.917  17.966   8.870  1.00  0.00          HW2
ATOM   3626  OW  SOL   969      94.387   4.026  17.890  1.00  0.00          OW 
ATOM   3627  HW1 SOL   969      94.457   3.186  17.340  1.00  0.00          HW1
ATOM   3628  HW2 SOL   969      95.007   4.716  17.530  1.00  0.00          HW2
ATOM   3629  OW  SOL   970     107.437  13.466   8.860  1.00  0.00          OW 
ATOM   3630  HW1 SOL   970     107.257  13.916   9.740  1.00  0.00          HW1
ATOM   3631  HW2 SOL   970     107.857  14.116   8.230  1.00  0.00          HW2
ATOM   3632  OW  SOL   971      95.087  13.116   7.560  1.00  0.00          OW 
ATOM   3633  HW1 SOL   971      94.637  13.746   8.200  1.00  0.00          HW1
ATOM   3634  HW2 SOL   971      96.017  13.426   7.390  1.00  0.00          HW2
ATOM   3635  OW  SOL   972      95.307  11.386   5.550  1.00  0.00          OW 
ATOM   3636  HW1 SOL   972      95.307  12.026   6.320  1.00  0.00          HW1
ATOM   3637  HW2 SOL   972      95.587  11.866   4.720  1.00  0.00          HW2
ATOM   3638  OW  SOL   973     102.407   3.956  11.400  1.00  0.00          OW 
ATOM   3639  HW1 SOL   973     101.477   4.166  11.090  1.00  0.00          HW1
ATOM   3640  HW2 SOL   973     102.507   2.966  11.530  1.00  0.00          HW2
ATOM   3641  OW  SOL   974     103.207   8.706  18.670  1.00  0.00          OW 
ATOM   3642  HW1 SOL   974     102.787   7.846  18.400  1.00  0.00          HW1
ATOM   3643  HW2 SOL   974     104.147   8.736  18.330  1.00  0.00          HW2
ATOM   3644  OW  SOL   975     107.367   6.376  18.500  1.00  0.00          OW 
ATOM   3645  HW1 SOL   975     108.027   7.116  18.590  1.00  0.00          HW1
ATOM   3646  HW2 SOL   975     107.807   5.586  18.080  1.00  0.00          HW2
ATOM   3647  OW  SOL   976      93.727  17.276   3.160  1.00  0.00          OW 
ATOM   3648  HW1 SOL   976      94.137  16.956   4.020  1.00  0.00          HW1
ATOM   3649  HW2 SOL   976      92.767  17.006   3.130  1.00  0.00          HW2
ATOM   3650  OW  SOL   977     104.217  14.516   8.000  1.00  0.00          OW 
ATOM   3651  HW1 SOL   977     104.807  14.116   7.300  1.00  0.00          HW1
ATOM   3652  HW2 SOL   977     103.637  15.226   7.590  1.00  0.00          HW2
ATOM   3653  OW  SOL   978     110.477  15.036  12.650  1.00  0.00          OW 
ATOM   3654  HW1 SOL   978     110.547  14.146  12.190  1.00  0.00          HW1
ATOM   3655  HW2 SOL   978     109.537  15.376  12.570  1.00  0.00          HW2
ATOM   3656  OW  SOL   979     100.277  15.356   2.840  1.00  0.00          OW 
ATOM   3657  HW1 SOL   979      99.897  14.666   3.460  1.00  0.00          HW1
ATOM   3658  HW2 SOL   979     101.097  14.996   2.400  1.00  0.00          HW2
ATOM   3659  OW  SOL   980     104.847   6.336   8.220  1.00  0.00          OW 
ATOM   3660  HW1 SOL   980     104.547   6.906   8.980  1.00  0.00          HW1
ATOM   3661  HW2 SOL   980     104.777   5.366   8.480  1.00  0.00          HW2
ATOM   3662  OW  SOL   981     109.037  13.956   3.470  1.00  0.00          OW 
ATOM   3663  HW1 SOL   981     108.697  13.066   3.170  1.00  0.00          HW1
ATOM   3664  HW2 SOL   981     109.297  14.496   2.670  1.00  0.00          HW2
ATOM   3665  OW  SOL   982     111.627   7.476   5.430  1.00  0.00          OW 
ATOM   3666  HW1 SOL   982     111.387   7.296   4.480  1.00  0.00          HW1
ATOM   3667  HW2 SOL   982     111.927   8.416   5.530  1.00  0.00          HW2
ATOM   3668  OW  SOL   983     107.057  14.316  11.310  1.00  0.00          OW 
ATOM   3669  HW1 SOL   983     107.667  15.116  11.350  1.00  0.00          HW1
ATOM   3670  HW2 SOL   983     106.107  14.626  11.380  1.00  0.00          HW2
ATOM   3671  OW  SOL   984     103.917   2.066   5.440  1.00  0.00          OW 
ATOM   3672  HW1 SOL   984     104.137   1.456   6.200  1.00  0.00          HW1
ATOM   3673  HW2 SOL   984     104.017   1.576   4.580  1.00  0.00          HW2
ATOM   3674  OW  SOL   985      96.727  17.866  12.490  1.00  0.00          OW 
ATOM   3675  HW1 SOL   985      95.867  17.556  12.910  1.00  0.00          HW1
ATOM   3676  HW2 SOL   985      96.687  17.726  11.500  1.00  0.00          HW2
ATOM   3677  OW  SOL   986     101.297   8.166   2.320  1.00  0.00          OW 
ATOM   3678  HW1 SOL   986     101.907   8.466   1.590  1.00  0.00          HW1
ATOM   3679  HW2 SOL   986     100.917   7.276   2.100  1.00  0.00          HW2
ATOM   3680  OW  SOL   987      96.227   8.006   2.060  1.00  0.00          OW 
ATOM   3681  HW1 SOL   987      97.067   8.056   1.520  1.00  0.00          HW1
ATOM   3682  HW2 SOL   987      95.997   7.046   2.240  1.00  0.00          HW2
ATOM   3683  OW  SOL   988     109.207   7.316   7.940  1.00  0.00          OW 
ATOM   3684  HW1 SOL   988     108.647   8.126   8.030  1.00  0.00          HW1
ATOM   3685  HW2 SOL   988     109.727   7.356   7.080  1.00  0.00          HW2
ATOM   3686  OW  SOL   989     111.357  10.176  10.730  1.00  0.00          OW 
ATOM   3687  HW1 SOL   989     111.867  10.186   9.870  1.00  0.00          HW1
ATOM   3688  HW2 SOL   989     111.917   9.756  11.440  1.00  0.00          HW2
ATOM   3689  OW  SOL   990     100.967  10.666  14.630  1.00  0.00          OW 
ATOM   3690  HW1 SOL   990     101.697  10.496  13.960  1.00  0.00          HW1
ATOM   3691  HW2 SOL   990     100.657   9.796  15.010  1.00  0.00          HW2
ATOM   3692  OW  SOL   991      97.587   6.426  14.170  1.00  0.00          OW 
ATOM   3693  HW1 SOL   991      98.257   6.546  13.430  1.00  0.00          HW1
ATOM   3694  HW2 SOL   991      97.187   7.316  14.400  1.00  0.00          HW2
ATOM   3695  OW  SOL   992     103.627   8.636   9.290  1.00  0.00          OW 
ATOM   3696  HW1 SOL   992     103.217   7.896   9.820  1.00  0.00          HW1
ATOM   3697  HW2 SOL   992     104.267   9.146   9.870  1.00  0.00          HW2
ATOM   3698  OW  SOL   993      96.507  18.586  16.120  1.00  0.00          OW 
ATOM   3699  HW1 SOL   993      97.107  17.776  16.140  1.00  0.00          HW1
ATOM   3700  HW2 SOL   993      96.907  19.276  15.520  1.00  0.00          HW2
ATOM   3701  OW  SOL   994     110.627   3.426   5.000  1.00  0.00          OW 
ATOM   3702  HW1 SOL   994     110.577   3.756   5.950  1.00  0.00          HW1
ATOM   3703  HW2 SOL   994     109.767   3.616   4.540  1.00  0.00          HW2
ATOM   3704  OW  SOL   995     109.047   6.856  10.940  1.00  0.00          OW 
ATOM   3705  HW1 SOL   995     109.137   6.956   9.950  1.00  0.00          HW1
ATOM   3706  HW2 SOL   995     108.647   5.966  11.150  1.00  0.00          HW2
ATOM   3707  OW  SOL   996     100.207   7.896   4.720  1.00  0.00          OW 
ATOM   3708  HW1 SOL   996     100.737   7.996   3.880  1.00  0.00          HW1
ATOM   3709  HW2 SOL   996      99.937   8.796   5.060  1.00  0.00          HW2
ATOM   3710  OW  SOL   997     104.957  12.576  16.600  1.00  0.00          OW 
ATOM   3711  HW1 SOL   997     104.167  13.086  16.260  1.00  0.00          HW1
ATOM   3712  HW2 SOL   997     104.867  12.426  17.580  1.00  0.00          HW2
ATOM   3713  OW  SOL   998      95.647   6.816   9.710  1.00  0.00          OW 
ATOM   3714  HW1 SOL   998      95.707   5.886  10.080  1.00  0.00          HW1
ATOM   3715  HW2 SOL   998      95.057   6.816   8.910  1.00  0.00          HW2
ATOM   3716  OW  SOL   999     111.487  18.416  12.310  1.00  0.00          OW 
ATOM   3717  HW1 SOL   999     112.117  18.796  11.630  1.00  0.00          HW1
ATOM   3718  HW2 SOL   999     111.887  17.586  12.700  1.00  0.00          HW2
ATOM   3719  OW  SOL  1000      98.747   6.766   9.840  1.00  0.00          OW 
ATOM   3720  HW1 SOL  1000      97.827   7.136   9.910  1.00  0.00          HW1
ATOM   3721  HW2 SOL  1000      99.127   6.966   8.940  1.00  0.00          HW2
ATOM   3722  OW  SOL  1001     106.047   3.576   5.680  1.00  0.00          OW 
ATOM   3723  HW1 SOL  1001     105.917   4.506   5.340  1.00  0.00          HW1
ATOM   3724  HW2 SOL  1001     105.207   3.056   5.550  1.00  0.00          HW2
ATOM   3725  OW  SOL  1002      99.847   3.616   3.670  1.00  0.00          OW 
ATOM   3726  HW1 SOL  1002     100.447   3.646   4.470  1.00  0.00          HW1
ATOM   3727  HW2 SOL  1002      99.097   4.256   3.800  1.00  0.00          HW2
ATOM   3728  OW  SOL  1003     108.227   5.566  14.310  1.00  0.00          OW 
ATOM   3729  HW1 SOL  1003     108.647   4.986  13.610  1.00  0.00          HW1
ATOM   3730  HW2 SOL  1003     107.787   6.356  13.870  1.00  0.00          HW2
ATOM   3731  OW  SOL  1004     100.797  13.166   4.590  1.00  0.00          OW 
ATOM   3732  HW1 SOL  1004     101.527  13.856   4.630  1.00  0.00          HW1
ATOM   3733  HW2 SOL  1004     101.077  12.416   4.000  1.00  0.00          HW2
ATOM   3734  OW  SOL  1005     104.877   4.176  12.300  1.00  0.00          OW 
ATOM   3735  HW1 SOL  1005     103.917   4.186  12.030  1.00  0.00          HW1
ATOM   3736  HW2 SOL  1005     104.997   4.706  13.140  1.00  0.00          HW2
ATOM   3737  OW  SOL  1006     109.047  11.346   5.670  1.00  0.00          OW 
ATOM   3738  HW1 SOL  1006     109.947  11.186   5.270  1.00  0.00          HW1
ATOM   3739  HW2 SOL  1006     109.127  11.396   6.660  1.00  0.00          HW2
ATOM   3740  OW  SOL  1007     103.077  12.766   9.730  1.00  0.00          OW 
ATOM   3741  HW1 SOL  1007     102.157  12.486   9.440  1.00  0.00          HW1
ATOM   3742  HW2 SOL  1007     103.387  13.536   9.170  1.00  0.00          HW2
ATOM   3743  OW  SOL  1008      98.107  17.876   4.760  1.00  0.00          OW 
ATOM   3744  HW1 SOL  1008      97.537  18.396   4.130  1.00  0.00          HW1
ATOM   3745  HW2 SOL  1008      99.067  17.996   4.520  1.00  0.00          HW2
ATOM   3746  OW  SOL  1009     103.047  10.976  12.580  1.00  0.00          OW 
ATOM   3747  HW1 SOL  1009     102.877  11.806  12.040  1.00  0.00          HW1
ATOM   3748  HW2 SOL  1009     103.947  10.606  12.360  1.00  0.00          HW2
ATOM   3749  OW  SOL  1010      95.537   4.046  10.590  1.00  0.00          OW 
ATOM   3750  HW1 SOL  1010      94.547   3.936  10.610  1.00  0.00          HW1
ATOM   3751  HW2 SOL  1010      95.877   4.196  11.520  1.00  0.00          HW2
ATOM   3752  OW  SOL  1011     108.457  17.736   5.090  1.00  0.00          OW 
ATOM   3753  HW1 SOL  1011     109.017  18.546   4.920  1.00  0.00          HW1
ATOM   3754  HW2 SOL  1011     109.047  16.936   5.120  1.00  0.00          HW2
ATOM   3755  OW  SOL  1012     109.487  14.966   7.860  1.00  0.00          OW 
ATOM   3756  HW1 SOL  1012     109.677  15.616   8.600  1.00  0.00          HW1
ATOM   3757  HW2 SOL  1012     110.087  14.166   7.950  1.00  0.00          HW2
ATOM   3758  OW  SOL  1013      98.207   2.896   7.110  1.00  0.00          OW 
ATOM   3759  HW1 SOL  1013      98.117   2.796   8.100  1.00  0.00          HW1
ATOM   3760  HW2 SOL  1013      99.167   2.826   6.850  1.00  0.00          HW2
ATOM   3761  OW  SOL  1014     106.227   8.106   6.380  1.00  0.00          OW 
ATOM   3762  HW1 SOL  1014     105.317   8.516   6.360  1.00  0.00          HW1
ATOM   3763  HW2 SOL  1014     106.157   7.166   6.700  1.00  0.00          HW2
ATOM   3764  OW  SOL  1015     100.447  18.146   3.320  1.00  0.00          OW 
ATOM   3765  HW1 SOL  1015     100.177  17.256   2.950  1.00  0.00          HW1
ATOM   3766  HW2 SOL  1015     100.457  18.826   2.590  1.00  0.00          HW2
ATOM   3767  OW  SOL  1016      95.957  12.566  13.890  1.00  0.00          OW 
ATOM   3768  HW1 SOL  1016      96.607  11.826  13.780  1.00  0.00          HW1
ATOM   3769  HW2 SOL  1016      96.157  13.066  14.730  1.00  0.00          HW2
ATOM   3770  OW  SOL  1017     108.267  16.766  15.920  1.00  0.00          OW 
ATOM   3771  HW1 SOL  1017     108.767  17.616  15.730  1.00  0.00          HW1
ATOM   3772  HW2 SOL  1017     107.387  16.786  15.440  1.00  0.00          HW2
ATOM   3773  OW  SOL  1018     101.477  12.736   7.200  1.00  0.00          OW 
ATOM   3774  HW1 SOL  1018     101.307  13.046   6.260  1.00  0.00          HW1
ATOM   3775  HW2 SOL  1018     100.637  12.366   7.580  1.00  0.00          HW2
ATOM   3776  OW  SOL  1019     110.917   4.436   9.560  1.00  0.00          OW 
ATOM   3777  HW1 SOL  1019     110.457   4.586  10.440  1.00  0.00          HW1
ATOM   3778  HW2 SOL  1019     111.357   5.286   9.260  1.00  0.00          HW2
ATOM   3779  OW  SOL  1020      97.787   9.206   7.980  1.00  0.00          OW 
ATOM   3780  HW1 SOL  1020      96.827   9.096   7.710  1.00  0.00          HW1
ATOM   3781  HW2 SOL  1020      98.347   8.536   7.500  1.00  0.00          HW2
ATOM   3782  OW  SOL  1021     102.317   6.386  17.910  1.00  0.00          OW 
ATOM   3783  HW1 SOL  1021     101.607   6.266  17.210  1.00  0.00          HW1
ATOM   3784  HW2 SOL  1021     102.327   5.596  18.510  1.00  0.00          HW2
ATOM   3785  OW  SOL  1022     104.537   3.836   9.220  1.00  0.00          OW 
ATOM   3786  HW1 SOL  1022     103.887   3.106   9.010  1.00  0.00          HW1
ATOM   3787  HW2 SOL  1022     104.577   3.976  10.200  1.00  0.00          HW2
ATOM   3788  OW  SOL  1023     103.117   3.096  15.930  1.00  0.00          OW 
ATOM   3789  HW1 SOL  1023     103.107   2.626  16.810  1.00  0.00          HW1
ATOM   3790  HW2 SOL  1023     103.937   2.816  15.420  1.00  0.00          HW2
ATOM   3791  OW  SOL  1024     109.047   4.606   7.020  1.00  0.00          OW 
ATOM   3792  HW1 SOL  1024     108.267   4.106   7.400  1.00  0.00          HW1
ATOM   3793  HW2 SOL  1024     109.017   5.556   7.330  1.00  0.00          HW2
ATOM   3794  OW  SOL  1025     101.947  11.236   3.050  1.00  0.00          OW 
ATOM   3795  HW1 SOL  1025     101.907  10.336   3.490  1.00  0.00          HW1
ATOM   3796  HW2 SOL  1025     101.977  11.126   2.060  1.00  0.00          HW2
ATOM   3797  OW  SOL  1026     106.607  13.556  14.600  1.00  0.00          OW 
ATOM   3798  HW1 SOL  1026     106.907  12.836  13.980  1.00  0.00          HW1
ATOM   3799  HW2 SOL  1026     106.217  13.156  15.430  1.00  0.00          HW2
ATOM   3800  OW  SOL  1027     105.497  14.786   3.580  1.00  0.00          OW 
ATOM   3801  HW1 SOL  1027     105.877  14.196   4.300  1.00  0.00          HW1
ATOM   3802  HW2 SOL  1027     105.897  14.526   2.700  1.00  0.00          HW2
ATOM   3803  OW  SOL  1028     110.447   6.556  16.270  1.00  0.00          OW 
ATOM   3804  HW1 SOL  1028     110.767   6.656  15.330  1.00  0.00          HW1
ATOM   3805  HW2 SOL  1028     109.657   5.936  16.290  1.00  0.00          HW2
ATOM   3806  OW  SOL  1029      93.717   9.656   2.320  1.00  0.00          OW 
ATOM   3807  HW1 SOL  1029      93.087   8.936   2.010  1.00  0.00          HW1
ATOM   3808  HW2 SOL  1029      94.647   9.296   2.320  1.00  0.00          HW2
ATOM   3809  OW  SOL  1030     110.027   3.996  12.410  1.00  0.00          OW 
ATOM   3810  HW1 SOL  1030     109.567   3.126  12.580  1.00  0.00          HW1
ATOM   3811  HW2 SOL  1030     110.937   3.966  12.820  1.00  0.00          HW2
ATOM   3812  OW  SOL  1031     108.507   6.366   3.620  1.00  0.00          OW 
ATOM   3813  HW1 SOL  1031     108.457   7.186   4.190  1.00  0.00          HW1
ATOM   3814  HW2 SOL  1031     109.397   6.336   3.170  1.00  0.00          HW2
ATOM   3815  OW  SOL  1032      97.227   9.836  11.080  1.00  0.00          OW 
ATOM   3816  HW1 SOL  1032      97.577   9.426  10.240  1.00  0.00          HW1
ATOM   3817  HW2 SOL  1032      96.327   9.456  11.280  1.00  0.00          HW2
ATOM   3818  OW  SOL  1033      96.707  13.846  16.310  1.00  0.00          OW 
ATOM   3819  HW1 SOL  1033      96.117  14.646  16.350  1.00  0.00          HW1
ATOM   3820  HW2 SOL  1033      96.857  13.496  17.240  1.00  0.00          HW2
ATOM   3821  OW  SOL  1034      99.637  11.526  18.220  1.00  0.00          OW 
ATOM   3822  HW1 SOL  1034      98.797  11.516  18.760  1.00  0.00          HW1
ATOM   3823  HW2 SOL  1034      99.657  12.356  17.660  1.00  0.00          HW2
ATOM   3824  OW  SOL  1035     111.077   7.156  12.770  1.00  0.00          OW 
ATOM   3825  HW1 SOL  1035     110.307   6.806  12.230  1.00  0.00          HW1
ATOM   3826  HW2 SOL  1035     110.757   7.866  13.390  1.00  0.00          HW2
ATOM   3827  OW  SOL  1036     123.248  15.596  10.530  1.00  0.00          OW 
ATOM   3828  HW1 SOL  1036     122.318  15.576  10.900  1.00  0.00          HW1
ATOM   3829  HW2 SOL  1036     123.258  15.206   9.610  1.00  0.00          HW2
ATOM   3830  OW  SOL  1037     121.138  12.996  15.870  1.00  0.00          OW 
ATOM   3831  HW1 SOL  1037     120.318  13.426  16.260  1.00  0.00          HW1
ATOM   3832  HW2 SOL  1037     120.858  12.266  15.240  1.00  0.00          HW2
ATOM   3833  OW  SOL  1038     126.638   3.446   2.430  1.00  0.00          OW 
ATOM   3834  HW1 SOL  1038     125.708   3.376   2.060  1.00  0.00          HW1
ATOM   3835  HW2 SOL  1038     126.748   4.336   2.870  1.00  0.00          HW2
ATOM   3836  OW  SOL  1039     117.878   5.806  16.430  1.00  0.00          OW 
ATOM   3837  HW1 SOL  1039     117.308   5.646  17.240  1.00  0.00          HW1
ATOM   3838  HW2 SOL  1039     117.288   5.906  15.630  1.00  0.00          HW2
ATOM   3839  OW  SOL  1040     119.758  15.496  17.960  1.00  0.00          OW 
ATOM   3840  HW1 SOL  1040     120.088  16.436  17.960  1.00  0.00          HW1
ATOM   3841  HW2 SOL  1040     120.268  14.956  18.620  1.00  0.00          HW2
ATOM   3842  OW  SOL  1041     113.678  16.346  16.570  1.00  0.00          OW 
ATOM   3843  HW1 SOL  1041     114.248  17.126  16.320  1.00  0.00          HW1
ATOM   3844  HW2 SOL  1041     113.078  16.606  17.330  1.00  0.00          HW2
ATOM   3845  OW  SOL  1042     119.878  15.386  11.710  1.00  0.00          OW 
ATOM   3846  HW1 SOL  1042     119.758  15.256  10.720  1.00  0.00          HW1
ATOM   3847  HW2 SOL  1042     119.578  14.576  12.200  1.00  0.00          HW2
ATOM   3848  OW  SOL  1043     129.448  17.296   9.010  1.00  0.00          OW 
ATOM   3849  HW1 SOL  1043     129.408  18.056   9.660  1.00  0.00          HW1
ATOM   3850  HW2 SOL  1043     129.668  17.656   8.100  1.00  0.00          HW2
ATOM   3851  OW  SOL  1044     127.808   2.306   8.810  1.00  0.00          OW 
ATOM   3852  HW1 SOL  1044     128.408   3.096   8.950  1.00  0.00          HW1
ATOM   3853  HW2 SOL  1044     126.948   2.616   8.400  1.00  0.00          HW2
ATOM   3854  OW  SOL  1045     116.928   5.746   4.170  1.00  0.00          OW 
ATOM   3855  HW1 SOL  1045     117.168   6.686   4.430  1.00  0.00          HW1
ATOM   3856  HW2 SOL  1045     116.768   5.206   4.990  1.00  0.00          HW2
ATOM   3857  OW  SOL  1046     125.328  13.236   5.770  1.00  0.00          OW 
ATOM   3858  HW1 SOL  1046     126.148  12.676   5.860  1.00  0.00          HW1
ATOM   3859  HW2 SOL  1046     124.518  12.656   5.810  1.00  0.00          HW2
ATOM   3860  OW  SOL  1047     118.358  13.786  16.770  1.00  0.00          OW 
ATOM   3861  HW1 SOL  1047     117.618  14.246  16.270  1.00  0.00          HW1
ATOM   3862  HW2 SOL  1047     118.868  14.466  17.300  1.00  0.00          HW2
ATOM   3863  OW  SOL  1048     123.258   7.826  14.230  1.00  0.00          OW 
ATOM   3864  HW1 SOL  1048     123.598   8.596  14.770  1.00  0.00          HW1
ATOM   3865  HW2 SOL  1048     123.698   7.826  13.330  1.00  0.00          HW2
ATOM   3866  OW  SOL  1049     113.598   4.106   7.680  1.00  0.00          OW 
ATOM   3867  HW1 SOL  1049     114.068   4.106   8.560  1.00  0.00          HW1
ATOM   3868  HW2 SOL  1049     113.118   3.236   7.570  1.00  0.00          HW2
ATOM   3869  OW  SOL  1050     123.248   5.036  14.780  1.00  0.00          OW 
ATOM   3870  HW1 SOL  1050     122.988   5.996  14.780  1.00  0.00          HW1
ATOM   3871  HW2 SOL  1050     122.538   4.496  15.230  1.00  0.00          HW2
ATOM   3872  OW  SOL  1051     127.148   8.556   5.170  1.00  0.00          OW 
ATOM   3873  HW1 SOL  1051     126.228   8.386   5.520  1.00  0.00          HW1
ATOM   3874  HW2 SOL  1051     127.428   9.476   5.430  1.00  0.00          HW2
ATOM   3875  OW  SOL  1052     118.268  10.456   5.580  1.00  0.00          OW 
ATOM   3876  HW1 SOL  1052     118.088  11.126   4.860  1.00  0.00          HW1
ATOM   3877  HW2 SOL  1052     118.238  10.916   6.470  1.00  0.00          HW2
ATOM   3878  OW  SOL  1053     122.168  15.746  15.030  1.00  0.00          OW 
ATOM   3879  HW1 SOL  1053     121.718  14.866  15.200  1.00  0.00          HW1
ATOM   3880  HW2 SOL  1053     122.158  16.286  15.870  1.00  0.00          HW2
ATOM   3881  OW  SOL  1054     120.748   8.366  12.990  1.00  0.00          OW 
ATOM   3882  HW1 SOL  1054     121.288   8.076  13.790  1.00  0.00          HW1
ATOM   3883  HW2 SOL  1054     121.048   9.266  12.700  1.00  0.00          HW2
ATOM   3884  OW  SOL  1055     121.218   6.656  10.570  1.00  0.00          OW 
ATOM   3885  HW1 SOL  1055     121.028   5.696  10.780  1.00  0.00          HW1
ATOM   3886  HW2 SOL  1055     120.888   7.236  11.320  1.00  0.00          HW2
ATOM   3887  OW  SOL  1056     119.218  18.536  15.520  1.00  0.00          OW 
ATOM   3888  HW1 SOL  1056     120.168  18.246  15.600  1.00  0.00          HW1
ATOM   3889  HW2 SOL  1056     119.138  19.186  14.770  1.00  0.00          HW2
ATOM   3890  OW  SOL  1057     122.078  16.686   6.750  1.00  0.00          OW 
ATOM   3891  HW1 SOL  1057     122.958  16.556   7.200  1.00  0.00          HW1
ATOM   3892  HW2 SOL  1057     121.948  17.656   6.530  1.00  0.00          HW2
ATOM   3893  OW  SOL  1058     127.078   4.346  16.660  1.00  0.00          OW 
ATOM   3894  HW1 SOL  1058     126.588   3.476  16.750  1.00  0.00          HW1
ATOM   3895  HW2 SOL  1058     126.848   4.776  15.790  1.00  0.00          HW2
ATOM   3896  OW  SOL  1059     115.258   2.976   5.010  1.00  0.00          OW 
ATOM   3897  HW1 SOL  1059     115.628   2.246   4.430  1.00  0.00          HW1
ATOM   3898  HW2 SOL  1059     115.778   3.026   5.860  1.00  0.00          HW2
ATOM   3899  OW  SOL  1060     129.038   9.356  14.420  1.00  0.00          OW 
ATOM   3900  HW1 SOL  1060     129.438  10.266  14.330  1.00  0.00          HW1
ATOM   3901  HW2 SOL  1060     128.038   9.436  14.480  1.00  0.00          HW2
ATOM   3902  OW  SOL  1061     114.198   8.616   6.940  1.00  0.00          OW 
ATOM   3903  HW1 SOL  1061     114.438   9.216   6.180  1.00  0.00          HW1
ATOM   3904  HW2 SOL  1061     114.268   7.666   6.640  1.00  0.00          HW2
ATOM   3905  OW  SOL  1062     124.118  11.826   8.790  1.00  0.00          OW 
ATOM   3906  HW1 SOL  1062     124.828  12.536   8.850  1.00  0.00          HW1
ATOM   3907  HW2 SOL  1062     123.238  12.216   9.070  1.00  0.00          HW2
ATOM   3908  OW  SOL  1063     118.998   7.836  15.120  1.00  0.00          OW 
ATOM   3909  HW1 SOL  1063     118.588   7.606  14.240  1.00  0.00          HW1
ATOM   3910  HW2 SOL  1063     118.818   7.096  15.770  1.00  0.00          HW2
ATOM   3911  OW  SOL  1064     126.928  16.606  12.100  1.00  0.00          OW 
ATOM   3912  HW1 SOL  1064     127.168  17.296  11.420  1.00  0.00          HW1
ATOM   3913  HW2 SOL  1064     126.148  16.936  12.640  1.00  0.00          HW2
ATOM   3914  OW  SOL  1065     118.088   7.316  12.470  1.00  0.00          OW 
ATOM   3915  HW1 SOL  1065     118.978   7.776  12.500  1.00  0.00          HW1
ATOM   3916  HW2 SOL  1065     117.878   7.076  11.520  1.00  0.00          HW2
ATOM   3917  OW  SOL  1066     129.018  15.366   5.430  1.00  0.00          OW 
ATOM   3918  HW1 SOL  1066     128.548  15.336   6.320  1.00  0.00          HW1
ATOM   3919  HW2 SOL  1066     128.508  14.816   4.770  1.00  0.00          HW2
ATOM   3920  OW  SOL  1067     116.268  14.006   7.520  1.00  0.00          OW 
ATOM   3921  HW1 SOL  1067     116.068  14.436   8.400  1.00  0.00          HW1
ATOM   3922  HW2 SOL  1067     117.048  13.386   7.610  1.00  0.00          HW2
ATOM   3923  OW  SOL  1068     112.058  18.216   6.500  1.00  0.00          OW 
ATOM   3924  HW1 SOL  1068     112.518  17.376   6.210  1.00  0.00          HW1
ATOM   3925  HW2 SOL  1068     111.498  18.556   5.750  1.00  0.00          HW2
ATOM   3926  OW  SOL  1069     112.238  13.416   3.200  1.00  0.00          OW 
ATOM   3927  HW1 SOL  1069     111.468  13.756   3.740  1.00  0.00          HW1
ATOM   3928  HW2 SOL  1069     111.898  12.906   2.410  1.00  0.00          HW2
ATOM   3929  OW  SOL  1070     112.738  16.326  13.690  1.00  0.00          OW 
ATOM   3930  HW1 SOL  1070     112.998  16.286  14.650  1.00  0.00          HW1
ATOM   3931  HW2 SOL  1070     111.888  15.816  13.550  1.00  0.00          HW2
ATOM   3932  OW  SOL  1071     121.708  17.426  17.290  1.00  0.00          OW 
ATOM   3933  HW1 SOL  1071     122.698  17.306  17.380  1.00  0.00          HW1
ATOM   3934  HW2 SOL  1071     121.468  18.376  17.500  1.00  0.00          HW2
ATOM   3935  OW  SOL  1072     122.248   8.906   6.490  1.00  0.00          OW 
ATOM   3936  HW1 SOL  1072     122.148   8.756   7.480  1.00  0.00          HW1
ATOM   3937  HW2 SOL  1072     121.388   9.266   6.130  1.00  0.00          HW2
ATOM   3938  OW  SOL  1073     129.598  12.796  11.350  1.00  0.00          OW 
ATOM   3939  HW1 SOL  1073     130.188  13.426  10.860  1.00  0.00          HW1
ATOM   3940  HW2 SOL  1073     129.788  11.856  11.060  1.00  0.00          HW2
ATOM   3941  OW  SOL  1074     119.518  15.166   9.090  1.00  0.00          OW 
ATOM   3942  HW1 SOL  1074     119.258  16.056   8.730  1.00  0.00          HW1
ATOM   3943  HW2 SOL  1074     119.498  14.486   8.360  1.00  0.00          HW2
ATOM   3944  OW  SOL  1075     115.948   2.136  14.850  1.00  0.00          OW 
ATOM   3945  HW1 SOL  1075     116.778   1.846  14.370  1.00  0.00          HW1
ATOM   3946  HW2 SOL  1075     115.458   2.806  14.290  1.00  0.00          HW2
ATOM   3947  OW  SOL  1076     126.448  11.276  18.250  1.00  0.00          OW 
ATOM   3948  HW1 SOL  1076     126.398  11.226  19.250  1.00  0.00          HW1
ATOM   3949  HW2 SOL  1076     126.468  12.236  17.960  1.00  0.00          HW2
ATOM   3950  OW  SOL  1077     112.408   5.256  14.170  1.00  0.00          OW 
ATOM   3951  HW1 SOL  1077     111.948   5.976  13.650  1.00  0.00          HW1
ATOM   3952  HW2 SOL  1077     112.368   5.456  15.150  1.00  0.00          HW2
ATOM   3953  OW  SOL  1078     124.458   8.706  17.930  1.00  0.00          OW 
ATOM   3954  HW1 SOL  1078     124.958   7.846  17.990  1.00  0.00          HW1
ATOM   3955  HW2 SOL  1078     125.108   9.476  17.900  1.00  0.00          HW2
ATOM   3956  OW  SOL  1079     114.598   6.196   5.840  1.00  0.00          OW 
ATOM   3957  HW1 SOL  1079     114.658   5.426   6.480  1.00  0.00          HW1
ATOM   3958  HW2 SOL  1079     114.078   5.936   5.040  1.00  0.00          HW2
ATOM   3959  OW  SOL  1080     116.908  16.666  16.680  1.00  0.00          OW 
ATOM   3960  HW1 SOL  1080     116.858  16.016  17.430  1.00  0.00          HW1
ATOM   3961  HW2 SOL  1080     117.708  17.256  16.810  1.00  0.00          HW2
ATOM   3962  OW  SOL  1081     125.558   3.356   8.050  1.00  0.00          OW 
ATOM   3963  HW1 SOL  1081     125.058   3.366   7.190  1.00  0.00          HW1
ATOM   3964  HW2 SOL  1081     124.928   3.176   8.810  1.00  0.00          HW2
ATOM   3965  OW  SOL  1082     113.438   8.456  11.770  1.00  0.00          OW 
ATOM   3966  HW1 SOL  1082     112.838   7.836  12.270  1.00  0.00          HW1
ATOM   3967  HW2 SOL  1082     113.748   8.016  10.920  1.00  0.00          HW2
ATOM   3968  OW  SOL  1083     122.968  12.166   5.760  1.00  0.00          OW 
ATOM   3969  HW1 SOL  1083     122.168  12.766   5.630  1.00  0.00          HW1
ATOM   3970  HW2 SOL  1083     122.868  11.676   6.620  1.00  0.00          HW2
ATOM   3971  OW  SOL  1084     118.648   4.466  10.210  1.00  0.00          OW 
ATOM   3972  HW1 SOL  1084     118.328   5.406  10.110  1.00  0.00          HW1
ATOM   3973  HW2 SOL  1084     117.888   3.836  10.090  1.00  0.00          HW2
ATOM   3974  OW  SOL  1085     125.588   8.126  12.630  1.00  0.00          OW 
ATOM   3975  HW1 SOL  1085     125.918   8.516  13.490  1.00  0.00          HW1
ATOM   3976  HW2 SOL  1085     126.348   8.056  11.980  1.00  0.00          HW2
ATOM   3977  OW  SOL  1086     116.328  10.386  13.660  1.00  0.00          OW 
ATOM   3978  HW1 SOL  1086     116.088  10.016  12.760  1.00  0.00          HW1
ATOM   3979  HW2 SOL  1086     117.318  10.546  13.700  1.00  0.00          HW2
ATOM   3980  OW  SOL  1087     123.438   8.546   3.190  1.00  0.00          OW 
ATOM   3981  HW1 SOL  1087     124.008   7.896   3.690  1.00  0.00          HW1
ATOM   3982  HW2 SOL  1087     123.278   8.216   2.260  1.00  0.00          HW2
ATOM   3983  OW  SOL  1088     111.728   7.676  18.440  1.00  0.00          OW 
ATOM   3984  HW1 SOL  1088     112.528   7.106  18.650  1.00  0.00          HW1
ATOM   3985  HW2 SOL  1088     111.238   7.276  17.670  1.00  0.00          HW2
ATOM   3986  OW  SOL  1089     124.768  16.316  14.200  1.00  0.00          OW 
ATOM   3987  HW1 SOL  1089     125.218  15.416  14.170  1.00  0.00          HW1
ATOM   3988  HW2 SOL  1089     123.828  16.206  14.530  1.00  0.00          HW2
ATOM   3989  OW  SOL  1090     117.798  11.536   8.070  1.00  0.00          OW 
ATOM   3990  HW1 SOL  1090     117.748  11.906   8.990  1.00  0.00          HW1
ATOM   3991  HW2 SOL  1090     117.078  10.846   7.950  1.00  0.00          HW2
ATOM   3992  OW  SOL  1091     127.088  10.536  10.570  1.00  0.00          OW 
ATOM   3993  HW1 SOL  1091     128.068  10.316  10.640  1.00  0.00          HW1
ATOM   3994  HW2 SOL  1091     126.778  10.366   9.640  1.00  0.00          HW2
ATOM   3995  OW  SOL  1092     128.758  11.956   8.270  1.00  0.00          OW 
ATOM   3996  HW1 SOL  1092     129.428  11.346   8.700  1.00  0.00          HW1
ATOM   3997  HW2 SOL  1092     128.028  12.146   8.920  1.00  0.00          HW2
ATOM   3998  OW  SOL  1093     129.828   5.836   2.730  1.00  0.00          OW 
ATOM   3999  HW1 SOL  1093     129.598   5.586   1.790  1.00  0.00          HW1
ATOM   4000  HW2 SOL  1093     130.438   5.146   3.120  1.00  0.00          HW2
ATOM   4001  OW  SOL  1094     115.838  15.216   5.110  1.00  0.00          OW 
ATOM   4002  HW1 SOL  1094     116.118  14.786   5.960  1.00  0.00          HW1
ATOM   4003  HW2 SOL  1094     116.088  16.176   5.120  1.00  0.00          HW2
ATOM   4004  OW  SOL  1095     128.978   4.716  18.640  1.00  0.00          OW 
ATOM   4005  HW1 SOL  1095     129.878   4.856  18.220  1.00  0.00          HW1
ATOM   4006  HW2 SOL  1095     128.268   4.736  17.930  1.00  0.00          HW2
ATOM   4007  OW  SOL  1096     130.168  14.346  18.390  1.00  0.00          OW 
ATOM   4008  HW1 SOL  1096     129.918  14.256  17.430  1.00  0.00          HW1
ATOM   4009  HW2 SOL  1096     130.648  13.526  18.700  1.00  0.00          HW2
ATOM   4010  OW  SOL  1097     126.338   9.956  14.520  1.00  0.00          OW 
ATOM   4011  HW1 SOL  1097     125.528   9.966  15.100  1.00  0.00          HW1
ATOM   4012  HW2 SOL  1097     126.368  10.786  13.970  1.00  0.00          HW2
ATOM   4013  OW  SOL  1098     116.668   2.576   9.810  1.00  0.00          OW 
ATOM   4014  HW1 SOL  1098     116.988   1.816  10.380  1.00  0.00          HW1
ATOM   4015  HW2 SOL  1098     115.748   2.846  10.110  1.00  0.00          HW2
ATOM   4016  OW  SOL  1099     123.918   9.666  11.110  1.00  0.00          OW 
ATOM   4017  HW1 SOL  1099     124.408  10.506  10.900  1.00  0.00          HW1
ATOM   4018  HW2 SOL  1099     124.538   9.016  11.560  1.00  0.00          HW2
ATOM   4019  OW  SOL  1100     111.678  11.676  14.200  1.00  0.00          OW 
ATOM   4020  HW1 SOL  1100     111.198  12.086  13.420  1.00  0.00          HW1
ATOM   4021  HW2 SOL  1100     112.668  11.656  14.010  1.00  0.00          HW2
ATOM   4022  OW  SOL  1101     113.088  16.146   5.420  1.00  0.00          OW 
ATOM   4023  HW1 SOL  1101     112.288  15.536   5.450  1.00  0.00          HW1
ATOM   4024  HW2 SOL  1101     113.898  15.616   5.180  1.00  0.00          HW2
ATOM   4025  OW  SOL  1102     114.598   6.396  17.330  1.00  0.00          OW 
ATOM   4026  HW1 SOL  1102     114.808   7.136  16.680  1.00  0.00          HW1
ATOM   4027  HW2 SOL  1102     115.278   6.396  18.060  1.00  0.00          HW2
ATOM   4028  OW  SOL  1103     125.538   2.216  16.810  1.00  0.00          OW 
ATOM   4029  HW1 SOL  1103     124.828   1.946  17.460  1.00  0.00          HW1
ATOM   4030  HW2 SOL  1103     125.278   1.936  15.880  1.00  0.00          HW2
ATOM   4031  OW  SOL  1104     115.038   8.666  15.310  1.00  0.00          OW 
ATOM   4032  HW1 SOL  1104     115.478   9.306  14.670  1.00  0.00          HW1
ATOM   4033  HW2 SOL  1104     114.538   9.186  16.010  1.00  0.00          HW2
ATOM   4034  OW  SOL  1105     112.648  14.806   9.560  1.00  0.00          OW 
ATOM   4035  HW1 SOL  1105     112.238  15.626   9.170  1.00  0.00          HW1
ATOM   4036  HW2 SOL  1105     113.288  15.066  10.290  1.00  0.00          HW2
ATOM   4037  OW  SOL  1106     121.728  14.876   4.640  1.00  0.00          OW 
ATOM   4038  HW1 SOL  1106     122.648  14.866   4.230  1.00  0.00          HW1
ATOM   4039  HW2 SOL  1106     121.668  15.616   5.310  1.00  0.00          HW2
ATOM   4040  OW  SOL  1107     126.558  11.536   2.250  1.00  0.00          OW 
ATOM   4041  HW1 SOL  1107     126.938  10.696   2.620  1.00  0.00          HW1
ATOM   4042  HW2 SOL  1107     125.678  11.726   2.690  1.00  0.00          HW2
ATOM   4043  OW  SOL  1108     129.608  13.856  15.820  1.00  0.00          OW 
ATOM   4044  HW1 SOL  1108     129.288  14.576  15.200  1.00  0.00          HW1
ATOM   4045  HW2 SOL  1108     129.848  13.046  15.290  1.00  0.00          HW2
ATOM   4046  OW  SOL  1109     112.498   9.706  16.930  1.00  0.00          OW 
ATOM   4047  HW1 SOL  1109     111.778   9.756  16.240  1.00  0.00          HW1
ATOM   4048  HW2 SOL  1109     112.258   9.016  17.620  1.00  0.00          HW2
ATOM   4049  OW  SOL  1110     116.618   2.426  18.070  1.00  0.00          OW 
ATOM   4050  HW1 SOL  1110     116.068   1.586  18.000  1.00  0.00          HW1
ATOM   4051  HW2 SOL  1110     116.878   2.716  17.150  1.00  0.00          HW2
ATOM   4052  OW  SOL  1111     120.898  17.646  13.170  1.00  0.00          OW 
ATOM   4053  HW1 SOL  1111     121.318  17.006  13.810  1.00  0.00          HW1
ATOM   4054  HW2 SOL  1111     120.518  17.136  12.390  1.00  0.00          HW2
ATOM   4055  OW  SOL  1112     125.828   4.546  11.140  1.00  0.00          OW 
ATOM   4056  HW1 SOL  1112     124.958   4.396  11.610  1.00  0.00          HW1
ATOM   4057  HW2 SOL  1112     125.658   4.806  10.190  1.00  0.00          HW2
ATOM   4058  OW  SOL  1113     118.968   3.496  15.970  1.00  0.00          OW 
ATOM   4059  HW1 SOL  1113     119.958   3.576  16.110  1.00  0.00          HW1
ATOM   4060  HW2 SOL  1113     118.518   4.336  16.280  1.00  0.00          HW2
ATOM   4061  OW  SOL  1114     116.228  15.066  10.180  1.00  0.00          OW 
ATOM   4062  HW1 SOL  1114     115.688  14.856  10.990  1.00  0.00          HW1
ATOM   4063  HW2 SOL  1114     117.138  14.656  10.270  1.00  0.00          HW2
ATOM   4064  OW  SOL  1115     126.218  11.876  12.680  1.00  0.00          OW 
ATOM   4065  HW1 SOL  1115     126.488  11.286  11.930  1.00  0.00          HW1
ATOM   4066  HW2 SOL  1115     126.218  12.826  12.370  1.00  0.00          HW2
ATOM   4067  OW  SOL  1116     119.868   2.926   6.660  1.00  0.00          OW 
ATOM   4068  HW1 SOL  1116     120.778   2.536   6.530  1.00  0.00          HW1
ATOM   4069  HW2 SOL  1116     119.948   3.886   6.900  1.00  0.00          HW2
ATOM   4070  OW  SOL  1117     112.968   4.166   4.180  1.00  0.00          OW 
ATOM   4071  HW1 SOL  1117     112.168   3.936   4.730  1.00  0.00          HW1
ATOM   4072  HW2 SOL  1117     113.798   3.906   4.670  1.00  0.00          HW2
ATOM   4073  OW  SOL  1118     118.248   6.986   7.030  1.00  0.00          OW 
ATOM   4074  HW1 SOL  1118     118.518   7.326   6.130  1.00  0.00          HW1
ATOM   4075  HW2 SOL  1118     119.038   6.606   7.490  1.00  0.00          HW2
ATOM   4076  OW  SOL  1119     130.098  10.206   4.800  1.00  0.00          OW 
ATOM   4077  HW1 SOL  1119     130.348  10.006   3.850  1.00  0.00          HW1
ATOM   4078  HW2 SOL  1119     130.818  10.766   5.220  1.00  0.00          HW2
ATOM   4079  OW  SOL  1120     125.048  17.446   3.290  1.00  0.00          OW 
ATOM   4080  HW1 SOL  1120     125.908  17.566   3.790  1.00  0.00          HW1
ATOM   4081  HW2 SOL  1120     124.628  16.576   3.560  1.00  0.00          HW2
ATOM   4082  OW  SOL  1121     115.068  13.176   3.400  1.00  0.00          OW 
ATOM   4083  HW1 SOL  1121     115.278  13.916   4.040  1.00  0.00          HW1
ATOM   4084  HW2 SOL  1121     114.178  13.346   2.970  1.00  0.00          HW2
ATOM   4085  OW  SOL  1122     121.588   6.336   4.090  1.00  0.00          OW 
ATOM   4086  HW1 SOL  1122     121.128   7.156   3.750  1.00  0.00          HW1
ATOM   4087  HW2 SOL  1122     122.568   6.526   4.180  1.00  0.00          HW2
ATOM   4088  OW  SOL  1123     126.608  14.686  18.050  1.00  0.00          OW 
ATOM   4089  HW1 SOL  1123     126.728  15.346  17.310  1.00  0.00          HW1
ATOM   4090  HW2 SOL  1123     127.068  15.026  18.880  1.00  0.00          HW2
ATOM   4091  OW  SOL  1124     114.848   4.176  13.280  1.00  0.00          OW 
ATOM   4092  HW1 SOL  1124     115.348   4.946  13.680  1.00  0.00          HW1
ATOM   4093  HW2 SOL  1124     113.898   4.196  13.600  1.00  0.00          HW2
ATOM   4094  OW  SOL  1125     115.048   5.146   2.200  1.00  0.00          OW 
ATOM   4095  HW1 SOL  1125     115.518   5.276   3.070  1.00  0.00          HW1
ATOM   4096  HW2 SOL  1125     114.388   4.406   2.290  1.00  0.00          HW2
ATOM   4097  OW  SOL  1126     118.148  15.706  14.120  1.00  0.00          OW 
ATOM   4098  HW1 SOL  1126     117.838  16.316  14.850  1.00  0.00          HW1
ATOM   4099  HW2 SOL  1126     118.648  16.226  13.430  1.00  0.00          HW2
ATOM   4100  OW  SOL  1127     124.488   5.796   4.070  1.00  0.00          OW 
ATOM   4101  HW1 SOL  1127     124.278   5.356   3.200  1.00  0.00          HW1
ATOM   4102  HW2 SOL  1127     125.458   6.056   4.100  1.00  0.00          HW2
ATOM   4103  OW  SOL  1128     124.968  16.826   6.760  1.00  0.00          OW 
ATOM   4104  HW1 SOL  1128     125.648  17.376   6.290  1.00  0.00          HW1
ATOM   4105  HW2 SOL  1128     125.368  15.946   7.030  1.00  0.00          HW2
ATOM   4106  OW  SOL  1129     118.198  17.106   7.480  1.00  0.00          OW 
ATOM   4107  HW1 SOL  1129     117.278  17.486   7.430  1.00  0.00          HW1
ATOM   4108  HW2 SOL  1129     118.798  17.576   6.830  1.00  0.00          HW2
ATOM   4109  OW  SOL  1130     112.458  10.366   8.480  1.00  0.00          OW 
ATOM   4110  HW1 SOL  1130     112.518  11.216   7.960  1.00  0.00          HW1
ATOM   4111  HW2 SOL  1130     112.778   9.606   7.910  1.00  0.00          HW2
ATOM   4112  OW  SOL  1131     125.988   9.816   8.180  1.00  0.00          OW 
ATOM   4113  HW1 SOL  1131     125.568   9.246   7.480  1.00  0.00          HW1
ATOM   4114  HW2 SOL  1131     125.328  10.506   8.500  1.00  0.00          HW2
ATOM   4115  OW  SOL  1132     114.418  14.566  12.150  1.00  0.00          OW 
ATOM   4116  HW1 SOL  1132     114.548  13.726  12.690  1.00  0.00          HW1
ATOM   4117  HW2 SOL  1132     114.128  15.306  12.750  1.00  0.00          HW2
ATOM   4118  OW  SOL  1133     124.018  11.446   3.090  1.00  0.00          OW 
ATOM   4119  HW1 SOL  1133     123.788  11.816   3.990  1.00  0.00          HW1
ATOM   4120  HW2 SOL  1133     123.718  10.496   3.030  1.00  0.00          HW2
ATOM   4121  OW  SOL  1134     121.318   3.796   3.600  1.00  0.00          OW 
ATOM   4122  HW1 SOL  1134     121.848   3.306   4.280  1.00  0.00          HW1
ATOM   4123  HW2 SOL  1134     121.538   4.776   3.650  1.00  0.00          HW2
ATOM   4124  OW  SOL  1135     124.018   9.946  15.580  1.00  0.00          OW 
ATOM   4125  HW1 SOL  1135     123.908  10.886  15.910  1.00  0.00          HW1
ATOM   4126  HW2 SOL  1135     123.968   9.316  16.350  1.00  0.00          HW2
ATOM   4127  OW  SOL  1136     118.548  12.986  13.140  1.00  0.00          OW 
ATOM   4128  HW1 SOL  1136     118.568  12.226  13.780  1.00  0.00          HW1
ATOM   4129  HW2 SOL  1136     118.068  13.756  13.540  1.00  0.00          HW2
ATOM   4130  OW  SOL  1137     112.128   6.426   7.780  1.00  0.00          OW 
ATOM   4131  HW1 SOL  1137     111.928   6.866   6.900  1.00  0.00          HW1
ATOM   4132  HW2 SOL  1137     112.518   5.516   7.620  1.00  0.00          HW2
ATOM   4133  OW  SOL  1138     120.918   5.876   6.830  1.00  0.00          OW 
ATOM   4134  HW1 SOL  1138     121.058   6.146   5.880  1.00  0.00          HW1
ATOM   4135  HW2 SOL  1138     121.748   6.096   7.360  1.00  0.00          HW2
ATOM   4136  OW  SOL  1139     124.448  18.296   8.820  1.00  0.00          OW 
ATOM   4137  HW1 SOL  1139     125.208  18.736   9.300  1.00  0.00          HW1
ATOM   4138  HW2 SOL  1139     124.798  17.826   8.000  1.00  0.00          HW2
ATOM   4139  OW  SOL  1140     117.728  12.056  10.650  1.00  0.00          OW 
ATOM   4140  HW1 SOL  1140     117.118  11.306  10.880  1.00  0.00          HW1
ATOM   4141  HW2 SOL  1140     117.948  12.576  11.480  1.00  0.00          HW2
ATOM   4142  OW  SOL  1141     115.358  17.696   9.820  1.00  0.00          OW 
ATOM   4143  HW1 SOL  1141     115.698  16.766   9.970  1.00  0.00          HW1
ATOM   4144  HW2 SOL  1141     115.538  17.966   8.870  1.00  0.00          HW2
ATOM   4145  OW  SOL  1142     113.008   4.026  17.890  1.00  0.00          OW 
ATOM   4146  HW1 SOL  1142     113.078   3.186  17.340  1.00  0.00          HW1
ATOM   4147  HW2 SOL  1142     113.628   4.716  17.530  1.00  0.00          HW2
ATOM   4148  OW  SOL  1143     126.058  13.466   8.860  1.00  0.00          OW 
ATOM   4149  HW1 SOL  1143     125.878  13.916   9.740  1.00  0.00          HW1
ATOM   4150  HW2 SOL  1143     126.478  14.116   8.230  1.00  0.00          HW2
ATOM   4151  OW  SOL  1144     113.708  13.116   7.560  1.00  0.00          OW 
ATOM   4152  HW1 SOL  1144     113.258  13.746   8.200  1.00  0.00          HW1
ATOM   4153  HW2 SOL  1144     114.638  13.426   7.390  1.00  0.00          HW2
ATOM   4154  OW  SOL  1145     113.928  11.386   5.550  1.00  0.00          OW 
ATOM   4155  HW1 SOL  1145     113.928  12.026   6.320  1.00  0.00          HW1
ATOM   4156  HW2 SOL  1145     114.208  11.866   4.720  1.00  0.00          HW2
ATOM   4157  OW  SOL  1146     121.028   3.956  11.400  1.00  0.00          OW 
ATOM   4158  HW1 SOL  1146     120.098   4.166  11.090  1.00  0.00          HW1
ATOM   4159  HW2 SOL  1146     121.128   2.966  11.530  1.00  0.00          HW2
ATOM   4160  OW  SOL  1147     121.828   8.706  18.670  1.00  0.00          OW 
ATOM   4161  HW1 SOL  1147     121.408   7.846  18.400  1.00  0.00          HW1
ATOM   4162  HW2 SOL  1147     122.768   8.736  18.330  1.00  0.00          HW2
ATOM   4163  OW  SOL  1148     125.988   6.376  18.500  1.00  0.00          OW 
ATOM   4164  HW1 SOL  1148     126.648   7.116  18.590  1.00  0.00          HW1
ATOM   4165  HW2 SOL  1148     126.428   5.586  18.080  1.00  0.00          HW2
ATOM   4166  OW  SOL  1149     112.348  17.276   3.160  1.00  0.00          OW 
ATOM   4167  HW1 SOL  1149     112.758  16.956   4.020  1.00  0.00          HW1
ATOM   4168  HW2 SOL  1149     111.388  17.006   3.130  1.00  0.00          HW2
ATOM   4169  OW  SOL  1150     122.838  14.516   8.000  1.00  0.00          OW 
ATOM   4170  HW1 SOL  1150     123.428  14.116   7.300  1.00  0.00          HW1
ATOM   4171  HW2 SOL  1150     122.258  15.226   7.590  1.00  0.00          HW2
ATOM   4172  OW  SOL  1151     129.098  15.036  12.650  1.00  0.00          OW 
ATOM   4173  HW1 SOL  1151     129.168  14.146  12.190  1.00  0.00          HW1
ATOM   4174  HW2 SOL  1151     128.158  15.376  12.570  1.00  0.00          HW2
ATOM   4175  OW  SOL  1152     118.898  15.356   2.840  1.00  0.00          OW 
ATOM   4176  HW1 SOL  1152     118.518  14.666   3.460  1.00  0.00          HW1
ATOM   4177  HW2 SOL  1152     119.718  14.996   2.400  1.00  0.00          HW2
ATOM   4178  OW  SOL  1153     123.468   6.336   8.220  1.00  0.00          OW 
ATOM   4179  HW1 SOL  1153     123.168   6.906   8.980  1.00  0.00          HW1
ATOM   4180  HW2 SOL  1153     123.398   5.366   8.480  1.00  0.00          HW2
ATOM   4181  OW  SOL  1154     127.658  13.956   3.470  1.00  0.00          OW 
ATOM   4182  HW1 SOL  1154     127.318  13.066   3.170  1.00  0.00          HW1
ATOM   4183  HW2 SOL  1154     127.918  14.496   2.670  1.00  0.00          HW2
ATOM   4184  OW  SOL  1155     130.248   7.476   5.430  1.00  0.00          OW 
ATOM   4185  HW1 SOL  1155     130.008   7.296   4.480  1.00  0.00          HW1
ATOM   4186  HW2 SOL  1155     130.548   8.416   5.530  1.00  0.00          HW2
ATOM   4187  OW  SOL  1156     125.678  14.316  11.310  1.00  0.00          OW 
ATOM   4188  HW1 SOL  1156     126.288  15.116  11.350  1.00  0.00          HW1
ATOM   4189  HW2 SOL  1156     124.728  14.626  11.380  1.00  0.00          HW2
ATOM   4190  OW  SOL  1157     122.538   2.066   5.440  1.00  0.00          OW 
ATOM   4191  HW1 SOL  1157     122.758   1.456   6.200  1.00  0.00          HW1
ATOM   4192  HW2 SOL  1157     122.638   1.576   4.580  1.00  0.00          HW2
ATOM   4193  OW  SOL  1158     115.348  17.866  12.490  1.00  0.00          OW 
ATOM   4194  HW1 SOL  1158     114.488  17.556  12.910  1.00  0.00          HW1
ATOM   4195  HW2 SOL  1158     115.308  17.726  11.500  1.00  0.00          HW2
ATOM   4196  OW  SOL  1159     119.918   8.166   2.320  1.00  0.00          OW 
ATOM   4197  HW1 SOL  1159     120.528   8.466   1.590  1.00  0.00          HW1
ATOM   4198  HW2 SOL  1159     119.538   7.276   2.100  1.00  0.00          HW2
ATOM   4199  OW  SOL  1160     114.848   8.006   2.060  1.00  0.00          OW 
ATOM   4200  HW1 SOL  1160     115.688   8.056   1.520  1.00  0.00          HW1
ATOM   4201  HW2 SOL  1160     114.618   7.046   2.240  1.00  0.00          HW2
ATOM   4202  OW  SOL  1161     127.828   7.316   7.940  1.00  0.00          OW 
ATOM   4203  HW1 SOL  1161     127.268   8.126   8.030  1.00  0.00          HW1
ATOM   4204  HW2 SOL  1161     128.348   7.356   7.080  1.00  0.00          HW2
ATOM   4205  OW  SOL  1162     129.978  10.176  10.730  1.00  0.00          OW 
ATOM   4206  HW1 SOL  1162     130.488  10.186   9.870  1.00  0.00          HW1
ATOM   4207  HW2 SOL  1162     130.538   9.756  11.440  1.00  0.00          HW2
ATOM   4208  OW  SOL  1163     119.588  10.666  14.630  1.00  0.00          OW 
ATOM   4209  HW1 SOL  1163     120.318  10.496  13.960  1.00  0.00          HW1
ATOM   4210  HW2 SOL  1163     119.278   9.796  15.010  1.00  0.00          HW2
ATOM   4211  OW  SOL  1164     116.208   6.426  14.170  1.00  0.00          OW 
ATOM   4212  HW1 SOL  1164     116.878   6.546  13.430  1.00  0.00          HW1
ATOM   4213  HW2 SOL  1164     115.808   7.316  14.400  1.00  0.00          HW2
ATOM   4214  OW  SOL  1165     122.248   8.636   9.290  1.00  0.00          OW 
ATOM   4215  HW1 SOL  1165     121.838   7.896   9.820  1.00  0.00          HW1
ATOM   4216  HW2 SOL  1165     122.888   9.146   9.870  1.00  0.00          HW2
ATOM   4217  OW  SOL  1166     115.128  18.586  16.120  1.00  0.00          OW 
ATOM   4218  HW1 SOL  1166     115.728  17.776  16.140  1.00  0.00          HW1
ATOM   4219  HW2 SOL  1166     115.528  19.276  15.520  1.00  0.00          HW2
ATOM   4220  OW  SOL  1167     129.248   3.426   5.000  1.00  0.00          OW 
ATOM   4221  HW1 SOL  1167     129.198   3.756   5.950  1.00  0.00          HW1
ATOM   4222  HW2 SOL  1167     128.388   3.616   4.540  1.00  0.00          HW2
ATOM   4223  OW  SOL  1168     127.668   6.856  10.940  1.00  0.00          OW 
ATOM   4224  HW1 SOL  1168     127.758   6.956   9.950  1.00  0.00          HW1
ATOM   4225  HW2 SOL  1168     127.268   5.966  11.150  1.00  0.00          HW2
ATOM   4226  OW  SOL  1169     118.828   7.896   4.720  1.00  0.00          OW 
ATOM   4227  HW1 SOL  1169     119.358   7.996   3.880  1.00  0.00          HW1
ATOM   4228  HW2 SOL  1169     118.558   8.796   5.060  1.00  0.00          HW2
ATOM   4229  OW  SOL  1170     123.578  12.576  16.600  1.00  0.00          OW 
ATOM   4230  HW1 SOL  1170     122.788  13.086  16.260  1.00  0.00          HW1
ATOM   4231  HW2 SOL  1170     123.488  12.426  17.580  1.00  0.00          HW2
ATOM   4232  OW  SOL  1171     114.268   6.816   9.710  1.00  0.00          OW 
ATOM   4233  HW1 SOL  1171     114.328   5.886  10.080  1.00  0.00          HW1
ATOM   4234  HW2 SOL  1171     113.678   6.816   8.910  1.00  0.00          HW2
ATOM   4235  OW  SOL  1172     130.108  18.416  12.310  1.00  0.00          OW 
ATOM   4236  HW1 SOL  1172     130.738  18.796  11.630  1.00  0.00          HW1
ATOM   4237  HW2 SOL  1172     130.508  17.586  12.700  1.00  0.00          HW2
ATOM   4238  OW  SOL  1173     117.368   6.766   9.840  1.00  0.00          OW 
ATOM   4239  HW1 SOL  1173     116.448   7.136   9.910  1.00  0.00          HW1
ATOM   4240  HW2 SOL  1173     117.748   6.966   8.940  1.00  0.00          HW2
ATOM   4241  OW  SOL  1174     124.668   3.576   5.680  1.00  0.00          OW 
ATOM   4242  HW1 SOL  1174     124.538   4.506   5.340  1.00  0.00          HW1
ATOM   4243  HW2 SOL  1174     123.828   3.056   5.550  1.00  0.00          HW2
ATOM   4244  OW  SOL  1175     118.468   3.616   3.670  1.00  0.00          OW 
ATOM   4245  HW1 SOL  1175     119.068   3.646   4.470  1.00  0.00          HW1
ATOM   4246  HW2 SOL  1175     117.718   4.256   3.800  1.00  0.00          HW2
ATOM   4247  OW  SOL  1176     126.848   5.566  14.310  1.00  0.00          OW 
ATOM   4248  HW1 SOL  1176     127.268   4.986  13.610  1.00  0.00          HW1
ATOM   4249  HW2 SOL  1176     126.408   6.356  13.870  1.00  0.00          HW2
ATOM   4250  OW  SOL  1177     119.418  13.166   4.590  1.00  0.00          OW 
ATOM   4251  HW1 SOL  1177     120.148  13.856   4.630  1.00  0.00          HW1
ATOM   4252  HW2 SOL  1177     119.698  12.416   4.000  1.00  0.00          HW2
ATOM   4253  OW  SOL  1178     123.498   4.176  12.300  1.00  0.00          OW 
ATOM   4254  HW1 SOL  1178     122.538   4.186  12.030  1.00  0.00          HW1
ATOM   4255  HW2 SOL  1178     123.618   4.706  13.140  1.00  0.00          HW2
ATOM   4256  OW  SOL  1179     127.668  11.346   5.670  1.00  0.00          OW 
ATOM   4257  HW1 SOL  1179     128.568  11.186   5.270  1.00  0.00          HW1
ATOM   4258  HW2 SOL  1179     127.748  11.396   6.660  1.00  0.00          HW2
ATOM   4259  OW  SOL  1180     121.698  12.766   9.730  1.00  0.00          OW 
ATOM   4260  HW1 SOL  1180     120.778  12.486   9.440  1.00  0.00          HW1
ATOM   4261  HW2 SOL  1180     122.008  13.536   9.170  1.00  0.00          HW2
ATOM   4262  OW  SOL  1181     116.728  17.876   4.760  1.00  0.00          OW 
ATOM   4263  HW1 SOL  1181     116.158  18.396   4.130  1.00  0.00          HW1
ATOM   4264  HW2 SOL  1181     117.688  17.996   4.520  1.00  0.00          HW2
ATOM   4265  OW  SOL  1182     121.668  10.976  12.580  1.00  0.00          OW 
ATOM   4266  HW1 SOL  1182     121.498  11.806  12.040  1.00  0.00          HW1
ATOM   4267  HW2 SOL  1182     122.568  10.606  12.360  1.00  0.00          HW2
ATOM   4268  OW  SOL  1183     114.158   4.046  10.590  1.00  0.00          OW 
ATOM   4269  HW1 SOL  1183     113.168   3.936  10.610  1.00  0.00          HW1
ATOM   4270  HW2 SOL  1183     114.498   4.196  11.520  1.00  0.00          HW2
ATOM   4271  OW  SOL  1184     127.078  17.736   5.090  1.00  0.00          OW 
ATOM   4272  HW1 SOL  1184     127.638  18.546   4.920  1.00  0.00          HW1
ATOM   4273  HW2 SOL  1184     127.668  16.936   5.120  1.00  0.00          HW2
ATOM   4274  OW  SOL  1185     128.108  14.966   7.860  1.00  0.00          OW 
ATOM   4275  HW1 SOL  1185     128.298  15.616   8.600  1.00  0.00          HW1
ATOM   4276  HW2 SOL  1185     128.708  14.166   7.950  1.00  0.00          HW2
ATOM   4277  OW  SOL  1186     116.828   2.896   7.110  1.00  0.00          OW 
ATOM   4278  HW1 SOL  1186     116.738   2.796   8.100  1.00  0.00          HW1
ATOM   4279  HW2 SOL  1186     117.788   2.826   6.850  1.00  0.00          HW2
ATOM   4280  OW  SOL  1187     124.848   8.106   6.380  1.00  0.00          OW 
ATOM   4281  HW1 SOL  1187     123.938   8.516   6.360  1.00  0.00          HW1
ATOM   4282  HW2 SOL  1187     124.778   7.166   6.700  1.00  0.00          HW2
ATOM   4283  OW  SOL  1188     119.068  18.146   3.320  1.00  0.00          OW 
ATOM   4284  HW1 SOL  1188     118.798  17.256   2.950  1.00  0.00          HW1
ATOM   4285  HW2 SOL  1188     119.078  18.826   2.590  1.00  0.00          HW2
ATOM   4286  OW  SOL  1189     114.578  12.566  13.890  1.00  0.00          OW 
ATOM   4287  HW1 SOL  1189     115.228  11.826  13.780  1.00  0.00          HW1
ATOM   4288  HW2 SOL  1189     114.778  13.066  14.730  1.00  0.00          HW2
ATOM   4289  OW  SOL  1190     126.888  16.766  15.920  1.00  0.00          OW 
ATOM   4290  HW1 SOL  1190     127.388  17.616  15.730  1.00  0.00          HW1
ATOM   4291  HW2 SOL  1190     126.008  16.786  15.440  1.00  0.00          HW2
ATOM   4292  OW  SOL  1191     120.098  12.736   7.200  1.00  0.00          OW 
ATOM   4293  HW1 SOL  1191     119.928  13.046   6.260  1.00  0.00          HW1
ATOM   4294  HW2 SOL  1191     119.258  12.366   7.580  1.00  0.00          HW2
ATOM   4295  OW  SOL  1192     129.538   4.436   9.560  1.00  0.00          OW 
ATOM   4296  HW1 SOL  1192     129.078   4.586  10.440  1.00  0.00          HW1
ATOM   4297  HW2 SOL  1192     129.978   5.286   9.260  1.00  0.00          HW2
ATOM   4298  OW  SOL  1193     116.408   9.206   7.980  1.00  0.00          OW 
ATOM   4299  HW1 SOL  1193     115.448   9.096   7.710  1.00  0.00          HW1
ATOM   4300  HW2 SOL  1193     116.968   8.536   7.500  1.00  0.00          HW2
ATOM   4301  OW  SOL  1194     120.938   6.386  17.910  1.00  0.00          OW 
ATOM   4302  HW1 SOL  1194     120.228   6.266  17.210  1.00  0.00          HW1
ATOM   4303  HW2 SOL  1194     120.948   5.596  18.510  1.00  0.00          HW2
ATOM   4304  OW  SOL  1195     123.158   3.836   9.220  1.00  0.00          OW 
ATOM   4305  HW1 SOL  1195     122.508   3.106   9.010  1.00  0.00          HW1
ATOM   4306  HW2 SOL  1195     123.198   3.976  10.200  1.00  0.00          HW2
ATOM   4307  OW  SOL  1196     121.738   3.096  15.930  1.00  0.00          OW 
ATOM   4308  HW1 SOL  1196     121.728   2.626  16.810  1.00  0.00          HW1
ATOM   4309  HW2 SOL  1196     122.558   2.816  15.420  1.00  0.00          HW2
ATOM   4310  OW  SOL  1197     127.668   4.606   7.020  1.00  0.00          OW 
ATOM   4311  HW1 SOL  1197     126.888   4.106   7.400  1.00  0.00          HW1
ATOM   4312  HW2 SOL  1197     127.638   5.556   7.330  1.00  0.00          HW2
ATOM   4313  OW  SOL  1198     120.568  11.236   3.050  1.00  0.00          OW 
ATOM   4314  HW1 SOL  1198     120.528  10.336   3.490  1.00  0.00          HW1
ATOM   4315  HW2 SOL  1198     120.598  11.126   2.060  1.00  0.00          HW2
ATOM   4316  OW  SOL  1199     125.228  13.556  14.600  1.00  0.00          OW 
ATOM   4317  HW1 SOL  1199     125.528  12.836  13.980  1.00  0.00          HW1
ATOM   4318  HW2 SOL  1199     124.838  13.156  15.430  1.00  0.00          HW2
ATOM   4319  OW  SOL  1200     124.118  14.786   3.580  1.00  0.00          OW 
ATOM   4320  HW1 SOL  1200     124.498  14.196   4.300  1.00  0.00          HW1
ATOM   4321  HW2 SOL  1200     124.518  14.526   2.700  1.00  0.00          HW2
ATOM   4322  OW  SOL  1201     129.068   6.556  16.270  1.00  0.00          OW 
ATOM   4323  HW1 SOL  1201     129.388   6.656  15.330  1.00  0.00          HW1
ATOM   4324  HW2 SOL  1201     128.278   5.936  16.290  1.00  0.00          HW2
ATOM   4325  OW  SOL  1202     112.338   9.656   2.320  1.00  0.00          OW 
ATOM   4326  HW1 SOL  1202     111.708   8.936   2.010  1.00  0.00          HW1
ATOM   4327  HW2 SOL  1202     113.268   9.296   2.320  1.00  0.00          HW2
ATOM   4328  OW  SOL  1203     128.648   3.996  12.410  1.00  0.00          OW 
ATOM   4329  HW1 SOL  1203     128.188   3.126  12.580  1.00  0.00          HW1
ATOM   4330  HW2 SOL  1203     129.558   3.966  12.820  1.00  0.00          HW2
ATOM   4331  OW  SOL  1204     127.128   6.366   3.620  1.00  0.00          OW 
ATOM   4332  HW1 SOL  1204     127.078   7.186   4.190  1.00  0.00          HW1
ATOM   4333  HW2 SOL  1204     128.018   6.336   3.170  1.00  0.00          HW2
ATOM   4334  OW  SOL  1205     115.848   9.836  11.080  1.00  0.00          OW 
ATOM   4335  HW1 SOL  1205     116.198   9.426  10.240  1.00  0.00          HW1
ATOM   4336  HW2 SOL  1205     114.948   9.456  11.280  1.00  0.00          HW2
ATOM   4337  OW  SOL  1206     115.328  13.846  16.310  1.00  0.00          OW 
ATOM   4338  HW1 SOL  1206     114.738  14.646  16.350  1.00  0.00          HW1
ATOM   4339  HW2 SOL  1206     115.478  13.496  17.240  1.00  0.00          HW2
ATOM   4340  OW  SOL  1207     118.258  11.526  18.220  1.00  0.00          OW 
ATOM   4341  HW1 SOL  1207     117.418  11.516  18.760  1.00  0.00          HW1
ATOM   4342  HW2 SOL  1207     118.278  12.356  17.660  1.00  0.00          HW2
ATOM   4343  OW  SOL  1208     129.698   7.156  12.770  1.00  0.00          OW 
ATOM   4344  HW1 SOL  1208     128.928   6.806  12.230  1.00  0.00          HW1
ATOM   4345  HW2 SOL  1208     129.378   7.866  13.390  1.00  0.00          HW2
ATOM   4346  OW  SOL  1209     141.868  15.596  10.530  1.00  0.00          OW 
ATOM   4347  HW1 SOL  1209     140.938  15.576  10.900  1.00  0.00          HW1
ATOM   4348  HW2 SOL  1209     141.878  15.206   9.610  1.00  0.00          HW2
ATOM   4349  OW  SOL  1210     139.758  12.996  15.870  1.00  0.00          OW 
ATOM   4350  HW1 SOL  1210     138.938  13.426  16.260  1.00  0.00          HW1
ATOM   4351  HW2 SOL  1210     139.478  12.266  15.240  1.00  0.00          HW2
ATOM   4352  OW  SOL  1211     145.258   3.446   2.430  1.00  0.00          OW 
ATOM   4353  HW1 SOL  1211     144.328   3.376   2.060  1.00  0.00          HW1
ATOM   4354  HW2 SOL  1211     145.368   4.336   2.870  1.00  0.00          HW2
ATOM   4355  OW  SOL  1212     136.498   5.806  16.430  1.00  0.00          OW 
ATOM   4356  HW1 SOL  1212     135.928   5.646  17.240  1.00  0.00          HW1
ATOM   4357  HW2 SOL  1212     135.908   5.906  15.630  1.00  0.00          HW2
ATOM   4358  OW  SOL  1213     138.378  15.496  17.960  1.00  0.00          OW 
ATOM   4359  HW1 SOL  1213     138.708  16.436  17.960  1.00  0.00          HW1
ATOM   4360  HW2 SOL  1213     138.888  14.956  18.620  1.00  0.00          HW2
ATOM   4361  OW  SOL  1214     132.298  16.346  16.570  1.00  0.00          OW 
ATOM   4362  HW1 SOL  1214     132.868  17.126  16.320  1.00  0.00          HW1
ATOM   4363  HW2 SOL  1214     131.698  16.606  17.330  1.00  0.00          HW2
ATOM   4364  OW  SOL  1215     138.498  15.386  11.710  1.00  0.00          OW 
ATOM   4365  HW1 SOL  1215     138.378  15.256  10.720  1.00  0.00          HW1
ATOM   4366  HW2 SOL  1215     138.198  14.576  12.200  1.00  0.00          HW2
ATOM   4367  OW  SOL  1216     146.428   2.306   8.810  1.00  0.00          OW 
ATOM   4368  HW1 SOL  1216     147.028   3.096   8.950  1.00  0.00          HW1
ATOM   4369  HW2 SOL  1216     145.568   2.616   8.400  1.00  0.00          HW2
ATOM   4370  OW  SOL  1217     135.548   5.746   4.170  1.00  0.00          OW 
ATOM   4371  HW1 SOL  1217     135.788   6.686   4.430  1.00  0.00          HW1
ATOM   4372  HW2 SOL  1217     135.388   5.206   4.990  1.00  0.00          HW2
ATOM   4373  OW  SOL  1218     143.948  13.236   5.770  1.00  0.00          OW 
ATOM   4374  HW1 SOL  1218     144.768  12.676   5.860  1.00  0.00          HW1
ATOM   4375  HW2 SOL  1218     143.138  12.656   5.810  1.00  0.00          HW2
ATOM   4376  OW  SOL  1219     136.978  13.786  16.770  1.00  0.00          OW 
ATOM   4377  HW1 SOL  1219     136.238  14.246  16.270  1.00  0.00          HW1
ATOM   4378  HW2 SOL  1219     137.488  14.466  17.300  1.00  0.00          HW2
ATOM   4379  OW  SOL  1220     141.878   7.826  14.230  1.00  0.00          OW 
ATOM   4380  HW1 SOL  1220     142.218   8.596  14.770  1.00  0.00          HW1
ATOM   4381  HW2 SOL  1220     142.318   7.826  13.330  1.00  0.00          HW2
ATOM   4382  OW  SOL  1221     132.218   4.106   7.680  1.00  0.00          OW 
ATOM   4383  HW1 SOL  1221     132.688   4.106   8.560  1.00  0.00          HW1
ATOM   4384  HW2 SOL  1221     131.738   3.236   7.570  1.00  0.00          HW2
ATOM   4385  OW  SOL  1222     141.868   5.036  14.780  1.00  0.00          OW 
ATOM   4386  HW1 SOL  1222     141.608   5.996  14.780  1.00  0.00          HW1
ATOM   4387  HW2 SOL  1222     141.158   4.496  15.230  1.00  0.00          HW2
ATOM   4388  OW  SOL  1223     145.768   8.556   5.170  1.00  0.00          OW 
ATOM   4389  HW1 SOL  1223     144.848   8.386   5.520  1.00  0.00          HW1
ATOM   4390  HW2 SOL  1223     146.048   9.476   5.430  1.00  0.00          HW2
ATOM   4391  OW  SOL  1224     136.888  10.456   5.580  1.00  0.00          OW 
ATOM   4392  HW1 SOL  1224     136.708  11.126   4.860  1.00  0.00          HW1
ATOM   4393  HW2 SOL  1224     136.858  10.916   6.470  1.00  0.00          HW2
ATOM   4394  OW  SOL  1225     140.788  15.746  15.030  1.00  0.00          OW 
ATOM   4395  HW1 SOL  1225     140.338  14.866  15.200  1.00  0.00          HW1
ATOM   4396  HW2 SOL  1225     140.778  16.286  15.870  1.00  0.00          HW2
ATOM   4397  OW  SOL  1226     139.368   8.366  12.990  1.00  0.00          OW 
ATOM   4398  HW1 SOL  1226     139.908   8.076  13.790  1.00  0.00          HW1
ATOM   4399  HW2 SOL  1226     139.668   9.266  12.700  1.00  0.00          HW2
ATOM   4400  OW  SOL  1227     139.838   6.656  10.570  1.00  0.00          OW 
ATOM   4401  HW1 SOL  1227     139.648   5.696  10.780  1.00  0.00          HW1
ATOM   4402  HW2 SOL  1227     139.508   7.236  11.320  1.00  0.00          HW2
ATOM   4403  OW  SOL  1228     137.838  18.536  15.520  1.00  0.00          OW 
ATOM   4404  HW1 SOL  1228     138.788  18.246  15.600  1.00  0.00          HW1
ATOM   4405  HW2 SOL  1228     137.758  19.186  14.770  1.00  0.00          HW2
ATOM   4406  OW  SOL  1229     140.698  16.686   6.750  1.00  0.00          OW 
ATOM   4407  HW1 SOL  1229     141.578  16.556   7.200  1.00  0.00          HW1
ATOM   4408  HW2 SOL  1229     140.568  17.656   6.530  1.00  0.00          HW2
ATOM   4409  OW  SOL  1230     145.698   4.346  16.660  1.00  0.00          OW 
ATOM   4410  HW1 SOL  1230     145.208   3.476  16.750  1.00  0.00          HW1
ATOM   4411  HW2 SOL  1230     145.468   4.776  15.790  1.00  0.00          HW2
ATOM   4412  OW  SOL  1231     133.878   2.976   5.010  1.00  0.00          OW 
ATOM   4413  HW1 SOL  1231     134.248   2.246   4.430  1.00  0.00          HW1
ATOM   4414  HW2 SOL  1231     134.398   3.026   5.860  1.00  0.00          HW2
ATOM   4415  OW  SOL  1232     147.658   9.356  14.420  1.00  0.00          OW 
ATOM   4416  HW1 SOL  1232     148.058  10.266  14.330  1.00  0.00          HW1
ATOM   4417  HW2 SOL  1232     146.658   9.436  14.480  1.00  0.00          HW2
ATOM   4418  OW  SOL  1233     132.818   8.616   6.940  1.00  0.00          OW 
ATOM   4419  HW1 SOL  1233     133.058   9.216   6.180  1.00  0.00          HW1
ATOM   4420  HW2 SOL  1233     132.888   7.666   6.640  1.00  0.00          HW2
ATOM   4421  OW  SOL  1234     142.738  11.826   8.790  1.00  0.00          OW 
ATOM   4422  HW1 SOL  1234     143.448  12.536   8.850  1.00  0.00          HW1
ATOM   4423  HW2 SOL  1234     141.858  12.216   9.070  1.00  0.00          HW2
ATOM   4424  OW  SOL  1235     137.618   7.836  15.120  1.00  0.00          OW 
ATOM   4425  HW1 SOL  1235     137.208   7.606  14.240  1.00  0.00          HW1
ATOM   4426  HW2 SOL  1235     137.438   7.096  15.770  1.00  0.00          HW2
ATOM   4427  OW  SOL  1236     145.548  16.606  12.100  1.00  0.00          OW 
ATOM   4428  HW1 SOL  1236     145.788  17.296  11.420  1.00  0.00          HW1
ATOM   4429  HW2 SOL  1236     144.768  16.936  12.640  1.00  0.00          HW2
ATOM   4430  OW  SOL  1237     136.708   7.316  12.470  1.00  0.00          OW 
ATOM   4431  HW1 SOL  1237     137.598   7.776  12.500  1.00  0.00          HW1
ATOM   4432  HW2 SOL  1237     136.498   7.076  11.520  1.00  0.00          HW2
ATOM   4433  OW  SOL  1238     147.638  15.366   5.430  1.00  0.00          OW 
ATOM   4434  HW1 SOL  1238     147.168  15.336   6.320  1.00  0.00          HW1
ATOM   4435  HW2 SOL  1238     147.128  14.816   4.770  1.00  0.00          HW2
ATOM   4436  OW  SOL  1239     134.888  14.006   7.520  1.00  0.00          OW 
ATOM   4437  HW1 SOL  1239     134.688  14.436   8.400  1.00  0.00          HW1
ATOM   4438  HW2 SOL  1239     135.668  13.386   7.610  1.00  0.00          HW2
ATOM   4439  OW  SOL  1240     130.678  18.216   6.500  1.00  0.00          OW 
ATOM   4440  HW1 SOL  1240     131.138  17.376   6.210  1.00  0.00          HW1
ATOM   4441  HW2 SOL  1240     130.118  18.556   5.750  1.00  0.00          HW2
ATOM   4442  OW  SOL  1241     130.858  13.416   3.200  1.00  0.00          OW 
ATOM   4443  HW1 SOL  1241     130.088  13.756   3.740  1.00  0.00          HW1
ATOM   4444  HW2 SOL  1241     130.518  12.906   2.410  1.00  0.00          HW2
ATOM   4445  OW  SOL  1242     131.358  16.326  13.690  1.00  0.00          OW 
ATOM   4446  HW1 SOL  1242     131.618  16.286  14.650  1.00  0.00          HW1
ATOM   4447  HW2 SOL  1242     130.508  15.816  13.550  1.00  0.00          HW2
ATOM   4448  OW  SOL  1243     140.328  17.426  17.290  1.00  0.00          OW 
ATOM   4449  HW1 SOL  1243     141.318  17.306  17.380  1.00  0.00          HW1
ATOM   4450  HW2 SOL  1243     140.088  18.376  17.500  1.00  0.00          HW2
ATOM   4451  OW  SOL  1244     140.868   8.906   6.490  1.00  0.00          OW 
ATOM   4452  HW1 SOL  1244     140.768   8.756   7.480  1.00  0.00          HW1
ATOM   4453  HW2 SOL  1244     140.008   9.266   6.130  1.00  0.00          HW2
ATOM   4454  OW  SOL  1245     138.138  15.166   9.090  1.00  0.00          OW 
ATOM   4455  HW1 SOL  1245     137.878  16.056   8.730  1.00  0.00          HW1
ATOM   4456  HW2 SOL  1245     138.118  14.486   8.360  1.00  0.00          HW2
ATOM   4457  OW  SOL  1246     134.568   2.136  14.850  1.00  0.00          OW 
ATOM   4458  HW1 SOL  1246     135.398   1.846  14.370  1.00  0.00          HW1
ATOM   4459  HW2 SOL  1246     134.078   2.806  14.290  1.00  0.00          HW2
ATOM   4460  OW  SOL  1247     145.068  11.276  18.250  1.00  0.00          OW 
ATOM   4461  HW1 SOL  1247     145.018  11.226  19.250  1.00  0.00          HW1
ATOM   4462  HW2 SOL  1247     145.088  12.236  17.960  1.00  0.00          HW2
ATOM   4463  OW  SOL  1248     131.028   5.256  14.170  1.00  0.00          OW 
ATOM   4464  HW1 SOL  1248     130.568   5.976  13.650  1.00  0.00          HW1
ATOM   4465  HW2 SOL  1248     130.988   5.456  15.150  1.00  0.00          HW2
ATOM   4466  OW  SOL  1249     143.078   8.706  17.930  1.00  0.00          OW 
ATOM   4467  HW1 SOL  1249     143.578   7.846  17.990  1.00  0.00          HW1
ATOM   4468  HW2 SOL  1249     143.728   9.476  17.900  1.00  0.00          HW2
ATOM   4469  OW  SOL  1250     133.218   6.196   5.840  1.00  0.00          OW 
ATOM   4470  HW1 SOL  1250     133.278   5.426   6.480  1.00  0.00          HW1
ATOM   4471  HW2 SOL  1250     132.698   5.936   5.040  1.00  0.00          HW2
ATOM   4472  OW  SOL  1251     135.528  16.666  16.680  1.00  0.00          OW 
ATOM   4473  HW1 SOL  1251     135.478  16.016  17.430  1.00  0.00          HW1
ATOM   4474  HW2 SOL  1251     136.328  17.256  16.810  1.00  0.00          HW2
ATOM   4475  OW  SOL  1252     144.178   3.356   8.050  1.00  0.00          OW 
ATOM   4476  HW1 SOL  1252     143.678   3.366   7.190  1.00  0.00          HW1
ATOM   4477  HW2 SOL  1252     143.548   3.176   8.810  1.00  0.00          HW2
ATOM   4478  OW  SOL  1253     132.058   8.456  11.770  1.00  0.00          OW 
ATOM   4479  HW1 SOL  1253     131.458   7.836  12.270  1.00  0.00          HW1
ATOM   4480  HW2 SOL  1253     132.368   8.016  10.920  1.00  0.00          HW2
ATOM   4481  OW  SOL  1254     141.588  12.166   5.760  1.00  0.00          OW 
ATOM   4482  HW1 SOL  1254     140.788  12.766   5.630  1.00  0.00          HW1
ATOM   4483  HW2 SOL  1254     141.488  11.676   6.620  1.00  0.00          HW2
ATOM   4484  OW  SOL  1255     137.268   4.466  10.210  1.00  0.00          OW 
ATOM   4485  HW1 SOL  1255     136.948   5.406  10.110  1.00  0.00          HW1
ATOM   4486  HW2 SOL  1255     136.508   3.836  10.090  1.00  0.00          HW2
ATOM   4487  OW  SOL  1256     144.208   8.126  12.630  1.00  0.00          OW 
ATOM   4488  HW1 SOL  1256     144.538   8.516  13.490  1.00  0.00          HW1
ATOM   4489  HW2 SOL  1256     144.968   8.056  11.980  1.00  0.00          HW2
ATOM   4490  OW  SOL  1257     134.948  10.386  13.660  1.00  0.00          OW 
ATOM   4491  HW1 SOL  1257     134.708  10.016  12.760  1.00  0.00          HW1
ATOM   4492  HW2 SOL  1257     135.938  10.546  13.700  1.00  0.00          HW2
ATOM   4493  OW  SOL  1258     142.058   8.546   3.190  1.00  0.00          OW 
ATOM   4494  HW1 SOL  1258     142.628   7.896   3.690  1.00  0.00          HW1
ATOM   4495  HW2 SOL  1258     141.898   8.216   2.260  1.00  0.00          HW2
ATOM   4496  OW  SOL  1259     130.348   7.676  18.440  1.00  0.00          OW 
ATOM   4497  HW1 SOL  1259     131.148   7.106  18.650  1.00  0.00          HW1
ATOM   4498  HW2 SOL  1259     129.858   7.276  17.670  1.00  0.00          HW2
ATOM   4499  OW  SOL  1260     143.388  16.316  14.200  1.00  0.00          OW 
ATOM   4500  HW1 SOL  1260     143.838  15.416  14.170  1.00  0.00          HW1
ATOM   4501  HW2 SOL  1260     142.448  16.206  14.530  1.00  0.00          HW2
ATOM   4502  OW  SOL  1261     136.418  11.536   8.070  1.00  0.00          OW 
ATOM   4503  HW1 SOL  1261     136.368  11.906   8.990  1.00  0.00          HW1
ATOM   4504  HW2 SOL  1261     135.698  10.846   7.950  1.00  0.00          HW2
ATOM   4505  OW  SOL  1262     145.708  10.536  10.570  1.00  0.00          OW 
ATOM   4506  HW1 SOL  1262     146.688  10.316  10.640  1.00  0.00          HW1
ATOM   4507  HW2 SOL  1262     145.398  10.366   9.640  1.00  0.00          HW2
ATOM   4508  OW  SOL  1263     147.378  11.956   8.270  1.00  0.00          OW 
ATOM   4509  HW1 SOL  1263     148.048  11.346   8.700  1.00  0.00          HW1
ATOM   4510  HW2 SOL  1263     146.648  12.146   8.920  1.00  0.00          HW2
ATOM   4511  OW  SOL  1264     134.458  15.216   5.110  1.00  0.00          OW 
ATOM   4512  HW1 SOL  1264     134.738  14.786   5.960  1.00  0.00          HW1
ATOM   4513  HW2 SOL  1264     134.708  16.176   5.120  1.00  0.00          HW2
ATOM   4514  OW  SOL  1265     147.598   4.716  18.640  1.00  0.00          OW 
ATOM   4515  HW1 SOL  1265     148.498   4.856  18.220  1.00  0.00          HW1
ATOM   4516  HW2 SOL  1265     146.888   4.736  17.930  1.00  0.00          HW2
ATOM   4517  OW  SOL  1266     144.958   9.956  14.520  1.00  0.00          OW 
ATOM   4518  HW1 SOL  1266     144.148   9.966  15.100  1.00  0.00          HW1
ATOM   4519  HW2 SOL  1266     144.988  10.786  13.970  1.00  0.00          HW2
ATOM   4520  OW  SOL  1267     135.288   2.576   9.810  1.00  0.00          OW 
ATOM   4521  HW1 SOL  1267     135.608   1.816  10.380  1.00  0.00          HW1
ATOM   4522  HW2 SOL  1267     134.368   2.846  10.110  1.00  0.00          HW2
ATOM   4523  OW  SOL  1268     142.538   9.666  11.110  1.00  0.00          OW 
ATOM   4524  HW1 SOL  1268     143.028  10.506  10.900  1.00  0.00          HW1
ATOM   4525  HW2 SOL  1268     143.158   9.016  11.560  1.00  0.00          HW2
ATOM   4526  OW  SOL  1269     130.298  11.676  14.200  1.00  0.00          OW 
ATOM   4527  HW1 SOL  1269     129.818  12.086  13.420  1.00  0.00          HW1
ATOM   4528  HW2 SOL  1269     131.288  11.656  14.010  1.00  0.00          HW2
ATOM   4529  OW  SOL  1270     131.708  16.146   5.420  1.00  0.00          OW 
ATOM   4530  HW1 SOL  1270     130.908  15.536   5.450  1.00  0.00          HW1
ATOM   4531  HW2 SOL  1270     132.518  15.616   5.180  1.00  0.00          HW2
ATOM   4532  OW  SOL  1271     133.218   6.396  17.330  1.00  0.00          OW 
ATOM   4533  HW1 SOL  1271     133.428   7.136  16.680  1.00  0.00          HW1
ATOM   4534  HW2 SOL  1271     133.898   6.396  18.060  1.00  0.00          HW2
ATOM   4535  OW  SOL  1272     144.158   2.216  16.810  1.00  0.00          OW 
ATOM   4536  HW1 SOL  1272     143.448   1.946  17.460  1.00  0.00          HW1
ATOM   4537  HW2 SOL  1272     143.898   1.936  15.880  1.00  0.00          HW2
ATOM   4538  OW  SOL  1273     133.658   8.666  15.310  1.00  0.00          OW 
ATOM   4539  HW1 SOL  1273     134.098   9.306  14.670  1.00  0.00          HW1
ATOM   4540  HW2 SOL  1273     133.158   9.186  16.010  1.00  0.00          HW2
ATOM   4541  OW  SOL  1274     131.268  14.806   9.560  1.00  0.00          OW 
ATOM   4542  HW1 SOL  1274     130.858  15.626   9.170  1.00  0.00          HW1
ATOM   4543  HW2 SOL  1274     131.908  15.066  10.290  1.00  0.00          HW2
ATOM   4544  OW  SOL  1275     140.348  14.876   4.640  1.00  0.00          OW 
ATOM   4545  HW1 SOL  1275     141.268  14.866   4.230  1.00  0.00          HW1
ATOM   4546  HW2 SOL  1275     140.288  15.616   5.310  1.00  0.00          HW2
ATOM   4547  OW  SOL  1276     145.178  11.536   2.250  1.00  0.00          OW 
ATOM   4548  HW1 SOL  1276     145.558  10.696   2.620  1.00  0.00          HW1
ATOM   4549  HW2 SOL  1276     144.298  11.726   2.690  1.00  0.00          HW2
ATOM   4550  OW  SOL  1277     131.118   9.706  16.930  1.00  0.00          OW 
ATOM   4551  HW1 SOL  1277     130.398   9.756  16.240  1.00  0.00          HW1
ATOM   4552  HW2 SOL  1277     130.878   9.016  17.620  1.00  0.00          HW2
ATOM   4553  OW  SOL  1278     135.238   2.426  18.070  1.00  0.00          OW 
ATOM   4554  HW1 SOL  1278     134.688   1.586  18.000  1.00  0.00          HW1
ATOM   4555  HW2 SOL  1278     135.498   2.716  17.150  1.00  0.00          HW2
ATOM   4556  OW  SOL  1279     139.518  17.646  13.170  1.00  0.00          OW 
ATOM   4557  HW1 SOL  1279     139.938  17.006  13.810  1.00  0.00          HW1
ATOM   4558  HW2 SOL  1279     139.138  17.136  12.390  1.00  0.00          HW2
ATOM   4559  OW  SOL  1280     144.448   4.546  11.140  1.00  0.00          OW 
ATOM   4560  HW1 SOL  1280     143.578   4.396  11.610  1.00  0.00          HW1
ATOM   4561  HW2 SOL  1280     144.278   4.806  10.190  1.00  0.00          HW2
ATOM   4562  OW  SOL  1281     137.588   3.496  15.970  1.00  0.00          OW 
ATOM   4563  HW1 SOL  1281     138.578   3.576  16.110  1.00  0.00          HW1
ATOM   4564  HW2 SOL  1281     137.138   4.336  16.280  1.00  0.00          HW2
ATOM   4565  OW  SOL  1282     134.848  15.066  10.180  1.00  0.00          OW 
ATOM   4566  HW1 SOL  1282     134.308  14.856  10.990  1.00  0.00          HW1
ATOM   4567  HW2 SOL  1282     135.758  14.656  10.270  1.00  0.00          HW2
ATOM   4568  OW  SOL  1283     144.838  11.876  12.680  1.00  0.00          OW 
ATOM   4569  HW1 SOL  1283     145.108  11.286  11.930  1.00  0.00          HW1
ATOM   4570  HW2 SOL  1283     144.838  12.826  12.370  1.00  0.00          HW2
ATOM   4571  OW  SOL  1284     138.488   2.926   6.660  1.00  0.00          OW 
ATOM   4572  HW1 SOL  1284     139.398   2.536   6.530  1.00  0.00          HW1
ATOM   4573  HW2 SOL  1284     138.568   3.886   6.900  1.00  0.00          HW2
ATOM   4574  OW  SOL  1285     131.588   4.166   4.180  1.00  0.00          OW 
ATOM   4575  HW1 SOL  1285     130.788   3.936   4.730  1.00  0.00          HW1
ATOM   4576  HW2 SOL  1285     132.418   3.906   4.670  1.00  0.00          HW2
ATOM   4577  OW  SOL  1286     136.868   6.986   7.030  1.00  0.00          OW 
ATOM   4578  HW1 SOL  1286     137.138   7.326   6.130  1.00  0.00          HW1
ATOM   4579  HW2 SOL  1286     137.658   6.606   7.490  1.00  0.00          HW2
ATOM   4580  OW  SOL  1287     143.668  17.446   3.290  1.00  0.00          OW 
ATOM   4581  HW1 SOL  1287     144.528  17.566   3.790  1.00  0.00          HW1
ATOM   4582  HW2 SOL  1287     143.248  16.576   3.560  1.00  0.00          HW2
ATOM   4583  OW  SOL  1288     133.688  13.176   3.400  1.00  0.00          OW 
ATOM   4584  HW1 SOL  1288     133.898  13.916   4.040  1.00  0.00          HW1
ATOM   4585  HW2 SOL  1288     132.798  13.346   2.970  1.00  0.00          HW2
ATOM   4586  OW  SOL  1289     140.208   6.336   4.090  1.00  0.00          OW 
ATOM   4587  HW1 SOL  1289     139.748   7.156   3.750  1.00  0.00          HW1
ATOM   4588  HW2 SOL  1289     141.188   6.526   4.180  1.00  0.00          HW2
ATOM   4589  OW  SOL  1290     145.228  14.686  18.050  1.00  0.00          OW 
ATOM   4590  HW1 SOL  1290     145.348  15.346  17.310  1.00  0.00          HW1
ATOM   4591  HW2 SOL  1290     145.688  15.026  18.880  1.00  0.00          HW2
ATOM   4592  OW  SOL  1291     133.468   4.176  13.280  1.00  0.00          OW 
ATOM   4593  HW1 SOL  1291     133.968   4.946  13.680  1.00  0.00          HW1
ATOM   4594  HW2 SOL  1291     132.518   4.196  13.600  1.00  0.00          HW2
ATOM   4595  OW  SOL  1292     133.668   5.146   2.200  1.00  0.00          OW 
ATOM   4596  HW1 SOL  1292     134.138   5.276   3.070  1.00  0.00          HW1
ATOM   4597  HW2 SOL  1292     133.008   4.406   2.290  1.00  0.00          HW2
ATOM   4598  OW  SOL  1293     136.768  15.706  14.120  1.00  0.00          OW 
ATOM   4599  HW1 SOL  1293     136.458  16.316  14.850  1.00  0.00          HW1
ATOM   4600  HW2 SOL  1293     137.268  16.226  13.430  1.00  0.00          HW2
ATOM   4601  OW  SOL  1294     143.108   5.796   4.070  1.00  0.00          OW 
ATOM   4602  HW1 SOL  1294     142.898   5.356   3.200  1.00  0.00          HW1
ATOM   4603  HW2 SOL  1294     144.078   6.056   4.100  1.00  0.00          HW2
ATOM   4604  OW  SOL  1295     143.588  16.826   6.760  1.00  0.00          OW 
ATOM   4605  HW1 SOL  1295     144.268  17.376   6.290  1.00  0.00          HW1
ATOM   4606  HW2 SOL  1295     143.988  15.946   7.030  1.00  0.00          HW2
ATOM   4607  OW  SOL  1296     136.818  17.106   7.480  1.00  0.00          OW 
ATOM   4608  HW1 SOL  1296     135.898  17.486   7.430  1.00  0.00          HW1
ATOM   4609  HW2 SOL  1296     137.418  17.576   6.830  1.00  0.00          HW2
ATOM   4610  OW  SOL  1297     131.078  10.366   8.480  1.00  0.00          OW 
ATOM   4611  HW1 SOL  1297     131.138  11.216   7.960  1.00  0.00          HW1
ATOM   4612  HW2 SOL  1297     131.398   9.606   7.910  1.00  0.00          HW2
ATOM   4613  OW  SOL  1298     144.608   9.816   8.180  1.00  0.00          OW 
ATOM   4614  HW1 SOL  1298     144.188   9.246   7.480  1.00  0.00          HW1
ATOM   4615  HW2 SOL  1298     143.948  10.506   8.500  1.00  0.00          HW2
ATOM   4616  OW  SOL  1299     133.038  14.566  12.150  1.00  0.00          OW 
ATOM   4617  HW1 SOL  1299     133.168  13.726  12.690  1.00  0.00          HW1
ATOM   4618  HW2 SOL  1299     132.748  15.306  12.750  1.00  0.00          HW2
ATOM   4619  OW  SOL  1300     142.638  11.446   3.090  1.00  0.00          OW 
ATOM   4620  HW1 SOL  1300     142.408  11.816   3.990  1.00  0.00          HW1
ATOM   4621  HW2 SOL  1300     142.338  10.496   3.030  1.00  0.00          HW2
ATOM   4622  OW  SOL  1301     139.938   3.796   3.600  1.00  0.00          OW 
ATOM   4623  HW1 SOL  1301     140.468   3.306   4.280  1.00  0.00          HW1
ATOM   4624  HW2 SOL  1301     140.158   4.776   3.650  1.00  0.00          HW2
ATOM   4625  OW  SOL  1302     142.638   9.946  15.580  1.00  0.00          OW 
ATOM   4626  HW1 SOL  1302     142.528  10.886  15.910  1.00  0.00          HW1
ATOM   4627  HW2 SOL  1302     142.588   9.316  16.350  1.00  0.00          HW2
ATOM   4628  OW  SOL  1303     137.168  12.986  13.140  1.00  0.00          OW 
ATOM   4629  HW1 SOL  1303     137.188  12.226  13.780  1.00  0.00          HW1
ATOM   4630  HW2 SOL  1303     136.688  13.756  13.540  1.00  0.00          HW2
ATOM   4631  OW  SOL  1304     130.748   6.426   7.780  1.00  0.00          OW 
ATOM   4632  HW1 SOL  1304     130.548   6.866   6.900  1.00  0.00          HW1
ATOM   4633  HW2 SOL  1304     131.138   5.516   7.620  1.00  0.00          HW2
ATOM   4634  OW  SOL  1305     139.538   5.876   6.830  1.00  0.00          OW 
ATOM   4635  HW1 SOL  1305     139.678   6.146   5.880  1.00  0.00          HW1
ATOM   4636  HW2 SOL  1305     140.368   6.096   7.360  1.00  0.00          HW2
ATOM   4637  OW  SOL  1306     143.068  18.296   8.820  1.00  0.00          OW 
ATOM   4638  HW1 SOL  1306     143.828  18.736   9.300  1.00  0.00          HW1
ATOM   4639  HW2 SOL  1306     143.418  17.826   8.000  1.00  0.00          HW2
ATOM   4640  OW  SOL  1307     136.348  12.056  10.650  1.00  0.00          OW 
ATOM   4641  HW1 SOL  1307     135.738  11.306  10.880  1.00  0.00          HW1
ATOM   4642  HW2 SOL  1307     136.568  12.576  11.480  1.00  0.00          HW2
ATOM   4643  OW  SOL  1308     133.978  17.696   9.820  1.00  0.00          OW 
ATOM   4644  HW1 SOL  1308     134.318  16.766   9.970  1.00  0.00          HW1
ATOM   4645  HW2 SOL  1308     134.158  17.966   8.870  1.00  0.00          HW2
ATOM   4646  OW  SOL  1309     131.628   4.026  17.890  1.00  0.00          OW 
ATOM   4647  HW1 SOL  1309     131.698   3.186  17.340  1.00  0.00          HW1
ATOM   4648  HW2 SOL  1309     132.248   4.716  17.530  1.00  0.00          HW2
ATOM   4649  OW  SOL  1310     144.678  13.466   8.860  1.00  0.00          OW 
ATOM   4650  HW1 SOL  1310     144.498  13.916   9.740  1.00  0.00          HW1
ATOM   4651  HW2 SOL  1310     145.098  14.116   8.230  1.00  0.00          HW2
ATOM   4652  OW  SOL  1311     132.328  13.116   7.560  1.00  0.00          OW 
ATOM   4653  HW1 SOL  1311     131.878  13.746   8.200  1.00  0.00          HW1
ATOM   4654  HW2 SOL  1311     133.258  13.426   7.390  1.00  0.00          HW2
ATOM   4655  OW  SOL  1312     132.548  11.386   5.550  1.00  0.00          OW 
ATOM   4656  HW1 SOL  1312     132.548  12.026   6.320  1.00  0.00          HW1
ATOM   4657  HW2 SOL  1312     132.828  11.866   4.720  1.00  0.00          HW2
ATOM   4658  OW  SOL  1313     139.648   3.956  11.400  1.00  0.00          OW 
ATOM   4659  HW1 SOL  1313     138.718   4.166  11.090  1.00  0.00          HW1
ATOM   4660  HW2 SOL  1313     139.748   2.966  11.530  1.00  0.00          HW2
ATOM   4661  OW  SOL  1314     140.448   8.706  18.670  1.00  0.00          OW 
ATOM   4662  HW1 SOL  1314     140.028   7.846  18.400  1.00  0.00          HW1
ATOM   4663  HW2 SOL  1314     141.388   8.736  18.330  1.00  0.00          HW2
ATOM   4664  OW  SOL  1315     144.608   6.376  18.500  1.00  0.00          OW 
ATOM   4665  HW1 SOL  1315     145.268   7.116  18.590  1.00  0.00          HW1
ATOM   4666  HW2 SOL  1315     145.048   5.586  18.080  1.00  0.00          HW2
ATOM   4667  OW  SOL  1316     130.968  17.276   3.160  1.00  0.00          OW 
ATOM   4668  HW1 SOL  1316     131.378  16.956   4.020  1.00  0.00          HW1
ATOM   4669  HW2 SOL  1316     130.008  17.006   3.130  1.00  0.00          HW2
ATOM   4670  OW  SOL  1317     141.458  14.516   8.000  1.00  0.00          OW 
ATOM   4671  HW1 SOL  1317     142.048  14.116   7.300  1.00  0.00          HW1
ATOM   4672  HW2 SOL  1317     140.878  15.226   7.590  1.00  0.00          HW2
ATOM   4673  OW  SOL  1318     147.718  15.036  12.650  1.00  0.00          OW 
ATOM   4674  HW1 SOL  1318     147.788  14.146  12.190  1.00  0.00          HW1
ATOM   4675  HW2 SOL  1318     146.778  15.376  12.570  1.00  0.00          HW2
ATOM   4676  OW  SOL  1319     137.518  15.356   2.840  1.00  0.00          OW 
ATOM   4677  HW1 SOL  1319     137.138  14.666   3.460  1.00  0.00          HW1
ATOM   4678  HW2 SOL  1319     138.338  14.996   2.400  1.00  0.00          HW2
ATOM   4679  OW  SOL  1320     142.088   6.336   8.220  1.00  0.00          OW 
ATOM   4680  HW1 SOL  1320     141.788   6.906   8.980  1.00  0.00          HW1
ATOM   4681  HW2 SOL  1320     142.018   5.366   8.480  1.00  0.00          HW2
ATOM   4682  OW  SOL  1321     146.278  13.956   3.470  1.00  0.00          OW 
ATOM   4683  HW1 SOL  1321     145.938  13.066   3.170  1.00  0.00          HW1
ATOM   4684  HW2 SOL  1321     146.538  14.496   2.670  1.00  0.00          HW2
ATOM   4685  OW  SOL  1322     144.298  14.316  11.310  1.00  0.00          OW 
ATOM   4686  HW1 SOL  1322     144.908  15.116  11.350  1.00  0.00          HW1
ATOM   4687  HW2 SOL  1322     143.348  14.626  11.380  1.00  0.00          HW2
ATOM   4688  OW  SOL  1323     141.158   2.066   5.440  1.00  0.00          OW 
ATOM   4689  HW1 SOL  1323     141.378   1.456   6.200  1.00  0.00          HW1
ATOM   4690  HW2 SOL  1323     141.258   1.576   4.580  1.00  0.00          HW2
ATOM   4691  OW  SOL  1324     133.968  17.866  12.490  1.00  0.00          OW 
ATOM   4692  HW1 SOL  1324     133.108  17.556  12.910  1.00  0.00          HW1
ATOM   4693  HW2 SOL  1324     133.928  17.726  11.500  1.00  0.00          HW2
ATOM   4694  OW  SOL  1325     138.538   8.166   2.320  1.00  0.00          OW 
ATOM   4695  HW1 SOL  1325     139.148   8.466   1.590  1.00  0.00          HW1
ATOM   4696  HW2 SOL  1325     138.158   7.276   2.100  1.00  0.00          HW2
ATOM   4697  OW  SOL  1326     133.468   8.006   2.060  1.00  0.00          OW 
ATOM   4698  HW1 SOL  1326     134.308   8.056   1.520  1.00  0.00          HW1
ATOM   4699  HW2 SOL  1326     133.238   7.046   2.240  1.00  0.00          HW2
ATOM   4700  OW  SOL  1327     146.448   7.316   7.940  1.00  0.00          OW 
ATOM   4701  HW1 SOL  1327     145.888   8.126   8.030  1.00  0.00          HW1
ATOM   4702  HW2 SOL  1327     146.968   7.356   7.080  1.00  0.00          HW2
ATOM   4703  OW  SOL  1328     138.208  10.666  14.630  1.00  0.00          OW 
ATOM   4704  HW1 SOL  1328     138.938  10.496  13.960  1.00  0.00          HW1
ATOM   4705  HW2 SOL  1328     137.898   9.796  15.010  1.00  0.00          HW2
ATOM   4706  OW  SOL  1329     134.828   6.426  14.170  1.00  0.00          OW 
ATOM   4707  HW1 SOL  1329     135.498   6.546  13.430  1.00  0.00          HW1
ATOM   4708  HW2 SOL  1329     134.428   7.316  14.400  1.00  0.00          HW2
ATOM   4709  OW  SOL  1330     140.868   8.636   9.290  1.00  0.00          OW 
ATOM   4710  HW1 SOL  1330     140.458   7.896   9.820  1.00  0.00          HW1
ATOM   4711  HW2 SOL  1330     141.508   9.146   9.870  1.00  0.00          HW2
ATOM   4712  OW  SOL  1331     133.748  18.586  16.120  1.00  0.00          OW 
ATOM   4713  HW1 SOL  1331     134.348  17.776  16.140  1.00  0.00          HW1
ATOM   4714  HW2 SOL  1331     134.148  19.276  15.520  1.00  0.00          HW2
ATOM   4715  OW  SOL  1332     147.868   3.426   5.000  1.00  0.00          OW 
ATOM   4716  HW1 SOL  1332     147.818   3.756   5.950  1.00  0.00          HW1
ATOM   4717  HW2 SOL  1332     147.008   3.616   4.540  1.00  0.00          HW2
ATOM   4718  OW  SOL  1333     146.288   6.856  10.940  1.00  0.00          OW 
ATOM   4719  HW1 SOL  1333     146.378   6.956   9.950  1.00  0.00          HW1
ATOM   4720  HW2 SOL  1333     145.888   5.966  11.150  1.00  0.00          HW2
ATOM   4721  OW  SOL  1334     137.448   7.896   4.720  1.00  0.00          OW 
ATOM   4722  HW1 SOL  1334     137.978   7.996   3.880  1.00  0.00          HW1
ATOM   4723  HW2 SOL  1334     137.178   8.796   5.060  1.00  0.00          HW2
ATOM   4724  OW  SOL  1335     142.198  12.576  16.600  1.00  0.00          OW 
ATOM   4725  HW1 SOL  1335     141.408  13.086  16.260  1.00  0.00          HW1
ATOM   4726  HW2 SOL  1335     142.108  12.426  17.580  1.00  0.00          HW2
ATOM   4727  OW  SOL  1336     132.888   6.816   9.710  1.00  0.00          OW 
ATOM   4728  HW1 SOL  1336     132.948   5.886  10.080  1.00  0.00          HW1
ATOM   4729  HW2 SOL  1336     132.298   6.816   8.910  1.00  0.00          HW2
ATOM   4730  OW  SOL  1337     135.988   6.766   9.840  1.00  0.00          OW 
ATOM   4731  HW1 SOL  1337     135.068   7.136   9.910  1.00  0.00          HW1
ATOM   4732  HW2 SOL  1337     136.368   6.966   8.940  1.00  0.00          HW2
ATOM   4733  OW  SOL  1338     143.288   3.576   5.680  1.00  0.00          OW 
ATOM   4734  HW1 SOL  1338     143.158   4.506   5.340  1.00  0.00          HW1
ATOM   4735  HW2 SOL  1338     142.448   3.056   5.550  1.00  0.00          HW2
ATOM   4736  OW  SOL  1339     137.088   3.616   3.670  1.00  0.00          OW 
ATOM   4737  HW1 SOL  1339     137.688   3.646   4.470  1.00  0.00          HW1
ATOM   4738  HW2 SOL  1339     136.338   4.256   3.800  1.00  0.00          HW2
ATOM   4739  OW  SOL  1340     145.468   5.566  14.310  1.00  0.00          OW 
ATOM   4740  HW1 SOL  1340     145.888   4.986  13.610  1.00  0.00          HW1
ATOM   4741  HW2 SOL  1340     145.028   6.356  13.870  1.00  0.00          HW2
ATOM   4742  OW  SOL  1341     138.038  13.166   4.590  1.00  0.00          OW 
ATOM   4743  HW1 SOL  1341     138.768  13.856   4.630  1.00  0.00          HW1
ATOM   4744  HW2 SOL  1341     138.318  12.416   4.000  1.00  0.00          HW2
ATOM   4745  OW  SOL  1342     142.118   4.176  12.300  1.00  0.00          OW 
ATOM   4746  HW1 SOL  1342     141.158   4.186  12.030  1.00  0.00          HW1
ATOM   4747  HW2 SOL  1342     142.238   4.706  13.140  1.00  0.00          HW2
ATOM   4748  OW  SOL  1343     146.288  11.346   5.670  1.00  0.00          OW 
ATOM   4749  HW1 SOL  1343     147.188  11.186   5.270  1.00  0.00          HW1
ATOM   4750  HW2 SOL  1343     146.368  11.396   6.660  1.00  0.00          HW2
ATOM   4751  OW  SOL  1344     140.318  12.766   9.730  1.00  0.00          OW 
ATOM   4752  HW1 SOL  1344     139.398  12.486   9.440  1.00  0.00          HW1
ATOM   4753  HW2 SOL  1344     140.628  13.536   9.170  1.00  0.00          HW2
ATOM   4754  OW  SOL  1345     135.348  17.876   4.760  1.00  0.00          OW 
ATOM   4755  HW1 SOL  1345     134.778  18.396   4.130  1.00  0.00          HW1
ATOM   4756  HW2 SOL  1345     136.308  17.996   4.520  1.00  0.00          HW2
ATOM   4757  OW  SOL  1346     140.288  10.976  12.580  1.00  0.00          OW 
ATOM   4758  HW1 SOL  1346     140.118  11.806  12.040  1.00  0.00          HW1
ATOM   4759  HW2 SOL  1346     141.188  10.606  12.360  1.00  0.00          HW2
ATOM   4760  OW  SOL  1347     132.778   4.046  10.590  1.00  0.00          OW 
ATOM   4761  HW1 SOL  1347     131.788   3.936  10.610  1.00  0.00          HW1
ATOM   4762  HW2 SOL  1347     133.118   4.196  11.520  1.00  0.00          HW2
ATOM   4763  OW  SOL  1348     145.698  17.736   5.090  1.00  0.00          OW 
ATOM   4764  HW1 SOL  1348     146.258  18.546   4.920  1.00  0.00          HW1
ATOM   4765  HW2 SOL  1348     146.288  16.936   5.120  1.00  0.00          HW2
ATOM   4766  OW  SOL  1349     146.728  14.966   7.860  1.00  0.00          OW 
ATOM   4767  HW1 SOL  1349     146.918  15.616   8.600  1.00  0.00          HW1
ATOM   4768  HW2 SOL  1349     147.328  14.166   7.950  1.00  0.00          HW2
ATOM   4769  OW  SOL  1350     135.448   2.896   7.110  1.00  0.00          OW 
ATOM   4770  HW1 SOL  1350     135.358   2.796   8.100  1.00  0.00          HW1
ATOM   4771  HW2 SOL  1350     136.408   2.826   6.850  1.00  0.00          HW2
ATOM   4772  OW  SOL  1351     143.468   8.106   6.380  1.00  0.00          OW 
ATOM   4773  HW1 SOL  1351     142.558   8.516   6.360  1.00  0.00          HW1
ATOM   4774  HW2 SOL  1351     143.398   7.166   6.700  1.00  0.00          HW2
ATOM   4775  OW  SOL  1352     137.688  18.146   3.320  1.00  0.00          OW 
ATOM   4776  HW1 SOL  1352     137.418  17.256   2.950  1.00  0.00          HW1
ATOM   4777  HW2 SOL  1352     137.698  18.826   2.590  1.00  0.00          HW2
ATOM   4778  OW  SOL  1353     133.198  12.566  13.890  1.00  0.00          OW 
ATOM   4779  HW1 SOL  1353     133.848  11.826  13.780  1.00  0.00          HW1
ATOM   4780  HW2 SOL  1353     133.398  13.066  14.730  1.00  0.00          HW2
ATOM   4781  OW  SOL  1354     145.508  16.766  15.920  1.00  0.00          OW 
ATOM   4782  HW1 SOL  1354     146.008  17.616  15.730  1.00  0.00          HW1
ATOM   4783  HW2 SOL  1354     144.628  16.786  15.440  1.00  0.00          HW2
ATOM   4784  OW  SOL  1355     138.718  12.736   7.200  1.00  0.00          OW 
ATOM   4785  HW1 SOL  1355     138.548  13.046   6.260  1.00  0.00          HW1
ATOM   4786  HW2 SOL  1355     137.878  12.366   7.580  1.00  0.00          HW2
ATOM   4787  OW  SOL  1356     135.028   9.206   7.980  1.00  0.00          OW 
ATOM   4788  HW1 SOL  1356     134.068   9.096   7.710  1.00  0.00          HW1
ATOM   4789  HW2 SOL  1356     135.588   8.536   7.500  1.00  0.00          HW2
ATOM   4790  OW  SOL  1357     139.558   6.386  17.910  1.00  0.00          OW 
ATOM   4791  HW1 SOL  1357     138.848   6.266  17.210  1.00  0.00          HW1
ATOM   4792  HW2 SOL  1357     139.568   5.596  18.510  1.00  0.00          HW2
ATOM   4793  OW  SOL  1358     141.778   3.836   9.220  1.00  0.00          OW 
ATOM   4794  HW1 SOL  1358     141.128   3.106   9.010  1.00  0.00          HW1
ATOM   4795  HW2 SOL  1358     141.818   3.976  10.200  1.00  0.00          HW2
ATOM   4796  OW  SOL  1359     140.358   3.096  15.930  1.00  0.00          OW 
ATOM   4797  HW1 SOL  1359     140.348   2.626  16.810  1.00  0.00          HW1
ATOM   4798  HW2 SOL  1359     141.178   2.816  15.420  1.00  0.00          HW2
ATOM   4799  OW  SOL  1360     146.288   4.606   7.020  1.00  0.00          OW 
ATOM   4800  HW1 SOL  1360     145.508   4.106   7.400  1.00  0.00          HW1
ATOM   4801  HW2 SOL  1360     146.258   5.556   7.330  1.00  0.00          HW2
ATOM   4802  OW  SOL  1361     139.188  11.236   3.050  1.00  0.00          OW 
ATOM   4803  HW1 SOL  1361     139.148  10.336   3.490  1.00  0.00          HW1
ATOM   4804  HW2 SOL  1361     139.218  11.126   2.060  1.00  0.00          HW2
ATOM   4805  OW  SOL  1362     143.848  13.556  14.600  1.00  0.00          OW 
ATOM   4806  HW1 SOL  1362     144.148  12.836  13.980  1.00  0.00          HW1
ATOM   4807  HW2 SOL  1362     143.458  13.156  15.430  1.00  0.00          HW2
ATOM   4808  OW  SOL  1363     142.738  14.786   3.580  1.00  0.00          OW 
ATOM   4809  HW1 SOL  1363     143.118  14.196   4.300  1.00  0.00          HW1
ATOM   4810  HW2 SOL  1363     143.138  14.526   2.700  1.00  0.00          HW2
ATOM   4811  OW  SOL  1364     147.688   6.556  16.270  1.00  0.00          OW 
ATOM   4812  HW1 SOL  1364     148.008   6.656  15.330  1.00  0.00          HW1
ATOM   4813  HW2 SOL  1364     146.898   5.936  16.290  1.00  0.00          HW2
ATOM   4814  OW  SOL  1365     130.958   9.656   2.320  1.00  0.00          OW 
ATOM   4815  HW1 SOL  1365     130.328   8.936   2.010  1.00  0.00          HW1
ATOM   4816  HW2 SOL  1365     131.888   9.296   2.320  1.00  0.00          HW2
ATOM   4817  OW  SOL  1366     147.268   3.996  12.410  1.00  0.00          OW 
ATOM   4818  HW1 SOL  1366     146.808   3.126  12.580  1.00  0.00          HW1
ATOM   4819  HW2 SOL  1366     148.178   3.966  12.820  1.00  0.00          HW2
ATOM   4820  OW  SOL  1367     145.748   6.366   3.620  1.00  0.00          OW 
ATOM   4821  HW1 SOL  1367     145.698   7.186   4.190  1.00  0.00          HW1
ATOM   4822  HW2 SOL  1367     146.638   6.336   3.170  1.00  0.00          HW2
ATOM   4823  OW  SOL  1368     134.468   9.836  11.080  1.00  0.00          OW 
ATOM   4824  HW1 SOL  1368     134.818   9.426  10.240  1.00  0.00          HW1
ATOM   4825  HW2 SOL  1368     133.568   9.456  11.280  1.00  0.00          HW2
ATOM   4826  OW  SOL  1369     133.948  13.846  16.310  1.00  0.00          OW 
ATOM   4827  HW1 SOL  1369     133.358  14.646  16.350  1.00  0.00          HW1
ATOM   4828  HW2 SOL  1369     134.098  13.496  17.240  1.00  0.00          HW2
ATOM   4829  OW  SOL  1370     136.878  11.526  18.220  1.00  0.00          OW 
ATOM   4830  HW1 SOL  1370     136.038  11.516  18.760  1.00  0.00          HW1
ATOM   4831  HW2 SOL  1370     136.898  12.356  17.660  1.00  0.00          HW2
ATOM   4832  OW  SOL  1371      11.524  34.217  10.530  1.00  0.00          OW 
ATOM   4833  HW1 SOL  1371      10.594  34.197  10.900  1.00  0.00          HW1
ATOM   4834  HW2 SOL  1371      11.534  33.827   9.610  1.00  0.00          HW2
ATOM   4835  OW  SOL  1372       9.414  31.617  15.870  1.00  0.00          OW 
ATOM   4836  HW1 SOL  1372       8.594  32.047  16.260  1.00  0.00          HW1
ATOM   4837  HW2 SOL  1372       9.134  30.887  15.240  1.00  0.00          HW2
ATOM   4838  OW  SOL  1373      14.914  22.067   2.430  1.00  0.00          OW 
ATOM   4839  HW1 SOL  1373      13.984  21.997   2.060  1.00  0.00          HW1
ATOM   4840  HW2 SOL  1373      15.024  22.957   2.870  1.00  0.00          HW2
ATOM   4841  OW  SOL  1374       6.154  24.427  16.430  1.00  0.00          OW 
ATOM   4842  HW1 SOL  1374       5.584  24.267  17.240  1.00  0.00          HW1
ATOM   4843  HW2 SOL  1374       5.564  24.527  15.630  1.00  0.00          HW2
ATOM   4844  OW  SOL  1375       8.034  34.117  17.960  1.00  0.00          OW 
ATOM   4845  HW1 SOL  1375       8.364  35.057  17.960  1.00  0.00          HW1
ATOM   4846  HW2 SOL  1375       8.544  33.577  18.620  1.00  0.00          HW2
ATOM   4847  OW  SOL  1376       8.154  34.007  11.710  1.00  0.00          OW 
ATOM   4848  HW1 SOL  1376       8.034  33.877  10.720  1.00  0.00          HW1
ATOM   4849  HW2 SOL  1376       7.854  33.197  12.200  1.00  0.00          HW2
ATOM   4850  OW  SOL  1377      17.724  35.917   9.010  1.00  0.00          OW 
ATOM   4851  HW1 SOL  1377      17.684  36.677   9.660  1.00  0.00          HW1
ATOM   4852  HW2 SOL  1377      17.944  36.277   8.100  1.00  0.00          HW2
ATOM   4853  OW  SOL  1378      16.074  19.437  16.050  1.00  0.00          OW 
ATOM   4854  HW1 SOL  1378      16.764  19.277  16.750  1.00  0.00          HW1
ATOM   4855  HW2 SOL  1378      15.344  20.007  16.430  1.00  0.00          HW2
ATOM   4856  OW  SOL  1379      16.084  20.927   8.810  1.00  0.00          OW 
ATOM   4857  HW1 SOL  1379      16.684  21.717   8.950  1.00  0.00          HW1
ATOM   4858  HW2 SOL  1379      15.224  21.237   8.400  1.00  0.00          HW2
ATOM   4859  OW  SOL  1380       5.204  24.367   4.170  1.00  0.00          OW 
ATOM   4860  HW1 SOL  1380       5.444  25.307   4.430  1.00  0.00          HW1
ATOM   4861  HW2 SOL  1380       5.044  23.827   4.990  1.00  0.00          HW2
ATOM   4862  OW  SOL  1381      13.604  31.857   5.770  1.00  0.00          OW 
ATOM   4863  HW1 SOL  1381      14.424  31.297   5.860  1.00  0.00          HW1
ATOM   4864  HW2 SOL  1381      12.794  31.277   5.810  1.00  0.00          HW2
ATOM   4865  OW  SOL  1382       6.634  32.407  16.770  1.00  0.00          OW 
ATOM   4866  HW1 SOL  1382       5.894  32.867  16.270  1.00  0.00          HW1
ATOM   4867  HW2 SOL  1382       7.144  33.087  17.300  1.00  0.00          HW2
ATOM   4868  OW  SOL  1383      11.534  26.447  14.230  1.00  0.00          OW 
ATOM   4869  HW1 SOL  1383      11.874  27.217  14.770  1.00  0.00          HW1
ATOM   4870  HW2 SOL  1383      11.974  26.447  13.330  1.00  0.00          HW2
ATOM   4871  OW  SOL  1384      11.524  23.657  14.780  1.00  0.00          OW 
ATOM   4872  HW1 SOL  1384      11.264  24.617  14.780  1.00  0.00          HW1
ATOM   4873  HW2 SOL  1384      10.814  23.117  15.230  1.00  0.00          HW2
ATOM   4874  OW  SOL  1385      11.624  20.227  18.260  1.00  0.00          OW 
ATOM   4875  HW1 SOL  1385      11.764  19.387  18.780  1.00  0.00          HW1
ATOM   4876  HW2 SOL  1385      11.074  20.867  18.810  1.00  0.00          HW2
ATOM   4877  OW  SOL  1386      15.424  27.177   5.170  1.00  0.00          OW 
ATOM   4878  HW1 SOL  1386      14.504  27.007   5.520  1.00  0.00          HW1
ATOM   4879  HW2 SOL  1386      15.704  28.097   5.430  1.00  0.00          HW2
ATOM   4880  OW  SOL  1387      15.284  18.957  10.630  1.00  0.00          OW 
ATOM   4881  HW1 SOL  1387      15.354  19.797  10.090  1.00  0.00          HW1
ATOM   4882  HW2 SOL  1387      15.744  19.087  11.510  1.00  0.00          HW2
ATOM   4883  OW  SOL  1388       6.544  29.077   5.580  1.00  0.00          OW 
ATOM   4884  HW1 SOL  1388       6.364  29.747   4.860  1.00  0.00          HW1
ATOM   4885  HW2 SOL  1388       6.514  29.537   6.470  1.00  0.00          HW2
ATOM   4886  OW  SOL  1389      10.444  34.367  15.030  1.00  0.00          OW 
ATOM   4887  HW1 SOL  1389       9.994  33.487  15.200  1.00  0.00          HW1
ATOM   4888  HW2 SOL  1389      10.434  34.907  15.870  1.00  0.00          HW2
ATOM   4889  OW  SOL  1390       9.024  26.987  12.990  1.00  0.00          OW 
ATOM   4890  HW1 SOL  1390       9.564  26.697  13.790  1.00  0.00          HW1
ATOM   4891  HW2 SOL  1390       9.324  27.887  12.700  1.00  0.00          HW2
ATOM   4892  OW  SOL  1391       9.494  25.277  10.570  1.00  0.00          OW 
ATOM   4893  HW1 SOL  1391       9.304  24.317  10.780  1.00  0.00          HW1
ATOM   4894  HW2 SOL  1391       9.164  25.857  11.320  1.00  0.00          HW2
ATOM   4895  OW  SOL  1392       7.494  37.157  15.520  1.00  0.00          OW 
ATOM   4896  HW1 SOL  1392       8.444  36.867  15.600  1.00  0.00          HW1
ATOM   4897  HW2 SOL  1392       7.414  37.807  14.770  1.00  0.00          HW2
ATOM   4898  OW  SOL  1393       7.014  20.397  13.720  1.00  0.00          OW 
ATOM   4899  HW1 SOL  1393       7.874  20.417  13.200  1.00  0.00          HW1
ATOM   4900  HW2 SOL  1393       7.154  20.867  14.600  1.00  0.00          HW2
ATOM   4901  OW  SOL  1394      10.354  35.307   6.750  1.00  0.00          OW 
ATOM   4902  HW1 SOL  1394      11.234  35.177   7.200  1.00  0.00          HW1
ATOM   4903  HW2 SOL  1394      10.224  36.277   6.530  1.00  0.00          HW2
ATOM   4904  OW  SOL  1395      15.354  22.967  16.660  1.00  0.00          OW 
ATOM   4905  HW1 SOL  1395      14.864  22.097  16.750  1.00  0.00          HW1
ATOM   4906  HW2 SOL  1395      15.124  23.397  15.790  1.00  0.00          HW2
ATOM   4907  OW  SOL  1396       3.534  21.597   5.010  1.00  0.00          OW 
ATOM   4908  HW1 SOL  1396       3.904  20.867   4.430  1.00  0.00          HW1
ATOM   4909  HW2 SOL  1396       4.054  21.647   5.860  1.00  0.00          HW2
ATOM   4910  OW  SOL  1397      17.314  27.977  14.420  1.00  0.00          OW 
ATOM   4911  HW1 SOL  1397      17.714  28.887  14.330  1.00  0.00          HW1
ATOM   4912  HW2 SOL  1397      16.314  28.057  14.480  1.00  0.00          HW2
ATOM   4913  OW  SOL  1398      11.194  19.077   3.420  1.00  0.00          OW 
ATOM   4914  HW1 SOL  1398      12.084  18.627   3.280  1.00  0.00          HW1
ATOM   4915  HW2 SOL  1398      10.464  18.427   3.230  1.00  0.00          HW2
ATOM   4916  OW  SOL  1399       5.854  19.307  11.300  1.00  0.00          OW 
ATOM   4917  HW1 SOL  1399       5.224  18.547  11.430  1.00  0.00          HW1
ATOM   4918  HW2 SOL  1399       6.334  19.487  12.160  1.00  0.00          HW2
ATOM   4919  OW  SOL  1400       2.474  27.237   6.940  1.00  0.00          OW 
ATOM   4920  HW1 SOL  1400       2.714  27.837   6.180  1.00  0.00          HW1
ATOM   4921  HW2 SOL  1400       2.544  26.287   6.640  1.00  0.00          HW2
ATOM   4922  OW  SOL  1401      12.394  30.447   8.790  1.00  0.00          OW 
ATOM   4923  HW1 SOL  1401      13.104  31.157   8.850  1.00  0.00          HW1
ATOM   4924  HW2 SOL  1401      11.514  30.837   9.070  1.00  0.00          HW2
ATOM   4925  OW  SOL  1402       7.274  26.457  15.120  1.00  0.00          OW 
ATOM   4926  HW1 SOL  1402       6.864  26.227  14.240  1.00  0.00          HW1
ATOM   4927  HW2 SOL  1402       7.094  25.717  15.770  1.00  0.00          HW2
ATOM   4928  OW  SOL  1403      15.204  35.227  12.100  1.00  0.00          OW 
ATOM   4929  HW1 SOL  1403      15.444  35.917  11.420  1.00  0.00          HW1
ATOM   4930  HW2 SOL  1403      14.424  35.557  12.640  1.00  0.00          HW2
ATOM   4931  OW  SOL  1404       6.364  25.937  12.470  1.00  0.00          OW 
ATOM   4932  HW1 SOL  1404       7.254  26.397  12.500  1.00  0.00          HW1
ATOM   4933  HW2 SOL  1404       6.154  25.697  11.520  1.00  0.00          HW2
ATOM   4934  OW  SOL  1405      17.294  33.987   5.430  1.00  0.00          OW 
ATOM   4935  HW1 SOL  1405      16.824  33.957   6.320  1.00  0.00          HW1
ATOM   4936  HW2 SOL  1405      16.784  33.437   4.770  1.00  0.00          HW2
ATOM   4937  OW  SOL  1406       4.544  32.627   7.520  1.00  0.00          OW 
ATOM   4938  HW1 SOL  1406       4.344  33.057   8.400  1.00  0.00          HW1
ATOM   4939  HW2 SOL  1406       5.324  32.007   7.610  1.00  0.00          HW2
ATOM   4940  OW  SOL  1407       9.984  36.047  17.290  1.00  0.00          OW 
ATOM   4941  HW1 SOL  1407      10.974  35.927  17.380  1.00  0.00          HW1
ATOM   4942  HW2 SOL  1407       9.744  36.997  17.500  1.00  0.00          HW2
ATOM   4943  OW  SOL  1408      10.524  27.527   6.490  1.00  0.00          OW 
ATOM   4944  HW1 SOL  1408      10.424  27.377   7.480  1.00  0.00          HW1
ATOM   4945  HW2 SOL  1408       9.664  27.887   6.130  1.00  0.00          HW2
ATOM   4946  OW  SOL  1409      17.874  31.417  11.350  1.00  0.00          OW 
ATOM   4947  HW1 SOL  1409      18.464  32.047  10.860  1.00  0.00          HW1
ATOM   4948  HW2 SOL  1409      18.064  30.477  11.060  1.00  0.00          HW2
ATOM   4949  OW  SOL  1410       7.794  33.787   9.090  1.00  0.00          OW 
ATOM   4950  HW1 SOL  1410       7.534  34.677   8.730  1.00  0.00          HW1
ATOM   4951  HW2 SOL  1410       7.774  33.107   8.360  1.00  0.00          HW2
ATOM   4952  OW  SOL  1411       4.224  20.757  14.850  1.00  0.00          OW 
ATOM   4953  HW1 SOL  1411       5.054  20.467  14.370  1.00  0.00          HW1
ATOM   4954  HW2 SOL  1411       3.734  21.427  14.290  1.00  0.00          HW2
ATOM   4955  OW  SOL  1412      14.724  29.897  18.250  1.00  0.00          OW 
ATOM   4956  HW1 SOL  1412      14.674  29.847  19.250  1.00  0.00          HW1
ATOM   4957  HW2 SOL  1412      14.744  30.857  17.960  1.00  0.00          HW2
ATOM   4958  OW  SOL  1413      12.734  27.327  17.930  1.00  0.00          OW 
ATOM   4959  HW1 SOL  1413      13.234  26.467  17.990  1.00  0.00          HW1
ATOM   4960  HW2 SOL  1413      13.384  28.097  17.900  1.00  0.00          HW2
ATOM   4961  OW  SOL  1414       8.554  19.977  18.130  1.00  0.00          OW 
ATOM   4962  HW1 SOL  1414       7.934  19.827  17.370  1.00  0.00          HW1
ATOM   4963  HW2 SOL  1414       8.034  20.087  18.980  1.00  0.00          HW2
ATOM   4964  OW  SOL  1415       2.874  24.817   5.840  1.00  0.00          OW 
ATOM   4965  HW1 SOL  1415       2.934  24.047   6.480  1.00  0.00          HW1
ATOM   4966  HW2 SOL  1415       2.354  24.557   5.040  1.00  0.00          HW2
ATOM   4967  OW  SOL  1416      12.434  18.747  11.820  1.00  0.00          OW 
ATOM   4968  HW1 SOL  1416      13.254  19.137  11.400  1.00  0.00          HW1
ATOM   4969  HW2 SOL  1416      12.164  17.927  11.330  1.00  0.00          HW2
ATOM   4970  OW  SOL  1417       5.184  35.287  16.680  1.00  0.00          OW 
ATOM   4971  HW1 SOL  1417       5.134  34.637  17.430  1.00  0.00          HW1
ATOM   4972  HW2 SOL  1417       5.984  35.877  16.810  1.00  0.00          HW2
ATOM   4973  OW  SOL  1418      13.834  21.977   8.050  1.00  0.00          OW 
ATOM   4974  HW1 SOL  1418      13.334  21.987   7.190  1.00  0.00          HW1
ATOM   4975  HW2 SOL  1418      13.204  21.797   8.810  1.00  0.00          HW2
ATOM   4976  OW  SOL  1419      11.244  30.787   5.760  1.00  0.00          OW 
ATOM   4977  HW1 SOL  1419      10.444  31.387   5.630  1.00  0.00          HW1
ATOM   4978  HW2 SOL  1419      11.144  30.297   6.620  1.00  0.00          HW2
ATOM   4979  OW  SOL  1420       6.924  23.087  10.210  1.00  0.00          OW 
ATOM   4980  HW1 SOL  1420       6.604  24.027  10.110  1.00  0.00          HW1
ATOM   4981  HW2 SOL  1420       6.164  22.457  10.090  1.00  0.00          HW2
ATOM   4982  OW  SOL  1421      13.864  26.747  12.630  1.00  0.00          OW 
ATOM   4983  HW1 SOL  1421      14.194  27.137  13.490  1.00  0.00          HW1
ATOM   4984  HW2 SOL  1421      14.624  26.677  11.980  1.00  0.00          HW2
ATOM   4985  OW  SOL  1422       4.604  29.007  13.660  1.00  0.00          OW 
ATOM   4986  HW1 SOL  1422       4.364  28.637  12.760  1.00  0.00          HW1
ATOM   4987  HW2 SOL  1422       5.594  29.167  13.700  1.00  0.00          HW2
ATOM   4988  OW  SOL  1423      11.714  27.167   3.190  1.00  0.00          OW 
ATOM   4989  HW1 SOL  1423      12.284  26.517   3.690  1.00  0.00          HW1
ATOM   4990  HW2 SOL  1423      11.554  26.837   2.260  1.00  0.00          HW2
ATOM   4991  OW  SOL  1424      13.044  34.937  14.200  1.00  0.00          OW 
ATOM   4992  HW1 SOL  1424      13.494  34.037  14.170  1.00  0.00          HW1
ATOM   4993  HW2 SOL  1424      12.104  34.827  14.530  1.00  0.00          HW2
ATOM   4994  OW  SOL  1425       6.074  30.157   8.070  1.00  0.00          OW 
ATOM   4995  HW1 SOL  1425       6.024  30.527   8.990  1.00  0.00          HW1
ATOM   4996  HW2 SOL  1425       5.354  29.467   7.950  1.00  0.00          HW2
ATOM   4997  OW  SOL  1426      15.364  29.157  10.570  1.00  0.00          OW 
ATOM   4998  HW1 SOL  1426      16.344  28.937  10.640  1.00  0.00          HW1
[truncated: 24,462,325 more chars]
