# Supplementary material for: Effect of Charge Distribution Along Anionic Polyacrylamide Chains on Quartz Adsorption: A Molecular Dynamics Study
Source: Polymers (Basel). 2026 Feb 5;18(3):414. doi: 10.3390/polym18030414 (PMC12899174; doi:10.3390/polym18030414)
Supplement: Supplementary file 1 [file polymers-18-00414-s001.zip › System S1/212_1PAM0250_0000_20/t_mol_gaff_PAM80b20d.itp]

[ moleculetype ]
; Name   nrexcl
PAM    3
[ atoms ]
;  nr  type      resnr  resid  atom  cgnr  charge    mass
    1  hc       1    PAM    H      1   -0.000911    1.0080 
    2  c3       1    PAM    C      1   -0.108911   12.0110 
    3  hc       1    PAM    H      1   -0.000911    1.0080 
    4  hc       1    PAM    H      1   -0.000911    1.0080 
    5  c3       1    PAM    C      1   +0.145389   12.0110 
    6  hc       1    PAM    H      1   -0.071111    1.0080 
    7  c2       1    PAM    C      1   +0.651789   12.0110 
    8  o2       1    PAM    O      1   -0.797611   15.9994 
    9  o2       1    PAM    O      1   -0.816811   15.9994 
   10  c3       1    PAM    C      2   -0.050163   12.0110 
   11  hc       1    PAM    H      2   -0.017063    1.0080 
   12  hc       1    PAM    H      2   -0.017063    1.0080 
   13  c3       1    PAM    C      2   +0.023538   12.0110 
   14  hc       1    PAM    H      2   +0.018438    1.0080 
   15  c2       1    PAM    C      2   +0.528338   12.0110 
   16  o2       1    PAM    O      2   -0.716863   15.9994 
   17  o2       1    PAM    O      2   -0.769163   15.9994 
   18  c3       1    PAM    C      3   -0.050163   12.0110 
   19  hc       1    PAM    H      3   -0.017063    1.0080 
   20  hc       1    PAM    H      3   -0.017063    1.0080 
   21  c3       1    PAM    C      3   +0.023538   12.0110 
   22  hc       1    PAM    H      3   +0.018438    1.0080 
   23  c2       1    PAM    C      3   +0.528338   12.0110 
   24  o2       1    PAM    O      3   -0.716863   15.9994 
   25  o2       1    PAM    O      3   -0.769163   15.9994 
   26  c3       1    PAM    C      4   -0.050163   12.0110 
   27  hc       1    PAM    H      4   -0.017063    1.0080 
   28  hc       1    PAM    H      4   -0.017063    1.0080 
   29  c3       1    PAM    C      4   +0.023538   12.0110 
   30  hc       1    PAM    H      4   +0.018438    1.0080 
   31  c2       1    PAM    C      4   +0.528338   12.0110 
   32  o2       1    PAM    O      4   -0.716863   15.9994 
   33  o2       1    PAM    O      4   -0.769163   15.9994 
   34  c3       1    PAM    C      5   -0.050163   12.0110 
   35  hc       1    PAM    H      5   -0.017063    1.0080 
   36  hc       1    PAM    H      5   -0.017063    1.0080 
   37  c3       1    PAM    C      5   +0.023538   12.0110 
   38  hc       1    PAM    H      5   +0.018438    1.0080 
   39  c2       1    PAM    C      5   +0.528338   12.0110 
   40  o2       1    PAM    O      5   -0.716863   15.9994 
   41  o2       1    PAM    O      5   -0.769163   15.9994 
   42  c3       1    PAM    C      6   -0.050163   12.0110 
   43  hc       1    PAM    H      6   -0.017063    1.0080 
   44  hc       1    PAM    H      6   -0.017063    1.0080 
   45  c3       1    PAM    C      6   +0.023538   12.0110 
   46  hc       1    PAM    H      6   +0.018438    1.0080 
   47  c2       1    PAM    C      6   +0.528338   12.0110 
   48  o2       1    PAM    O      6   -0.716863   15.9994 
   49  o2       1    PAM    O      6   -0.769163   15.9994 
   50  c3       1    PAM    C      7   -0.050163   12.0110 
   51  hc       1    PAM    H      7   -0.017063    1.0080 
   52  hc       1    PAM    H      7   -0.017063    1.0080 
   53  c3       1    PAM    C      7   +0.023538   12.0110 
   54  hc       1    PAM    H      7   +0.018438    1.0080 
   55  c2       1    PAM    C      7   +0.528338   12.0110 
   56  o2       1    PAM    O      7   -0.716863   15.9994 
   57  o2       1    PAM    O      7   -0.769163   15.9994 
   58  c3       1    PAM    C      8   -0.050163   12.0110 
   59  hc       1    PAM    H      8   -0.017063    1.0080 
   60  hc       1    PAM    H      8   -0.017063    1.0080 
   61  c3       1    PAM    C      8   +0.023538   12.0110 
   62  hc       1    PAM    H      8   +0.018438    1.0080 
   63  c2       1    PAM    C      8   +0.528338   12.0110 
   64  o2       1    PAM    O      8   -0.716863   15.9994 
   65  o2       1    PAM    O      8   -0.769163   15.9994 
   66  c3       1    PAM    C      9   -0.050163   12.0110 
   67  hc       1    PAM    H      9   -0.017063    1.0080 
   68  hc       1    PAM    H      9   -0.017063    1.0080 
   69  c3       1    PAM    C      9   +0.023538   12.0110 
   70  hc       1    PAM    H      9   +0.018438    1.0080 
   71  c2       1    PAM    C      9   +0.528338   12.0110 
   72  o2       1    PAM    O      9   -0.716863   15.9994 
   73  o2       1    PAM    O      9   -0.769163   15.9994 
   74  c3       1    PAM    C     10   -0.050163   12.0110 
   75  hc       1    PAM    H     10   -0.017063    1.0080 
   76  hc       1    PAM    H     10   -0.017063    1.0080 
   77  c3       1    PAM    C     10   +0.023538   12.0110 
   78  hc       1    PAM    H     10   +0.018438    1.0080 
   79  c2       1    PAM    C     10   +0.528338   12.0110 
   80  o2       1    PAM    O     10   -0.716863   15.9994 
   81  o2       1    PAM    O     10   -0.769163   15.9994 
   82  c3       1    PAM    C     11   -0.050163   12.0110 
   83  hc       1    PAM    H     11   -0.017063    1.0080 
   84  hc       1    PAM    H     11   -0.017063    1.0080 
   85  c3       1    PAM    C     11   +0.023538   12.0110 
   86  hc       1    PAM    H     11   +0.018438    1.0080 
   87  c2       1    PAM    C     11   +0.528338   12.0110 
   88  o2       1    PAM    O     11   -0.716863   15.9994 
   89  o2       1    PAM    O     11   -0.769163   15.9994 
   90  c3       1    PAM    C     12   -0.050163   12.0110 
   91  hc       1    PAM    H     12   -0.017063    1.0080 
   92  hc       1    PAM    H     12   -0.017063    1.0080 
   93  c3       1    PAM    C     12   +0.023538   12.0110 
   94  hc       1    PAM    H     12   +0.018438    1.0080 
   95  c2       1    PAM    C     12   +0.528338   12.0110 
   96  o2       1    PAM    O     12   -0.716863   15.9994 
   97  o2       1    PAM    O     12   -0.769163   15.9994 
   98  c3       1    PAM    C     13   -0.050163   12.0110 
   99  hc       1    PAM    H     13   -0.017063    1.0080 
  100  hc       1    PAM    H     13   -0.017063    1.0080 
  101  c3       1    PAM    C     13   +0.023538   12.0110 
  102  hc       1    PAM    H     13   +0.018438    1.0080 
  103  c2       1    PAM    C     13   +0.528338   12.0110 
  104  o2       1    PAM    O     13   -0.716863   15.9994 
  105  o2       1    PAM    O     13   -0.769163   15.9994 
  106  c3       1    PAM    C     14   -0.050163   12.0110 
  107  hc       1    PAM    H     14   -0.017063    1.0080 
  108  hc       1    PAM    H     14   -0.017063    1.0080 
  109  c3       1    PAM    C     14   +0.023538   12.0110 
  110  hc       1    PAM    H     14   +0.018438    1.0080 
  111  c2       1    PAM    C     14   +0.528338   12.0110 
  112  o2       1    PAM    O     14   -0.716863   15.9994 
  113  o2       1    PAM    O     14   -0.769163   15.9994 
  114  c3       1    PAM    C     15   -0.050163   12.0110 
  115  hc       1    PAM    H     15   -0.017063    1.0080 
  116  hc       1    PAM    H     15   -0.017063    1.0080 
  117  c3       1    PAM    C     15   +0.023538   12.0110 
  118  hc       1    PAM    H     15   +0.018438    1.0080 
  119  c2       1    PAM    C     15   +0.528338   12.0110 
  120  o2       1    PAM    O     15   -0.716863   15.9994 
  121  o2       1    PAM    O     15   -0.769163   15.9994 
  122  c3       1    PAM    C     16   -0.050163   12.0110 
  123  hc       1    PAM    H     16   -0.017063    1.0080 
  124  hc       1    PAM    H     16   -0.017063    1.0080 
  125  c3       1    PAM    C     16   +0.023538   12.0110 
  126  hc       1    PAM    H     16   +0.018438    1.0080 
  127  c2       1    PAM    C     16   +0.528338   12.0110 
  128  o2       1    PAM    O     16   -0.716863   15.9994 
  129  o2       1    PAM    O     16   -0.769163   15.9994 
  130  c3       1    PAM    C     17   -0.050163   12.0110 
  131  hc       1    PAM    H     17   -0.017063    1.0080 
  132  hc       1    PAM    H     17   -0.017063    1.0080 
  133  c3       1    PAM    C     17   +0.023538   12.0110 
  134  hc       1    PAM    H     17   +0.018438    1.0080 
  135  c2       1    PAM    C     17   +0.528338   12.0110 
  136  o2       1    PAM    O     17   -0.716863   15.9994 
  137  o2       1    PAM    O     17   -0.769163   15.9994 
  138  c3       1    PAM    C     18   -0.050163   12.0110 
  139  hc       1    PAM    H     18   -0.017063    1.0080 
  140  hc       1    PAM    H     18   -0.017063    1.0080 
  141  c3       1    PAM    C     18   +0.023538   12.0110 
  142  hc       1    PAM    H     18   +0.018438    1.0080 
  143  c2       1    PAM    C     18   +0.528338   12.0110 
  144  o2       1    PAM    O     18   -0.716863   15.9994 
  145  o2       1    PAM    O     18   -0.769163   15.9994 
  146  c3       1    PAM    C     19   -0.050163   12.0110 
  147  hc       1    PAM    H     19   -0.017063    1.0080 
  148  hc       1    PAM    H     19   -0.017063    1.0080 
  149  c3       1    PAM    C     19   +0.023538   12.0110 
  150  hc       1    PAM    H     19   +0.018438    1.0080 
  151  c2       1    PAM    C     19   +0.528338   12.0110 
  152  o2       1    PAM    O     19   -0.716863   15.9994 
  153  o2       1    PAM    O     19   -0.769163   15.9994 
  154  c3       1    PAM    C     20   -0.050163   12.0110 
  155  hc       1    PAM    H     20   -0.017063    1.0080 
  156  hc       1    PAM    H     20   -0.017063    1.0080 
  157  c3       1    PAM    C     20   +0.023538   12.0110 
  158  hc       1    PAM    H     20   +0.018438    1.0080 
  159  c2       1    PAM    C     20   +0.528338   12.0110 
  160  o2       1    PAM    O     20   -0.716863   15.9994 
  161  o2       1    PAM    O     20   -0.769163   15.9994 
  162  c3       1    PAM    C     21   -0.116910   12.0110 
  163  hc       1    PAM    H     21   +0.056390    1.0080 
  164  hc       1    PAM    H     21   +0.056390    1.0080 
  165  c3       1    PAM    C     21   +0.021190   12.0110 
  166  hc       1    PAM    H     21   +0.110390    1.0080 
  167  c2       1    PAM    C     21   +0.512690   12.0110 
  168  o        1    PAM    O     21   -0.553110   15.9994 
  169  n        1    PAM    N     21   -0.837210   14.0067 
  170  hn       1    PAM    H     21   +0.375090    1.0080 
  171  hn       1    PAM    H     21   +0.375090    1.0080 
  172  c3       1    PAM    C     22   -0.116910   12.0110 
  173  hc       1    PAM    H     22   +0.056390    1.0080 
  174  hc       1    PAM    H     22   +0.056390    1.0080 
  175  c3       1    PAM    C     22   +0.021190   12.0110 
  176  hc       1    PAM    H     22   +0.110390    1.0080 
  177  c2       1    PAM    C     22   +0.512690   12.0110 
  178  o        1    PAM    O     22   -0.553110   15.9994 
  179  n        1    PAM    N     22   -0.837210   14.0067 
  180  hn       1    PAM    H     22   +0.375090    1.0080 
  181  hn       1    PAM    H     22   +0.375090    1.0080 
  182  c3       1    PAM    C     23   -0.116910   12.0110 
  183  hc       1    PAM    H     23   +0.056390    1.0080 
  184  hc       1    PAM    H     23   +0.056390    1.0080 
  185  c3       1    PAM    C     23   +0.021190   12.0110 
  186  hc       1    PAM    H     23   +0.110390    1.0080 
  187  c2       1    PAM    C     23   +0.512690   12.0110 
  188  o        1    PAM    O     23   -0.553110   15.9994 
  189  n        1    PAM    N     23   -0.837210   14.0067 
  190  hn       1    PAM    H     23   +0.375090    1.0080 
  191  hn       1    PAM    H     23   +0.375090    1.0080 
  192  c3       1    PAM    C     24   -0.116910   12.0110 
  193  hc       1    PAM    H     24   +0.056390    1.0080 
  194  hc       1    PAM    H     24   +0.056390    1.0080 
  195  c3       1    PAM    C     24   +0.021190   12.0110 
  196  hc       1    PAM    H     24   +0.110390    1.0080 
  197  c2       1    PAM    C     24   +0.512690   12.0110 
  198  o        1    PAM    O     24   -0.553110   15.9994 
  199  n        1    PAM    N     24   -0.837210   14.0067 
  200  hn       1    PAM    H     24   +0.375090    1.0080 
  201  hn       1    PAM    H     24   +0.375090    1.0080 
  202  c3       1    PAM    C     25   -0.116910   12.0110 
  203  hc       1    PAM    H     25   +0.056390    1.0080 
  204  hc       1    PAM    H     25   +0.056390    1.0080 
  205  c3       1    PAM    C     25   +0.021190   12.0110 
  206  hc       1    PAM    H     25   +0.110390    1.0080 
  207  c2       1    PAM    C     25   +0.512690   12.0110 
  208  o        1    PAM    O     25   -0.553110   15.9994 
  209  n        1    PAM    N     25   -0.837210   14.0067 
  210  hn       1    PAM    H     25   +0.375090    1.0080 
  211  hn       1    PAM    H     25   +0.375090    1.0080 
  212  c3       1    PAM    C     26   -0.116910   12.0110 
  213  hc       1    PAM    H     26   +0.056390    1.0080 
  214  hc       1    PAM    H     26   +0.056390    1.0080 
  215  c3       1    PAM    C     26   +0.021190   12.0110 
  216  hc       1    PAM    H     26   +0.110390    1.0080 
  217  c2       1    PAM    C     26   +0.512690   12.0110 
  218  o        1    PAM    O     26   -0.553110   15.9994 
  219  n        1    PAM    N     26   -0.837210   14.0067 
  220  hn       1    PAM    H     26   +0.375090    1.0080 
  221  hn       1    PAM    H     26   +0.375090    1.0080 
  222  c3       1    PAM    C     27   -0.116910   12.0110 
  223  hc       1    PAM    H     27   +0.056390    1.0080 
  224  hc       1    PAM    H     27   +0.056390    1.0080 
  225  c3       1    PAM    C     27   +0.021190   12.0110 
  226  hc       1    PAM    H     27   +0.110390    1.0080 
  227  c2       1    PAM    C     27   +0.512690   12.0110 
  228  o        1    PAM    O     27   -0.553110   15.9994 
  229  n        1    PAM    N     27   -0.837210   14.0067 
  230  hn       1    PAM    H     27   +0.375090    1.0080 
  231  hn       1    PAM    H     27   +0.375090    1.0080 
  232  c3       1    PAM    C     28   -0.116910   12.0110 
  233  hc       1    PAM    H     28   +0.056390    1.0080 
  234  hc       1    PAM    H     28   +0.056390    1.0080 
  235  c3       1    PAM    C     28   +0.021190   12.0110 
  236  hc       1    PAM    H     28   +0.110390    1.0080 
  237  c2       1    PAM    C     28   +0.512690   12.0110 
  238  o        1    PAM    O     28   -0.553110   15.9994 
  239  n        1    PAM    N     28   -0.837210   14.0067 
  240  hn       1    PAM    H     28   +0.375090    1.0080 
  241  hn       1    PAM    H     28   +0.375090    1.0080 
  242  c3       1    PAM    C     29   -0.116910   12.0110 
  243  hc       1    PAM    H     29   +0.056390    1.0080 
  244  hc       1    PAM    H     29   +0.056390    1.0080 
  245  c3       1    PAM    C     29   +0.021190   12.0110 
  246  hc       1    PAM    H     29   +0.110390    1.0080 
  247  c2       1    PAM    C     29   +0.512690   12.0110 
  248  o        1    PAM    O     29   -0.553110   15.9994 
  249  n        1    PAM    N     29   -0.837210   14.0067 
  250  hn       1    PAM    H     29   +0.375090    1.0080 
  251  hn       1    PAM    H     29   +0.375090    1.0080 
  252  c3       1    PAM    C     30   -0.116910   12.0110 
  253  hc       1    PAM    H     30   +0.056390    1.0080 
  254  hc       1    PAM    H     30   +0.056390    1.0080 
  255  c3       1    PAM    C     30   +0.021190   12.0110 
  256  hc       1    PAM    H     30   +0.110390    1.0080 
  257  c2       1    PAM    C     30   +0.512690   12.0110 
  258  o        1    PAM    O     30   -0.553110   15.9994 
  259  n        1    PAM    N     30   -0.837210   14.0067 
  260  hn       1    PAM    H     30   +0.375090    1.0080 
  261  hn       1    PAM    H     30   +0.375090    1.0080 
  262  c3       1    PAM    C     31   -0.116910   12.0110 
  263  hc       1    PAM    H     31   +0.056390    1.0080 
  264  hc       1    PAM    H     31   +0.056390    1.0080 
  265  c3       1    PAM    C     31   +0.021190   12.0110 
  266  hc       1    PAM    H     31   +0.110390    1.0080 
  267  c2       1    PAM    C     31   +0.512690   12.0110 
  268  o        1    PAM    O     31   -0.553110   15.9994 
  269  n        1    PAM    N     31   -0.837210   14.0067 
  270  hn       1    PAM    H     31   +0.375090    1.0080 
  271  hn       1    PAM    H     31   +0.375090    1.0080 
  272  c3       1    PAM    C     32   -0.116910   12.0110 
  273  hc       1    PAM    H     32   +0.056390    1.0080 
  274  hc       1    PAM    H     32   +0.056390    1.0080 
  275  c3       1    PAM    C     32   +0.021190   12.0110 
  276  hc       1    PAM    H     32   +0.110390    1.0080 
  277  c2       1    PAM    C     32   +0.512690   12.0110 
  278  o        1    PAM    O     32   -0.553110   15.9994 
  279  n        1    PAM    N     32   -0.837210   14.0067 
  280  hn       1    PAM    H     32   +0.375090    1.0080 
  281  hn       1    PAM    H     32   +0.375090    1.0080 
  282  c3       1    PAM    C     33   -0.116910   12.0110 
  283  hc       1    PAM    H     33   +0.056390    1.0080 
  284  hc       1    PAM    H     33   +0.056390    1.0080 
  285  c3       1    PAM    C     33   +0.021190   12.0110 
  286  hc       1    PAM    H     33   +0.110390    1.0080 
  287  c2       1    PAM    C     33   +0.512690   12.0110 
  288  o        1    PAM    O     33   -0.553110   15.9994 
  289  n        1    PAM    N     33   -0.837210   14.0067 
  290  hn       1    PAM    H     33   +0.375090    1.0080 
  291  hn       1    PAM    H     33   +0.375090    1.0080 
  292  c3       1    PAM    C     34   -0.116910   12.0110 
  293  hc       1    PAM    H     34   +0.056390    1.0080 
  294  hc       1    PAM    H     34   +0.056390    1.0080 
  295  c3       1    PAM    C     34   +0.021190   12.0110 
  296  hc       1    PAM    H     34   +0.110390    1.0080 
  297  c2       1    PAM    C     34   +0.512690   12.0110 
  298  o        1    PAM    O     34   -0.553110   15.9994 
  299  n        1    PAM    N     34   -0.837210   14.0067 
  300  hn       1    PAM    H     34   +0.375090    1.0080 
  301  hn       1    PAM    H     34   +0.375090    1.0080 
  302  c3       1    PAM    C     35   -0.116910   12.0110 
  303  hc       1    PAM    H     35   +0.056390    1.0080 
  304  hc       1    PAM    H     35   +0.056390    1.0080 
  305  c3       1    PAM    C     35   +0.021190   12.0110 
  306  hc       1    PAM    H     35   +0.110390    1.0080 
  307  c2       1    PAM    C     35   +0.512690   12.0110 
  308  o        1    PAM    O     35   -0.553110   15.9994 
  309  n        1    PAM    N     35   -0.837210   14.0067 
  310  hn       1    PAM    H     35   +0.375090    1.0080 
  311  hn       1    PAM    H     35   +0.375090    1.0080 
  312  c3       1    PAM    C     36   -0.116910   12.0110 
  313  hc       1    PAM    H     36   +0.056390    1.0080 
  314  hc       1    PAM    H     36   +0.056390    1.0080 
  315  c3       1    PAM    C     36   +0.021190   12.0110 
  316  hc       1    PAM    H     36   +0.110390    1.0080 
  317  c2       1    PAM    C     36   +0.512690   12.0110 
  318  o        1    PAM    O     36   -0.553110   15.9994 
  319  n        1    PAM    N     36   -0.837210   14.0067 
  320  hn       1    PAM    H     36   +0.375090    1.0080 
  321  hn       1    PAM    H     36   +0.375090    1.0080 
  322  c3       1    PAM    C     37   -0.116910   12.0110 
  323  hc       1    PAM    H     37   +0.056390    1.0080 
  324  hc       1    PAM    H     37   +0.056390    1.0080 
  325  c3       1    PAM    C     37   +0.021190   12.0110 
  326  hc       1    PAM    H     37   +0.110390    1.0080 
  327  c2       1    PAM    C     37   +0.512690   12.0110 
  328  o        1    PAM    O     37   -0.553110   15.9994 
  329  n        1    PAM    N     37   -0.837210   14.0067 
  330  hn       1    PAM    H     37   +0.375090    1.0080 
  331  hn       1    PAM    H     37   +0.375090    1.0080 
  332  c3       1    PAM    C     38   -0.116910   12.0110 
  333  hc       1    PAM    H     38   +0.056390    1.0080 
  334  hc       1    PAM    H     38   +0.056390    1.0080 
  335  c3       1    PAM    C     38   +0.021190   12.0110 
  336  hc       1    PAM    H     38   +0.110390    1.0080 
  337  c2       1    PAM    C     38   +0.512690   12.0110 
  338  o        1    PAM    O     38   -0.553110   15.9994 
  339  n        1    PAM    N     38   -0.837210   14.0067 
  340  hn       1    PAM    H     38   +0.375090    1.0080 
  341  hn       1    PAM    H     38   +0.375090    1.0080 
  342  c3       1    PAM    C     39   -0.116910   12.0110 
  343  hc       1    PAM    H     39   +0.056390    1.0080 
  344  hc       1    PAM    H     39   +0.056390    1.0080 
  345  c3       1    PAM    C     39   +0.021190   12.0110 
  346  hc       1    PAM    H     39   +0.110390    1.0080 
  347  c2       1    PAM    C     39   +0.512690   12.0110 
  348  o        1    PAM    O     39   -0.553110   15.9994 
  349  n        1    PAM    N     39   -0.837210   14.0067 
  350  hn       1    PAM    H     39   +0.375090    1.0080 
  351  hn       1    PAM    H     39   +0.375090    1.0080 
  352  c3       1    PAM    C     40   -0.116910   12.0110 
  353  hc       1    PAM    H     40   +0.056390    1.0080 
  354  hc       1    PAM    H     40   +0.056390    1.0080 
  355  c3       1    PAM    C     40   +0.021190   12.0110 
  356  hc       1    PAM    H     40   +0.110390    1.0080 
  357  c2       1    PAM    C     40   +0.512690   12.0110 
  358  o        1    PAM    O     40   -0.553110   15.9994 
  359  n        1    PAM    N     40   -0.837210   14.0067 
  360  hn       1    PAM    H     40   +0.375090    1.0080 
  361  hn       1    PAM    H     40   +0.375090    1.0080 
  362  c3       1    PAM    C     41   -0.116910   12.0110 
  363  hc       1    PAM    H     41   +0.056390    1.0080 
  364  hc       1    PAM    H     41   +0.056390    1.0080 
  365  c3       1    PAM    C     41   +0.021190   12.0110 
  366  hc       1    PAM    H     41   +0.110390    1.0080 
  367  c2       1    PAM    C     41   +0.512690   12.0110 
  368  o        1    PAM    O     41   -0.553110   15.9994 
  369  n        1    PAM    N     41   -0.837210   14.0067 
  370  hn       1    PAM    H     41   +0.375090    1.0080 
  371  hn       1    PAM    H     41   +0.375090    1.0080 
  372  c3       1    PAM    C     42   -0.116910   12.0110 
  373  hc       1    PAM    H     42   +0.056390    1.0080 
  374  hc       1    PAM    H     42   +0.056390    1.0080 
  375  c3       1    PAM    C     42   +0.021190   12.0110 
  376  hc       1    PAM    H     42   +0.110390    1.0080 
  377  c2       1    PAM    C     42   +0.512690   12.0110 
  378  o        1    PAM    O     42   -0.553110   15.9994 
  379  n        1    PAM    N     42   -0.837210   14.0067 
  380  hn       1    PAM    H     42   +0.375090    1.0080 
  381  hn       1    PAM    H     42   +0.375090    1.0080 
  382  c3       1    PAM    C     43   -0.116910   12.0110 
  383  hc       1    PAM    H     43   +0.056390    1.0080 
  384  hc       1    PAM    H     43   +0.056390    1.0080 
  385  c3       1    PAM    C     43   +0.021190   12.0110 
  386  hc       1    PAM    H     43   +0.110390    1.0080 
  387  c2       1    PAM    C     43   +0.512690   12.0110 
  388  o        1    PAM    O     43   -0.553110   15.9994 
  389  n        1    PAM    N     43   -0.837210   14.0067 
  390  hn       1    PAM    H     43   +0.375090    1.0080 
  391  hn       1    PAM    H     43   +0.375090    1.0080 
  392  c3       1    PAM    C     44   -0.116910   12.0110 
  393  hc       1    PAM    H     44   +0.056390    1.0080 
  394  hc       1    PAM    H     44   +0.056390    1.0080 
  395  c3       1    PAM    C     44   +0.021190   12.0110 
  396  hc       1    PAM    H     44   +0.110390    1.0080 
  397  c2       1    PAM    C     44   +0.512690   12.0110 
  398  o        1    PAM    O     44   -0.553110   15.9994 
  399  n        1    PAM    N     44   -0.837210   14.0067 
  400  hn       1    PAM    H     44   +0.375090    1.0080 
  401  hn       1    PAM    H     44   +0.375090    1.0080 
  402  c3       1    PAM    C     45   -0.116910   12.0110 
  403  hc       1    PAM    H     45   +0.056390    1.0080 
  404  hc       1    PAM    H     45   +0.056390    1.0080 
  405  c3       1    PAM    C     45   +0.021190   12.0110 
  406  hc       1    PAM    H     45   +0.110390    1.0080 
  407  c2       1    PAM    C     45   +0.512690   12.0110 
  408  o        1    PAM    O     45   -0.553110   15.9994 
  409  n        1    PAM    N     45   -0.837210   14.0067 
  410  hn       1    PAM    H     45   +0.375090    1.0080 
  411  hn       1    PAM    H     45   +0.375090    1.0080 
  412  c3       1    PAM    C     46   -0.116910   12.0110 
  413  hc       1    PAM    H     46   +0.056390    1.0080 
  414  hc       1    PAM    H     46   +0.056390    1.0080 
  415  c3       1    PAM    C     46   +0.021190   12.0110 
  416  hc       1    PAM    H     46   +0.110390    1.0080 
  417  c2       1    PAM    C     46   +0.512690   12.0110 
  418  o        1    PAM    O     46   -0.553110   15.9994 
  419  n        1    PAM    N     46   -0.837210   14.0067 
  420  hn       1    PAM    H     46   +0.375090    1.0080 
  421  hn       1    PAM    H     46   +0.375090    1.0080 
  422  c3       1    PAM    C     47   -0.116910   12.0110 
  423  hc       1    PAM    H     47   +0.056390    1.0080 
  424  hc       1    PAM    H     47   +0.056390    1.0080 
  425  c3       1    PAM    C     47   +0.021190   12.0110 
  426  hc       1    PAM    H     47   +0.110390    1.0080 
  427  c2       1    PAM    C     47   +0.512690   12.0110 
  428  o        1    PAM    O     47   -0.553110   15.9994 
  429  n        1    PAM    N     47   -0.837210   14.0067 
  430  hn       1    PAM    H     47   +0.375090    1.0080 
  431  hn       1    PAM    H     47   +0.375090    1.0080 
  432  c3       1    PAM    C     48   -0.116910   12.0110 
  433  hc       1    PAM    H     48   +0.056390    1.0080 
  434  hc       1    PAM    H     48   +0.056390    1.0080 
  435  c3       1    PAM    C     48   +0.021190   12.0110 
  436  hc       1    PAM    H     48   +0.110390    1.0080 
  437  c2       1    PAM    C     48   +0.512690   12.0110 
  438  o        1    PAM    O     48   -0.553110   15.9994 
  439  n        1    PAM    N     48   -0.837210   14.0067 
  440  hn       1    PAM    H     48   +0.375090    1.0080 
  441  hn       1    PAM    H     48   +0.375090    1.0080 
  442  c3       1    PAM    C     49   -0.116910   12.0110 
  443  hc       1    PAM    H     49   +0.056390    1.0080 
  444  hc       1    PAM    H     49   +0.056390    1.0080 
  445  c3       1    PAM    C     49   +0.021190   12.0110 
  446  hc       1    PAM    H     49   +0.110390    1.0080 
  447  c2       1    PAM    C     49   +0.512690   12.0110 
  448  o        1    PAM    O     49   -0.553110   15.9994 
  449  n        1    PAM    N     49   -0.837210   14.0067 
  450  hn       1    PAM    H     49   +0.375090    1.0080 
  451  hn       1    PAM    H     49   +0.375090    1.0080 
  452  c3       1    PAM    C     50   -0.116910   12.0110 
  453  hc       1    PAM    H     50   +0.056390    1.0080 
  454  hc       1    PAM    H     50   +0.056390    1.0080 
  455  c3       1    PAM    C     50   +0.021190   12.0110 
  456  hc       1    PAM    H     50   +0.110390    1.0080 
  457  c2       1    PAM    C     50   +0.512690   12.0110 
  458  o        1    PAM    O     50   -0.553110   15.9994 
  459  n        1    PAM    N     50   -0.837210   14.0067 
  460  hn       1    PAM    H     50   +0.375090    1.0080 
  461  hn       1    PAM    H     50   +0.375090    1.0080 
  462  c3       1    PAM    C     51   -0.116910   12.0110 
  463  hc       1    PAM    H     51   +0.056390    1.0080 
  464  hc       1    PAM    H     51   +0.056390    1.0080 
  465  c3       1    PAM    C     51   +0.021190   12.0110 
  466  hc       1    PAM    H     51   +0.110390    1.0080 
  467  c2       1    PAM    C     51   +0.512690   12.0110 
  468  o        1    PAM    O     51   -0.553110   15.9994 
  469  n        1    PAM    N     51   -0.837210   14.0067 
  470  hn       1    PAM    H     51   +0.375090    1.0080 
  471  hn       1    PAM    H     51   +0.375090    1.0080 
  472  c3       1    PAM    C     52   -0.116910   12.0110 
  473  hc       1    PAM    H     52   +0.056390    1.0080 
  474  hc       1    PAM    H     52   +0.056390    1.0080 
  475  c3       1    PAM    C     52   +0.021190   12.0110 
  476  hc       1    PAM    H     52   +0.110390    1.0080 
  477  c2       1    PAM    C     52   +0.512690   12.0110 
  478  o        1    PAM    O     52   -0.553110   15.9994 
  479  n        1    PAM    N     52   -0.837210   14.0067 
  480  hn       1    PAM    H     52   +0.375090    1.0080 
  481  hn       1    PAM    H     52   +0.375090    1.0080 
  482  c3       1    PAM    C     53   -0.116910   12.0110 
  483  hc       1    PAM    H     53   +0.056390    1.0080 
  484  hc       1    PAM    H     53   +0.056390    1.0080 
  485  c3       1    PAM    C     53   +0.021190   12.0110 
  486  hc       1    PAM    H     53   +0.110390    1.0080 
  487  c2       1    PAM    C     53   +0.512690   12.0110 
  488  o        1    PAM    O     53   -0.553110   15.9994 
  489  n        1    PAM    N     53   -0.837210   14.0067 
  490  hn       1    PAM    H     53   +0.375090    1.0080 
  491  hn       1    PAM    H     53   +0.375090    1.0080 
  492  c3       1    PAM    C     54   -0.116910   12.0110 
  493  hc       1    PAM    H     54   +0.056390    1.0080 
  494  hc       1    PAM    H     54   +0.056390    1.0080 
  495  c3       1    PAM    C     54   +0.021190   12.0110 
  496  hc       1    PAM    H     54   +0.110390    1.0080 
  497  c2       1    PAM    C     54   +0.512690   12.0110 
  498  o        1    PAM    O     54   -0.553110   15.9994 
  499  n        1    PAM    N     54   -0.837210   14.0067 
  500  hn       1    PAM    H     54   +0.375090    1.0080 
  501  hn       1    PAM    H     54   +0.375090    1.0080 
  502  c3       1    PAM    C     55   -0.116910   12.0110 
  503  hc       1    PAM    H     55   +0.056390    1.0080 
  504  hc       1    PAM    H     55   +0.056390    1.0080 
  505  c3       1    PAM    C     55   +0.021190   12.0110 
  506  hc       1    PAM    H     55   +0.110390    1.0080 
  507  c2       1    PAM    C     55   +0.512690   12.0110 
  508  o        1    PAM    O     55   -0.553110   15.9994 
  509  n        1    PAM    N     55   -0.837210   14.0067 
  510  hn       1    PAM    H     55   +0.375090    1.0080 
  511  hn       1    PAM    H     55   +0.375090    1.0080 
  512  c3       1    PAM    C     56   -0.116910   12.0110 
  513  hc       1    PAM    H     56   +0.056390    1.0080 
  514  hc       1    PAM    H     56   +0.056390    1.0080 
  515  c3       1    PAM    C     56   +0.021190   12.0110 
  516  hc       1    PAM    H     56   +0.110390    1.0080 
  517  c2       1    PAM    C     56   +0.512690   12.0110 
  518  o        1    PAM    O     56   -0.553110   15.9994 
  519  n        1    PAM    N     56   -0.837210   14.0067 
  520  hn       1    PAM    H     56   +0.375090    1.0080 
  521  hn       1    PAM    H     56   +0.375090    1.0080 
  522  c3       1    PAM    C     57   -0.116910   12.0110 
  523  hc       1    PAM    H     57   +0.056390    1.0080 
  524  hc       1    PAM    H     57   +0.056390    1.0080 
  525  c3       1    PAM    C     57   +0.021190   12.0110 
  526  hc       1    PAM    H     57   +0.110390    1.0080 
  527  c2       1    PAM    C     57   +0.512690   12.0110 
  528  o        1    PAM    O     57   -0.553110   15.9994 
  529  n        1    PAM    N     57   -0.837210   14.0067 
  530  hn       1    PAM    H     57   +0.375090    1.0080 
  531  hn       1    PAM    H     57   +0.375090    1.0080 
  532  c3       1    PAM    C     58   -0.116910   12.0110 
  533  hc       1    PAM    H     58   +0.056390    1.0080 
  534  hc       1    PAM    H     58   +0.056390    1.0080 
  535  c3       1    PAM    C     58   +0.021190   12.0110 
  536  hc       1    PAM    H     58   +0.110390    1.0080 
  537  c2       1    PAM    C     58   +0.512690   12.0110 
  538  o        1    PAM    O     58   -0.553110   15.9994 
  539  n        1    PAM    N     58   -0.837210   14.0067 
  540  hn       1    PAM    H     58   +0.375090    1.0080 
  541  hn       1    PAM    H     58   +0.375090    1.0080 
  542  c3       1    PAM    C     59   -0.116910   12.0110 
  543  hc       1    PAM    H     59   +0.056390    1.0080 
  544  hc       1    PAM    H     59   +0.056390    1.0080 
  545  c3       1    PAM    C     59   +0.021190   12.0110 
  546  hc       1    PAM    H     59   +0.110390    1.0080 
  547  c2       1    PAM    C     59   +0.512690   12.0110 
  548  o        1    PAM    O     59   -0.553110   15.9994 
  549  n        1    PAM    N     59   -0.837210   14.0067 
  550  hn       1    PAM    H     59   +0.375090    1.0080 
  551  hn       1    PAM    H     59   +0.375090    1.0080 
  552  c3       1    PAM    C     60   -0.116910   12.0110 
  553  hc       1    PAM    H     60   +0.056390    1.0080 
  554  hc       1    PAM    H     60   +0.056390    1.0080 
  555  c3       1    PAM    C     60   +0.021190   12.0110 
  556  hc       1    PAM    H     60   +0.110390    1.0080 
  557  c2       1    PAM    C     60   +0.512690   12.0110 
  558  o        1    PAM    O     60   -0.553110   15.9994 
  559  n        1    PAM    N     60   -0.837210   14.0067 
  560  hn       1    PAM    H     60   +0.375090    1.0080 
  561  hn       1    PAM    H     60   +0.375090    1.0080 
  562  c3       1    PAM    C     61   -0.116910   12.0110 
  563  hc       1    PAM    H     61   +0.056390    1.0080 
  564  hc       1    PAM    H     61   +0.056390    1.0080 
  565  c3       1    PAM    C     61   +0.021190   12.0110 
  566  hc       1    PAM    H     61   +0.110390    1.0080 
  567  c2       1    PAM    C     61   +0.512690   12.0110 
  568  o        1    PAM    O     61   -0.553110   15.9994 
  569  n        1    PAM    N     61   -0.837210   14.0067 
  570  hn       1    PAM    H     61   +0.375090    1.0080 
  571  hn       1    PAM    H     61   +0.375090    1.0080 
  572  c3       1    PAM    C     62   -0.116910   12.0110 
  573  hc       1    PAM    H     62   +0.056390    1.0080 
  574  hc       1    PAM    H     62   +0.056390    1.0080 
  575  c3       1    PAM    C     62   +0.021190   12.0110 
  576  hc       1    PAM    H     62   +0.110390    1.0080 
  577  c2       1    PAM    C     62   +0.512690   12.0110 
  578  o        1    PAM    O     62   -0.553110   15.9994 
  579  n        1    PAM    N     62   -0.837210   14.0067 
  580  hn       1    PAM    H     62   +0.375090    1.0080 
  581  hn       1    PAM    H     62   +0.375090    1.0080 
  582  c3       1    PAM    C     63   -0.116910   12.0110 
  583  hc       1    PAM    H     63   +0.056390    1.0080 
  584  hc       1    PAM    H     63   +0.056390    1.0080 
  585  c3       1    PAM    C     63   +0.021190   12.0110 
  586  hc       1    PAM    H     63   +0.110390    1.0080 
  587  c2       1    PAM    C     63   +0.512690   12.0110 
  588  o        1    PAM    O     63   -0.553110   15.9994 
  589  n        1    PAM    N     63   -0.837210   14.0067 
  590  hn       1    PAM    H     63   +0.375090    1.0080 
  591  hn       1    PAM    H     63   +0.375090    1.0080 
  592  c3       1    PAM    C     64   -0.116910   12.0110 
  593  hc       1    PAM    H     64   +0.056390    1.0080 
  594  hc       1    PAM    H     64   +0.056390    1.0080 
  595  c3       1    PAM    C     64   +0.021190   12.0110 
  596  hc       1    PAM    H     64   +0.110390    1.0080 
  597  c2       1    PAM    C     64   +0.512690   12.0110 
  598  o        1    PAM    O     64   -0.553110   15.9994 
  599  n        1    PAM    N     64   -0.837210   14.0067 
  600  hn       1    PAM    H     64   +0.375090    1.0080 
  601  hn       1    PAM    H     64   +0.375090    1.0080 
  602  c3       1    PAM    C     65   -0.116910   12.0110 
  603  hc       1    PAM    H     65   +0.056390    1.0080 
  604  hc       1    PAM    H     65   +0.056390    1.0080 
  605  c3       1    PAM    C     65   +0.021190   12.0110 
  606  hc       1    PAM    H     65   +0.110390    1.0080 
  607  c2       1    PAM    C     65   +0.512690   12.0110 
  608  o        1    PAM    O     65   -0.553110   15.9994 
  609  n        1    PAM    N     65   -0.837210   14.0067 
  610  hn       1    PAM    H     65   +0.375090    1.0080 
  611  hn       1    PAM    H     65   +0.375090    1.0080 
  612  c3       1    PAM    C     66   -0.116910   12.0110 
  613  hc       1    PAM    H     66   +0.056390    1.0080 
  614  hc       1    PAM    H     66   +0.056390    1.0080 
  615  c3       1    PAM    C     66   +0.021190   12.0110 
  616  hc       1    PAM    H     66   +0.110390    1.0080 
  617  c2       1    PAM    C     66   +0.512690   12.0110 
  618  o        1    PAM    O     66   -0.553110   15.9994 
  619  n        1    PAM    N     66   -0.837210   14.0067 
  620  hn       1    PAM    H     66   +0.375090    1.0080 
  621  hn       1    PAM    H     66   +0.375090    1.0080 
  622  c3       1    PAM    C     67   -0.116910   12.0110 
  623  hc       1    PAM    H     67   +0.056390    1.0080 
  624  hc       1    PAM    H     67   +0.056390    1.0080 
  625  c3       1    PAM    C     67   +0.021190   12.0110 
  626  hc       1    PAM    H     67   +0.110390    1.0080 
  627  c2       1    PAM    C     67   +0.512690   12.0110 
  628  o        1    PAM    O     67   -0.553110   15.9994 
  629  n        1    PAM    N     67   -0.837210   14.0067 
  630  hn       1    PAM    H     67   +0.375090    1.0080 
  631  hn       1    PAM    H     67   +0.375090    1.0080 
  632  c3       1    PAM    C     68   -0.116910   12.0110 
  633  hc       1    PAM    H     68   +0.056390    1.0080 
  634  hc       1    PAM    H     68   +0.056390    1.0080 
  635  c3       1    PAM    C     68   +0.021190   12.0110 
  636  hc       1    PAM    H     68   +0.110390    1.0080 
  637  c2       1    PAM    C     68   +0.512690   12.0110 
  638  o        1    PAM    O     68   -0.553110   15.9994 
  639  n        1    PAM    N     68   -0.837210   14.0067 
  640  hn       1    PAM    H     68   +0.375090    1.0080 
  641  hn       1    PAM    H     68   +0.375090    1.0080 
  642  c3       1    PAM    C     69   -0.116910   12.0110 
  643  hc       1    PAM    H     69   +0.056390    1.0080 
  644  hc       1    PAM    H     69   +0.056390    1.0080 
  645  c3       1    PAM    C     69   +0.021190   12.0110 
  646  hc       1    PAM    H     69   +0.110390    1.0080 
  647  c2       1    PAM    C     69   +0.512690   12.0110 
  648  o        1    PAM    O     69   -0.553110   15.9994 
  649  n        1    PAM    N     69   -0.837210   14.0067 
  650  hn       1    PAM    H     69   +0.375090    1.0080 
  651  hn       1    PAM    H     69   +0.375090    1.0080 
  652  c3       1    PAM    C     70   -0.116910   12.0110 
  653  hc       1    PAM    H     70   +0.056390    1.0080 
  654  hc       1    PAM    H     70   +0.056390    1.0080 
  655  c3       1    PAM    C     70   +0.021190   12.0110 
  656  hc       1    PAM    H     70   +0.110390    1.0080 
  657  c2       1    PAM    C     70   +0.512690   12.0110 
  658  o        1    PAM    O     70   -0.553110   15.9994 
  659  n        1    PAM    N     70   -0.837210   14.0067 
  660  hn       1    PAM    H     70   +0.375090    1.0080 
  661  hn       1    PAM    H     70   +0.375090    1.0080 
  662  c3       1    PAM    C     71   -0.116910   12.0110 
  663  hc       1    PAM    H     71   +0.056390    1.0080 
  664  hc       1    PAM    H     71   +0.056390    1.0080 
  665  c3       1    PAM    C     71   +0.021190   12.0110 
  666  hc       1    PAM    H     71   +0.110390    1.0080 
  667  c2       1    PAM    C     71   +0.512690   12.0110 
  668  o        1    PAM    O     71   -0.553110   15.9994 
  669  n        1    PAM    N     71   -0.837210   14.0067 
  670  hn       1    PAM    H     71   +0.375090    1.0080 
  671  hn       1    PAM    H     71   +0.375090    1.0080 
  672  c3       1    PAM    C     72   -0.116910   12.0110 
  673  hc       1    PAM    H     72   +0.056390    1.0080 
  674  hc       1    PAM    H     72   +0.056390    1.0080 
  675  c3       1    PAM    C     72   +0.021190   12.0110 
  676  hc       1    PAM    H     72   +0.110390    1.0080 
  677  c2       1    PAM    C     72   +0.512690   12.0110 
  678  o        1    PAM    O     72   -0.553110   15.9994 
  679  n        1    PAM    N     72   -0.837210   14.0067 
  680  hn       1    PAM    H     72   +0.375090    1.0080 
  681  hn       1    PAM    H     72   +0.375090    1.0080 
  682  c3       1    PAM    C     73   -0.116910   12.0110 
  683  hc       1    PAM    H     73   +0.056390    1.0080 
  684  hc       1    PAM    H     73   +0.056390    1.0080 
  685  c3       1    PAM    C     73   +0.021190   12.0110 
  686  hc       1    PAM    H     73   +0.110390    1.0080 
  687  c2       1    PAM    C     73   +0.512690   12.0110 
  688  o        1    PAM    O     73   -0.553110   15.9994 
  689  n        1    PAM    N     73   -0.837210   14.0067 
  690  hn       1    PAM    H     73   +0.375090    1.0080 
  691  hn       1    PAM    H     73   +0.375090    1.0080 
  692  c3       1    PAM    C     74   -0.116910   12.0110 
  693  hc       1    PAM    H     74   +0.056390    1.0080 
  694  hc       1    PAM    H     74   +0.056390    1.0080 
  695  c3       1    PAM    C     74   +0.021190   12.0110 
  696  hc       1    PAM    H     74   +0.110390    1.0080 
  697  c2       1    PAM    C     74   +0.512690   12.0110 
  698  o        1    PAM    O     74   -0.553110   15.9994 
  699  n        1    PAM    N     74   -0.837210   14.0067 
  700  hn       1    PAM    H     74   +0.375090    1.0080 
  701  hn       1    PAM    H     74   +0.375090    1.0080 
  702  c3       1    PAM    C     75   -0.116910   12.0110 
  703  hc       1    PAM    H     75   +0.056390    1.0080 
  704  hc       1    PAM    H     75   +0.056390    1.0080 
  705  c3       1    PAM    C     75   +0.021190   12.0110 
  706  hc       1    PAM    H     75   +0.110390    1.0080 
  707  c2       1    PAM    C     75   +0.512690   12.0110 
  708  o        1    PAM    O     75   -0.553110   15.9994 
  709  n        1    PAM    N     75   -0.837210   14.0067 
  710  hn       1    PAM    H     75   +0.375090    1.0080 
  711  hn       1    PAM    H     75   +0.375090    1.0080 
  712  c3       1    PAM    C     76   -0.116910   12.0110 
  713  hc       1    PAM    H     76   +0.056390    1.0080 
  714  hc       1    PAM    H     76   +0.056390    1.0080 
  715  c3       1    PAM    C     76   +0.021190   12.0110 
  716  hc       1    PAM    H     76   +0.110390    1.0080 
  717  c2       1    PAM    C     76   +0.512690   12.0110 
  718  o        1    PAM    O     76   -0.553110   15.9994 
  719  n        1    PAM    N     76   -0.837210   14.0067 
  720  hn       1    PAM    H     76   +0.375090    1.0080 
  721  hn       1    PAM    H     76   +0.375090    1.0080 
  722  c3       1    PAM    C     77   -0.116910   12.0110 
  723  hc       1    PAM    H     77   +0.056390    1.0080 
  724  hc       1    PAM    H     77   +0.056390    1.0080 
  725  c3       1    PAM    C     77   +0.021190   12.0110 
  726  hc       1    PAM    H     77   +0.110390    1.0080 
  727  c2       1    PAM    C     77   +0.512690   12.0110 
  728  o        1    PAM    O     77   -0.553110   15.9994 
  729  n        1    PAM    N     77   -0.837210   14.0067 
  730  hn       1    PAM    H     77   +0.375090    1.0080 
  731  hn       1    PAM    H     77   +0.375090    1.0080 
  732  c3       1    PAM    C     78   -0.116910   12.0110 
  733  hc       1    PAM    H     78   +0.056390    1.0080 
  734  hc       1    PAM    H     78   +0.056390    1.0080 
  735  c3       1    PAM    C     78   +0.021190   12.0110 
  736  hc       1    PAM    H     78   +0.110390    1.0080 
  737  c2       1    PAM    C     78   +0.512690   12.0110 
  738  o        1    PAM    O     78   -0.553110   15.9994 
  739  n        1    PAM    N     78   -0.837210   14.0067 
  740  hn       1    PAM    H     78   +0.375090    1.0080 
  741  hn       1    PAM    H     78   +0.375090    1.0080 
  742  c3       1    PAM    C     79   -0.116910   12.0110 
  743  hc       1    PAM    H     79   +0.056390    1.0080 
  744  hc       1    PAM    H     79   +0.056390    1.0080 
  745  c3       1    PAM    C     79   +0.021190   12.0110 
  746  hc       1    PAM    H     79   +0.110390    1.0080 
  747  c2       1    PAM    C     79   +0.512690   12.0110 
  748  o        1    PAM    O     79   -0.553110   15.9994 
  749  n        1    PAM    N     79   -0.837210   14.0067 
  750  hn       1    PAM    H     79   +0.375090    1.0080 
  751  hn       1    PAM    H     79   +0.375090    1.0080 
  752  c3       1    PAM    C     80   -0.020973   12.0110 
  753  hc       1    PAM    H     80   +0.024827    1.0080 
  754  hc       1    PAM    H     80   +0.024827    1.0080 
  755  c3       1    PAM    C     80   -0.075573   12.0110 
  756  hc       1    PAM    H     80   +0.043527    1.0080 
  757  c2       1    PAM    C     80   +0.548827   12.0110 
  758  o        1    PAM    O     80   -0.573373   15.9994 
  759  n        1    PAM    N     80   -0.784073   14.0067 
  760  hn       1    PAM    H     80   +0.384227    1.0080 
  761  hn       1    PAM    H     80   +0.384227    1.0080 
  762  hc       1    PAM    H     80   +0.043527    1.0080 
;total charge -19.000 [e]
;molecular weight +5687.9 [g/mol]
[ bonds ]
;  ai   aj  funct   c0         c1
   1    2    1 ; hc   c3  
   2    3    1 ; c3   hc  
   2    4    1 ; c3   hc  
   2    5    1 ; c3   c3  
   5    6    1 ; c3   hc  
   5    7    1 ; c3   c2  
   5   10    1 ; c3   c3  
   7    8    1 ; c2   o2  
   7    9    1 ; c2   o2  
  10   11    1 ; c3   hc  
  10   12    1 ; c3   hc  
  10   13    1 ; c3   c3  
  13   14    1 ; c3   hc  
  13   15    1 ; c3   c2  
  13   18    1 ; c3   c3  
  15   16    1 ; c2   o2  
  15   17    1 ; c2   o2  
  18   19    1 ; c3   hc  
  18   20    1 ; c3   hc  
  18   21    1 ; c3   c3  
  21   22    1 ; c3   hc  
  21   23    1 ; c3   c2  
  21   26    1 ; c3   c3  
  23   24    1 ; c2   o2  
  23   25    1 ; c2   o2  
  26   27    1 ; c3   hc  
  26   28    1 ; c3   hc  
  26   29    1 ; c3   c3  
  29   30    1 ; c3   hc  
  29   31    1 ; c3   c2  
  29   34    1 ; c3   c3  
  31   32    1 ; c2   o2  
  31   33    1 ; c2   o2  
  34   35    1 ; c3   hc  
  34   36    1 ; c3   hc  
  34   37    1 ; c3   c3  
  37   38    1 ; c3   hc  
  37   39    1 ; c3   c2  
  37   42    1 ; c3   c3  
  39   40    1 ; c2   o2  
  39   41    1 ; c2   o2  
  42   43    1 ; c3   hc  
  42   44    1 ; c3   hc  
  42   45    1 ; c3   c3  
  45   46    1 ; c3   hc  
  45   47    1 ; c3   c2  
  45   50    1 ; c3   c3  
  47   48    1 ; c2   o2  
  47   49    1 ; c2   o2  
  50   51    1 ; c3   hc  
  50   52    1 ; c3   hc  
  50   53    1 ; c3   c3  
  53   54    1 ; c3   hc  
  53   55    1 ; c3   c2  
  53   58    1 ; c3   c3  
  55   56    1 ; c2   o2  
  55   57    1 ; c2   o2  
  58   59    1 ; c3   hc  
  58   60    1 ; c3   hc  
  58   61    1 ; c3   c3  
  61   62    1 ; c3   hc  
  61   63    1 ; c3   c2  
  61   66    1 ; c3   c3  
  63   64    1 ; c2   o2  
  63   65    1 ; c2   o2  
  66   67    1 ; c3   hc  
  66   68    1 ; c3   hc  
  66   69    1 ; c3   c3  
  69   70    1 ; c3   hc  
  69   71    1 ; c3   c2  
  69   74    1 ; c3   c3  
  71   72    1 ; c2   o2  
  71   73    1 ; c2   o2  
  74   75    1 ; c3   hc  
  74   76    1 ; c3   hc  
  74   77    1 ; c3   c3  
  77   78    1 ; c3   hc  
  77   79    1 ; c3   c2  
  77   82    1 ; c3   c3  
  79   80    1 ; c2   o2  
  79   81    1 ; c2   o2  
  82   83    1 ; c3   hc  
  82   84    1 ; c3   hc  
  82   85    1 ; c3   c3  
  85   86    1 ; c3   hc  
  85   87    1 ; c3   c2  
  85   90    1 ; c3   c3  
  87   88    1 ; c2   o2  
  87   89    1 ; c2   o2  
  90   91    1 ; c3   hc  
  90   92    1 ; c3   hc  
  90   93    1 ; c3   c3  
  93   94    1 ; c3   hc  
  93   95    1 ; c3   c2  
  93   98    1 ; c3   c3  
  95   96    1 ; c2   o2  
  95   97    1 ; c2   o2  
  98   99    1 ; c3   hc  
  98  100    1 ; c3   hc  
  98  101    1 ; c3   c3  
 101  102    1 ; c3   hc  
 101  103    1 ; c3   c2  
 101  106    1 ; c3   c3  
 103  104    1 ; c2   o2  
 103  105    1 ; c2   o2  
 106  107    1 ; c3   hc  
 106  108    1 ; c3   hc  
 106  109    1 ; c3   c3  
 109  110    1 ; c3   hc  
 109  111    1 ; c3   c2  
 109  114    1 ; c3   c3  
 111  112    1 ; c2   o2  
 111  113    1 ; c2   o2  
 114  115    1 ; c3   hc  
 114  116    1 ; c3   hc  
 114  117    1 ; c3   c3  
 117  118    1 ; c3   hc  
 117  119    1 ; c3   c2  
 117  122    1 ; c3   c3  
 119  120    1 ; c2   o2  
 119  121    1 ; c2   o2  
 122  123    1 ; c3   hc  
 122  124    1 ; c3   hc  
 122  125    1 ; c3   c3  
 125  126    1 ; c3   hc  
 125  127    1 ; c3   c2  
 125  130    1 ; c3   c3  
 127  128    1 ; c2   o2  
 127  129    1 ; c2   o2  
 130  131    1 ; c3   hc  
 130  132    1 ; c3   hc  
 130  133    1 ; c3   c3  
 133  134    1 ; c3   hc  
 133  135    1 ; c3   c2  
 133  138    1 ; c3   c3  
 135  136    1 ; c2   o2  
 135  137    1 ; c2   o2  
 138  139    1 ; c3   hc  
 138  140    1 ; c3   hc  
 138  141    1 ; c3   c3  
 141  142    1 ; c3   hc  
 141  143    1 ; c3   c2  
 141  146    1 ; c3   c3  
 143  144    1 ; c2   o2  
 143  145    1 ; c2   o2  
 146  147    1 ; c3   hc  
 146  148    1 ; c3   hc  
 146  149    1 ; c3   c3  
 149  150    1 ; c3   hc  
 149  151    1 ; c3   c2  
 149  154    1 ; c3   c3  
 151  152    1 ; c2   o2  
 151  153    1 ; c2   o2  
 154  155    1 ; c3   hc  
 154  156    1 ; c3   hc  
 154  157    1 ; c3   c3  
 157  158    1 ; c3   hc  
 157  159    1 ; c3   c2  
 157  162    1 ; c3   c3  
 159  160    1 ; c2   o2  
 159  161    1 ; c2   o2  
 162  163    1 ; c3   hc  
 162  164    1 ; c3   hc  
 162  165    1 ; c3   c3  
 165  166    1 ; c3   hc  
 165  167    1 ; c3   c2  
 165  172    1 ; c3   c3  
 167  168    1 ; c2   o   
 167  169    1 ; c2   n   
 169  170    1 ; n    hn  
 169  171    1 ; n    hn  
 172  173    1 ; c3   hc  
 172  174    1 ; c3   hc  
 172  175    1 ; c3   c3  
 175  176    1 ; c3   hc  
 175  177    1 ; c3   c2  
 175  182    1 ; c3   c3  
 177  178    1 ; c2   o   
 177  179    1 ; c2   n   
 179  180    1 ; n    hn  
 179  181    1 ; n    hn  
 182  183    1 ; c3   hc  
 182  184    1 ; c3   hc  
 182  185    1 ; c3   c3  
 185  186    1 ; c3   hc  
 185  187    1 ; c3   c2  
 185  192    1 ; c3   c3  
 187  188    1 ; c2   o   
 187  189    1 ; c2   n   
 189  190    1 ; n    hn  
 189  191    1 ; n    hn  
 192  193    1 ; c3   hc  
 192  194    1 ; c3   hc  
 192  195    1 ; c3   c3  
 195  196    1 ; c3   hc  
 195  197    1 ; c3   c2  
 195  202    1 ; c3   c3  
 197  198    1 ; c2   o   
 197  199    1 ; c2   n   
 199  200    1 ; n    hn  
 199  201    1 ; n    hn  
 202  203    1 ; c3   hc  
 202  204    1 ; c3   hc  
 202  205    1 ; c3   c3  
 205  206    1 ; c3   hc  
 205  207    1 ; c3   c2  
 205  212    1 ; c3   c3  
 207  208    1 ; c2   o   
 207  209    1 ; c2   n   
 209  210    1 ; n    hn  
 209  211    1 ; n    hn  
 212  213    1 ; c3   hc  
 212  214    1 ; c3   hc  
 212  215    1 ; c3   c3  
 215  216    1 ; c3   hc  
 215  217    1 ; c3   c2  
 215  222    1 ; c3   c3  
 217  218    1 ; c2   o   
 217  219    1 ; c2   n   
 219  220    1 ; n    hn  
 219  221    1 ; n    hn  
 222  223    1 ; c3   hc  
 222  224    1 ; c3   hc  
 222  225    1 ; c3   c3  
 225  226    1 ; c3   hc  
 225  227    1 ; c3   c2  
 225  232    1 ; c3   c3  
 227  228    1 ; c2   o   
 227  229    1 ; c2   n   
 229  230    1 ; n    hn  
 229  231    1 ; n    hn  
 232  233    1 ; c3   hc  
 232  234    1 ; c3   hc  
 232  235    1 ; c3   c3  
 235  236    1 ; c3   hc  
 235  237    1 ; c3   c2  
 235  242    1 ; c3   c3  
 237  238    1 ; c2   o   
 237  239    1 ; c2   n   
 239  240    1 ; n    hn  
 239  241    1 ; n    hn  
 242  243    1 ; c3   hc  
 242  244    1 ; c3   hc  
 242  245    1 ; c3   c3  
 245  246    1 ; c3   hc  
 245  247    1 ; c3   c2  
 245  252    1 ; c3   c3  
 247  248    1 ; c2   o   
 247  249    1 ; c2   n   
 249  250    1 ; n    hn  
 249  251    1 ; n    hn  
 252  253    1 ; c3   hc  
 252  254    1 ; c3   hc  
 252  255    1 ; c3   c3  
 255  256    1 ; c3   hc  
 255  257    1 ; c3   c2  
 255  262    1 ; c3   c3  
 257  258    1 ; c2   o   
 257  259    1 ; c2   n   
 259  260    1 ; n    hn  
 259  261    1 ; n    hn  
 262  263    1 ; c3   hc  
 262  264    1 ; c3   hc  
 262  265    1 ; c3   c3  
 265  266    1 ; c3   hc  
 265  267    1 ; c3   c2  
 265  272    1 ; c3   c3  
 267  268    1 ; c2   o   
 267  269    1 ; c2   n   
 269  270    1 ; n    hn  
 269  271    1 ; n    hn  
 272  273    1 ; c3   hc  
 272  274    1 ; c3   hc  
 272  275    1 ; c3   c3  
 275  276    1 ; c3   hc  
 275  277    1 ; c3   c2  
 275  282    1 ; c3   c3  
 277  278    1 ; c2   o   
 277  279    1 ; c2   n   
 279  280    1 ; n    hn  
 279  281    1 ; n    hn  
 282  283    1 ; c3   hc  
 282  284    1 ; c3   hc  
 282  285    1 ; c3   c3  
 285  286    1 ; c3   hc  
 285  287    1 ; c3   c2  
 285  292    1 ; c3   c3  
 287  288    1 ; c2   o   
 287  289    1 ; c2   n   
 289  290    1 ; n    hn  
 289  291    1 ; n    hn  
 292  293    1 ; c3   hc  
 292  294    1 ; c3   hc  
 292  295    1 ; c3   c3  
 295  296    1 ; c3   hc  
 295  297    1 ; c3   c2  
 295  302    1 ; c3   c3  
 297  298    1 ; c2   o   
 297  299    1 ; c2   n   
 299  300    1 ; n    hn  
 299  301    1 ; n    hn  
 302  303    1 ; c3   hc  
 302  304    1 ; c3   hc  
 302  305    1 ; c3   c3  
 305  306    1 ; c3   hc  
 305  307    1 ; c3   c2  
 305  312    1 ; c3   c3  
 307  308    1 ; c2   o   
 307  309    1 ; c2   n   
 309  310    1 ; n    hn  
 309  311    1 ; n    hn  
 312  313    1 ; c3   hc  
 312  314    1 ; c3   hc  
 312  315    1 ; c3   c3  
 315  316    1 ; c3   hc  
 315  317    1 ; c3   c2  
 315  322    1 ; c3   c3  
 317  318    1 ; c2   o   
 317  319    1 ; c2   n   
 319  320    1 ; n    hn  
 319  321    1 ; n    hn  
 322  323    1 ; c3   hc  
 322  324    1 ; c3   hc  
 322  325    1 ; c3   c3  
 325  326    1 ; c3   hc  
 325  327    1 ; c3   c2  
 325  332    1 ; c3   c3  
 327  328    1 ; c2   o   
 327  329    1 ; c2   n   
 329  330    1 ; n    hn  
 329  331    1 ; n    hn  
 332  333    1 ; c3   hc  
 332  334    1 ; c3   hc  
 332  335    1 ; c3   c3  
 335  336    1 ; c3   hc  
 335  337    1 ; c3   c2  
 335  342    1 ; c3   c3  
 337  338    1 ; c2   o   
 337  339    1 ; c2   n   
 339  340    1 ; n    hn  
 339  341    1 ; n    hn  
 342  343    1 ; c3   hc  
 342  344    1 ; c3   hc  
 342  345    1 ; c3   c3  
 345  346    1 ; c3   hc  
 345  347    1 ; c3   c2  
 345  352    1 ; c3   c3  
 347  348    1 ; c2   o   
 347  349    1 ; c2   n   
 349  350    1 ; n    hn  
 349  351    1 ; n    hn  
 352  353    1 ; c3   hc  
 352  354    1 ; c3   hc  
 352  355    1 ; c3   c3  
 355  356    1 ; c3   hc  
 355  357    1 ; c3   c2  
 355  362    1 ; c3   c3  
 357  358    1 ; c2   o   
 357  359    1 ; c2   n   
 359  360    1 ; n    hn  
 359  361    1 ; n    hn  
 362  363    1 ; c3   hc  
 362  364    1 ; c3   hc  
 362  365    1 ; c3   c3  
 365  366    1 ; c3   hc  
 365  367    1 ; c3   c2  
 365  372    1 ; c3   c3  
 367  368    1 ; c2   o   
 367  369    1 ; c2   n   
 369  370    1 ; n    hn  
 369  371    1 ; n    hn  
 372  373    1 ; c3   hc  
 372  374    1 ; c3   hc  
 372  375    1 ; c3   c3  
 375  376    1 ; c3   hc  
 375  377    1 ; c3   c2  
 375  382    1 ; c3   c3  
 377  378    1 ; c2   o   
 377  379    1 ; c2   n   
 379  380    1 ; n    hn  
 379  381    1 ; n    hn  
 382  383    1 ; c3   hc  
 382  384    1 ; c3   hc  
 382  385    1 ; c3   c3  
 385  386    1 ; c3   hc  
 385  387    1 ; c3   c2  
 385  392    1 ; c3   c3  
 387  388    1 ; c2   o   
 387  389    1 ; c2   n   
 389  390    1 ; n    hn  
 389  391    1 ; n    hn  
 392  393    1 ; c3   hc  
 392  394    1 ; c3   hc  
 392  395    1 ; c3   c3  
 395  396    1 ; c3   hc  
 395  397    1 ; c3   c2  
 395  402    1 ; c3   c3  
 397  398    1 ; c2   o   
 397  399    1 ; c2   n   
 399  400    1 ; n    hn  
 399  401    1 ; n    hn  
 402  403    1 ; c3   hc  
 402  404    1 ; c3   hc  
 402  405    1 ; c3   c3  
 405  406    1 ; c3   hc  
 405  407    1 ; c3   c2  
 405  412    1 ; c3   c3  
 407  408    1 ; c2   o   
 407  409    1 ; c2   n   
 409  410    1 ; n    hn  
 409  411    1 ; n    hn  
 412  413    1 ; c3   hc  
 412  414    1 ; c3   hc  
 412  415    1 ; c3   c3  
 415  416    1 ; c3   hc  
 415  417    1 ; c3   c2  
 415  422    1 ; c3   c3  
 417  418    1 ; c2   o   
 417  419    1 ; c2   n   
 419  420    1 ; n    hn  
 419  421    1 ; n    hn  
 422  423    1 ; c3   hc  
 422  424    1 ; c3   hc  
 422  425    1 ; c3   c3  
 425  426    1 ; c3   hc  
 425  427    1 ; c3   c2  
 425  432    1 ; c3   c3  
 427  428    1 ; c2   o   
 427  429    1 ; c2   n   
 429  430    1 ; n    hn  
 429  431    1 ; n    hn  
 432  433    1 ; c3   hc  
 432  434    1 ; c3   hc  
 432  435    1 ; c3   c3  
 435  436    1 ; c3   hc  
 435  437    1 ; c3   c2  
 435  442    1 ; c3   c3  
 437  438    1 ; c2   o   
 437  439    1 ; c2   n   
 439  440    1 ; n    hn  
 439  441    1 ; n    hn  
 442  443    1 ; c3   hc  
 442  444    1 ; c3   hc  
 442  445    1 ; c3   c3  
 445  446    1 ; c3   hc  
 445  447    1 ; c3   c2  
 445  452    1 ; c3   c3  
 447  448    1 ; c2   o   
 447  449    1 ; c2   n   
 449  450    1 ; n    hn  
 449  451    1 ; n    hn  
 452  453    1 ; c3   hc  
 452  454    1 ; c3   hc  
 452  455    1 ; c3   c3  
 455  456    1 ; c3   hc  
 455  457    1 ; c3   c2  
 455  462    1 ; c3   c3  
 457  458    1 ; c2   o   
 457  459    1 ; c2   n   
 459  460    1 ; n    hn  
 459  461    1 ; n    hn  
 462  463    1 ; c3   hc  
 462  464    1 ; c3   hc  
 462  465    1 ; c3   c3  
 465  466    1 ; c3   hc  
 465  467    1 ; c3   c2  
 465  472    1 ; c3   c3  
 467  468    1 ; c2   o   
 467  469    1 ; c2   n   
 469  470    1 ; n    hn  
 469  471    1 ; n    hn  
 472  473    1 ; c3   hc  
 472  474    1 ; c3   hc  
 472  475    1 ; c3   c3  
 475  476    1 ; c3   hc  
 475  477    1 ; c3   c2  
 475  482    1 ; c3   c3  
 477  478    1 ; c2   o   
 477  479    1 ; c2   n   
 479  480    1 ; n    hn  
 479  481    1 ; n    hn  
 482  483    1 ; c3   hc  
 482  484    1 ; c3   hc  
 482  485    1 ; c3   c3  
 485  486    1 ; c3   hc  
 485  487    1 ; c3   c2  
 485  492    1 ; c3   c3  
 487  488    1 ; c2   o   
 487  489    1 ; c2   n   
 489  490    1 ; n    hn  
 489  491    1 ; n    hn  
 492  493    1 ; c3   hc  
 492  494    1 ; c3   hc  
 492  495    1 ; c3   c3  
 495  496    1 ; c3   hc  
 495  497    1 ; c3   c2  
 495  502    1 ; c3   c3  
 497  498    1 ; c2   o   
 497  499    1 ; c2   n   
 499  500    1 ; n    hn  
 499  501    1 ; n    hn  
 502  503    1 ; c3   hc  
 502  504    1 ; c3   hc  
 502  505    1 ; c3   c3  
 505  506    1 ; c3   hc  
 505  507    1 ; c3   c2  
 505  512    1 ; c3   c3  
 507  508    1 ; c2   o   
 507  509    1 ; c2   n   
 509  510    1 ; n    hn  
 509  511    1 ; n    hn  
 512  513    1 ; c3   hc  
 512  514    1 ; c3   hc  
 512  515    1 ; c3   c3  
 515  516    1 ; c3   hc  
 515  517    1 ; c3   c2  
 515  522    1 ; c3   c3  
 517  518    1 ; c2   o   
 517  519    1 ; c2   n   
 519  520    1 ; n    hn  
 519  521    1 ; n    hn  
 522  523    1 ; c3   hc  
 522  524    1 ; c3   hc  
 522  525    1 ; c3   c3  
 525  526    1 ; c3   hc  
 525  527    1 ; c3   c2  
 525  532    1 ; c3   c3  
 527  528    1 ; c2   o   
 527  529    1 ; c2   n   
 529  530    1 ; n    hn  
 529  531    1 ; n    hn  
 532  533    1 ; c3   hc  
 532  534    1 ; c3   hc  
 532  535    1 ; c3   c3  
 535  536    1 ; c3   hc  
 535  537    1 ; c3   c2  
 535  542    1 ; c3   c3  
 537  538    1 ; c2   o   
 537  539    1 ; c2   n   
 539  540    1 ; n    hn  
 539  541    1 ; n    hn  
 542  543    1 ; c3   hc  
 542  544    1 ; c3   hc  
 542  545    1 ; c3   c3  
 545  546    1 ; c3   hc  
 545  547    1 ; c3   c2  
 545  552    1 ; c3   c3  
 547  548    1 ; c2   o   
 547  549    1 ; c2   n   
 549  550    1 ; n    hn  
 549  551    1 ; n    hn  
 552  553    1 ; c3   hc  
 552  554    1 ; c3   hc  
 552  555    1 ; c3   c3  
 555  556    1 ; c3   hc  
 555  557    1 ; c3   c2  
 555  562    1 ; c3   c3  
 557  558    1 ; c2   o   
 557  559    1 ; c2   n   
 559  560    1 ; n    hn  
 559  561    1 ; n    hn  
 562  563    1 ; c3   hc  
 562  564    1 ; c3   hc  
 562  565    1 ; c3   c3  
 565  566    1 ; c3   hc  
 565  567    1 ; c3   c2  
 565  572    1 ; c3   c3  
 567  568    1 ; c2   o   
 567  569    1 ; c2   n   
 569  570    1 ; n    hn  
 569  571    1 ; n    hn  
 572  573    1 ; c3   hc  
 572  574    1 ; c3   hc  
 572  575    1 ; c3   c3  
 575  576    1 ; c3   hc  
 575  577    1 ; c3   c2  
 575  582    1 ; c3   c3  
 577  578    1 ; c2   o   
 577  579    1 ; c2   n   
 579  580    1 ; n    hn  
 579  581    1 ; n    hn  
 582  583    1 ; c3   hc  
 582  584    1 ; c3   hc  
 582  585    1 ; c3   c3  
 585  586    1 ; c3   hc  
 585  587    1 ; c3   c2  
 585  592    1 ; c3   c3  
 587  588    1 ; c2   o   
 587  589    1 ; c2   n   
 589  590    1 ; n    hn  
 589  591    1 ; n    hn  
 592  593    1 ; c3   hc  
 592  594    1 ; c3   hc  
 592  595    1 ; c3   c3  
 595  596    1 ; c3   hc  
 595  597    1 ; c3   c2  
 595  602    1 ; c3   c3  
 597  598    1 ; c2   o   
 597  599    1 ; c2   n   
 599  600    1 ; n    hn  
 599  601    1 ; n    hn  
 602  603    1 ; c3   hc  
 602  604    1 ; c3   hc  
 602  605    1 ; c3   c3  
 605  606    1 ; c3   hc  
 605  607    1 ; c3   c2  
 605  612    1 ; c3   c3  
 607  608    1 ; c2   o   
 607  609    1 ; c2   n   
 609  610    1 ; n    hn  
 609  611    1 ; n    hn  
 612  613    1 ; c3   hc  
 612  614    1 ; c3   hc  
 612  615    1 ; c3   c3  
 615  616    1 ; c3   hc  
 615  617    1 ; c3   c2  
 615  622    1 ; c3   c3  
 617  618    1 ; c2   o   
 617  619    1 ; c2   n   
 619  620    1 ; n    hn  
 619  621    1 ; n    hn  
 622  623    1 ; c3   hc  
 622  624    1 ; c3   hc  
 622  625    1 ; c3   c3  
 625  626    1 ; c3   hc  
 625  627    1 ; c3   c2  
 625  632    1 ; c3   c3  
 627  628    1 ; c2   o   
 627  629    1 ; c2   n   
 629  630    1 ; n    hn  
 629  631    1 ; n    hn  
 632  633    1 ; c3   hc  
 632  634    1 ; c3   hc  
 632  635    1 ; c3   c3  
 635  636    1 ; c3   hc  
 635  637    1 ; c3   c2  
 635  642    1 ; c3   c3  
 637  638    1 ; c2   o   
 637  639    1 ; c2   n   
 639  640    1 ; n    hn  
 639  641    1 ; n    hn  
 642  643    1 ; c3   hc  
 642  644    1 ; c3   hc  
 642  645    1 ; c3   c3  
 645  646    1 ; c3   hc  
 645  647    1 ; c3   c2  
 645  652    1 ; c3   c3  
 647  648    1 ; c2   o   
 647  649    1 ; c2   n   
 649  650    1 ; n    hn  
 649  651    1 ; n    hn  
 652  653    1 ; c3   hc  
 652  654    1 ; c3   hc  
 652  655    1 ; c3   c3  
 655  656    1 ; c3   hc  
 655  657    1 ; c3   c2  
 655  662    1 ; c3   c3  
 657  658    1 ; c2   o   
 657  659    1 ; c2   n   
 659  660    1 ; n    hn  
 659  661    1 ; n    hn  
 662  663    1 ; c3   hc  
 662  664    1 ; c3   hc  
 662  665    1 ; c3   c3  
 665  666    1 ; c3   hc  
 665  667    1 ; c3   c2  
 665  672    1 ; c3   c3  
 667  668    1 ; c2   o   
 667  669    1 ; c2   n   
 669  670    1 ; n    hn  
 669  671    1 ; n    hn  
 672  673    1 ; c3   hc  
 672  674    1 ; c3   hc  
 672  675    1 ; c3   c3  
 675  676    1 ; c3   hc  
 675  677    1 ; c3   c2  
 675  682    1 ; c3   c3  
 677  678    1 ; c2   o   
 677  679    1 ; c2   n   
 679  680    1 ; n    hn  
 679  681    1 ; n    hn  
 682  683    1 ; c3   hc  
 682  684    1 ; c3   hc  
 682  685    1 ; c3   c3  
 685  686    1 ; c3   hc  
 685  687    1 ; c3   c2  
 685  692    1 ; c3   c3  
 687  688    1 ; c2   o   
 687  689    1 ; c2   n   
 689  690    1 ; n    hn  
 689  691    1 ; n    hn  
 692  693    1 ; c3   hc  
 692  694    1 ; c3   hc  
 692  695    1 ; c3   c3  
 695  696    1 ; c3   hc  
 695  697    1 ; c3   c2  
 695  702    1 ; c3   c3  
 697  698    1 ; c2   o   
 697  699    1 ; c2   n   
 699  700    1 ; n    hn  
 699  701    1 ; n    hn  
 702  703    1 ; c3   hc  
 702  704    1 ; c3   hc  
 702  705    1 ; c3   c3  
 705  706    1 ; c3   hc  
 705  707    1 ; c3   c2  
 705  712    1 ; c3   c3  
 707  708    1 ; c2   o   
 707  709    1 ; c2   n   
 709  710    1 ; n    hn  
 709  711    1 ; n    hn  
 712  713    1 ; c3   hc  
 712  714    1 ; c3   hc  
 712  715    1 ; c3   c3  
 715  716    1 ; c3   hc  
 715  717    1 ; c3   c2  
 715  722    1 ; c3   c3  
 717  718    1 ; c2   o   
 717  719    1 ; c2   n   
 719  720    1 ; n    hn  
 719  721    1 ; n    hn  
 722  723    1 ; c3   hc  
 722  724    1 ; c3   hc  
 722  725    1 ; c3   c3  
 725  726    1 ; c3   hc  
 725  727    1 ; c3   c2  
 725  732    1 ; c3   c3  
 727  728    1 ; c2   o   
 727  729    1 ; c2   n   
 729  730    1 ; n    hn  
 729  731    1 ; n    hn  
 732  733    1 ; c3   hc  
 732  734    1 ; c3   hc  
 732  735    1 ; c3   c3  
 735  736    1 ; c3   hc  
 735  737    1 ; c3   c2  
 735  742    1 ; c3   c3  
 737  738    1 ; c2   o   
 737  739    1 ; c2   n   
 739  740    1 ; n    hn  
 739  741    1 ; n    hn  
 742  743    1 ; c3   hc  
 742  744    1 ; c3   hc  
 742  745    1 ; c3   c3  
 745  746    1 ; c3   hc  
 745  747    1 ; c3   c2  
 745  752    1 ; c3   c3  
 747  748    1 ; c2   o   
 747  749    1 ; c2   n   
 749  750    1 ; n    hn  
 749  751    1 ; n    hn  
 752  753    1 ; c3   hc  
 752  754    1 ; c3   hc  
 752  755    1 ; c3   c3  
 755  756    1 ; c3   hc  
 755  757    1 ; c3   c2  
 755  762    1 ; c3   hc  
 757  758    1 ; c2   o   
 757  759    1 ; c2   n   
 759  760    1 ; n    hn  
 759  761    1 ; n    hn  
[ pairs ]
;  ai   aj  funct
   1    6     1 
   1    7     1 
   1   10     1 
   2    8     1 
   2    9     1 
   2   11     1 
   2   12     1 
   2   13     1 
   3    6     1 
   3    7     1 
   3   10     1 
   4    6     1 
   4    7     1 
   4   10     1 
   5   14     1 
   5   15     1 
   5   18     1 
   6    8     1 
   6    9     1 
   6   11     1 
   6   12     1 
   6   13     1 
   7   11     1 
   7   12     1 
   7   13     1 
   8   10     1 
   9   10     1 
  10   16     1 
  10   17     1 
  10   19     1 
  10   20     1 
  10   21     1 
  11   14     1 
  11   15     1 
  11   18     1 
  12   14     1 
  12   15     1 
  12   18     1 
  13   22     1 
  13   23     1 
  13   26     1 
  14   16     1 
  14   17     1 
  14   19     1 
  14   20     1 
  14   21     1 
  15   19     1 
  15   20     1 
  15   21     1 
  16   18     1 
  17   18     1 
  18   24     1 
  18   25     1 
  18   27     1 
  18   28     1 
  18   29     1 
  19   22     1 
  19   23     1 
  19   26     1 
  20   22     1 
  20   23     1 
  20   26     1 
  21   30     1 
  21   31     1 
  21   34     1 
  22   24     1 
  22   25     1 
  22   27     1 
  22   28     1 
  22   29     1 
  23   27     1 
  23   28     1 
  23   29     1 
  24   26     1 
  25   26     1 
  26   32     1 
  26   33     1 
  26   35     1 
  26   36     1 
  26   37     1 
  27   30     1 
  27   31     1 
  27   34     1 
  28   30     1 
  28   31     1 
  28   34     1 
  29   38     1 
  29   39     1 
  29   42     1 
  30   32     1 
  30   33     1 
  30   35     1 
  30   36     1 
  30   37     1 
  31   35     1 
  31   36     1 
  31   37     1 
  32   34     1 
  33   34     1 
  34   40     1 
  34   41     1 
  34   43     1 
  34   44     1 
  34   45     1 
  35   38     1 
  35   39     1 
  35   42     1 
  36   38     1 
  36   39     1 
  36   42     1 
  37   46     1 
  37   47     1 
  37   50     1 
  38   40     1 
  38   41     1 
  38   43     1 
  38   44     1 
  38   45     1 
  39   43     1 
  39   44     1 
  39   45     1 
  40   42     1 
  41   42     1 
  42   48     1 
  42   49     1 
  42   51     1 
  42   52     1 
  42   53     1 
  43   46     1 
  43   47     1 
  43   50     1 
  44   46     1 
  44   47     1 
  44   50     1 
  45   54     1 
  45   55     1 
  45   58     1 
  46   48     1 
  46   49     1 
  46   51     1 
  46   52     1 
  46   53     1 
  47   51     1 
  47   52     1 
  47   53     1 
  48   50     1 
  49   50     1 
  50   56     1 
  50   57     1 
  50   59     1 
  50   60     1 
  50   61     1 
  51   54     1 
  51   55     1 
  51   58     1 
  52   54     1 
  52   55     1 
  52   58     1 
  53   62     1 
  53   63     1 
  53   66     1 
  54   56     1 
  54   57     1 
  54   59     1 
  54   60     1 
  54   61     1 
  55   59     1 
  55   60     1 
  55   61     1 
  56   58     1 
  57   58     1 
  58   64     1 
  58   65     1 
  58   67     1 
  58   68     1 
  58   69     1 
  59   62     1 
  59   63     1 
  59   66     1 
  60   62     1 
  60   63     1 
  60   66     1 
  61   70     1 
  61   71     1 
  61   74     1 
  62   64     1 
  62   65     1 
  62   67     1 
  62   68     1 
  62   69     1 
  63   67     1 
  63   68     1 
  63   69     1 
  64   66     1 
  65   66     1 
  66   72     1 
  66   73     1 
  66   75     1 
  66   76     1 
  66   77     1 
  67   70     1 
  67   71     1 
  67   74     1 
  68   70     1 
  68   71     1 
  68   74     1 
  69   78     1 
  69   79     1 
  69   82     1 
  70   72     1 
  70   73     1 
  70   75     1 
  70   76     1 
  70   77     1 
  71   75     1 
  71   76     1 
  71   77     1 
  72   74     1 
  73   74     1 
  74   80     1 
  74   81     1 
  74   83     1 
  74   84     1 
  74   85     1 
  75   78     1 
  75   79     1 
  75   82     1 
  76   78     1 
  76   79     1 
  76   82     1 
  77   86     1 
  77   87     1 
  77   90     1 
  78   80     1 
  78   81     1 
  78   83     1 
  78   84     1 
  78   85     1 
  79   83     1 
  79   84     1 
  79   85     1 
  80   82     1 
  81   82     1 
  82   88     1 
  82   89     1 
  82   91     1 
  82   92     1 
  82   93     1 
  83   86     1 
  83   87     1 
  83   90     1 
  84   86     1 
  84   87     1 
  84   90     1 
  85   94     1 
  85   95     1 
  85   98     1 
  86   88     1 
  86   89     1 
  86   91     1 
  86   92     1 
  86   93     1 
  87   91     1 
  87   92     1 
  87   93     1 
  88   90     1 
  89   90     1 
  90   96     1 
  90   97     1 
  90   99     1 
  90  100     1 
  90  101     1 
  91   94     1 
  91   95     1 
  91   98     1 
  92   94     1 
  92   95     1 
  92   98     1 
  93  102     1 
  93  103     1 
  93  106     1 
  94   96     1 
  94   97     1 
  94   99     1 
  94  100     1 
  94  101     1 
  95   99     1 
  95  100     1 
  95  101     1 
  96   98     1 
  97   98     1 
  98  104     1 
  98  105     1 
  98  107     1 
  98  108     1 
  98  109     1 
  99  102     1 
  99  103     1 
  99  106     1 
 100  102     1 
 100  103     1 
 100  106     1 
 101  110     1 
 101  111     1 
 101  114     1 
 102  104     1 
 102  105     1 
 102  107     1 
 102  108     1 
 102  109     1 
 103  107     1 
 103  108     1 
 103  109     1 
 104  106     1 
 105  106     1 
 106  112     1 
 106  113     1 
 106  115     1 
 106  116     1 
 106  117     1 
 107  110     1 
 107  111     1 
 107  114     1 
 108  110     1 
 108  111     1 
 108  114     1 
 109  118     1 
 109  119     1 
 109  122     1 
 110  112     1 
 110  113     1 
 110  115     1 
 110  116     1 
 110  117     1 
 111  115     1 
 111  116     1 
 111  117     1 
 112  114     1 
 113  114     1 
 114  120     1 
 114  121     1 
 114  123     1 
 114  124     1 
 114  125     1 
 115  118     1 
 115  119     1 
 115  122     1 
 116  118     1 
 116  119     1 
 116  122     1 
 117  126     1 
 117  127     1 
 117  130     1 
 118  120     1 
 118  121     1 
 118  123     1 
 118  124     1 
 118  125     1 
 119  123     1 
 119  124     1 
 119  125     1 
 120  122     1 
 121  122     1 
 122  128     1 
 122  129     1 
 122  131     1 
 122  132     1 
 122  133     1 
 123  126     1 
 123  127     1 
 123  130     1 
 124  126     1 
 124  127     1 
 124  130     1 
 125  134     1 
 125  135     1 
 125  138     1 
 126  128     1 
 126  129     1 
 126  131     1 
 126  132     1 
 126  133     1 
 127  131     1 
 127  132     1 
 127  133     1 
 128  130     1 
 129  130     1 
 130  136     1 
 130  137     1 
 130  139     1 
 130  140     1 
 130  141     1 
 131  134     1 
 131  135     1 
 131  138     1 
 132  134     1 
 132  135     1 
 132  138     1 
 133  142     1 
 133  143     1 
 133  146     1 
 134  136     1 
 134  137     1 
 134  139     1 
 134  140     1 
 134  141     1 
 135  139     1 
 135  140     1 
 135  141     1 
 136  138     1 
 137  138     1 
 138  144     1 
 138  145     1 
 138  147     1 
 138  148     1 
 138  149     1 
 139  142     1 
 139  143     1 
 139  146     1 
 140  142     1 
 140  143     1 
 140  146     1 
 141  150     1 
 141  151     1 
 141  154     1 
 142  144     1 
 142  145     1 
 142  147     1 
 142  148     1 
 142  149     1 
 143  147     1 
 143  148     1 
 143  149     1 
 144  146     1 
 145  146     1 
 146  152     1 
 146  153     1 
 146  155     1 
 146  156     1 
 146  157     1 
 147  150     1 
 147  151     1 
 147  154     1 
 148  150     1 
 148  151     1 
 148  154     1 
 149  158     1 
 149  159     1 
 149  162     1 
 150  152     1 
 150  153     1 
 150  155     1 
 150  156     1 
 150  157     1 
 151  155     1 
 151  156     1 
 151  157     1 
 152  154     1 
 153  154     1 
 154  160     1 
 154  161     1 
 154  163     1 
 154  164     1 
 154  165     1 
 155  158     1 
 155  159     1 
 155  162     1 
 156  158     1 
 156  159     1 
 156  162     1 
 157  166     1 
 157  167     1 
 157  172     1 
 158  160     1 
 158  161     1 
 158  163     1 
 158  164     1 
 158  165     1 
 159  163     1 
 159  164     1 
 159  165     1 
 160  162     1 
 161  162     1 
 162  168     1 
 162  169     1 
 162  173     1 
 162  174     1 
 162  175     1 
 163  166     1 
 163  167     1 
 163  172     1 
 164  166     1 
 164  167     1 
 164  172     1 
 165  170     1 
 165  171     1 
 165  176     1 
 165  177     1 
 165  182     1 
 166  168     1 
 166  169     1 
 166  173     1 
 166  174     1 
 166  175     1 
 167  173     1 
 167  174     1 
 167  175     1 
 168  170     1 
 168  171     1 
 168  172     1 
 169  172     1 
 172  178     1 
 172  179     1 
 172  183     1 
 172  184     1 
 172  185     1 
 173  176     1 
 173  177     1 
 173  182     1 
 174  176     1 
 174  177     1 
 174  182     1 
 175  180     1 
 175  181     1 
 175  186     1 
 175  187     1 
 175  192     1 
 176  178     1 
 176  179     1 
 176  183     1 
 176  184     1 
 176  185     1 
 177  183     1 
 177  184     1 
 177  185     1 
 178  180     1 
 178  181     1 
 178  182     1 
 179  182     1 
 182  188     1 
 182  189     1 
 182  193     1 
 182  194     1 
 182  195     1 
 183  186     1 
 183  187     1 
 183  192     1 
 184  186     1 
 184  187     1 
 184  192     1 
 185  190     1 
 185  191     1 
 185  196     1 
 185  197     1 
 185  202     1 
 186  188     1 
 186  189     1 
 186  193     1 
 186  194     1 
 186  195     1 
 187  193     1 
 187  194     1 
 187  195     1 
 188  190     1 
 188  191     1 
 188  192     1 
 189  192     1 
 192  198     1 
 192  199     1 
 192  203     1 
 192  204     1 
 192  205     1 
 193  196     1 
 193  197     1 
 193  202     1 
 194  196     1 
 194  197     1 
 194  202     1 
 195  200     1 
 195  201     1 
 195  206     1 
 195  207     1 
 195  212     1 
 196  198     1 
 196  199     1 
 196  203     1 
 196  204     1 
 196  205     1 
 197  203     1 
 197  204     1 
 197  205     1 
 198  200     1 
 198  201     1 
 198  202     1 
 199  202     1 
 202  208     1 
 202  209     1 
 202  213     1 
 202  214     1 
 202  215     1 
 203  206     1 
 203  207     1 
 203  212     1 
 204  206     1 
 204  207     1 
 204  212     1 
 205  210     1 
 205  211     1 
 205  216     1 
 205  217     1 
 205  222     1 
 206  208     1 
 206  209     1 
 206  213     1 
 206  214     1 
 206  215     1 
 207  213     1 
 207  214     1 
 207  215     1 
 208  210     1 
 208  211     1 
 208  212     1 
 209  212     1 
 212  218     1 
 212  219     1 
 212  223     1 
 212  224     1 
 212  225     1 
 213  216     1 
 213  217     1 
 213  222     1 
 214  216     1 
 214  217     1 
 214  222     1 
 215  220     1 
 215  221     1 
 215  226     1 
 215  227     1 
 215  232     1 
 216  218     1 
 216  219     1 
 216  223     1 
 216  224     1 
 216  225     1 
 217  223     1 
 217  224     1 
 217  225     1 
 218  220     1 
 218  221     1 
 218  222     1 
 219  222     1 
 222  228     1 
 222  229     1 
 222  233     1 
 222  234     1 
 222  235     1 
 223  226     1 
 223  227     1 
 223  232     1 
 224  226     1 
 224  227     1 
 224  232     1 
 225  230     1 
 225  231     1 
 225  236     1 
 225  237     1 
 225  242     1 
 226  228     1 
 226  229     1 
 226  233     1 
 226  234     1 
 226  235     1 
 227  233     1 
 227  234     1 
 227  235     1 
 228  230     1 
 228  231     1 
 228  232     1 
 229  232     1 
 232  238     1 
 232  239     1 
 232  243     1 
 232  244     1 
 232  245     1 
 233  236     1 
 233  237     1 
 233  242     1 
 234  236     1 
 234  237     1 
 234  242     1 
 235  240     1 
 235  241     1 
 235  246     1 
 235  247     1 
 235  252     1 
 236  238     1 
 236  239     1 
 236  243     1 
 236  244     1 
 236  245     1 
 237  243     1 
 237  244     1 
 237  245     1 
 238  240     1 
 238  241     1 
 238  242     1 
 239  242     1 
 242  248     1 
 242  249     1 
 242  253     1 
 242  254     1 
 242  255     1 
 243  246     1 
 243  247     1 
 243  252     1 
 244  246     1 
 244  247     1 
 244  252     1 
 245  250     1 
 245  251     1 
 245  256     1 
 245  257     1 
 245  262     1 
 246  248     1 
 246  249     1 
 246  253     1 
 246  254     1 
 246  255     1 
 247  253     1 
 247  254     1 
 247  255     1 
 248  250     1 
 248  251     1 
 248  252     1 
 249  252     1 
 252  258     1 
 252  259     1 
 252  263     1 
 252  264     1 
 252  265     1 
 253  256     1 
 253  257     1 
 253  262     1 
 254  256     1 
 254  257     1 
 254  262     1 
 255  260     1 
 255  261     1 
 255  266     1 
 255  267     1 
 255  272     1 
 256  258     1 
 256  259     1 
 256  263     1 
 256  264     1 
 256  265     1 
 257  263     1 
 257  264     1 
 257  265     1 
 258  260     1 
 258  261     1 
 258  262     1 
 259  262     1 
 262  268     1 
 262  269     1 
 262  273     1 
 262  274     1 
 262  275     1 
 263  266     1 
 263  267     1 
 263  272     1 
 264  266     1 
 264  267     1 
 264  272     1 
 265  270     1 
 265  271     1 
 265  276     1 
 265  277     1 
 265  282     1 
 266  268     1 
 266  269     1 
 266  273     1 
 266  274     1 
 266  275     1 
 267  273     1 
 267  274     1 
 267  275     1 
 268  270     1 
 268  271     1 
 268  272     1 
 269  272     1 
 272  278     1 
 272  279     1 
 272  283     1 
 272  284     1 
 272  285     1 
 273  276     1 
 273  277     1 
 273  282     1 
 274  276     1 
 274  277     1 
 274  282     1 
 275  280     1 
 275  281     1 
 275  286     1 
 275  287     1 
 275  292     1 
 276  278     1 
 276  279     1 
 276  283     1 
 276  284     1 
 276  285     1 
 277  283     1 
 277  284     1 
 277  285     1 
 278  280     1 
 278  281     1 
 278  282     1 
 279  282     1 
 282  288     1 
 282  289     1 
 282  293     1 
 282  294     1 
 282  295     1 
 283  286     1 
 283  287     1 
 283  292     1 
 284  286     1 
 284  287     1 
 284  292     1 
 285  290     1 
 285  291     1 
 285  296     1 
 285  297     1 
 285  302     1 
 286  288     1 
 286  289     1 
 286  293     1 
 286  294     1 
 286  295     1 
 287  293     1 
 287  294     1 
 287  295     1 
 288  290     1 
 288  291     1 
 288  292     1 
 289  292     1 
 292  298     1 
 292  299     1 
 292  303     1 
 292  304     1 
 292  305     1 
 293  296     1 
 293  297     1 
 293  302     1 
 294  296     1 
 294  297     1 
 294  302     1 
 295  300     1 
 295  301     1 
 295  306     1 
 295  307     1 
 295  312     1 
 296  298     1 
 296  299     1 
 296  303     1 
 296  304     1 
 296  305     1 
 297  303     1 
 297  304     1 
 297  305     1 
 298  300     1 
 298  301     1 
 298  302     1 
 299  302     1 
 302  308     1 
 302  309     1 
 302  313     1 
 302  314     1 
 302  315     1 
 303  306     1 
 303  307     1 
 303  312     1 
 304  306     1 
 304  307     1 
 304  312     1 
 305  310     1 
 305  311     1 
 305  316     1 
 305  317     1 
 305  322     1 
 306  308     1 
 306  309     1 
 306  313     1 
 306  314     1 
 306  315     1 
 307  313     1 
 307  314     1 
 307  315     1 
 308  310     1 
 308  311     1 
 308  312     1 
 309  312     1 
 312  318     1 
 312  319     1 
 312  323     1 
 312  324     1 
 312  325     1 
 313  316     1 
 313  317     1 
 313  322     1 
 314  316     1 
 314  317     1 
 314  322     1 
 315  320     1 
 315  321     1 
 315  326     1 
 315  327     1 
 315  332     1 
 316  318     1 
 316  319     1 
 316  323     1 
 316  324     1 
 316  325     1 
 317  323     1 
 317  324     1 
 317  325     1 
 318  320     1 
 318  321     1 
 318  322     1 
 319  322     1 
 322  328     1 
 322  329     1 
 322  333     1 
 322  334     1 
 322  335     1 
 323  326     1 
 323  327     1 
 323  332     1 
 324  326     1 
 324  327     1 
 324  332     1 
 325  330     1 
 325  331     1 
 325  336     1 
 325  337     1 
 325  342     1 
 326  328     1 
 326  329     1 
 326  333     1 
 326  334     1 
 326  335     1 
 327  333     1 
 327  334     1 
 327  335     1 
 328  330     1 
 328  331     1 
 328  332     1 
 329  332     1 
 332  338     1 
 332  339     1 
 332  343     1 
 332  344     1 
 332  345     1 
 333  336     1 
 333  337     1 
 333  342     1 
 334  336     1 
 334  337     1 
 334  342     1 
 335  340     1 
 335  341     1 
 335  346     1 
 335  347     1 
 335  352     1 
 336  338     1 
 336  339     1 
 336  343     1 
 336  344     1 
 336  345     1 
 337  343     1 
 337  344     1 
 337  345     1 
 338  340     1 
 338  341     1 
 338  342     1 
 339  342     1 
 342  348     1 
 342  349     1 
 342  353     1 
 342  354     1 
 342  355     1 
 343  346     1 
 343  347     1 
 343  352     1 
 344  346     1 
 344  347     1 
 344  352     1 
 345  350     1 
 345  351     1 
 345  356     1 
 345  357     1 
 345  362     1 
 346  348     1 
 346  349     1 
 346  353     1 
 346  354     1 
 346  355     1 
 347  353     1 
 347  354     1 
 347  355     1 
 348  350     1 
 348  351     1 
 348  352     1 
 349  352     1 
 352  358     1 
 352  359     1 
 352  363     1 
 352  364     1 
 352  365     1 
 353  356     1 
 353  357     1 
 353  362     1 
 354  356     1 
 354  357     1 
 354  362     1 
 355  360     1 
 355  361     1 
 355  366     1 
 355  367     1 
 355  372     1 
 356  358     1 
 356  359     1 
 356  363     1 
 356  364     1 
 356  365     1 
 357  363     1 
 357  364     1 
 357  365     1 
 358  360     1 
 358  361     1 
 358  362     1 
 359  362     1 
 362  368     1 
 362  369     1 
 362  373     1 
 362  374     1 
 362  375     1 
 363  366     1 
 363  367     1 
 363  372     1 
 364  366     1 
 364  367     1 
 364  372     1 
 365  370     1 
 365  371     1 
 365  376     1 
 365  377     1 
 365  382     1 
 366  368     1 
 366  369     1 
 366  373     1 
 366  374     1 
 366  375     1 
 367  373     1 
 367  374     1 
 367  375     1 
 368  370     1 
 368  371     1 
 368  372     1 
 369  372     1 
 372  378     1 
 372  379     1 
 372  383     1 
 372  384     1 
 372  385     1 
 373  376     1 
 373  377     1 
 373  382     1 
 374  376     1 
 374  377     1 
 374  382     1 
 375  380     1 
 375  381     1 
 375  386     1 
 375  387     1 
 375  392     1 
 376  378     1 
 376  379     1 
 376  383     1 
 376  384     1 
 376  385     1 
 377  383     1 
 377  384     1 
 377  385     1 
 378  380     1 
 378  381     1 
 378  382     1 
 379  382     1 
 382  388     1 
 382  389     1 
 382  393     1 
 382  394     1 
 382  395     1 
 383  386     1 
 383  387     1 
 383  392     1 
 384  386     1 
 384  387     1 
 384  392     1 
 385  390     1 
 385  391     1 
 385  396     1 
 385  397     1 
 385  402     1 
 386  388     1 
 386  389     1 
 386  393     1 
 386  394     1 
 386  395     1 
 387  393     1 
 387  394     1 
 387  395     1 
 388  390     1 
 388  391     1 
 388  392     1 
 389  392     1 
 392  398     1 
 392  399     1 
 392  403     1 
 392  404     1 
 392  405     1 
 393  396     1 
 393  397     1 
 393  402     1 
 394  396     1 
 394  397     1 
 394  402     1 
 395  400     1 
 395  401     1 
 395  406     1 
 395  407     1 
 395  412     1 
 396  398     1 
 396  399     1 
 396  403     1 
 396  404     1 
 396  405     1 
 397  403     1 
 397  404     1 
 397  405     1 
 398  400     1 
 398  401     1 
 398  402     1 
 399  402     1 
 402  408     1 
 402  409     1 
 402  413     1 
 402  414     1 
 402  415     1 
 403  406     1 
 403  407     1 
 403  412     1 
 404  406     1 
 404  407     1 
 404  412     1 
 405  410     1 
 405  411     1 
 405  416     1 
 405  417     1 
 405  422     1 
 406  408     1 
 406  409     1 
 406  413     1 
 406  414     1 
 406  415     1 
 407  413     1 
 407  414     1 
 407  415     1 
 408  410     1 
 408  411     1 
 408  412     1 
 409  412     1 
 412  418     1 
 412  419     1 
 412  423     1 
 412  424     1 
 412  425     1 
 413  416     1 
 413  417     1 
 413  422     1 
 414  416     1 
 414  417     1 
 414  422     1 
 415  420     1 
 415  421     1 
 415  426     1 
 415  427     1 
 415  432     1 
 416  418     1 
 416  419     1 
 416  423     1 
 416  424     1 
 416  425     1 
 417  423     1 
 417  424     1 
 417  425     1 
 418  420     1 
 418  421     1 
 418  422     1 
 419  422     1 
 422  428     1 
 422  429     1 
 422  433     1 
 422  434     1 
 422  435     1 
 423  426     1 
 423  427     1 
 423  432     1 
 424  426     1 
 424  427     1 
 424  432     1 
 425  430     1 
 425  431     1 
 425  436     1 
 425  437     1 
 425  442     1 
 426  428     1 
 426  429     1 
 426  433     1 
 426  434     1 
 426  435     1 
 427  433     1 
 427  434     1 
 427  435     1 
 428  430     1 
 428  431     1 
 428  432     1 
 429  432     1 
 432  438     1 
 432  439     1 
 432  443     1 
 432  444     1 
 432  445     1 
 433  436     1 
 433  437     1 
 433  442     1 
 434  436     1 
 434  437     1 
 434  442     1 
 435  440     1 
 435  441     1 
 435  446     1 
 435  447     1 
 435  452     1 
 436  438     1 
 436  439     1 
 436  443     1 
 436  444     1 
 436  445     1 
 437  443     1 
 437  444     1 
 437  445     1 
 438  440     1 
 438  441     1 
 438  442     1 
 439  442     1 
 442  448     1 
 442  449     1 
 442  453     1 
 442  454     1 
 442  455     1 
 443  446     1 
 443  447     1 
 443  452     1 
 444  446     1 
 444  447     1 
 444  452     1 
 445  450     1 
 445  451     1 
 445  456     1 
 445  457     1 
 445  462     1 
 446  448     1 
 446  449     1 
 446  453     1 
 446  454     1 
 446  455     1 
 447  453     1 
 447  454     1 
 447  455     1 
 448  450     1 
 448  451     1 
 448  452     1 
 449  452     1 
 452  458     1 
 452  459     1 
 452  463     1 
 452  464     1 
 452  465     1 
 453  456     1 
 453  457     1 
 453  462     1 
 454  456     1 
 454  457     1 
 454  462     1 
 455  460     1 
 455  461     1 
 455  466     1 
 455  467     1 
 455  472     1 
 456  458     1 
 456  459     1 
 456  463     1 
 456  464     1 
 456  465     1 
 457  463     1 
 457  464     1 
 457  465     1 
 458  460     1 
 458  461     1 
 458  462     1 
 459  462     1 
 462  468     1 
 462  469     1 
 462  473     1 
 462  474     1 
 462  475     1 
 463  466     1 
 463  467     1 
 463  472     1 
 464  466     1 
 464  467     1 
 464  472     1 
 465  470     1 
 465  471     1 
 465  476     1 
 465  477     1 
 465  482     1 
 466  468     1 
 466  469     1 
 466  473     1 
 466  474     1 
 466  475     1 
 467  473     1 
 467  474     1 
 467  475     1 
 468  470     1 
 468  471     1 
 468  472     1 
 469  472     1 
 472  478     1 
 472  479     1 
 472  483     1 
 472  484     1 
 472  485     1 
 473  476     1 
 473  477     1 
 473  482     1 
 474  476     1 
 474  477     1 
 474  482     1 
 475  480     1 
 475  481     1 
 475  486     1 
 475  487     1 
 475  492     1 
 476  478     1 
 476  479     1 
 476  483     1 
 476  484     1 
 476  485     1 
 477  483     1 
 477  484     1 
 477  485     1 
 478  480     1 
 478  481     1 
 478  482     1 
 479  482     1 
 482  488     1 
 482  489     1 
 482  493     1 
 482  494     1 
 482  495     1 
 483  486     1 
 483  487     1 
 483  492     1 
 484  486     1 
 484  487     1 
 484  492     1 
 485  490     1 
 485  491     1 
 485  496     1 
 485  497     1 
 485  502     1 
 486  488     1 
 486  489     1 
 486  493     1 
 486  494     1 
 486  495     1 
 487  493     1 
 487  494     1 
 487  495     1 
 488  490     1 
 488  491     1 
 488  492     1 
 489  492     1 
 492  498     1 
 492  499     1 
 492  503     1 
 492  504     1 
 492  505     1 
 493  496     1 
 493  497     1 
 493  502     1 
 494  496     1 
 494  497     1 
 494  502     1 
 495  500     1 
 495  501     1 
 495  506     1 
 495  507     1 
 495  512     1 
 496  498     1 
 496  499     1 
 496  503     1 
 496  504     1 
 496  505     1 
 497  503     1 
 497  504     1 
 497  505     1 
 498  500     1 
 498  501     1 
 498  502     1 
 499  502     1 
 502  508     1 
 502  509     1 
 502  513     1 
 502  514     1 
 502  515     1 
 503  506     1 
 503  507     1 
 503  512     1 
 504  506     1 
 504  507     1 
 504  512     1 
 505  510     1 
 505  511     1 
 505  516     1 
 505  517     1 
 505  522     1 
 506  508     1 
 506  509     1 
 506  513     1 
 506  514     1 
 506  515     1 
 507  513     1 
 507  514     1 
 507  515     1 
 508  510     1 
 508  511     1 
 508  512     1 
 509  512     1 
 512  518     1 
 512  519     1 
 512  523     1 
 512  524     1 
 512  525     1 
 513  516     1 
 513  517     1 
 513  522     1 
 514  516     1 
 514  517     1 
 514  522     1 
 515  520     1 
 515  521     1 
 515  526     1 
 515  527     1 
 515  532     1 
 516  518     1 
 516  519     1 
 516  523     1 
 516  524     1 
 516  525     1 
 517  523     1 
 517  524     1 
 517  525     1 
 518  520     1 
 518  521     1 
 518  522     1 
 519  522     1 
 522  528     1 
 522  529     1 
 522  533     1 
 522  534     1 
 522  535     1 
 523  526     1 
 523  527     1 
 523  532     1 
 524  526     1 
 524  527     1 
 524  532     1 
 525  530     1 
 525  531     1 
 525  536     1 
 525  537     1 
 525  542     1 
 526  528     1 
 526  529     1 
 526  533     1 
 526  534     1 
 526  535     1 
 527  533     1 
 527  534     1 
 527  535     1 
 528  530     1 
 528  531     1 
 528  532     1 
 529  532     1 
 532  538     1 
 532  539     1 
 532  543     1 
 532  544     1 
 532  545     1 
 533  536     1 
 533  537     1 
 533  542     1 
 534  536     1 
 534  537     1 
 534  542     1 
 535  540     1 
 535  541     1 
 535  546     1 
 535  547     1 
 535  552     1 
 536  538     1 
 536  539     1 
 536  543     1 
 536  544     1 
 536  545     1 
 537  543     1 
 537  544     1 
 537  545     1 
 538  540     1 
 538  541     1 
 538  542     1 
 539  542     1 
 542  548     1 
 542  549     1 
 542  553     1 
 542  554     1 
 542  555     1 
 543  546     1 
 543  547     1 
 543  552     1 
 544  546     1 
 544  547     1 
 544  552     1 
 545  550     1 
 545  551     1 
 545  556     1 
 545  557     1 
 545  562     1 
 546  548     1 
 546  549     1 
 546  553     1 
 546  554     1 
 546  555     1 
 547  553     1 
 547  554     1 
 547  555     1 
 548  550     1 
 548  551     1 
 548  552     1 
 549  552     1 
 552  558     1 
 552  559     1 
 552  563     1 
 552  564     1 
 552  565     1 
 553  556     1 
 553  557     1 
 553  562     1 
 554  556     1 
 554  557     1 
 554  562     1 
 555  560     1 
 555  561     1 
 555  566     1 
 555  567     1 
 555  572     1 
 556  558     1 
 556  559     1 
 556  563     1 
 556  564     1 
 556  565     1 
 557  563     1 
 557  564     1 
 557  565     1 
 558  560     1 
 558  561     1 
 558  562     1 
 559  562     1 
 562  568     1 
 562  569     1 
 562  573     1 
 562  574     1 
 562  575     1 
 563  566     1 
 563  567     1 
 563  572     1 
 564  566     1 
 564  567     1 
 564  572     1 
 565  570     1 
 565  571     1 
 565  576     1 
 565  577     1 
 565  582     1 
 566  568     1 
 566  569     1 
 566  573     1 
 566  574     1 
 566  575     1 
 567  573     1 
 567  574     1 
 567  575     1 
 568  570     1 
 568  571     1 
 568  572     1 
 569  572     1 
 572  578     1 
 572  579     1 
 572  583     1 
 572  584     1 
 572  585     1 
 573  576     1 
 573  577     1 
 573  582     1 
 574  576     1 
 574  577     1 
 574  582     1 
 575  580     1 
 575  581     1 
 575  586     1 
 575  587     1 
 575  592     1 
 576  578     1 
 576  579     1 
 576  583     1 
 576  584     1 
 576  585     1 
 577  583     1 
 577  584     1 
 577  585     1 
 578  580     1 
 578  581     1 
 578  582     1 
 579  582     1 
 582  588     1 
 582  589     1 
 582  593     1 
 582  594     1 
 582  595     1 
 583  586     1 
 583  587     1 
 583  592     1 
 584  586     1 
 584  587     1 
 584  592     1 
 585  590     1 
 585  591     1 
 585  596     1 
 585  597     1 
 585  602     1 
 586  588     1 
 586  589     1 
 586  593     1 
 586  594     1 
 586  595     1 
 587  593     1 
 587  594     1 
 587  595     1 
 588  590     1 
 588  591     1 
 588  592     1 
 589  592     1 
 592  598     1 
 592  599     1 
 592  603     1 
 592  604     1 
 592  605     1 
 593  596     1 
 593  597     1 
 593  602     1 
 594  596     1 
 594  597     1 
 594  602     1 
 595  600     1 
 595  601     1 
 595  606     1 
 595  607     1 
 595  612     1 
 596  598     1 
 596  599     1 
 596  603     1 
 596  604     1 
 596  605     1 
 597  603     1 
 597  604     1 
 597  605     1 
 598  600     1 
 598  601     1 
 598  602     1 
 599  602     1 
 602  608     1 
 602  609     1 
 602  613     1 
 602  614     1 
 602  615     1 
 603  606     1 
 603  607     1 
 603  612     1 
 604  606     1 
 604  607     1 
 604  612     1 
 605  610     1 
 605  611     1 
 605  616     1 
 605  617     1 
 605  622     1 
 606  608     1 
 606  609     1 
 606  613     1 
 606  614     1 
 606  615     1 
 607  613     1 
 607  614     1 
 607  615     1 
 608  610     1 
 608  611     1 
 608  612     1 
 609  612     1 
 612  618     1 
 612  619     1 
 612  623     1 
 612  624     1 
 612  625     1 
 613  616     1 
 613  617     1 
 613  622     1 
 614  616     1 
 614  617     1 
 614  622     1 
 615  620     1 
 615  621     1 
 615  626     1 
 615  627     1 
 615  632     1 
 616  618     1 
 616  619     1 
 616  623     1 
 616  624     1 
 616  625     1 
 617  623     1 
 617  624     1 
 617  625     1 
 618  620     1 
 618  621     1 
 618  622     1 
 619  622     1 
 622  628     1 
 622  629     1 
 622  633     1 
 622  634     1 
 622  635     1 
 623  626     1 
 623  627     1 
 623  632     1 
 624  626     1 
 624  627     1 
 624  632     1 
 625  630     1 
 625  631     1 
 625  636     1 
 625  637     1 
 625  642     1 
 626  628     1 
 626  629     1 
 626  633     1 
 626  634     1 
 626  635     1 
 627  633     1 
 627  634     1 
 627  635     1 
 628  630     1 
 628  631     1 
 628  632     1 
 629  632     1 
 632  638     1 
 632  639     1 
 632  643     1 
 632  644     1 
 632  645     1 
 633  636     1 
 633  637     1 
 633  642     1 
 634  636     1 
 634  637     1 
 634  642     1 
 635  640     1 
 635  641     1 
 635  646     1 
 635  647     1 
 635  652     1 
 636  638     1 
 636  639     1 
 636  643     1 
 636  644     1 
 636  645     1 
 637  643     1 
 637  644     1 
 637  645     1 
 638  640     1 
 638  641     1 
 638  642     1 
 639  642     1 
 642  648     1 
 642  649     1 
 642  653     1 
 642  654     1 
 642  655     1 
 643  646     1 
 643  647     1 
 643  652     1 
 644  646     1 
 644  647     1 
 644  652     1 
 645  650     1 
 645  651     1 
 645  656     1 
 645  657     1 
 645  662     1 
 646  648     1 
 646  649     1 
 646  653     1 
 646  654     1 
 646  655     1 
 647  653     1 
 647  654     1 
 647  655     1 
 648  650     1 
 648  651     1 
 648  652     1 
 649  652     1 
 652  658     1 
 652  659     1 
 652  663     1 
 652  664     1 
 652  665     1 
 653  656     1 
 653  657     1 
 653  662     1 
 654  656     1 
 654  657     1 
 654  662     1 
 655  660     1 
 655  661     1 
 655  666     1 
 655  667     1 
 655  672     1 
 656  658     1 
 656  659     1 
 656  663     1 
 656  664     1 
 656  665     1 
 657  663     1 
 657  664     1 
 657  665     1 
 658  660     1 
 658  661     1 
 658  662     1 
 659  662     1 
 662  668     1 
 662  669     1 
 662  673     1 
 662  674     1 
 662  675     1 
 663  666     1 
 663  667     1 
 663  672     1 
 664  666     1 
 664  667     1 
 664  672     1 
 665  670     1 
 665  671     1 
 665  676     1 
 665  677     1 
 665  682     1 
 666  668     1 
 666  669     1 
 666  673     1 
 666  674     1 
 666  675     1 
 667  673     1 
 667  674     1 
 667  675     1 
 668  670     1 
 668  671     1 
 668  672     1 
 669  672     1 
 672  678     1 
 672  679     1 
 672  683     1 
 672  684     1 
 672  685     1 
 673  676     1 
 673  677     1 
 673  682     1 
 674  676     1 
 674  677     1 
 674  682     1 
 675  680     1 
 675  681     1 
 675  686     1 
 675  687     1 
 675  692     1 
 676  678     1 
 676  679     1 
 676  683     1 
 676  684     1 
 676  685     1 
 677  683     1 
 677  684     1 
 677  685     1 
 678  680     1 
 678  681     1 
 678  682     1 
 679  682     1 
 682  688     1 
 682  689     1 
 682  693     1 
 682  694     1 
 682  695     1 
 683  686     1 
 683  687     1 
 683  692     1 
 684  686     1 
 684  687     1 
 684  692     1 
 685  690     1 
 685  691     1 
 685  696     1 
 685  697     1 
 685  702     1 
 686  688     1 
 686  689     1 
 686  693     1 
 686  694     1 
 686  695     1 
 687  693     1 
 687  694     1 
 687  695     1 
 688  690     1 
 688  691     1 
 688  692     1 
 689  692     1 
 692  698     1 
 692  699     1 
 692  703     1 
 692  704     1 
 692  705     1 
 693  696     1 
 693  697     1 
 693  702     1 
 694  696     1 
 694  697     1 
 694  702     1 
 695  700     1 
 695  701     1 
 695  706     1 
 695  707     1 
 695  712     1 
 696  698     1 
 696  699     1 
 696  703     1 
 696  704     1 
 696  705     1 
 697  703     1 
 697  704     1 
 697  705     1 
 698  700     1 
 698  701     1 
 698  702     1 
 699  702     1 
 702  708     1 
 702  709     1 
 702  713     1 
 702  714     1 
 702  715     1 
 703  706     1 
 703  707     1 
 703  712     1 
 704  706     1 
 704  707     1 
 704  712     1 
 705  710     1 
 705  711     1 
 705  716     1 
 705  717     1 
 705  722     1 
 706  708     1 
 706  709     1 
 706  713     1 
 706  714     1 
 706  715     1 
 707  713     1 
 707  714     1 
 707  715     1 
 708  710     1 
 708  711     1 
 708  712     1 
 709  712     1 
 712  718     1 
 712  719     1 
 712  723     1 
 712  724     1 
 712  725     1 
 713  716     1 
 713  717     1 
 713  722     1 
 714  716     1 
 714  717     1 
 714  722     1 
 715  720     1 
 715  721     1 
 715  726     1 
 715  727     1 
 715  732     1 
 716  718     1 
 716  719     1 
 716  723     1 
 716  724     1 
 716  725     1 
 717  723     1 
 717  724     1 
 717  725     1 
 718  720     1 
 718  721     1 
 718  722     1 
 719  722     1 
 722  728     1 
 722  729     1 
 722  733     1 
 722  734     1 
 722  735     1 
 723  726     1 
 723  727     1 
 723  732     1 
 724  726     1 
 724  727     1 
 724  732     1 
 725  730     1 
 725  731     1 
 725  736     1 
 725  737     1 
 725  742     1 
 726  728     1 
 726  729     1 
 726  733     1 
 726  734     1 
 726  735     1 
 727  733     1 
 727  734     1 
 727  735     1 
 728  730     1 
 728  731     1 
 728  732     1 
 729  732     1 
 732  738     1 
 732  739     1 
 732  743     1 
 732  744     1 
 732  745     1 
 733  736     1 
 733  737     1 
 733  742     1 
 734  736     1 
 734  737     1 
 734  742     1 
 735  740     1 
 735  741     1 
 735  746     1 
 735  747     1 
 735  752     1 
 736  738     1 
 736  739     1 
 736  743     1 
 736  744     1 
 736  745     1 
 737  743     1 
 737  744     1 
 737  745     1 
 738  740     1 
 738  741     1 
 738  742     1 
 739  742     1 
 742  748     1 
 742  749     1 
 742  753     1 
 742  754     1 
 742  755     1 
 743  746     1 
 743  747     1 
 743  752     1 
 744  746     1 
 744  747     1 
 744  752     1 
 745  750     1 
 745  751     1 
 745  756     1 
 745  757     1 
 745  762     1 
 746  748     1 
 746  749     1 
 746  753     1 
 746  754     1 
 746  755     1 
 747  753     1 
 747  754     1 
 747  755     1 
 748  750     1 
 748  751     1 
 748  752     1 
 749  752     1 
 752  758     1 
 752  759     1 
 753  756     1 
 753  757     1 
 753  762     1 
 754  756     1 
 754  757     1 
 754  762     1 
 755  760     1 
 755  761     1 
 756  758     1 
 756  759     1 
 758  760     1 
 758  761     1 
 758  762     1 
 759  762     1 
[ angles ]
;  ai   aj   ak  funct   angle     fc
   1    2    3  1 ; hc   c3   hc  
   1    2    4  1 ; hc   c3   hc  
   1    2    5  1 ; hc   c3   c3  
   3    2    4  1 ; hc   c3   hc  
   3    2    5  1 ; hc   c3   c3  
   4    2    5  1 ; hc   c3   c3  
   2    5    6  1 ; c3   c3   hc  
   2    5    7  1 ; c3   c3   c2  
   2    5   10  1 ; c3   c3   c3  
   6    5    7  1 ; hc   c3   c2  
   6    5   10  1 ; hc   c3   c3  
   7    5   10  1 ; c2   c3   c3  
   5    7    8  1 ; c3   c2   o2  
   5    7    9  1 ; c3   c2   o2  
   8    7    9  1 ; o2   c2   o2  
   5   10   11  1 ; c3   c3   hc  
   5   10   12  1 ; c3   c3   hc  
   5   10   13  1 ; c3   c3   c3  
  11   10   12  1 ; hc   c3   hc  
  11   10   13  1 ; hc   c3   c3  
  12   10   13  1 ; hc   c3   c3  
  10   13   14  1 ; c3   c3   hc  
  10   13   15  1 ; c3   c3   c2  
  10   13   18  1 ; c3   c3   c3  
  14   13   15  1 ; hc   c3   c2  
  14   13   18  1 ; hc   c3   c3  
  15   13   18  1 ; c2   c3   c3  
  13   15   16  1 ; c3   c2   o2  
  13   15   17  1 ; c3   c2   o2  
  16   15   17  1 ; o2   c2   o2  
  13   18   19  1 ; c3   c3   hc  
  13   18   20  1 ; c3   c3   hc  
  13   18   21  1 ; c3   c3   c3  
  19   18   20  1 ; hc   c3   hc  
  19   18   21  1 ; hc   c3   c3  
  20   18   21  1 ; hc   c3   c3  
  18   21   22  1 ; c3   c3   hc  
  18   21   23  1 ; c3   c3   c2  
  18   21   26  1 ; c3   c3   c3  
  22   21   23  1 ; hc   c3   c2  
  22   21   26  1 ; hc   c3   c3  
  23   21   26  1 ; c2   c3   c3  
  21   23   24  1 ; c3   c2   o2  
  21   23   25  1 ; c3   c2   o2  
  24   23   25  1 ; o2   c2   o2  
  21   26   27  1 ; c3   c3   hc  
  21   26   28  1 ; c3   c3   hc  
  21   26   29  1 ; c3   c3   c3  
  27   26   28  1 ; hc   c3   hc  
  27   26   29  1 ; hc   c3   c3  
  28   26   29  1 ; hc   c3   c3  
  26   29   30  1 ; c3   c3   hc  
  26   29   31  1 ; c3   c3   c2  
  26   29   34  1 ; c3   c3   c3  
  30   29   31  1 ; hc   c3   c2  
  30   29   34  1 ; hc   c3   c3  
  31   29   34  1 ; c2   c3   c3  
  29   31   32  1 ; c3   c2   o2  
  29   31   33  1 ; c3   c2   o2  
  32   31   33  1 ; o2   c2   o2  
  29   34   35  1 ; c3   c3   hc  
  29   34   36  1 ; c3   c3   hc  
  29   34   37  1 ; c3   c3   c3  
  35   34   36  1 ; hc   c3   hc  
  35   34   37  1 ; hc   c3   c3  
  36   34   37  1 ; hc   c3   c3  
  34   37   38  1 ; c3   c3   hc  
  34   37   39  1 ; c3   c3   c2  
  34   37   42  1 ; c3   c3   c3  
  38   37   39  1 ; hc   c3   c2  
  38   37   42  1 ; hc   c3   c3  
  39   37   42  1 ; c2   c3   c3  
  37   39   40  1 ; c3   c2   o2  
  37   39   41  1 ; c3   c2   o2  
  40   39   41  1 ; o2   c2   o2  
  37   42   43  1 ; c3   c3   hc  
  37   42   44  1 ; c3   c3   hc  
  37   42   45  1 ; c3   c3   c3  
  43   42   44  1 ; hc   c3   hc  
  43   42   45  1 ; hc   c3   c3  
  44   42   45  1 ; hc   c3   c3  
  42   45   46  1 ; c3   c3   hc  
  42   45   47  1 ; c3   c3   c2  
  42   45   50  1 ; c3   c3   c3  
  46   45   47  1 ; hc   c3   c2  
  46   45   50  1 ; hc   c3   c3  
  47   45   50  1 ; c2   c3   c3  
  45   47   48  1 ; c3   c2   o2  
  45   47   49  1 ; c3   c2   o2  
  48   47   49  1 ; o2   c2   o2  
  45   50   51  1 ; c3   c3   hc  
  45   50   52  1 ; c3   c3   hc  
  45   50   53  1 ; c3   c3   c3  
  51   50   52  1 ; hc   c3   hc  
  51   50   53  1 ; hc   c3   c3  
  52   50   53  1 ; hc   c3   c3  
  50   53   54  1 ; c3   c3   hc  
  50   53   55  1 ; c3   c3   c2  
  50   53   58  1 ; c3   c3   c3  
  54   53   55  1 ; hc   c3   c2  
  54   53   58  1 ; hc   c3   c3  
  55   53   58  1 ; c2   c3   c3  
  53   55   56  1 ; c3   c2   o2  
  53   55   57  1 ; c3   c2   o2  
  56   55   57  1 ; o2   c2   o2  
  53   58   59  1 ; c3   c3   hc  
  53   58   60  1 ; c3   c3   hc  
  53   58   61  1 ; c3   c3   c3  
  59   58   60  1 ; hc   c3   hc  
  59   58   61  1 ; hc   c3   c3  
  60   58   61  1 ; hc   c3   c3  
  58   61   62  1 ; c3   c3   hc  
  58   61   63  1 ; c3   c3   c2  
  58   61   66  1 ; c3   c3   c3  
  62   61   63  1 ; hc   c3   c2  
  62   61   66  1 ; hc   c3   c3  
  63   61   66  1 ; c2   c3   c3  
  61   63   64  1 ; c3   c2   o2  
  61   63   65  1 ; c3   c2   o2  
  64   63   65  1 ; o2   c2   o2  
  61   66   67  1 ; c3   c3   hc  
  61   66   68  1 ; c3   c3   hc  
  61   66   69  1 ; c3   c3   c3  
  67   66   68  1 ; hc   c3   hc  
  67   66   69  1 ; hc   c3   c3  
  68   66   69  1 ; hc   c3   c3  
  66   69   70  1 ; c3   c3   hc  
  66   69   71  1 ; c3   c3   c2  
  66   69   74  1 ; c3   c3   c3  
  70   69   71  1 ; hc   c3   c2  
  70   69   74  1 ; hc   c3   c3  
  71   69   74  1 ; c2   c3   c3  
  69   71   72  1 ; c3   c2   o2  
  69   71   73  1 ; c3   c2   o2  
  72   71   73  1 ; o2   c2   o2  
  69   74   75  1 ; c3   c3   hc  
  69   74   76  1 ; c3   c3   hc  
  69   74   77  1 ; c3   c3   c3  
  75   74   76  1 ; hc   c3   hc  
  75   74   77  1 ; hc   c3   c3  
  76   74   77  1 ; hc   c3   c3  
  74   77   78  1 ; c3   c3   hc  
  74   77   79  1 ; c3   c3   c2  
  74   77   82  1 ; c3   c3   c3  
  78   77   79  1 ; hc   c3   c2  
  78   77   82  1 ; hc   c3   c3  
  79   77   82  1 ; c2   c3   c3  
  77   79   80  1 ; c3   c2   o2  
  77   79   81  1 ; c3   c2   o2  
  80   79   81  1 ; o2   c2   o2  
  77   82   83  1 ; c3   c3   hc  
  77   82   84  1 ; c3   c3   hc  
  77   82   85  1 ; c3   c3   c3  
  83   82   84  1 ; hc   c3   hc  
  83   82   85  1 ; hc   c3   c3  
  84   82   85  1 ; hc   c3   c3  
  82   85   86  1 ; c3   c3   hc  
  82   85   87  1 ; c3   c3   c2  
  82   85   90  1 ; c3   c3   c3  
  86   85   87  1 ; hc   c3   c2  
  86   85   90  1 ; hc   c3   c3  
  87   85   90  1 ; c2   c3   c3  
  85   87   88  1 ; c3   c2   o2  
  85   87   89  1 ; c3   c2   o2  
  88   87   89  1 ; o2   c2   o2  
  85   90   91  1 ; c3   c3   hc  
  85   90   92  1 ; c3   c3   hc  
  85   90   93  1 ; c3   c3   c3  
  91   90   92  1 ; hc   c3   hc  
  91   90   93  1 ; hc   c3   c3  
  92   90   93  1 ; hc   c3   c3  
  90   93   94  1 ; c3   c3   hc  
  90   93   95  1 ; c3   c3   c2  
  90   93   98  1 ; c3   c3   c3  
  94   93   95  1 ; hc   c3   c2  
  94   93   98  1 ; hc   c3   c3  
  95   93   98  1 ; c2   c3   c3  
  93   95   96  1 ; c3   c2   o2  
  93   95   97  1 ; c3   c2   o2  
  96   95   97  1 ; o2   c2   o2  
  93   98   99  1 ; c3   c3   hc  
  93   98  100  1 ; c3   c3   hc  
  93   98  101  1 ; c3   c3   c3  
  99   98  100  1 ; hc   c3   hc  
  99   98  101  1 ; hc   c3   c3  
 100   98  101  1 ; hc   c3   c3  
  98  101  102  1 ; c3   c3   hc  
  98  101  103  1 ; c3   c3   c2  
  98  101  106  1 ; c3   c3   c3  
 102  101  103  1 ; hc   c3   c2  
 102  101  106  1 ; hc   c3   c3  
 103  101  106  1 ; c2   c3   c3  
 101  103  104  1 ; c3   c2   o2  
 101  103  105  1 ; c3   c2   o2  
 104  103  105  1 ; o2   c2   o2  
 101  106  107  1 ; c3   c3   hc  
 101  106  108  1 ; c3   c3   hc  
 101  106  109  1 ; c3   c3   c3  
 107  106  108  1 ; hc   c3   hc  
 107  106  109  1 ; hc   c3   c3  
 108  106  109  1 ; hc   c3   c3  
 106  109  110  1 ; c3   c3   hc  
 106  109  111  1 ; c3   c3   c2  
 106  109  114  1 ; c3   c3   c3  
 110  109  111  1 ; hc   c3   c2  
 110  109  114  1 ; hc   c3   c3  
 111  109  114  1 ; c2   c3   c3  
 109  111  112  1 ; c3   c2   o2  
 109  111  113  1 ; c3   c2   o2  
 112  111  113  1 ; o2   c2   o2  
 109  114  115  1 ; c3   c3   hc  
 109  114  116  1 ; c3   c3   hc  
 109  114  117  1 ; c3   c3   c3  
 115  114  116  1 ; hc   c3   hc  
 115  114  117  1 ; hc   c3   c3  
 116  114  117  1 ; hc   c3   c3  
 114  117  118  1 ; c3   c3   hc  
 114  117  119  1 ; c3   c3   c2  
 114  117  122  1 ; c3   c3   c3  
 118  117  119  1 ; hc   c3   c2  
 118  117  122  1 ; hc   c3   c3  
 119  117  122  1 ; c2   c3   c3  
 117  119  120  1 ; c3   c2   o2  
 117  119  121  1 ; c3   c2   o2  
 120  119  121  1 ; o2   c2   o2  
 117  122  123  1 ; c3   c3   hc  
 117  122  124  1 ; c3   c3   hc  
 117  122  125  1 ; c3   c3   c3  
 123  122  124  1 ; hc   c3   hc  
 123  122  125  1 ; hc   c3   c3  
 124  122  125  1 ; hc   c3   c3  
 122  125  126  1 ; c3   c3   hc  
 122  125  127  1 ; c3   c3   c2  
 122  125  130  1 ; c3   c3   c3  
 126  125  127  1 ; hc   c3   c2  
 126  125  130  1 ; hc   c3   c3  
 127  125  130  1 ; c2   c3   c3  
 125  127  128  1 ; c3   c2   o2  
 125  127  129  1 ; c3   c2   o2  
 128  127  129  1 ; o2   c2   o2  
 125  130  131  1 ; c3   c3   hc  
 125  130  132  1 ; c3   c3   hc  
 125  130  133  1 ; c3   c3   c3  
 131  130  132  1 ; hc   c3   hc  
 131  130  133  1 ; hc   c3   c3  
 132  130  133  1 ; hc   c3   c3  
 130  133  134  1 ; c3   c3   hc  
 130  133  135  1 ; c3   c3   c2  
 130  133  138  1 ; c3   c3   c3  
 134  133  135  1 ; hc   c3   c2  
 134  133  138  1 ; hc   c3   c3  
 135  133  138  1 ; c2   c3   c3  
 133  135  136  1 ; c3   c2   o2  
 133  135  137  1 ; c3   c2   o2  
 136  135  137  1 ; o2   c2   o2  
 133  138  139  1 ; c3   c3   hc  
 133  138  140  1 ; c3   c3   hc  
 133  138  141  1 ; c3   c3   c3  
 139  138  140  1 ; hc   c3   hc  
 139  138  141  1 ; hc   c3   c3  
 140  138  141  1 ; hc   c3   c3  
 138  141  142  1 ; c3   c3   hc  
 138  141  143  1 ; c3   c3   c2  
 138  141  146  1 ; c3   c3   c3  
 142  141  143  1 ; hc   c3   c2  
 142  141  146  1 ; hc   c3   c3  
 143  141  146  1 ; c2   c3   c3  
 141  143  144  1 ; c3   c2   o2  
 141  143  145  1 ; c3   c2   o2  
 144  143  145  1 ; o2   c2   o2  
 141  146  147  1 ; c3   c3   hc  
 141  146  148  1 ; c3   c3   hc  
 141  146  149  1 ; c3   c3   c3  
 147  146  148  1 ; hc   c3   hc  
 147  146  149  1 ; hc   c3   c3  
 148  146  149  1 ; hc   c3   c3  
 146  149  150  1 ; c3   c3   hc  
 146  149  151  1 ; c3   c3   c2  
 146  149  154  1 ; c3   c3   c3  
 150  149  151  1 ; hc   c3   c2  
 150  149  154  1 ; hc   c3   c3  
 151  149  154  1 ; c2   c3   c3  
 149  151  152  1 ; c3   c2   o2  
 149  151  153  1 ; c3   c2   o2  
 152  151  153  1 ; o2   c2   o2  
 149  154  155  1 ; c3   c3   hc  
 149  154  156  1 ; c3   c3   hc  
 149  154  157  1 ; c3   c3   c3  
 155  154  156  1 ; hc   c3   hc  
 155  154  157  1 ; hc   c3   c3  
 156  154  157  1 ; hc   c3   c3  
 154  157  158  1 ; c3   c3   hc  
 154  157  159  1 ; c3   c3   c2  
 154  157  162  1 ; c3   c3   c3  
 158  157  159  1 ; hc   c3   c2  
 158  157  162  1 ; hc   c3   c3  
 159  157  162  1 ; c2   c3   c3  
 157  159  160  1 ; c3   c2   o2  
 157  159  161  1 ; c3   c2   o2  
 160  159  161  1 ; o2   c2   o2  
 157  162  163  1 ; c3   c3   hc  
 157  162  164  1 ; c3   c3   hc  
 157  162  165  1 ; c3   c3   c3  
 163  162  164  1 ; hc   c3   hc  
 163  162  165  1 ; hc   c3   c3  
 164  162  165  1 ; hc   c3   c3  
 162  165  166  1 ; c3   c3   hc  
 162  165  167  1 ; c3   c3   c2  
 162  165  172  1 ; c3   c3   c3  
 166  165  167  1 ; hc   c3   c2  
 166  165  172  1 ; hc   c3   c3  
 167  165  172  1 ; c2   c3   c3  
 165  167  168  1 ; c3   c2   o   
 165  167  169  1 ; c3   c2   n   
 168  167  169  1 ; o    c2   n   
 167  169  170  1 ; c2   n    hn  
 167  169  171  1 ; c2   n    hn  
 170  169  171  1 ; hn   n    hn  
 165  172  173  1 ; c3   c3   hc  
 165  172  174  1 ; c3   c3   hc  
 165  172  175  1 ; c3   c3   c3  
 173  172  174  1 ; hc   c3   hc  
 173  172  175  1 ; hc   c3   c3  
 174  172  175  1 ; hc   c3   c3  
 172  175  176  1 ; c3   c3   hc  
 172  175  177  1 ; c3   c3   c2  
 172  175  182  1 ; c3   c3   c3  
 176  175  177  1 ; hc   c3   c2  
 176  175  182  1 ; hc   c3   c3  
 177  175  182  1 ; c2   c3   c3  
 175  177  178  1 ; c3   c2   o   
 175  177  179  1 ; c3   c2   n   
 178  177  179  1 ; o    c2   n   
 177  179  180  1 ; c2   n    hn  
 177  179  181  1 ; c2   n    hn  
 180  179  181  1 ; hn   n    hn  
 175  182  183  1 ; c3   c3   hc  
 175  182  184  1 ; c3   c3   hc  
 175  182  185  1 ; c3   c3   c3  
 183  182  184  1 ; hc   c3   hc  
 183  182  185  1 ; hc   c3   c3  
 184  182  185  1 ; hc   c3   c3  
 182  185  186  1 ; c3   c3   hc  
 182  185  187  1 ; c3   c3   c2  
 182  185  192  1 ; c3   c3   c3  
 186  185  187  1 ; hc   c3   c2  
 186  185  192  1 ; hc   c3   c3  
 187  185  192  1 ; c2   c3   c3  
 185  187  188  1 ; c3   c2   o   
 185  187  189  1 ; c3   c2   n   
 188  187  189  1 ; o    c2   n   
 187  189  190  1 ; c2   n    hn  
 187  189  191  1 ; c2   n    hn  
 190  189  191  1 ; hn   n    hn  
 185  192  193  1 ; c3   c3   hc  
 185  192  194  1 ; c3   c3   hc  
 185  192  195  1 ; c3   c3   c3  
 193  192  194  1 ; hc   c3   hc  
 193  192  195  1 ; hc   c3   c3  
 194  192  195  1 ; hc   c3   c3  
 192  195  196  1 ; c3   c3   hc  
 192  195  197  1 ; c3   c3   c2  
 192  195  202  1 ; c3   c3   c3  
 196  195  197  1 ; hc   c3   c2  
 196  195  202  1 ; hc   c3   c3  
 197  195  202  1 ; c2   c3   c3  
 195  197  198  1 ; c3   c2   o   
 195  197  199  1 ; c3   c2   n   
 198  197  199  1 ; o    c2   n   
 197  199  200  1 ; c2   n    hn  
 197  199  201  1 ; c2   n    hn  
 200  199  201  1 ; hn   n    hn  
 195  202  203  1 ; c3   c3   hc  
 195  202  204  1 ; c3   c3   hc  
 195  202  205  1 ; c3   c3   c3  
 203  202  204  1 ; hc   c3   hc  
 203  202  205  1 ; hc   c3   c3  
 204  202  205  1 ; hc   c3   c3  
 202  205  206  1 ; c3   c3   hc  
 202  205  207  1 ; c3   c3   c2  
 202  205  212  1 ; c3   c3   c3  
 206  205  207  1 ; hc   c3   c2  
 206  205  212  1 ; hc   c3   c3  
 207  205  212  1 ; c2   c3   c3  
 205  207  208  1 ; c3   c2   o   
 205  207  209  1 ; c3   c2   n   
 208  207  209  1 ; o    c2   n   
 207  209  210  1 ; c2   n    hn  
 207  209  211  1 ; c2   n    hn  
 210  209  211  1 ; hn   n    hn  
 205  212  213  1 ; c3   c3   hc  
 205  212  214  1 ; c3   c3   hc  
 205  212  215  1 ; c3   c3   c3  
 213  212  214  1 ; hc   c3   hc  
 213  212  215  1 ; hc   c3   c3  
 214  212  215  1 ; hc   c3   c3  
 212  215  216  1 ; c3   c3   hc  
 212  215  217  1 ; c3   c3   c2  
 212  215  222  1 ; c3   c3   c3  
 216  215  217  1 ; hc   c3   c2  
 216  215  222  1 ; hc   c3   c3  
 217  215  222  1 ; c2   c3   c3  
 215  217  218  1 ; c3   c2   o   
 215  217  219  1 ; c3   c2   n   
 218  217  219  1 ; o    c2   n   
 217  219  220  1 ; c2   n    hn  
 217  219  221  1 ; c2   n    hn  
 220  219  221  1 ; hn   n    hn  
 215  222  223  1 ; c3   c3   hc  
 215  222  224  1 ; c3   c3   hc  
 215  222  225  1 ; c3   c3   c3  
 223  222  224  1 ; hc   c3   hc  
 223  222  225  1 ; hc   c3   c3  
 224  222  225  1 ; hc   c3   c3  
 222  225  226  1 ; c3   c3   hc  
 222  225  227  1 ; c3   c3   c2  
 222  225  232  1 ; c3   c3   c3  
 226  225  227  1 ; hc   c3   c2  
 226  225  232  1 ; hc   c3   c3  
 227  225  232  1 ; c2   c3   c3  
 225  227  228  1 ; c3   c2   o   
 225  227  229  1 ; c3   c2   n   
 228  227  229  1 ; o    c2   n   
 227  229  230  1 ; c2   n    hn  
 227  229  231  1 ; c2   n    hn  
 230  229  231  1 ; hn   n    hn  
 225  232  233  1 ; c3   c3   hc  
 225  232  234  1 ; c3   c3   hc  
 225  232  235  1 ; c3   c3   c3  
 233  232  234  1 ; hc   c3   hc  
 233  232  235  1 ; hc   c3   c3  
 234  232  235  1 ; hc   c3   c3  
 232  235  236  1 ; c3   c3   hc  
 232  235  237  1 ; c3   c3   c2  
 232  235  242  1 ; c3   c3   c3  
 236  235  237  1 ; hc   c3   c2  
 236  235  242  1 ; hc   c3   c3  
 237  235  242  1 ; c2   c3   c3  
 235  237  238  1 ; c3   c2   o   
 235  237  239  1 ; c3   c2   n   
 238  237  239  1 ; o    c2   n   
 237  239  240  1 ; c2   n    hn  
 237  239  241  1 ; c2   n    hn  
 240  239  241  1 ; hn   n    hn  
 235  242  243  1 ; c3   c3   hc  
 235  242  244  1 ; c3   c3   hc  
 235  242  245  1 ; c3   c3   c3  
 243  242  244  1 ; hc   c3   hc  
 243  242  245  1 ; hc   c3   c3  
 244  242  245  1 ; hc   c3   c3  
 242  245  246  1 ; c3   c3   hc  
 242  245  247  1 ; c3   c3   c2  
 242  245  252  1 ; c3   c3   c3  
 246  245  247  1 ; hc   c3   c2  
 246  245  252  1 ; hc   c3   c3  
 247  245  252  1 ; c2   c3   c3  
 245  247  248  1 ; c3   c2   o   
 245  247  249  1 ; c3   c2   n   
 248  247  249  1 ; o    c2   n   
 247  249  250  1 ; c2   n    hn  
 247  249  251  1 ; c2   n    hn  
 250  249  251  1 ; hn   n    hn  
 245  252  253  1 ; c3   c3   hc  
 245  252  254  1 ; c3   c3   hc  
 245  252  255  1 ; c3   c3   c3  
 253  252  254  1 ; hc   c3   hc  
 253  252  255  1 ; hc   c3   c3  
 254  252  255  1 ; hc   c3   c3  
 252  255  256  1 ; c3   c3   hc  
 252  255  257  1 ; c3   c3   c2  
 252  255  262  1 ; c3   c3   c3  
 256  255  257  1 ; hc   c3   c2  
 256  255  262  1 ; hc   c3   c3  
 257  255  262  1 ; c2   c3   c3  
 255  257  258  1 ; c3   c2   o   
 255  257  259  1 ; c3   c2   n   
 258  257  259  1 ; o    c2   n   
 257  259  260  1 ; c2   n    hn  
 257  259  261  1 ; c2   n    hn  
 260  259  261  1 ; hn   n    hn  
 255  262  263  1 ; c3   c3   hc  
 255  262  264  1 ; c3   c3   hc  
 255  262  265  1 ; c3   c3   c3  
 263  262  264  1 ; hc   c3   hc  
 263  262  265  1 ; hc   c3   c3  
 264  262  265  1 ; hc   c3   c3  
 262  265  266  1 ; c3   c3   hc  
 262  265  267  1 ; c3   c3   c2  
 262  265  272  1 ; c3   c3   c3  
 266  265  267  1 ; hc   c3   c2  
 266  265  272  1 ; hc   c3   c3  
 267  265  272  1 ; c2   c3   c3  
 265  267  268  1 ; c3   c2   o   
 265  267  269  1 ; c3   c2   n   
 268  267  269  1 ; o    c2   n   
 267  269  270  1 ; c2   n    hn  
 267  269  271  1 ; c2   n    hn  
 270  269  271  1 ; hn   n    hn  
 265  272  273  1 ; c3   c3   hc  
 265  272  274  1 ; c3   c3   hc  
 265  272  275  1 ; c3   c3   c3  
 273  272  274  1 ; hc   c3   hc  
 273  272  275  1 ; hc   c3   c3  
 274  272  275  1 ; hc   c3   c3  
 272  275  276  1 ; c3   c3   hc  
 272  275  277  1 ; c3   c3   c2  
 272  275  282  1 ; c3   c3   c3  
 276  275  277  1 ; hc   c3   c2  
 276  275  282  1 ; hc   c3   c3  
 277  275  282  1 ; c2   c3   c3  
 275  277  278  1 ; c3   c2   o   
 275  277  279  1 ; c3   c2   n   
 278  277  279  1 ; o    c2   n   
 277  279  280  1 ; c2   n    hn  
 277  279  281  1 ; c2   n    hn  
 280  279  281  1 ; hn   n    hn  
 275  282  283  1 ; c3   c3   hc  
 275  282  284  1 ; c3   c3   hc  
 275  282  285  1 ; c3   c3   c3  
 283  282  284  1 ; hc   c3   hc  
 283  282  285  1 ; hc   c3   c3  
 284  282  285  1 ; hc   c3   c3  
 282  285  286  1 ; c3   c3   hc  
 282  285  287  1 ; c3   c3   c2  
 282  285  292  1 ; c3   c3   c3  
 286  285  287  1 ; hc   c3   c2  
 286  285  292  1 ; hc   c3   c3  
 287  285  292  1 ; c2   c3   c3  
 285  287  288  1 ; c3   c2   o   
 285  287  289  1 ; c3   c2   n   
 288  287  289  1 ; o    c2   n   
 287  289  290  1 ; c2   n    hn  
 287  289  291  1 ; c2   n    hn  
 290  289  291  1 ; hn   n    hn  
 285  292  293  1 ; c3   c3   hc  
 285  292  294  1 ; c3   c3   hc  
 285  292  295  1 ; c3   c3   c3  
 293  292  294  1 ; hc   c3   hc  
 293  292  295  1 ; hc   c3   c3  
 294  292  295  1 ; hc   c3   c3  
 292  295  296  1 ; c3   c3   hc  
 292  295  297  1 ; c3   c3   c2  
 292  295  302  1 ; c3   c3   c3  
 296  295  297  1 ; hc   c3   c2  
 296  295  302  1 ; hc   c3   c3  
 297  295  302  1 ; c2   c3   c3  
 295  297  298  1 ; c3   c2   o   
 295  297  299  1 ; c3   c2   n   
 298  297  299  1 ; o    c2   n   
 297  299  300  1 ; c2   n    hn  
 297  299  301  1 ; c2   n    hn  
 300  299  301  1 ; hn   n    hn  
 295  302  303  1 ; c3   c3   hc  
 295  302  304  1 ; c3   c3   hc  
 295  302  305  1 ; c3   c3   c3  
 303  302  304  1 ; hc   c3   hc  
 303  302  305  1 ; hc   c3   c3  
 304  302  305  1 ; hc   c3   c3  
 302  305  306  1 ; c3   c3   hc  
 302  305  307  1 ; c3   c3   c2  
 302  305  312  1 ; c3   c3   c3  
 306  305  307  1 ; hc   c3   c2  
 306  305  312  1 ; hc   c3   c3  
 307  305  312  1 ; c2   c3   c3  
 305  307  308  1 ; c3   c2   o   
 305  307  309  1 ; c3   c2   n   
 308  307  309  1 ; o    c2   n   
 307  309  310  1 ; c2   n    hn  
 307  309  311  1 ; c2   n    hn  
 310  309  311  1 ; hn   n    hn  
 305  312  313  1 ; c3   c3   hc  
 305  312  314  1 ; c3   c3   hc  
 305  312  315  1 ; c3   c3   c3  
 313  312  314  1 ; hc   c3   hc  
 313  312  315  1 ; hc   c3   c3  
 314  312  315  1 ; hc   c3   c3  
 312  315  316  1 ; c3   c3   hc  
 312  315  317  1 ; c3   c3   c2  
 312  315  322  1 ; c3   c3   c3  
 316  315  317  1 ; hc   c3   c2  
 316  315  322  1 ; hc   c3   c3  
 317  315  322  1 ; c2   c3   c3  
 315  317  318  1 ; c3   c2   o   
 315  317  319  1 ; c3   c2   n   
 318  317  319  1 ; o    c2   n   
 317  319  320  1 ; c2   n    hn  
 317  319  321  1 ; c2   n    hn  
 320  319  321  1 ; hn   n    hn  
 315  322  323  1 ; c3   c3   hc  
 315  322  324  1 ; c3   c3   hc  
 315  322  325  1 ; c3   c3   c3  
 323  322  324  1 ; hc   c3   hc  
 323  322  325  1 ; hc   c3   c3  
 324  322  325  1 ; hc   c3   c3  
 322  325  326  1 ; c3   c3   hc  
 322  325  327  1 ; c3   c3   c2  
 322  325  332  1 ; c3   c3   c3  
 326  325  327  1 ; hc   c3   c2  
 326  325  332  1 ; hc   c3   c3  
 327  325  332  1 ; c2   c3   c3  
 325  327  328  1 ; c3   c2   o   
 325  327  329  1 ; c3   c2   n   
 328  327  329  1 ; o    c2   n   
 327  329  330  1 ; c2   n    hn  
 327  329  331  1 ; c2   n    hn  
 330  329  331  1 ; hn   n    hn  
 325  332  333  1 ; c3   c3   hc  
 325  332  334  1 ; c3   c3   hc  
 325  332  335  1 ; c3   c3   c3  
 333  332  334  1 ; hc   c3   hc  
 333  332  335  1 ; hc   c3   c3  
 334  332  335  1 ; hc   c3   c3  
 332  335  336  1 ; c3   c3   hc  
 332  335  337  1 ; c3   c3   c2  
 332  335  342  1 ; c3   c3   c3  
 336  335  337  1 ; hc   c3   c2  
 336  335  342  1 ; hc   c3   c3  
 337  335  342  1 ; c2   c3   c3  
 335  337  338  1 ; c3   c2   o   
 335  337  339  1 ; c3   c2   n   
 338  337  339  1 ; o    c2   n   
 337  339  340  1 ; c2   n    hn  
 337  339  341  1 ; c2   n    hn  
 340  339  341  1 ; hn   n    hn  
 335  342  343  1 ; c3   c3   hc  
 335  342  344  1 ; c3   c3   hc  
 335  342  345  1 ; c3   c3   c3  
 343  342  344  1 ; hc   c3   hc  
 343  342  345  1 ; hc   c3   c3  
 344  342  345  1 ; hc   c3   c3  
 342  345  346  1 ; c3   c3   hc  
 342  345  347  1 ; c3   c3   c2  
 342  345  352  1 ; c3   c3   c3  
 346  345  347  1 ; hc   c3   c2  
 346  345  352  1 ; hc   c3   c3  
 347  345  352  1 ; c2   c3   c3  
 345  347  348  1 ; c3   c2   o   
 345  347  349  1 ; c3   c2   n   
 348  347  349  1 ; o    c2   n   
 347  349  350  1 ; c2   n    hn  
 347  349  351  1 ; c2   n    hn  
 350  349  351  1 ; hn   n    hn  
 345  352  353  1 ; c3   c3   hc  
 345  352  354  1 ; c3   c3   hc  
 345  352  355  1 ; c3   c3   c3  
 353  352  354  1 ; hc   c3   hc  
 353  352  355  1 ; hc   c3   c3  
 354  352  355  1 ; hc   c3   c3  
 352  355  356  1 ; c3   c3   hc  
 352  355  357  1 ; c3   c3   c2  
 352  355  362  1 ; c3   c3   c3  
 356  355  357  1 ; hc   c3   c2  
 356  355  362  1 ; hc   c3   c3  
 357  355  362  1 ; c2   c3   c3  
 355  357  358  1 ; c3   c2   o   
 355  357  359  1 ; c3   c2   n   
 358  357  359  1 ; o    c2   n   
 357  359  360  1 ; c2   n    hn  
 357  359  361  1 ; c2   n    hn  
 360  359  361  1 ; hn   n    hn  
 355  362  363  1 ; c3   c3   hc  
 355  362  364  1 ; c3   c3   hc  
 355  362  365  1 ; c3   c3   c3  
 363  362  364  1 ; hc   c3   hc  
 363  362  365  1 ; hc   c3   c3  
 364  362  365  1 ; hc   c3   c3  
 362  365  366  1 ; c3   c3   hc  
 362  365  367  1 ; c3   c3   c2  
 362  365  372  1 ; c3   c3   c3  
 366  365  367  1 ; hc   c3   c2  
 366  365  372  1 ; hc   c3   c3  
 367  365  372  1 ; c2   c3   c3  
 365  367  368  1 ; c3   c2   o   
 365  367  369  1 ; c3   c2   n   
 368  367  369  1 ; o    c2   n   
 367  369  370  1 ; c2   n    hn  
 367  369  371  1 ; c2   n    hn  
 370  369  371  1 ; hn   n    hn  
 365  372  373  1 ; c3   c3   hc  
 365  372  374  1 ; c3   c3   hc  
 365  372  375  1 ; c3   c3   c3  
 373  372  374  1 ; hc   c3   hc  
 373  372  375  1 ; hc   c3   c3  
 374  372  375  1 ; hc   c3   c3  
 372  375  376  1 ; c3   c3   hc  
 372  375  377  1 ; c3   c3   c2  
 372  375  382  1 ; c3   c3   c3  
 376  375  377  1 ; hc   c3   c2  
 376  375  382  1 ; hc   c3   c3  
 377  375  382  1 ; c2   c3   c3  
 375  377  378  1 ; c3   c2   o   
 375  377  379  1 ; c3   c2   n   
 378  377  379  1 ; o    c2   n   
 377  379  380  1 ; c2   n    hn  
 377  379  381  1 ; c2   n    hn  
 380  379  381  1 ; hn   n    hn  
 375  382  383  1 ; c3   c3   hc  
 375  382  384  1 ; c3   c3   hc  
 375  382  385  1 ; c3   c3   c3  
 383  382  384  1 ; hc   c3   hc  
 383  382  385  1 ; hc   c3   c3  
 384  382  385  1 ; hc   c3   c3  
 382  385  386  1 ; c3   c3   hc  
 382  385  387  1 ; c3   c3   c2  
 382  385  392  1 ; c3   c3   c3  
 386  385  387  1 ; hc   c3   c2  
 386  385  392  1 ; hc   c3   c3  
 387  385  392  1 ; c2   c3   c3  
 385  387  388  1 ; c3   c2   o   
 385  387  389  1 ; c3   c2   n   
 388  387  389  1 ; o    c2   n   
 387  389  390  1 ; c2   n    hn  
 387  389  391  1 ; c2   n    hn  
 390  389  391  1 ; hn   n    hn  
 385  392  393  1 ; c3   c3   hc  
 385  392  394  1 ; c3   c3   hc  
 385  392  395  1 ; c3   c3   c3  
 393  392  394  1 ; hc   c3   hc  
 393  392  395  1 ; hc   c3   c3  
 394  392  395  1 ; hc   c3   c3  
 392  395  396  1 ; c3   c3   hc  
 392  395  397  1 ; c3   c3   c2  
 392  395  402  1 ; c3   c3   c3  
 396  395  397  1 ; hc   c3   c2  
 396  395  402  1 ; hc   c3   c3  
 397  395  402  1 ; c2   c3   c3  
 395  397  398  1 ; c3   c2   o   
 395  397  399  1 ; c3   c2   n   
 398  397  399  1 ; o    c2   n   
 397  399  400  1 ; c2   n    hn  
 397  399  401  1 ; c2   n    hn  
 400  399  401  1 ; hn   n    hn  
 395  402  403  1 ; c3   c3   hc  
 395  402  404  1 ; c3   c3   hc  
 395  402  405  1 ; c3   c3   c3  
 403  402  404  1 ; hc   c3   hc  
 403  402  405  1 ; hc   c3   c3  
 404  402  405  1 ; hc   c3   c3  
 402  405  406  1 ; c3   c3   hc  
 402  405  407  1 ; c3   c3   c2  
 402  405  412  1 ; c3   c3   c3  
 406  405  407  1 ; hc   c3   c2  
 406  405  412  1 ; hc   c3   c3  
 407  405  412  1 ; c2   c3   c3  
 405  407  408  1 ; c3   c2   o   
 405  407  409  1 ; c3   c2   n   
 408  407  409  1 ; o    c2   n   
 407  409  410  1 ; c2   n    hn  
 407  409  411  1 ; c2   n    hn  
 410  409  411  1 ; hn   n    hn  
 405  412  413  1 ; c3   c3   hc  
 405  412  414  1 ; c3   c3   hc  
 405  412  415  1 ; c3   c3   c3  
 413  412  414  1 ; hc   c3   hc  
 413  412  415  1 ; hc   c3   c3  
 414  412  415  1 ; hc   c3   c3  
 412  415  416  1 ; c3   c3   hc  
 412  415  417  1 ; c3   c3   c2  
 412  415  422  1 ; c3   c3   c3  
 416  415  417  1 ; hc   c3   c2  
 416  415  422  1 ; hc   c3   c3  
 417  415  422  1 ; c2   c3   c3  
 415  417  418  1 ; c3   c2   o   
 415  417  419  1 ; c3   c2   n   
 418  417  419  1 ; o    c2   n   
 417  419  420  1 ; c2   n    hn  
 417  419  421  1 ; c2   n    hn  
 420  419  421  1 ; hn   n    hn  
 415  422  423  1 ; c3   c3   hc  
 415  422  424  1 ; c3   c3   hc  
 415  422  425  1 ; c3   c3   c3  
 423  422  424  1 ; hc   c3   hc  
 423  422  425  1 ; hc   c3   c3  
 424  422  425  1 ; hc   c3   c3  
 422  425  426  1 ; c3   c3   hc  
 422  425  427  1 ; c3   c3   c2  
 422  425  432  1 ; c3   c3   c3  
 426  425  427  1 ; hc   c3   c2  
 426  425  432  1 ; hc   c3   c3  
 427  425  432  1 ; c2   c3   c3  
 425  427  428  1 ; c3   c2   o   
 425  427  429  1 ; c3   c2   n   
 428  427  429  1 ; o    c2   n   
 427  429  430  1 ; c2   n    hn  
 427  429  431  1 ; c2   n    hn  
 430  429  431  1 ; hn   n    hn  
 425  432  433  1 ; c3   c3   hc  
 425  432  434  1 ; c3   c3   hc  
 425  432  435  1 ; c3   c3   c3  
 433  432  434  1 ; hc   c3   hc  
 433  432  435  1 ; hc   c3   c3  
 434  432  435  1 ; hc   c3   c3  
 432  435  436  1 ; c3   c3   hc  
 432  435  437  1 ; c3   c3   c2  
 432  435  442  1 ; c3   c3   c3  
 436  435  437  1 ; hc   c3   c2  
 436  435  442  1 ; hc   c3   c3  
 437  435  442  1 ; c2   c3   c3  
 435  437  438  1 ; c3   c2   o   
 435  437  439  1 ; c3   c2   n   
 438  437  439  1 ; o    c2   n   
 437  439  440  1 ; c2   n    hn  
 437  439  441  1 ; c2   n    hn  
 440  439  441  1 ; hn   n    hn  
 435  442  443  1 ; c3   c3   hc  
 435  442  444  1 ; c3   c3   hc  
 435  442  445  1 ; c3   c3   c3  
 443  442  444  1 ; hc   c3   hc  
 443  442  445  1 ; hc   c3   c3  
 444  442  445  1 ; hc   c3   c3  
 442  445  446  1 ; c3   c3   hc  
 442  445  447  1 ; c3   c3   c2  
 442  445  452  1 ; c3   c3   c3  
 446  445  447  1 ; hc   c3   c2  
 446  445  452  1 ; hc   c3   c3  
 447  445  452  1 ; c2   c3   c3  
 445  447  448  1 ; c3   c2   o   
 445  447  449  1 ; c3   c2   n   
 448  447  449  1 ; o    c2   n   
 447  449  450  1 ; c2   n    hn  
 447  449  451  1 ; c2   n    hn  
 450  449  451  1 ; hn   n    hn  
 445  452  453  1 ; c3   c3   hc  
 445  452  454  1 ; c3   c3   hc  
 445  452  455  1 ; c3   c3   c3  
 453  452  454  1 ; hc   c3   hc  
 453  452  455  1 ; hc   c3   c3  
 454  452  455  1 ; hc   c3   c3  
 452  455  456  1 ; c3   c3   hc  
 452  455  457  1 ; c3   c3   c2  
 452  455  462  1 ; c3   c3   c3  
 456  455  457  1 ; hc   c3   c2  
 456  455  462  1 ; hc   c3   c3  
 457  455  462  1 ; c2   c3   c3  
 455  457  458  1 ; c3   c2   o   
 455  457  459  1 ; c3   c2   n   
 458  457  459  1 ; o    c2   n   
 457  459  460  1 ; c2   n    hn  
 457  459  461  1 ; c2   n    hn  
 460  459  461  1 ; hn   n    hn  
 455  462  463  1 ; c3   c3   hc  
 455  462  464  1 ; c3   c3   hc  
 455  462  465  1 ; c3   c3   c3  
 463  462  464  1 ; hc   c3   hc  
 463  462  465  1 ; hc   c3   c3  
 464  462  465  1 ; hc   c3   c3  
 462  465  466  1 ; c3   c3   hc  
 462  465  467  1 ; c3   c3   c2  
 462  465  472  1 ; c3   c3   c3  
 466  465  467  1 ; hc   c3   c2  
 466  465  472  1 ; hc   c3   c3  
 467  465  472  1 ; c2   c3   c3  
 465  467  468  1 ; c3   c2   o   
 465  467  469  1 ; c3   c2   n   
 468  467  469  1 ; o    c2   n   
 467  469  470  1 ; c2   n    hn  
 467  469  471  1 ; c2   n    hn  
 470  469  471  1 ; hn   n    hn  
 465  472  473  1 ; c3   c3   hc  
 465  472  474  1 ; c3   c3   hc  
 465  472  475  1 ; c3   c3   c3  
 473  472  474  1 ; hc   c3   hc  
 473  472  475  1 ; hc   c3   c3  
 474  472  475  1 ; hc   c3   c3  
 472  475  476  1 ; c3   c3   hc  
 472  475  477  1 ; c3   c3   c2  
 472  475  482  1 ; c3   c3   c3  
 476  475  477  1 ; hc   c3   c2  
 476  475  482  1 ; hc   c3   c3  
 477  475  482  1 ; c2   c3   c3  
 475  477  478  1 ; c3   c2   o   
 475  477  479  1 ; c3   c2   n   
 478  477  479  1 ; o    c2   n   
 477  479  480  1 ; c2   n    hn  
 477  479  481  1 ; c2   n    hn  
 480  479  481  1 ; hn   n    hn  
 475  482  483  1 ; c3   c3   hc  
 475  482  484  1 ; c3   c3   hc  
 475  482  485  1 ; c3   c3   c3  
 483  482  484  1 ; hc   c3   hc  
 483  482  485  1 ; hc   c3   c3  
 484  482  485  1 ; hc   c3   c3  
 482  485  486  1 ; c3   c3   hc  
 482  485  487  1 ; c3   c3   c2  
 482  485  492  1 ; c3   c3   c3  
 486  485  487  1 ; hc   c3   c2  
 486  485  492  1 ; hc   c3   c3  
 487  485  492  1 ; c2   c3   c3  
 485  487  488  1 ; c3   c2   o   
 485  487  489  1 ; c3   c2   n   
 488  487  489  1 ; o    c2   n   
 487  489  490  1 ; c2   n    hn  
 487  489  491  1 ; c2   n    hn  
 490  489  491  1 ; hn   n    hn  
 485  492  493  1 ; c3   c3   hc  
 485  492  494  1 ; c3   c3   hc  
 485  492  495  1 ; c3   c3   c3  
 493  492  494  1 ; hc   c3   hc  
 493  492  495  1 ; hc   c3   c3  
 494  492  495  1 ; hc   c3   c3  
 492  495  496  1 ; c3   c3   hc  
 492  495  497  1 ; c3   c3   c2  
 492  495  502  1 ; c3   c3   c3  
 496  495  497  1 ; hc   c3   c2  
 496  495  502  1 ; hc   c3   c3  
 497  495  502  1 ; c2   c3   c3  
 495  497  498  1 ; c3   c2   o   
 495  497  499  1 ; c3   c2   n   
 498  497  499  1 ; o    c2   n   
 497  499  500  1 ; c2   n    hn  
 497  499  501  1 ; c2   n    hn  
 500  499  501  1 ; hn   n    hn  
 495  502  503  1 ; c3   c3   hc  
 495  502  504  1 ; c3   c3   hc  
 495  502  505  1 ; c3   c3   c3  
 503  502  504  1 ; hc   c3   hc  
 503  502  505  1 ; hc   c3   c3  
 504  502  505  1 ; hc   c3   c3  
 502  505  506  1 ; c3   c3   hc  
 502  505  507  1 ; c3   c3   c2  
 502  505  512  1 ; c3   c3   c3  
 506  505  507  1 ; hc   c3   c2  
 506  505  512  1 ; hc   c3   c3  
 507  505  512  1 ; c2   c3   c3  
 505  507  508  1 ; c3   c2   o   
 505  507  509  1 ; c3   c2   n   
 508  507  509  1 ; o    c2   n   
 507  509  510  1 ; c2   n    hn  
 507  509  511  1 ; c2   n    hn  
 510  509  511  1 ; hn   n    hn  
 505  512  513  1 ; c3   c3   hc  
 505  512  514  1 ; c3   c3   hc  
 505  512  515  1 ; c3   c3   c3  
 513  512  514  1 ; hc   c3   hc  
 513  512  515  1 ; hc   c3   c3  
 514  512  515  1 ; hc   c3   c3  
 512  515  516  1 ; c3   c3   hc  
 512  515  517  1 ; c3   c3   c2  
 512  515  522  1 ; c3   c3   c3  
 516  515  517  1 ; hc   c3   c2  
 516  515  522  1 ; hc   c3   c3  
 517  515  522  1 ; c2   c3   c3  
 515  517  518  1 ; c3   c2   o   
 515  517  519  1 ; c3   c2   n   
 518  517  519  1 ; o    c2   n   
 517  519  520  1 ; c2   n    hn  
 517  519  521  1 ; c2   n    hn  
 520  519  521  1 ; hn   n    hn  
 515  522  523  1 ; c3   c3   hc  
 515  522  524  1 ; c3   c3   hc  
 515  522  525  1 ; c3   c3   c3  
 523  522  524  1 ; hc   c3   hc  
 523  522  525  1 ; hc   c3   c3  
 524  522  525  1 ; hc   c3   c3  
 522  525  526  1 ; c3   c3   hc  
 522  525  527  1 ; c3   c3   c2  
 522  525  532  1 ; c3   c3   c3  
 526  525  527  1 ; hc   c3   c2  
 526  525  532  1 ; hc   c3   c3  
 527  525  532  1 ; c2   c3   c3  
 525  527  528  1 ; c3   c2   o   
 525  527  529  1 ; c3   c2   n   
 528  527  529  1 ; o    c2   n   
 527  529  530  1 ; c2   n    hn  
 527  529  531  1 ; c2   n    hn  
 530  529  531  1 ; hn   n    hn  
 525  532  533  1 ; c3   c3   hc  
 525  532  534  1 ; c3   c3   hc  
 525  532  535  1 ; c3   c3   c3  
 533  532  534  1 ; hc   c3   hc  
 533  532  535  1 ; hc   c3   c3  
 534  532  535  1 ; hc   c3   c3  
 532  535  536  1 ; c3   c3   hc  
 532  535  537  1 ; c3   c3   c2  
 532  535  542  1 ; c3   c3   c3  
 536  535  537  1 ; hc   c3   c2  
 536  535  542  1 ; hc   c3   c3  
 537  535  542  1 ; c2   c3   c3  
 535  537  538  1 ; c3   c2   o   
 535  537  539  1 ; c3   c2   n   
 538  537  539  1 ; o    c2   n   
 537  539  540  1 ; c2   n    hn  
 537  539  541  1 ; c2   n    hn  
 540  539  541  1 ; hn   n    hn  
 535  542  543  1 ; c3   c3   hc  
 535  542  544  1 ; c3   c3   hc  
 535  542  545  1 ; c3   c3   c3  
 543  542  544  1 ; hc   c3   hc  
 543  542  545  1 ; hc   c3   c3  
 544  542  545  1 ; hc   c3   c3  
 542  545  546  1 ; c3   c3   hc  
 542  545  547  1 ; c3   c3   c2  
 542  545  552  1 ; c3   c3   c3  
 546  545  547  1 ; hc   c3   c2  
 546  545  552  1 ; hc   c3   c3  
 547  545  552  1 ; c2   c3   c3  
 545  547  548  1 ; c3   c2   o   
 545  547  549  1 ; c3   c2   n   
 548  547  549  1 ; o    c2   n   
 547  549  550  1 ; c2   n    hn  
 547  549  551  1 ; c2   n    hn  
 550  549  551  1 ; hn   n    hn  
 545  552  553  1 ; c3   c3   hc  
 545  552  554  1 ; c3   c3   hc  
 545  552  555  1 ; c3   c3   c3  
 553  552  554  1 ; hc   c3   hc  
 553  552  555  1 ; hc   c3   c3  
 554  552  555  1 ; hc   c3   c3  
 552  555  556  1 ; c3   c3   hc  
 552  555  557  1 ; c3   c3   c2  
 552  555  562  1 ; c3   c3   c3  
 556  555  557  1 ; hc   c3   c2  
 556  555  562  1 ; hc   c3   c3  
 557  555  562  1 ; c2   c3   c3  
 555  557  558  1 ; c3   c2   o   
 555  557  559  1 ; c3   c2   n   
 558  557  559  1 ; o    c2   n   
 557  559  560  1 ; c2   n    hn  
 557  559  561  1 ; c2   n    hn  
 560  559  561  1 ; hn   n    hn  
 555  562  563  1 ; c3   c3   hc  
 555  562  564  1 ; c3   c3   hc  
 555  562  565  1 ; c3   c3   c3  
 563  562  564  1 ; hc   c3   hc  
 563  562  565  1 ; hc   c3   c3  
 564  562  565  1 ; hc   c3   c3  
 562  565  566  1 ; c3   c3   hc  
 562  565  567  1 ; c3   c3   c2  
 562  565  572  1 ; c3   c3   c3  
 566  565  567  1 ; hc   c3   c2  
 566  565  572  1 ; hc   c3   c3  
 567  565  572  1 ; c2   c3   c3  
 565  567  568  1 ; c3   c2   o   
 565  567  569  1 ; c3   c2   n   
 568  567  569  1 ; o    c2   n   
 567  569  570  1 ; c2   n    hn  
 567  569  571  1 ; c2   n    hn  
 570  569  571  1 ; hn   n    hn  
 565  572  573  1 ; c3   c3   hc  
 565  572  574  1 ; c3   c3   hc  
 565  572  575  1 ; c3   c3   c3  
 573  572  574  1 ; hc   c3   hc  
 573  572  575  1 ; hc   c3   c3  
 574  572  575  1 ; hc   c3   c3  
 572  575  576  1 ; c3   c3   hc  
 572  575  577  1 ; c3   c3   c2  
 572  575  582  1 ; c3   c3   c3  
 576  575  577  1 ; hc   c3   c2  
 576  575  582  1 ; hc   c3   c3  
 577  575  582  1 ; c2   c3   c3  
 575  577  578  1 ; c3   c2   o   
 575  577  579  1 ; c3   c2   n   
 578  577  579  1 ; o    c2   n   
 577  579  580  1 ; c2   n    hn  
 577  579  581  1 ; c2   n    hn  
 580  579  581  1 ; hn   n    hn  
 575  582  583  1 ; c3   c3   hc  
 575  582  584  1 ; c3   c3   hc  
 575  582  585  1 ; c3   c3   c3  
 583  582  584  1 ; hc   c3   hc  
 583  582  585  1 ; hc   c3   c3  
 584  582  585  1 ; hc   c3   c3  
 582  585  586  1 ; c3   c3   hc  
 582  585  587  1 ; c3   c3   c2  
 582  585  592  1 ; c3   c3   c3  
 586  585  587  1 ; hc   c3   c2  
 586  585  592  1 ; hc   c3   c3  
 587  585  592  1 ; c2   c3   c3  
 585  587  588  1 ; c3   c2   o   
 585  587  589  1 ; c3   c2   n   
 588  587  589  1 ; o    c2   n   
 587  589  590  1 ; c2   n    hn  
 587  589  591  1 ; c2   n    hn  
 590  589  591  1 ; hn   n    hn  
 585  592  593  1 ; c3   c3   hc  
 585  592  594  1 ; c3   c3   hc  
 585  592  595  1 ; c3   c3   c3  
 593  592  594  1 ; hc   c3   hc  
 593  592  595  1 ; hc   c3   c3  
 594  592  595  1 ; hc   c3   c3  
 592  595  596  1 ; c3   c3   hc  
 592  595  597  1 ; c3   c3   c2  
 592  595  602  1 ; c3   c3   c3  
 596  595  597  1 ; hc   c3   c2  
 596  595  602  1 ; hc   c3   c3  
 597  595  602  1 ; c2   c3   c3  
 595  597  598  1 ; c3   c2   o   
 595  597  599  1 ; c3   c2   n   
 598  597  599  1 ; o    c2   n   
 597  599  600  1 ; c2   n    hn  
 597  599  601  1 ; c2   n    hn  
 600  599  601  1 ; hn   n    hn  
 595  602  603  1 ; c3   c3   hc  
 595  602  604  1 ; c3   c3   hc  
 595  602  605  1 ; c3   c3   c3  
 603  602  604  1 ; hc   c3   hc  
 603  602  605  1 ; hc   c3   c3  
 604  602  605  1 ; hc   c3   c3  
 602  605  606  1 ; c3   c3   hc  
 602  605  607  1 ; c3   c3   c2  
 602  605  612  1 ; c3   c3   c3  
 606  605  607  1 ; hc   c3   c2  
 606  605  612  1 ; hc   c3   c3  
 607  605  612  1 ; c2   c3   c3  
 605  607  608  1 ; c3   c2   o   
 605  607  609  1 ; c3   c2   n   
 608  607  609  1 ; o    c2   n   
 607  609  610  1 ; c2   n    hn  
 607  609  611  1 ; c2   n    hn  
 610  609  611  1 ; hn   n    hn  
 605  612  613  1 ; c3   c3   hc  
 605  612  614  1 ; c3   c3   hc  
 605  612  615  1 ; c3   c3   c3  
 613  612  614  1 ; hc   c3   hc  
 613  612  615  1 ; hc   c3   c3  
 614  612  615  1 ; hc   c3   c3  
 612  615  616  1 ; c3   c3   hc  
 612  615  617  1 ; c3   c3   c2  
 612  615  622  1 ; c3   c3   c3  
 616  615  617  1 ; hc   c3   c2  
 616  615  622  1 ; hc   c3   c3  
 617  615  622  1 ; c2   c3   c3  
 615  617  618  1 ; c3   c2   o   
 615  617  619  1 ; c3   c2   n   
 618  617  619  1 ; o    c2   n   
 617  619  620  1 ; c2   n    hn  
 617  619  621  1 ; c2   n    hn  
 620  619  621  1 ; hn   n    hn  
 615  622  623  1 ; c3   c3   hc  
 615  622  624  1 ; c3   c3   hc  
 615  622  625  1 ; c3   c3   c3  
 623  622  624  1 ; hc   c3   hc  
 623  622  625  1 ; hc   c3   c3  
 624  622  625  1 ; hc   c3   c3  
 622  625  626  1 ; c3   c3   hc  
 622  625  627  1 ; c3   c3   c2  
 622  625  632  1 ; c3   c3   c3  
 626  625  627  1 ; hc   c3   c2  
 626  625  632  1 ; hc   c3   c3  
 627  625  632  1 ; c2   c3   c3  
 625  627  628  1 ; c3   c2   o   
 625  627  629  1 ; c3   c2   n   
 628  627  629  1 ; o    c2   n   
 627  629  630  1 ; c2   n    hn  
 627  629  631  1 ; c2   n    hn  
 630  629  631  1 ; hn   n    hn  
 625  632  633  1 ; c3   c3   hc  
 625  632  634  1 ; c3   c3   hc  
 625  632  635  1 ; c3   c3   c3  
 633  632  634  1 ; hc   c3   hc  
 633  632  635  1 ; hc   c3   c3  
 634  632  635  1 ; hc   c3   c3  
 632  635  636  1 ; c3   c3   hc  
 632  635  637  1 ; c3   c3   c2  
 632  635  642  1 ; c3   c3   c3  
 636  635  637  1 ; hc   c3   c2  
 636  635  642  1 ; hc   c3   c3  
 637  635  642  1 ; c2   c3   c3  
 635  637  638  1 ; c3   c2   o   
 635  637  639  1 ; c3   c2   n   
 638  637  639  1 ; o    c2   n   
 637  639  640  1 ; c2   n    hn  
 637  639  641  1 ; c2   n    hn  
 640  639  641  1 ; hn   n    hn  
 635  642  643  1 ; c3   c3   hc  
 635  642  644  1 ; c3   c3   hc  
 635  642  645  1 ; c3   c3   c3  
 643  642  644  1 ; hc   c3   hc  
 643  642  645  1 ; hc   c3   c3  
 644  642  645  1 ; hc   c3   c3  
 642  645  646  1 ; c3   c3   hc  
 642  645  647  1 ; c3   c3   c2  
 642  645  652  1 ; c3   c3   c3  
 646  645  647  1 ; hc   c3   c2  
 646  645  652  1 ; hc   c3   c3  
 647  645  652  1 ; c2   c3   c3  
 645  647  648  1 ; c3   c2   o   
 645  647  649  1 ; c3   c2   n   
 648  647  649  1 ; o    c2   n   
 647  649  650  1 ; c2   n    hn  
 647  649  651  1 ; c2   n    hn  
 650  649  651  1 ; hn   n    hn  
 645  652  653  1 ; c3   c3   hc  
 645  652  654  1 ; c3   c3   hc  
 645  652  655  1 ; c3   c3   c3  
 653  652  654  1 ; hc   c3   hc  
 653  652  655  1 ; hc   c3   c3  
 654  652  655  1 ; hc   c3   c3  
 652  655  656  1 ; c3   c3   hc  
 652  655  657  1 ; c3   c3   c2  
 652  655  662  1 ; c3   c3   c3  
 656  655  657  1 ; hc   c3   c2  
 656  655  662  1 ; hc   c3   c3  
 657  655  662  1 ; c2   c3   c3  
 655  657  658  1 ; c3   c2   o   
 655  657  659  1 ; c3   c2   n   
 658  657  659  1 ; o    c2   n   
 657  659  660  1 ; c2   n    hn  
 657  659  661  1 ; c2   n    hn  
 660  659  661  1 ; hn   n    hn  
 655  662  663  1 ; c3   c3   hc  
 655  662  664  1 ; c3   c3   hc  
 655  662  665  1 ; c3   c3   c3  
 663  662  664  1 ; hc   c3   hc  
 663  662  665  1 ; hc   c3   c3  
 664  662  665  1 ; hc   c3   c3  
 662  665  666  1 ; c3   c3   hc  
 662  665  667  1 ; c3   c3   c2  
 662  665  672  1 ; c3   c3   c3  
 666  665  667  1 ; hc   c3   c2  
 666  665  672  1 ; hc   c3   c3  
 667  665  672  1 ; c2   c3   c3  
 665  667  668  1 ; c3   c2   o   
 665  667  669  1 ; c3   c2   n   
 668  667  669  1 ; o    c2   n   
 667  669  670  1 ; c2   n    hn  
 667  669  671  1 ; c2   n    hn  
 670  669  671  1 ; hn   n    hn  
 665  672  673  1 ; c3   c3   hc  
 665  672  674  1 ; c3   c3   hc  
 665  672  675  1 ; c3   c3   c3  
 673  672  674  1 ; hc   c3   hc  
 673  672  675  1 ; hc   c3   c3  
 674  672  675  1 ; hc   c3   c3  
 672  675  676  1 ; c3   c3   hc  
 672  675  677  1 ; c3   c3   c2  
 672  675  682  1 ; c3   c3   c3  
 676  675  677  1 ; hc   c3   c2  
 676  675  682  1 ; hc   c3   c3  
 677  675  682  1 ; c2   c3   c3  
 675  677  678  1 ; c3   c2   o   
 675  677  679  1 ; c3   c2   n   
 678  677  679  1 ; o    c2   n   
 677  679  680  1 ; c2   n    hn  
 677  679  681  1 ; c2   n    hn  
 680  679  681  1 ; hn   n    hn  
 675  682  683  1 ; c3   c3   hc  
 675  682  684  1 ; c3   c3   hc  
 675  682  685  1 ; c3   c3   c3  
 683  682  684  1 ; hc   c3   hc  
 683  682  685  1 ; hc   c3   c3  
 684  682  685  1 ; hc   c3   c3  
 682  685  686  1 ; c3   c3   hc  
 682  685  687  1 ; c3   c3   c2  
 682  685  692  1 ; c3   c3   c3  
 686  685  687  1 ; hc   c3   c2  
 686  685  692  1 ; hc   c3   c3  
 687  685  692  1 ; c2   c3   c3  
 685  687  688  1 ; c3   c2   o   
 685  687  689  1 ; c3   c2   n   
 688  687  689  1 ; o    c2   n   
 687  689  690  1 ; c2   n    hn  
 687  689  691  1 ; c2   n    hn  
 690  689  691  1 ; hn   n    hn  
 685  692  693  1 ; c3   c3   hc  
 685  692  694  1 ; c3   c3   hc  
 685  692  695  1 ; c3   c3   c3  
 693  692  694  1 ; hc   c3   hc  
 693  692  695  1 ; hc   c3   c3  
 694  692  695  1 ; hc   c3   c3  
 692  695  696  1 ; c3   c3   hc  
 692  695  697  1 ; c3   c3   c2  
 692  695  702  1 ; c3   c3   c3  
 696  695  697  1 ; hc   c3   c2  
 696  695  702  1 ; hc   c3   c3  
 697  695  702  1 ; c2   c3   c3  
 695  697  698  1 ; c3   c2   o   
 695  697  699  1 ; c3   c2   n   
 698  697  699  1 ; o    c2   n   
 697  699  700  1 ; c2   n    hn  
 697  699  701  1 ; c2   n    hn  
 700  699  701  1 ; hn   n    hn  
 695  702  703  1 ; c3   c3   hc  
 695  702  704  1 ; c3   c3   hc  
 695  702  705  1 ; c3   c3   c3  
 703  702  704  1 ; hc   c3   hc  
 703  702  705  1 ; hc   c3   c3  
 704  702  705  1 ; hc   c3   c3  
 702  705  706  1 ; c3   c3   hc  
 702  705  707  1 ; c3   c3   c2  
 702  705  712  1 ; c3   c3   c3  
 706  705  707  1 ; hc   c3   c2  
 706  705  712  1 ; hc   c3   c3  
 707  705  712  1 ; c2   c3   c3  
 705  707  708  1 ; c3   c2   o   
 705  707  709  1 ; c3   c2   n   
 708  707  709  1 ; o    c2   n   
 707  709  710  1 ; c2   n    hn  
 707  709  711  1 ; c2   n    hn  
 710  709  711  1 ; hn   n    hn  
 705  712  713  1 ; c3   c3   hc  
 705  712  714  1 ; c3   c3   hc  
 705  712  715  1 ; c3   c3   c3  
 713  712  714  1 ; hc   c3   hc  
 713  712  715  1 ; hc   c3   c3  
 714  712  715  1 ; hc   c3   c3  
 712  715  716  1 ; c3   c3   hc  
 712  715  717  1 ; c3   c3   c2  
 712  715  722  1 ; c3   c3   c3  
 716  715  717  1 ; hc   c3   c2  
 716  715  722  1 ; hc   c3   c3  
 717  715  722  1 ; c2   c3   c3  
 715  717  718  1 ; c3   c2   o   
 715  717  719  1 ; c3   c2   n   
 718  717  719  1 ; o    c2   n   
 717  719  720  1 ; c2   n    hn  
 717  719  721  1 ; c2   n    hn  
 720  719  721  1 ; hn   n    hn  
 715  722  723  1 ; c3   c3   hc  
 715  722  724  1 ; c3   c3   hc  
 715  722  725  1 ; c3   c3   c3  
 723  722  724  1 ; hc   c3   hc  
 723  722  725  1 ; hc   c3   c3  
 724  722  725  1 ; hc   c3   c3  
 722  725  726  1 ; c3   c3   hc  
 722  725  727  1 ; c3   c3   c2  
 722  725  732  1 ; c3   c3   c3  
 726  725  727  1 ; hc   c3   c2  
 726  725  732  1 ; hc   c3   c3  
 727  725  732  1 ; c2   c3   c3  
 725  727  728  1 ; c3   c2   o   
 725  727  729  1 ; c3   c2   n   
 728  727  729  1 ; o    c2   n   
 727  729  730  1 ; c2   n    hn  
 727  729  731  1 ; c2   n    hn  
 730  729  731  1 ; hn   n    hn  
 725  732  733  1 ; c3   c3   hc  
 725  732  734  1 ; c3   c3   hc  
 725  732  735  1 ; c3   c3   c3  
 733  732  734  1 ; hc   c3   hc  
 733  732  735  1 ; hc   c3   c3  
 734  732  735  1 ; hc   c3   c3  
 732  735  736  1 ; c3   c3   hc  
 732  735  737  1 ; c3   c3   c2  
 732  735  742  1 ; c3   c3   c3  
 736  735  737  1 ; hc   c3   c2  
 736  735  742  1 ; hc   c3   c3  
 737  735  742  1 ; c2   c3   c3  
 735  737  738  1 ; c3   c2   o   
 735  737  739  1 ; c3   c2   n   
 738  737  739  1 ; o    c2   n   
 737  739  740  1 ; c2   n    hn  
 737  739  741  1 ; c2   n    hn  
 740  739  741  1 ; hn   n    hn  
 735  742  743  1 ; c3   c3   hc  
 735  742  744  1 ; c3   c3   hc  
 735  742  745  1 ; c3   c3   c3  
 743  742  744  1 ; hc   c3   hc  
 743  742  745  1 ; hc   c3   c3  
 744  742  745  1 ; hc   c3   c3  
 742  745  746  1 ; c3   c3   hc  
 742  745  747  1 ; c3   c3   c2  
 742  745  752  1 ; c3   c3   c3  
 746  745  747  1 ; hc   c3   c2  
 746  745  752  1 ; hc   c3   c3  
 747  745  752  1 ; c2   c3   c3  
 745  747  748  1 ; c3   c2   o   
 745  747  749  1 ; c3   c2   n   
 748  747  749  1 ; o    c2   n   
 747  749  750  1 ; c2   n    hn  
 747  749  751  1 ; c2   n    hn  
 750  749  751  1 ; hn   n    hn  
 745  752  753  1 ; c3   c3   hc  
 745  752  754  1 ; c3   c3   hc  
 745  752  755  1 ; c3   c3   c3  
 753  752  754  1 ; hc   c3   hc  
 753  752  755  1 ; hc   c3   c3  
 754  752  755  1 ; hc   c3   c3  
 752  755  756  1 ; c3   c3   hc  
 752  755  757  1 ; c3   c3   c2  
 752  755  762  1 ; c3   c3   hc  
 756  755  757  1 ; hc   c3   c2  
 756  755  762  1 ; hc   c3   hc  
 757  755  762  1 ; c2   c3   hc  
 755  757  758  1 ; c3   c2   o   
 755  757  759  1 ; c3   c2   n   
 758  757  759  1 ; o    c2   n   
 757  759  760  1 ; c2   n    hn  
 757  759  761  1 ; c2   n    hn  
 760  759  761  1 ; hn   n    hn  
[ dihedrals ]
;  ai   aj   ak   al  funct    ph0      cp     mult
   1    2    5    6 3 ; hc   c3   c3   hc  
   1    2    5    7 3 ; hc   c3   c3   c2  
   1    2    5   10 3 ; hc   c3   c3   c3  
   2    5    7    8 3 ; c3   c3   c2   o2  
   2    5    7    9 3 ; c3   c3   c2   o2  
   2    5   10   11 3 ; c3   c3   c3   hc  
   2    5   10   12 3 ; c3   c3   c3   hc  
   2    5   10   13 3 ; c3   c3   c3   c3  
   3    2    5    6 3 ; hc   c3   c3   hc  
   3    2    5    7 3 ; hc   c3   c3   c2  
   3    2    5   10 3 ; hc   c3   c3   c3  
   4    2    5    6 3 ; hc   c3   c3   hc  
   4    2    5    7 3 ; hc   c3   c3   c2  
   4    2    5   10 3 ; hc   c3   c3   c3  
   5   10   13   14 3 ; c3   c3   c3   hc  
   5   10   13   15 3 ; c3   c3   c3   c2  
   5   10   13   18 3 ; c3   c3   c3   c3  
   6    5    7    8 3 ; hc   c3   c2   o2  
   6    5    7    9 3 ; hc   c3   c2   o2  
   6    5   10   11 3 ; hc   c3   c3   hc  
   6    5   10   12 3 ; hc   c3   c3   hc  
   6    5   10   13 3 ; hc   c3   c3   c3  
   7    5   10   11 3 ; c2   c3   c3   hc  
   7    5   10   12 3 ; c2   c3   c3   hc  
   7    5   10   13 3 ; c2   c3   c3   c3  
   8    7    5   10 3 ; o2   c2   c3   c3  
   9    7    5   10 3 ; o2   c2   c3   c3  
  10   13   15   16 3 ; c3   c3   c2   o2  
  10   13   15   17 3 ; c3   c3   c2   o2  
  10   13   18   19 3 ; c3   c3   c3   hc  
  10   13   18   20 3 ; c3   c3   c3   hc  
  10   13   18   21 3 ; c3   c3   c3   c3  
  11   10   13   14 3 ; hc   c3   c3   hc  
  11   10   13   15 3 ; hc   c3   c3   c2  
  11   10   13   18 3 ; hc   c3   c3   c3  
  12   10   13   14 3 ; hc   c3   c3   hc  
  12   10   13   15 3 ; hc   c3   c3   c2  
  12   10   13   18 3 ; hc   c3   c3   c3  
  13   18   21   22 3 ; c3   c3   c3   hc  
  13   18   21   23 3 ; c3   c3   c3   c2  
  13   18   21   26 3 ; c3   c3   c3   c3  
  14   13   15   16 3 ; hc   c3   c2   o2  
  14   13   15   17 3 ; hc   c3   c2   o2  
  14   13   18   19 3 ; hc   c3   c3   hc  
  14   13   18   20 3 ; hc   c3   c3   hc  
  14   13   18   21 3 ; hc   c3   c3   c3  
  15   13   18   19 3 ; c2   c3   c3   hc  
  15   13   18   20 3 ; c2   c3   c3   hc  
  15   13   18   21 3 ; c2   c3   c3   c3  
  16   15   13   18 3 ; o2   c2   c3   c3  
  17   15   13   18 3 ; o2   c2   c3   c3  
  18   21   23   24 3 ; c3   c3   c2   o2  
  18   21   23   25 3 ; c3   c3   c2   o2  
  18   21   26   27 3 ; c3   c3   c3   hc  
  18   21   26   28 3 ; c3   c3   c3   hc  
  18   21   26   29 3 ; c3   c3   c3   c3  
  19   18   21   22 3 ; hc   c3   c3   hc  
  19   18   21   23 3 ; hc   c3   c3   c2  
  19   18   21   26 3 ; hc   c3   c3   c3  
  20   18   21   22 3 ; hc   c3   c3   hc  
  20   18   21   23 3 ; hc   c3   c3   c2  
  20   18   21   26 3 ; hc   c3   c3   c3  
  21   26   29   30 3 ; c3   c3   c3   hc  
  21   26   29   31 3 ; c3   c3   c3   c2  
  21   26   29   34 3 ; c3   c3   c3   c3  
  22   21   23   24 3 ; hc   c3   c2   o2  
  22   21   23   25 3 ; hc   c3   c2   o2  
  22   21   26   27 3 ; hc   c3   c3   hc  
  22   21   26   28 3 ; hc   c3   c3   hc  
  22   21   26   29 3 ; hc   c3   c3   c3  
  23   21   26   27 3 ; c2   c3   c3   hc  
  23   21   26   28 3 ; c2   c3   c3   hc  
  23   21   26   29 3 ; c2   c3   c3   c3  
  24   23   21   26 3 ; o2   c2   c3   c3  
  25   23   21   26 3 ; o2   c2   c3   c3  
  26   29   31   32 3 ; c3   c3   c2   o2  
  26   29   31   33 3 ; c3   c3   c2   o2  
  26   29   34   35 3 ; c3   c3   c3   hc  
  26   29   34   36 3 ; c3   c3   c3   hc  
  26   29   34   37 3 ; c3   c3   c3   c3  
  27   26   29   30 3 ; hc   c3   c3   hc  
  27   26   29   31 3 ; hc   c3   c3   c2  
  27   26   29   34 3 ; hc   c3   c3   c3  
  28   26   29   30 3 ; hc   c3   c3   hc  
  28   26   29   31 3 ; hc   c3   c3   c2  
  28   26   29   34 3 ; hc   c3   c3   c3  
  29   34   37   38 3 ; c3   c3   c3   hc  
  29   34   37   39 3 ; c3   c3   c3   c2  
  29   34   37   42 3 ; c3   c3   c3   c3  
  30   29   31   32 3 ; hc   c3   c2   o2  
  30   29   31   33 3 ; hc   c3   c2   o2  
  30   29   34   35 3 ; hc   c3   c3   hc  
  30   29   34   36 3 ; hc   c3   c3   hc  
  30   29   34   37 3 ; hc   c3   c3   c3  
  31   29   34   35 3 ; c2   c3   c3   hc  
  31   29   34   36 3 ; c2   c3   c3   hc  
  31   29   34   37 3 ; c2   c3   c3   c3  
  32   31   29   34 3 ; o2   c2   c3   c3  
  33   31   29   34 3 ; o2   c2   c3   c3  
  34   37   39   40 3 ; c3   c3   c2   o2  
  34   37   39   41 3 ; c3   c3   c2   o2  
  34   37   42   43 3 ; c3   c3   c3   hc  
  34   37   42   44 3 ; c3   c3   c3   hc  
  34   37   42   45 3 ; c3   c3   c3   c3  
  35   34   37   38 3 ; hc   c3   c3   hc  
  35   34   37   39 3 ; hc   c3   c3   c2  
  35   34   37   42 3 ; hc   c3   c3   c3  
  36   34   37   38 3 ; hc   c3   c3   hc  
  36   34   37   39 3 ; hc   c3   c3   c2  
  36   34   37   42 3 ; hc   c3   c3   c3  
  37   42   45   46 3 ; c3   c3   c3   hc  
  37   42   45   47 3 ; c3   c3   c3   c2  
  37   42   45   50 3 ; c3   c3   c3   c3  
  38   37   39   40 3 ; hc   c3   c2   o2  
  38   37   39   41 3 ; hc   c3   c2   o2  
  38   37   42   43 3 ; hc   c3   c3   hc  
  38   37   42   44 3 ; hc   c3   c3   hc  
  38   37   42   45 3 ; hc   c3   c3   c3  
  39   37   42   43 3 ; c2   c3   c3   hc  
  39   37   42   44 3 ; c2   c3   c3   hc  
  39   37   42   45 3 ; c2   c3   c3   c3  
  40   39   37   42 3 ; o2   c2   c3   c3  
  41   39   37   42 3 ; o2   c2   c3   c3  
  42   45   47   48 3 ; c3   c3   c2   o2  
  42   45   47   49 3 ; c3   c3   c2   o2  
  42   45   50   51 3 ; c3   c3   c3   hc  
  42   45   50   52 3 ; c3   c3   c3   hc  
  42   45   50   53 3 ; c3   c3   c3   c3  
  43   42   45   46 3 ; hc   c3   c3   hc  
  43   42   45   47 3 ; hc   c3   c3   c2  
  43   42   45   50 3 ; hc   c3   c3   c3  
  44   42   45   46 3 ; hc   c3   c3   hc  
  44   42   45   47 3 ; hc   c3   c3   c2  
  44   42   45   50 3 ; hc   c3   c3   c3  
  45   50   53   54 3 ; c3   c3   c3   hc  
  45   50   53   55 3 ; c3   c3   c3   c2  
  45   50   53   58 3 ; c3   c3   c3   c3  
  46   45   47   48 3 ; hc   c3   c2   o2  
  46   45   47   49 3 ; hc   c3   c2   o2  
  46   45   50   51 3 ; hc   c3   c3   hc  
  46   45   50   52 3 ; hc   c3   c3   hc  
  46   45   50   53 3 ; hc   c3   c3   c3  
  47   45   50   51 3 ; c2   c3   c3   hc  
  47   45   50   52 3 ; c2   c3   c3   hc  
  47   45   50   53 3 ; c2   c3   c3   c3  
  48   47   45   50 3 ; o2   c2   c3   c3  
  49   47   45   50 3 ; o2   c2   c3   c3  
  50   53   55   56 3 ; c3   c3   c2   o2  
  50   53   55   57 3 ; c3   c3   c2   o2  
  50   53   58   59 3 ; c3   c3   c3   hc  
  50   53   58   60 3 ; c3   c3   c3   hc  
  50   53   58   61 3 ; c3   c3   c3   c3  
  51   50   53   54 3 ; hc   c3   c3   hc  
  51   50   53   55 3 ; hc   c3   c3   c2  
  51   50   53   58 3 ; hc   c3   c3   c3  
  52   50   53   54 3 ; hc   c3   c3   hc  
  52   50   53   55 3 ; hc   c3   c3   c2  
  52   50   53   58 3 ; hc   c3   c3   c3  
  53   58   61   62 3 ; c3   c3   c3   hc  
  53   58   61   63 3 ; c3   c3   c3   c2  
  53   58   61   66 3 ; c3   c3   c3   c3  
  54   53   55   56 3 ; hc   c3   c2   o2  
  54   53   55   57 3 ; hc   c3   c2   o2  
  54   53   58   59 3 ; hc   c3   c3   hc  
  54   53   58   60 3 ; hc   c3   c3   hc  
  54   53   58   61 3 ; hc   c3   c3   c3  
  55   53   58   59 3 ; c2   c3   c3   hc  
  55   53   58   60 3 ; c2   c3   c3   hc  
  55   53   58   61 3 ; c2   c3   c3   c3  
  56   55   53   58 3 ; o2   c2   c3   c3  
  57   55   53   58 3 ; o2   c2   c3   c3  
  58   61   63   64 3 ; c3   c3   c2   o2  
  58   61   63   65 3 ; c3   c3   c2   o2  
  58   61   66   67 3 ; c3   c3   c3   hc  
  58   61   66   68 3 ; c3   c3   c3   hc  
  58   61   66   69 3 ; c3   c3   c3   c3  
  59   58   61   62 3 ; hc   c3   c3   hc  
  59   58   61   63 3 ; hc   c3   c3   c2  
  59   58   61   66 3 ; hc   c3   c3   c3  
  60   58   61   62 3 ; hc   c3   c3   hc  
  60   58   61   63 3 ; hc   c3   c3   c2  
  60   58   61   66 3 ; hc   c3   c3   c3  
  61   66   69   70 3 ; c3   c3   c3   hc  
  61   66   69   71 3 ; c3   c3   c3   c2  
  61   66   69   74 3 ; c3   c3   c3   c3  
  62   61   63   64 3 ; hc   c3   c2   o2  
  62   61   63   65 3 ; hc   c3   c2   o2  
  62   61   66   67 3 ; hc   c3   c3   hc  
  62   61   66   68 3 ; hc   c3   c3   hc  
  62   61   66   69 3 ; hc   c3   c3   c3  
  63   61   66   67 3 ; c2   c3   c3   hc  
  63   61   66   68 3 ; c2   c3   c3   hc  
  63   61   66   69 3 ; c2   c3   c3   c3  
  64   63   61   66 3 ; o2   c2   c3   c3  
  65   63   61   66 3 ; o2   c2   c3   c3  
  66   69   71   72 3 ; c3   c3   c2   o2  
  66   69   71   73 3 ; c3   c3   c2   o2  
  66   69   74   75 3 ; c3   c3   c3   hc  
  66   69   74   76 3 ; c3   c3   c3   hc  
  66   69   74   77 3 ; c3   c3   c3   c3  
  67   66   69   70 3 ; hc   c3   c3   hc  
  67   66   69   71 3 ; hc   c3   c3   c2  
  67   66   69   74 3 ; hc   c3   c3   c3  
  68   66   69   70 3 ; hc   c3   c3   hc  
  68   66   69   71 3 ; hc   c3   c3   c2  
  68   66   69   74 3 ; hc   c3   c3   c3  
  69   74   77   78 3 ; c3   c3   c3   hc  
  69   74   77   79 3 ; c3   c3   c3   c2  
  69   74   77   82 3 ; c3   c3   c3   c3  
  70   69   71   72 3 ; hc   c3   c2   o2  
  70   69   71   73 3 ; hc   c3   c2   o2  
  70   69   74   75 3 ; hc   c3   c3   hc  
  70   69   74   76 3 ; hc   c3   c3   hc  
  70   69   74   77 3 ; hc   c3   c3   c3  
  71   69   74   75 3 ; c2   c3   c3   hc  
  71   69   74   76 3 ; c2   c3   c3   hc  
  71   69   74   77 3 ; c2   c3   c3   c3  
  72   71   69   74 3 ; o2   c2   c3   c3  
  73   71   69   74 3 ; o2   c2   c3   c3  
  74   77   79   80 3 ; c3   c3   c2   o2  
  74   77   79   81 3 ; c3   c3   c2   o2  
  74   77   82   83 3 ; c3   c3   c3   hc  
  74   77   82   84 3 ; c3   c3   c3   hc  
  74   77   82   85 3 ; c3   c3   c3   c3  
  75   74   77   78 3 ; hc   c3   c3   hc  
  75   74   77   79 3 ; hc   c3   c3   c2  
  75   74   77   82 3 ; hc   c3   c3   c3  
  76   74   77   78 3 ; hc   c3   c3   hc  
  76   74   77   79 3 ; hc   c3   c3   c2  
  76   74   77   82 3 ; hc   c3   c3   c3  
  77   82   85   86 3 ; c3   c3   c3   hc  
  77   82   85   87 3 ; c3   c3   c3   c2  
  77   82   85   90 3 ; c3   c3   c3   c3  
  78   77   79   80 3 ; hc   c3   c2   o2  
  78   77   79   81 3 ; hc   c3   c2   o2  
  78   77   82   83 3 ; hc   c3   c3   hc  
  78   77   82   84 3 ; hc   c3   c3   hc  
  78   77   82   85 3 ; hc   c3   c3   c3  
  79   77   82   83 3 ; c2   c3   c3   hc  
  79   77   82   84 3 ; c2   c3   c3   hc  
  79   77   82   85 3 ; c2   c3   c3   c3  
  80   79   77   82 3 ; o2   c2   c3   c3  
  81   79   77   82 3 ; o2   c2   c3   c3  
  82   85   87   88 3 ; c3   c3   c2   o2  
  82   85   87   89 3 ; c3   c3   c2   o2  
  82   85   90   91 3 ; c3   c3   c3   hc  
  82   85   90   92 3 ; c3   c3   c3   hc  
  82   85   90   93 3 ; c3   c3   c3   c3  
  83   82   85   86 3 ; hc   c3   c3   hc  
  83   82   85   87 3 ; hc   c3   c3   c2  
  83   82   85   90 3 ; hc   c3   c3   c3  
  84   82   85   86 3 ; hc   c3   c3   hc  
  84   82   85   87 3 ; hc   c3   c3   c2  
  84   82   85   90 3 ; hc   c3   c3   c3  
  85   90   93   94 3 ; c3   c3   c3   hc  
  85   90   93   95 3 ; c3   c3   c3   c2  
  85   90   93   98 3 ; c3   c3   c3   c3  
  86   85   87   88 3 ; hc   c3   c2   o2  
  86   85   87   89 3 ; hc   c3   c2   o2  
  86   85   90   91 3 ; hc   c3   c3   hc  
  86   85   90   92 3 ; hc   c3   c3   hc  
  86   85   90   93 3 ; hc   c3   c3   c3  
  87   85   90   91 3 ; c2   c3   c3   hc  
  87   85   90   92 3 ; c2   c3   c3   hc  
  87   85   90   93 3 ; c2   c3   c3   c3  
  88   87   85   90 3 ; o2   c2   c3   c3  
  89   87   85   90 3 ; o2   c2   c3   c3  
  90   93   95   96 3 ; c3   c3   c2   o2  
  90   93   95   97 3 ; c3   c3   c2   o2  
  90   93   98   99 3 ; c3   c3   c3   hc  
  90   93   98  100 3 ; c3   c3   c3   hc  
  90   93   98  101 3 ; c3   c3   c3   c3  
  91   90   93   94 3 ; hc   c3   c3   hc  
  91   90   93   95 3 ; hc   c3   c3   c2  
  91   90   93   98 3 ; hc   c3   c3   c3  
  92   90   93   94 3 ; hc   c3   c3   hc  
  92   90   93   95 3 ; hc   c3   c3   c2  
  92   90   93   98 3 ; hc   c3   c3   c3  
  93   98  101  102 3 ; c3   c3   c3   hc  
  93   98  101  103 3 ; c3   c3   c3   c2  
  93   98  101  106 3 ; c3   c3   c3   c3  
  94   93   95   96 3 ; hc   c3   c2   o2  
  94   93   95   97 3 ; hc   c3   c2   o2  
  94   93   98   99 3 ; hc   c3   c3   hc  
  94   93   98  100 3 ; hc   c3   c3   hc  
  94   93   98  101 3 ; hc   c3   c3   c3  
  95   93   98   99 3 ; c2   c3   c3   hc  
  95   93   98  100 3 ; c2   c3   c3   hc  
  95   93   98  101 3 ; c2   c3   c3   c3  
  96   95   93   98 3 ; o2   c2   c3   c3  
  97   95   93   98 3 ; o2   c2   c3   c3  
  98  101  103  104 3 ; c3   c3   c2   o2  
  98  101  103  105 3 ; c3   c3   c2   o2  
  98  101  106  107 3 ; c3   c3   c3   hc  
  98  101  106  108 3 ; c3   c3   c3   hc  
  98  101  106  109 3 ; c3   c3   c3   c3  
  99   98  101  102 3 ; hc   c3   c3   hc  
  99   98  101  103 3 ; hc   c3   c3   c2  
  99   98  101  106 3 ; hc   c3   c3   c3  
 100   98  101  102 3 ; hc   c3   c3   hc  
 100   98  101  103 3 ; hc   c3   c3   c2  
 100   98  101  106 3 ; hc   c3   c3   c3  
 101  106  109  110 3 ; c3   c3   c3   hc  
 101  106  109  111 3 ; c3   c3   c3   c2  
 101  106  109  114 3 ; c3   c3   c3   c3  
 102  101  103  104 3 ; hc   c3   c2   o2  
 102  101  103  105 3 ; hc   c3   c2   o2  
 102  101  106  107 3 ; hc   c3   c3   hc  
 102  101  106  108 3 ; hc   c3   c3   hc  
 102  101  106  109 3 ; hc   c3   c3   c3  
 103  101  106  107 3 ; c2   c3   c3   hc  
 103  101  106  108 3 ; c2   c3   c3   hc  
 103  101  106  109 3 ; c2   c3   c3   c3  
 104  103  101  106 3 ; o2   c2   c3   c3  
 105  103  101  106 3 ; o2   c2   c3   c3  
 106  109  111  112 3 ; c3   c3   c2   o2  
 106  109  111  113 3 ; c3   c3   c2   o2  
 106  109  114  115 3 ; c3   c3   c3   hc  
 106  109  114  116 3 ; c3   c3   c3   hc  
 106  109  114  117 3 ; c3   c3   c3   c3  
 107  106  109  110 3 ; hc   c3   c3   hc  
 107  106  109  111 3 ; hc   c3   c3   c2  
 107  106  109  114 3 ; hc   c3   c3   c3  
 108  106  109  110 3 ; hc   c3   c3   hc  
 108  106  109  111 3 ; hc   c3   c3   c2  
 108  106  109  114 3 ; hc   c3   c3   c3  
 109  114  117  118 3 ; c3   c3   c3   hc  
 109  114  117  119 3 ; c3   c3   c3   c2  
 109  114  117  122 3 ; c3   c3   c3   c3  
 110  109  111  112 3 ; hc   c3   c2   o2  
 110  109  111  113 3 ; hc   c3   c2   o2  
 110  109  114  115 3 ; hc   c3   c3   hc  
 110  109  114  116 3 ; hc   c3   c3   hc  
 110  109  114  117 3 ; hc   c3   c3   c3  
 111  109  114  115 3 ; c2   c3   c3   hc  
 111  109  114  116 3 ; c2   c3   c3   hc  
 111  109  114  117 3 ; c2   c3   c3   c3  
 112  111  109  114 3 ; o2   c2   c3   c3  
 113  111  109  114 3 ; o2   c2   c3   c3  
 114  117  119  120 3 ; c3   c3   c2   o2  
 114  117  119  121 3 ; c3   c3   c2   o2  
 114  117  122  123 3 ; c3   c3   c3   hc  
 114  117  122  124 3 ; c3   c3   c3   hc  
 114  117  122  125 3 ; c3   c3   c3   c3  
 115  114  117  118 3 ; hc   c3   c3   hc  
 115  114  117  119 3 ; hc   c3   c3   c2  
 115  114  117  122 3 ; hc   c3   c3   c3  
 116  114  117  118 3 ; hc   c3   c3   hc  
 116  114  117  119 3 ; hc   c3   c3   c2  
 116  114  117  122 3 ; hc   c3   c3   c3  
 117  122  125  126 3 ; c3   c3   c3   hc  
 117  122  125  127 3 ; c3   c3   c3   c2  
 117  122  125  130 3 ; c3   c3   c3   c3  
 118  117  119  120 3 ; hc   c3   c2   o2  
 118  117  119  121 3 ; hc   c3   c2   o2  
 118  117  122  123 3 ; hc   c3   c3   hc  
 118  117  122  124 3 ; hc   c3   c3   hc  
 118  117  122  125 3 ; hc   c3   c3   c3  
 119  117  122  123 3 ; c2   c3   c3   hc  
 119  117  122  124 3 ; c2   c3   c3   hc  
 119  117  122  125 3 ; c2   c3   c3   c3  
 120  119  117  122 3 ; o2   c2   c3   c3  
 121  119  117  122 3 ; o2   c2   c3   c3  
 122  125  127  128 3 ; c3   c3   c2   o2  
 122  125  127  129 3 ; c3   c3   c2   o2  
 122  125  130  131 3 ; c3   c3   c3   hc  
 122  125  130  132 3 ; c3   c3   c3   hc  
 122  125  130  133 3 ; c3   c3   c3   c3  
 123  122  125  126 3 ; hc   c3   c3   hc  
 123  122  125  127 3 ; hc   c3   c3   c2  
 123  122  125  130 3 ; hc   c3   c3   c3  
 124  122  125  126 3 ; hc   c3   c3   hc  
 124  122  125  127 3 ; hc   c3   c3   c2  
 124  122  125  130 3 ; hc   c3   c3   c3  
 125  130  133  134 3 ; c3   c3   c3   hc  
 125  130  133  135 3 ; c3   c3   c3   c2  
 125  130  133  138 3 ; c3   c3   c3   c3  
 126  125  127  128 3 ; hc   c3   c2   o2  
 126  125  127  129 3 ; hc   c3   c2   o2  
 126  125  130  131 3 ; hc   c3   c3   hc  
 126  125  130  132 3 ; hc   c3   c3   hc  
 126  125  130  133 3 ; hc   c3   c3   c3  
 127  125  130  131 3 ; c2   c3   c3   hc  
 127  125  130  132 3 ; c2   c3   c3   hc  
 127  125  130  133 3 ; c2   c3   c3   c3  
 128  127  125  130 3 ; o2   c2   c3   c3  
 129  127  125  130 3 ; o2   c2   c3   c3  
 130  133  135  136 3 ; c3   c3   c2   o2  
 130  133  135  137 3 ; c3   c3   c2   o2  
 130  133  138  139 3 ; c3   c3   c3   hc  
 130  133  138  140 3 ; c3   c3   c3   hc  
 130  133  138  141 3 ; c3   c3   c3   c3  
 131  130  133  134 3 ; hc   c3   c3   hc  
 131  130  133  135 3 ; hc   c3   c3   c2  
 131  130  133  138 3 ; hc   c3   c3   c3  
 132  130  133  134 3 ; hc   c3   c3   hc  
 132  130  133  135 3 ; hc   c3   c3   c2  
 132  130  133  138 3 ; hc   c3   c3   c3  
 133  138  141  142 3 ; c3   c3   c3   hc  
 133  138  141  143 3 ; c3   c3   c3   c2  
 133  138  141  146 3 ; c3   c3   c3   c3  
 134  133  135  136 3 ; hc   c3   c2   o2  
 134  133  135  137 3 ; hc   c3   c2   o2  
 134  133  138  139 3 ; hc   c3   c3   hc  
 134  133  138  140 3 ; hc   c3   c3   hc  
 134  133  138  141 3 ; hc   c3   c3   c3  
 135  133  138  139 3 ; c2   c3   c3   hc  
 135  133  138  140 3 ; c2   c3   c3   hc  
 135  133  138  141 3 ; c2   c3   c3   c3  
 136  135  133  138 3 ; o2   c2   c3   c3  
 137  135  133  138 3 ; o2   c2   c3   c3  
 138  141  143  144 3 ; c3   c3   c2   o2  
 138  141  143  145 3 ; c3   c3   c2   o2  
 138  141  146  147 3 ; c3   c3   c3   hc  
 138  141  146  148 3 ; c3   c3   c3   hc  
 138  141  146  149 3 ; c3   c3   c3   c3  
 139  138  141  142 3 ; hc   c3   c3   hc  
 139  138  141  143 3 ; hc   c3   c3   c2  
 139  138  141  146 3 ; hc   c3   c3   c3  
 140  138  141  142 3 ; hc   c3   c3   hc  
 140  138  141  143 3 ; hc   c3   c3   c2  
 140  138  141  146 3 ; hc   c3   c3   c3  
 141  146  149  150 3 ; c3   c3   c3   hc  
 141  146  149  151 3 ; c3   c3   c3   c2  
 141  146  149  154 3 ; c3   c3   c3   c3  
 142  141  143  144 3 ; hc   c3   c2   o2  
 142  141  143  145 3 ; hc   c3   c2   o2  
 142  141  146  147 3 ; hc   c3   c3   hc  
 142  141  146  148 3 ; hc   c3   c3   hc  
 142  141  146  149 3 ; hc   c3   c3   c3  
 143  141  146  147 3 ; c2   c3   c3   hc  
 143  141  146  148 3 ; c2   c3   c3   hc  
 143  141  146  149 3 ; c2   c3   c3   c3  
 144  143  141  146 3 ; o2   c2   c3   c3  
 145  143  141  146 3 ; o2   c2   c3   c3  
 146  149  151  152 3 ; c3   c3   c2   o2  
 146  149  151  153 3 ; c3   c3   c2   o2  
 146  149  154  155 3 ; c3   c3   c3   hc  
 146  149  154  156 3 ; c3   c3   c3   hc  
 146  149  154  157 3 ; c3   c3   c3   c3  
 147  146  149  150 3 ; hc   c3   c3   hc  
 147  146  149  151 3 ; hc   c3   c3   c2  
 147  146  149  154 3 ; hc   c3   c3   c3  
 148  146  149  150 3 ; hc   c3   c3   hc  
 148  146  149  151 3 ; hc   c3   c3   c2  
 148  146  149  154 3 ; hc   c3   c3   c3  
 149  154  157  158 3 ; c3   c3   c3   hc  
 149  154  157  159 3 ; c3   c3   c3   c2  
 149  154  157  162 3 ; c3   c3   c3   c3  
 150  149  151  152 3 ; hc   c3   c2   o2  
 150  149  151  153 3 ; hc   c3   c2   o2  
 150  149  154  155 3 ; hc   c3   c3   hc  
 150  149  154  156 3 ; hc   c3   c3   hc  
 150  149  154  157 3 ; hc   c3   c3   c3  
 151  149  154  155 3 ; c2   c3   c3   hc  
 151  149  154  156 3 ; c2   c3   c3   hc  
 151  149  154  157 3 ; c2   c3   c3   c3  
 152  151  149  154 3 ; o2   c2   c3   c3  
 153  151  149  154 3 ; o2   c2   c3   c3  
 154  157  159  160 3 ; c3   c3   c2   o2  
 154  157  159  161 3 ; c3   c3   c2   o2  
 154  157  162  163 3 ; c3   c3   c3   hc  
 154  157  162  164 3 ; c3   c3   c3   hc  
 154  157  162  165 3 ; c3   c3   c3   c3  
 155  154  157  158 3 ; hc   c3   c3   hc  
 155  154  157  159 3 ; hc   c3   c3   c2  
 155  154  157  162 3 ; hc   c3   c3   c3  
 156  154  157  158 3 ; hc   c3   c3   hc  
 156  154  157  159 3 ; hc   c3   c3   c2  
 156  154  157  162 3 ; hc   c3   c3   c3  
 157  162  165  166 3 ; c3   c3   c3   hc  
 157  162  165  167 3 ; c3   c3   c3   c2  
 157  162  165  172 3 ; c3   c3   c3   c3  
 158  157  159  160 3 ; hc   c3   c2   o2  
 158  157  159  161 3 ; hc   c3   c2   o2  
 158  157  162  163 3 ; hc   c3   c3   hc  
 158  157  162  164 3 ; hc   c3   c3   hc  
 158  157  162  165 3 ; hc   c3   c3   c3  
 159  157  162  163 3 ; c2   c3   c3   hc  
 159  157  162  164 3 ; c2   c3   c3   hc  
 159  157  162  165 3 ; c2   c3   c3   c3  
 160  159  157  162 3 ; o2   c2   c3   c3  
 161  159  157  162 3 ; o2   c2   c3   c3  
 162  165  167  168 3 ; c3   c3   c2   o   
 162  165  167  169 3 ; c3   c3   c2   n   
 162  165  172  173 3 ; c3   c3   c3   hc  
 162  165  172  174 3 ; c3   c3   c3   hc  
 162  165  172  175 3 ; c3   c3   c3   c3  
 163  162  165  166 3 ; hc   c3   c3   hc  
 163  162  165  167 3 ; hc   c3   c3   c2  
 163  162  165  172 3 ; hc   c3   c3   c3  
 164  162  165  166 3 ; hc   c3   c3   hc  
 164  162  165  167 3 ; hc   c3   c3   c2  
 164  162  165  172 3 ; hc   c3   c3   c3  
 165  167  169  170 3 ; c3   c2   n    hn  
 165  167  169  171 3 ; c3   c2   n    hn  
 165  172  175  176 3 ; c3   c3   c3   hc  
 165  172  175  177 3 ; c3   c3   c3   c2  
 165  172  175  182 3 ; c3   c3   c3   c3  
 166  165  167  168 3 ; hc   c3   c2   o   
 166  165  167  169 3 ; hc   c3   c2   n   
 166  165  172  173 3 ; hc   c3   c3   hc  
 166  165  172  174 3 ; hc   c3   c3   hc  
 166  165  172  175 3 ; hc   c3   c3   c3  
 167  165  172  173 3 ; c2   c3   c3   hc  
 167  165  172  174 3 ; c2   c3   c3   hc  
 167  165  172  175 3 ; c2   c3   c3   c3  
 168  167  165  172 3 ; o    c2   c3   c3  
 168  167  169  170 3 ; o    c2   n    hn  
 168  167  169  171 3 ; o    c2   n    hn  
 169  167  165  172 3 ; n    c2   c3   c3  
 172  175  177  178 3 ; c3   c3   c2   o   
 172  175  177  179 3 ; c3   c3   c2   n   
 172  175  182  183 3 ; c3   c3   c3   hc  
 172  175  182  184 3 ; c3   c3   c3   hc  
 172  175  182  185 3 ; c3   c3   c3   c3  
 173  172  175  176 3 ; hc   c3   c3   hc  
 173  172  175  177 3 ; hc   c3   c3   c2  
 173  172  175  182 3 ; hc   c3   c3   c3  
 174  172  175  176 3 ; hc   c3   c3   hc  
 174  172  175  177 3 ; hc   c3   c3   c2  
 174  172  175  182 3 ; hc   c3   c3   c3  
 175  177  179  180 3 ; c3   c2   n    hn  
 175  177  179  181 3 ; c3   c2   n    hn  
 175  182  185  186 3 ; c3   c3   c3   hc  
 175  182  185  187 3 ; c3   c3   c3   c2  
 175  182  185  192 3 ; c3   c3   c3   c3  
 176  175  177  178 3 ; hc   c3   c2   o   
 176  175  177  179 3 ; hc   c3   c2   n   
 176  175  182  183 3 ; hc   c3   c3   hc  
 176  175  182  184 3 ; hc   c3   c3   hc  
 176  175  182  185 3 ; hc   c3   c3   c3  
 177  175  182  183 3 ; c2   c3   c3   hc  
 177  175  182  184 3 ; c2   c3   c3   hc  
 177  175  182  185 3 ; c2   c3   c3   c3  
 178  177  175  182 3 ; o    c2   c3   c3  
 178  177  179  180 3 ; o    c2   n    hn  
 178  177  179  181 3 ; o    c2   n    hn  
 179  177  175  182 3 ; n    c2   c3   c3  
 182  185  187  188 3 ; c3   c3   c2   o   
 182  185  187  189 3 ; c3   c3   c2   n   
 182  185  192  193 3 ; c3   c3   c3   hc  
 182  185  192  194 3 ; c3   c3   c3   hc  
 182  185  192  195 3 ; c3   c3   c3   c3  
 183  182  185  186 3 ; hc   c3   c3   hc  
 183  182  185  187 3 ; hc   c3   c3   c2  
 183  182  185  192 3 ; hc   c3   c3   c3  
 184  182  185  186 3 ; hc   c3   c3   hc  
 184  182  185  187 3 ; hc   c3   c3   c2  
 184  182  185  192 3 ; hc   c3   c3   c3  
 185  187  189  190 3 ; c3   c2   n    hn  
 185  187  189  191 3 ; c3   c2   n    hn  
 185  192  195  196 3 ; c3   c3   c3   hc  
 185  192  195  197 3 ; c3   c3   c3   c2  
 185  192  195  202 3 ; c3   c3   c3   c3  
 186  185  187  188 3 ; hc   c3   c2   o   
 186  185  187  189 3 ; hc   c3   c2   n   
 186  185  192  193 3 ; hc   c3   c3   hc  
 186  185  192  194 3 ; hc   c3   c3   hc  
 186  185  192  195 3 ; hc   c3   c3   c3  
 187  185  192  193 3 ; c2   c3   c3   hc  
 187  185  192  194 3 ; c2   c3   c3   hc  
 187  185  192  195 3 ; c2   c3   c3   c3  
 188  187  185  192 3 ; o    c2   c3   c3  
 188  187  189  190 3 ; o    c2   n    hn  
 188  187  189  191 3 ; o    c2   n    hn  
 189  187  185  192 3 ; n    c2   c3   c3  
 192  195  197  198 3 ; c3   c3   c2   o   
 192  195  197  199 3 ; c3   c3   c2   n   
 192  195  202  203 3 ; c3   c3   c3   hc  
 192  195  202  204 3 ; c3   c3   c3   hc  
 192  195  202  205 3 ; c3   c3   c3   c3  
 193  192  195  196 3 ; hc   c3   c3   hc  
 193  192  195  197 3 ; hc   c3   c3   c2  
 193  192  195  202 3 ; hc   c3   c3   c3  
 194  192  195  196 3 ; hc   c3   c3   hc  
 194  192  195  197 3 ; hc   c3   c3   c2  
 194  192  195  202 3 ; hc   c3   c3   c3  
 195  197  199  200 3 ; c3   c2   n    hn  
 195  197  199  201 3 ; c3   c2   n    hn  
 195  202  205  206 3 ; c3   c3   c3   hc  
 195  202  205  207 3 ; c3   c3   c3   c2  
 195  202  205  212 3 ; c3   c3   c3   c3  
 196  195  197  198 3 ; hc   c3   c2   o   
 196  195  197  199 3 ; hc   c3   c2   n   
 196  195  202  203 3 ; hc   c3   c3   hc  
 196  195  202  204 3 ; hc   c3   c3   hc  
 196  195  202  205 3 ; hc   c3   c3   c3  
 197  195  202  203 3 ; c2   c3   c3   hc  
 197  195  202  204 3 ; c2   c3   c3   hc  
 197  195  202  205 3 ; c2   c3   c3   c3  
 198  197  195  202 3 ; o    c2   c3   c3  
 198  197  199  200 3 ; o    c2   n    hn  
 198  197  199  201 3 ; o    c2   n    hn  
 199  197  195  202 3 ; n    c2   c3   c3  
 202  205  207  208 3 ; c3   c3   c2   o   
 202  205  207  209 3 ; c3   c3   c2   n   
 202  205  212  213 3 ; c3   c3   c3   hc  
 202  205  212  214 3 ; c3   c3   c3   hc  
 202  205  212  215 3 ; c3   c3   c3   c3  
 203  202  205  206 3 ; hc   c3   c3   hc  
 203  202  205  207 3 ; hc   c3   c3   c2  
 203  202  205  212 3 ; hc   c3   c3   c3  
 204  202  205  206 3 ; hc   c3   c3   hc  
 204  202  205  207 3 ; hc   c3   c3   c2  
 204  202  205  212 3 ; hc   c3   c3   c3  
 205  207  209  210 3 ; c3   c2   n    hn  
 205  207  209  211 3 ; c3   c2   n    hn  
 205  212  215  216 3 ; c3   c3   c3   hc  
 205  212  215  217 3 ; c3   c3   c3   c2  
 205  212  215  222 3 ; c3   c3   c3   c3  
 206  205  207  208 3 ; hc   c3   c2   o   
 206  205  207  209 3 ; hc   c3   c2   n   
 206  205  212  213 3 ; hc   c3   c3   hc  
 206  205  212  214 3 ; hc   c3   c3   hc  
 206  205  212  215 3 ; hc   c3   c3   c3  
 207  205  212  213 3 ; c2   c3   c3   hc  
 207  205  212  214 3 ; c2   c3   c3   hc  
 207  205  212  215 3 ; c2   c3   c3   c3  
 208  207  205  212 3 ; o    c2   c3   c3  
 208  207  209  210 3 ; o    c2   n    hn  
 208  207  209  211 3 ; o    c2   n    hn  
 209  207  205  212 3 ; n    c2   c3   c3  
 212  215  217  218 3 ; c3   c3   c2   o   
 212  215  217  219 3 ; c3   c3   c2   n   
 212  215  222  223 3 ; c3   c3   c3   hc  
 212  215  222  224 3 ; c3   c3   c3   hc  
 212  215  222  225 3 ; c3   c3   c3   c3  
 213  212  215  216 3 ; hc   c3   c3   hc  
 213  212  215  217 3 ; hc   c3   c3   c2  
 213  212  215  222 3 ; hc   c3   c3   c3  
 214  212  215  216 3 ; hc   c3   c3   hc  
 214  212  215  217 3 ; hc   c3   c3   c2  
 214  212  215  222 3 ; hc   c3   c3   c3  
 215  217  219  220 3 ; c3   c2   n    hn  
 215  217  219  221 3 ; c3   c2   n    hn  
 215  222  225  226 3 ; c3   c3   c3   hc  
 215  222  225  227 3 ; c3   c3   c3   c2  
 215  222  225  232 3 ; c3   c3   c3   c3  
 216  215  217  218 3 ; hc   c3   c2   o   
 216  215  217  219 3 ; hc   c3   c2   n   
 216  215  222  223 3 ; hc   c3   c3   hc  
 216  215  222  224 3 ; hc   c3   c3   hc  
 216  215  222  225 3 ; hc   c3   c3   c3  
 217  215  222  223 3 ; c2   c3   c3   hc  
 217  215  222  224 3 ; c2   c3   c3   hc  
 217  215  222  225 3 ; c2   c3   c3   c3  
 218  217  215  222 3 ; o    c2   c3   c3  
 218  217  219  220 3 ; o    c2   n    hn  
 218  217  219  221 3 ; o    c2   n    hn  
 219  217  215  222 3 ; n    c2   c3   c3  
 222  225  227  228 3 ; c3   c3   c2   o   
 222  225  227  229 3 ; c3   c3   c2   n   
 222  225  232  233 3 ; c3   c3   c3   hc  
 222  225  232  234 3 ; c3   c3   c3   hc  
 222  225  232  235 3 ; c3   c3   c3   c3  
 223  222  225  226 3 ; hc   c3   c3   hc  
 223  222  225  227 3 ; hc   c3   c3   c2  
 223  222  225  232 3 ; hc   c3   c3   c3  
 224  222  225  226 3 ; hc   c3   c3   hc  
 224  222  225  227 3 ; hc   c3   c3   c2  
 224  222  225  232 3 ; hc   c3   c3   c3  
 225  227  229  230 3 ; c3   c2   n    hn  
 225  227  229  231 3 ; c3   c2   n    hn  
 225  232  235  236 3 ; c3   c3   c3   hc  
 225  232  235  237 3 ; c3   c3   c3   c2  
 225  232  235  242 3 ; c3   c3   c3   c3  
 226  225  227  228 3 ; hc   c3   c2   o   
 226  225  227  229 3 ; hc   c3   c2   n   
 226  225  232  233 3 ; hc   c3   c3   hc  
 226  225  232  234 3 ; hc   c3   c3   hc  
 226  225  232  235 3 ; hc   c3   c3   c3  
 227  225  232  233 3 ; c2   c3   c3   hc  
 227  225  232  234 3 ; c2   c3   c3   hc  
 227  225  232  235 3 ; c2   c3   c3   c3  
 228  227  225  232 3 ; o    c2   c3   c3  
 228  227  229  230 3 ; o    c2   n    hn  
 228  227  229  231 3 ; o    c2   n    hn  
 229  227  225  232 3 ; n    c2   c3   c3  
 232  235  237  238 3 ; c3   c3   c2   o   
 232  235  237  239 3 ; c3   c3   c2   n   
 232  235  242  243 3 ; c3   c3   c3   hc  
 232  235  242  244 3 ; c3   c3   c3   hc  
 232  235  242  245 3 ; c3   c3   c3   c3  
 233  232  235  236 3 ; hc   c3   c3   hc  
 233  232  235  237 3 ; hc   c3   c3   c2  
 233  232  235  242 3 ; hc   c3   c3   c3  
 234  232  235  236 3 ; hc   c3   c3   hc  
 234  232  235  237 3 ; hc   c3   c3   c2  
 234  232  235  242 3 ; hc   c3   c3   c3  
 235  237  239  240 3 ; c3   c2   n    hn  
 235  237  239  241 3 ; c3   c2   n    hn  
 235  242  245  246 3 ; c3   c3   c3   hc  
 235  242  245  247 3 ; c3   c3   c3   c2  
 235  242  245  252 3 ; c3   c3   c3   c3  
 236  235  237  238 3 ; hc   c3   c2   o   
 236  235  237  239 3 ; hc   c3   c2   n   
 236  235  242  243 3 ; hc   c3   c3   hc  
 236  235  242  244 3 ; hc   c3   c3   hc  
 236  235  242  245 3 ; hc   c3   c3   c3  
 237  235  242  243 3 ; c2   c3   c3   hc  
 237  235  242  244 3 ; c2   c3   c3   hc  
 237  235  242  245 3 ; c2   c3   c3   c3  
 238  237  235  242 3 ; o    c2   c3   c3  
 238  237  239  240 3 ; o    c2   n    hn  
 238  237  239  241 3 ; o    c2   n    hn  
 239  237  235  242 3 ; n    c2   c3   c3  
 242  245  247  248 3 ; c3   c3   c2   o   
 242  245  247  249 3 ; c3   c3   c2   n   
 242  245  252  253 3 ; c3   c3   c3   hc  
 242  245  252  254 3 ; c3   c3   c3   hc  
 242  245  252  255 3 ; c3   c3   c3   c3  
 243  242  245  246 3 ; hc   c3   c3   hc  
 243  242  245  247 3 ; hc   c3   c3   c2  
 243  242  245  252 3 ; hc   c3   c3   c3  
 244  242  245  246 3 ; hc   c3   c3   hc  
 244  242  245  247 3 ; hc   c3   c3   c2  
 244  242  245  252 3 ; hc   c3   c3   c3  
 245  247  249  250 3 ; c3   c2   n    hn  
 245  247  249  251 3 ; c3   c2   n    hn  
 245  252  255  256 3 ; c3   c3   c3   hc  
 245  252  255  257 3 ; c3   c3   c3   c2  
 245  252  255  262 3 ; c3   c3   c3   c3  
 246  245  247  248 3 ; hc   c3   c2   o   
 246  245  247  249 3 ; hc   c3   c2   n   
 246  245  252  253 3 ; hc   c3   c3   hc  
 246  245  252  254 3 ; hc   c3   c3   hc  
 246  245  252  255 3 ; hc   c3   c3   c3  
 247  245  252  253 3 ; c2   c3   c3   hc  
 247  245  252  254 3 ; c2   c3   c3   hc  
 247  245  252  255 3 ; c2   c3   c3   c3  
 248  247  245  252 3 ; o    c2   c3   c3  
 248  247  249  250 3 ; o    c2   n    hn  
 248  247  249  251 3 ; o    c2   n    hn  
 249  247  245  252 3 ; n    c2   c3   c3  
 252  255  257  258 3 ; c3   c3   c2   o   
 252  255  257  259 3 ; c3   c3   c2   n   
 252  255  262  263 3 ; c3   c3   c3   hc  
 252  255  262  264 3 ; c3   c3   c3   hc  
 252  255  262  265 3 ; c3   c3   c3   c3  
 253  252  255  256 3 ; hc   c3   c3   hc  
 253  252  255  257 3 ; hc   c3   c3   c2  
 253  252  255  262 3 ; hc   c3   c3   c3  
 254  252  255  256 3 ; hc   c3   c3   hc  
 254  252  255  257 3 ; hc   c3   c3   c2  
 254  252  255  262 3 ; hc   c3   c3   c3  
 255  257  259  260 3 ; c3   c2   n    hn  
 255  257  259  261 3 ; c3   c2   n    hn  
 255  262  265  266 3 ; c3   c3   c3   hc  
 255  262  265  267 3 ; c3   c3   c3   c2  
 255  262  265  272 3 ; c3   c3   c3   c3  
 256  255  257  258 3 ; hc   c3   c2   o   
 256  255  257  259 3 ; hc   c3   c2   n   
 256  255  262  263 3 ; hc   c3   c3   hc  
 256  255  262  264 3 ; hc   c3   c3   hc  
 256  255  262  265 3 ; hc   c3   c3   c3  
 257  255  262  263 3 ; c2   c3   c3   hc  
 257  255  262  264 3 ; c2   c3   c3   hc  
 257  255  262  265 3 ; c2   c3   c3   c3  
 258  257  255  262 3 ; o    c2   c3   c3  
 258  257  259  260 3 ; o    c2   n    hn  
 258  257  259  261 3 ; o    c2   n    hn  
 259  257  255  262 3 ; n    c2   c3   c3  
 262  265  267  268 3 ; c3   c3   c2   o   
 262  265  267  269 3 ; c3   c3   c2   n   
 262  265  272  273 3 ; c3   c3   c3   hc  
 262  265  272  274 3 ; c3   c3   c3   hc  
 262  265  272  275 3 ; c3   c3   c3   c3  
 263  262  265  266 3 ; hc   c3   c3   hc  
 263  262  265  267 3 ; hc   c3   c3   c2  
 263  262  265  272 3 ; hc   c3   c3   c3  
 264  262  265  266 3 ; hc   c3   c3   hc  
 264  262  265  267 3 ; hc   c3   c3   c2  
 264  262  265  272 3 ; hc   c3   c3   c3  
 265  267  269  270 3 ; c3   c2   n    hn  
 265  267  269  271 3 ; c3   c2   n    hn  
 265  272  275  276 3 ; c3   c3   c3   hc  
 265  272  275  277 3 ; c3   c3   c3   c2  
 265  272  275  282 3 ; c3   c3   c3   c3  
 266  265  267  268 3 ; hc   c3   c2   o   
 266  265  267  269 3 ; hc   c3   c2   n   
 266  265  272  273 3 ; hc   c3   c3   hc  
 266  265  272  274 3 ; hc   c3   c3   hc  
 266  265  272  275 3 ; hc   c3   c3   c3  
 267  265  272  273 3 ; c2   c3   c3   hc  
 267  265  272  274 3 ; c2   c3   c3   hc  
 267  265  272  275 3 ; c2   c3   c3   c3  
 268  267  265  272 3 ; o    c2   c3   c3  
 268  267  269  270 3 ; o    c2   n    hn  
 268  267  269  271 3 ; o    c2   n    hn  
 269  267  265  272 3 ; n    c2   c3   c3  
 272  275  277  278 3 ; c3   c3   c2   o   
 272  275  277  279 3 ; c3   c3   c2   n   
 272  275  282  283 3 ; c3   c3   c3   hc  
 272  275  282  284 3 ; c3   c3   c3   hc  
 272  275  282  285 3 ; c3   c3   c3   c3  
 273  272  275  276 3 ; hc   c3   c3   hc  
 273  272  275  277 3 ; hc   c3   c3   c2  
 273  272  275  282 3 ; hc   c3   c3   c3  
 274  272  275  276 3 ; hc   c3   c3   hc  
 274  272  275  277 3 ; hc   c3   c3   c2  
 274  272  275  282 3 ; hc   c3   c3   c3  
 275  277  279  280 3 ; c3   c2   n    hn  
 275  277  279  281 3 ; c3   c2   n    hn  
 275  282  285  286 3 ; c3   c3   c3   hc  
 275  282  285  287 3 ; c3   c3   c3   c2  
 275  282  285  292 3 ; c3   c3   c3   c3  
 276  275  277  278 3 ; hc   c3   c2   o   
 276  275  277  279 3 ; hc   c3   c2   n   
 276  275  282  283 3 ; hc   c3   c3   hc  
 276  275  282  284 3 ; hc   c3   c3   hc  
 276  275  282  285 3 ; hc   c3   c3   c3  
 277  275  282  283 3 ; c2   c3   c3   hc  
 277  275  282  284 3 ; c2   c3   c3   hc  
 277  275  282  285 3 ; c2   c3   c3   c3  
 278  277  275  282 3 ; o    c2   c3   c3  
 278  277  279  280 3 ; o    c2   n    hn  
 278  277  279  281 3 ; o    c2   n    hn  
 279  277  275  282 3 ; n    c2   c3   c3  
 282  285  287  288 3 ; c3   c3   c2   o   
 282  285  287  289 3 ; c3   c3   c2   n   
 282  285  292  293 3 ; c3   c3   c3   hc  
 282  285  292  294 3 ; c3   c3   c3   hc  
 282  285  292  295 3 ; c3   c3   c3   c3  
 283  282  285  286 3 ; hc   c3   c3   hc  
 283  282  285  287 3 ; hc   c3   c3   c2  
 283  282  285  292 3 ; hc   c3   c3   c3  
 284  282  285  286 3 ; hc   c3   c3   hc  
 284  282  285  287 3 ; hc   c3   c3   c2  
 284  282  285  292 3 ; hc   c3   c3   c3  
 285  287  289  290 3 ; c3   c2   n    hn  
 285  287  289  291 3 ; c3   c2   n    hn  
 285  292  295  296 3 ; c3   c3   c3   hc  
 285  292  295  297 3 ; c3   c3   c3   c2  
 285  292  295  302 3 ; c3   c3   c3   c3  
 286  285  287  288 3 ; hc   c3   c2   o   
 286  285  287  289 3 ; hc   c3   c2   n   
 286  285  292  293 3 ; hc   c3   c3   hc  
 286  285  292  294 3 ; hc   c3   c3   hc  
 286  285  292  295 3 ; hc   c3   c3   c3  
 287  285  292  293 3 ; c2   c3   c3   hc  
 287  285  292  294 3 ; c2   c3   c3   hc  
 287  285  292  295 3 ; c2   c3   c3   c3  
 288  287  285  292 3 ; o    c2   c3   c3  
 288  287  289  290 3 ; o    c2   n    hn  
 288  287  289  291 3 ; o    c2   n    hn  
 289  287  285  292 3 ; n    c2   c3   c3  
 292  295  297  298 3 ; c3   c3   c2   o   
 292  295  297  299 3 ; c3   c3   c2   n   
 292  295  302  303 3 ; c3   c3   c3   hc  
 292  295  302  304 3 ; c3   c3   c3   hc  
 292  295  302  305 3 ; c3   c3   c3   c3  
 293  292  295  296 3 ; hc   c3   c3   hc  
 293  292  295  297 3 ; hc   c3   c3   c2  
 293  292  295  302 3 ; hc   c3   c3   c3  
 294  292  295  296 3 ; hc   c3   c3   hc  
 294  292  295  297 3 ; hc   c3   c3   c2  
 294  292  295  302 3 ; hc   c3   c3   c3  
 295  297  299  300 3 ; c3   c2   n    hn  
 295  297  299  301 3 ; c3   c2   n    hn  
 295  302  305  306 3 ; c3   c3   c3   hc  
 295  302  305  307 3 ; c3   c3   c3   c2  
 295  302  305  312 3 ; c3   c3   c3   c3  
 296  295  297  298 3 ; hc   c3   c2   o   
 296  295  297  299 3 ; hc   c3   c2   n   
 296  295  302  303 3 ; hc   c3   c3   hc  
 296  295  302  304 3 ; hc   c3   c3   hc  
 296  295  302  305 3 ; hc   c3   c3   c3  
 297  295  302  303 3 ; c2   c3   c3   hc  
 297  295  302  304 3 ; c2   c3   c3   hc  
 297  295  302  305 3 ; c2   c3   c3   c3  
 298  297  295  302 3 ; o    c2   c3   c3  
 298  297  299  300 3 ; o    c2   n    hn  
 298  297  299  301 3 ; o    c2   n    hn  
 299  297  295  302 3 ; n    c2   c3   c3  
 302  305  307  308 3 ; c3   c3   c2   o   
 302  305  307  309 3 ; c3   c3   c2   n   
 302  305  312  313 3 ; c3   c3   c3   hc  
 302  305  312  314 3 ; c3   c3   c3   hc  
 302  305  312  315 3 ; c3   c3   c3   c3  
 303  302  305  306 3 ; hc   c3   c3   hc  
 303  302  305  307 3 ; hc   c3   c3   c2  
 303  302  305  312 3 ; hc   c3   c3   c3  
 304  302  305  306 3 ; hc   c3   c3   hc  
 304  302  305  307 3 ; hc   c3   c3   c2  
 304  302  305  312 3 ; hc   c3   c3   c3  
 305  307  309  310 3 ; c3   c2   n    hn  
 305  307  309  311 3 ; c3   c2   n    hn  
 305  312  315  316 3 ; c3   c3   c3   hc  
 305  312  315  317 3 ; c3   c3   c3   c2  
 305  312  315  322 3 ; c3   c3   c3   c3  
 306  305  307  308 3 ; hc   c3   c2   o   
 306  305  307  309 3 ; hc   c3   c2   n   
 306  305  312  313 3 ; hc   c3   c3   hc  
 306  305  312  314 3 ; hc   c3   c3   hc  
 306  305  312  315 3 ; hc   c3   c3   c3  
 307  305  312  313 3 ; c2   c3   c3   hc  
 307  305  312  314 3 ; c2   c3   c3   hc  
 307  305  312  315 3 ; c2   c3   c3   c3  
 308  307  305  312 3 ; o    c2   c3   c3  
 308  307  309  310 3 ; o    c2   n    hn  
 308  307  309  311 3 ; o    c2   n    hn  
 309  307  305  312 3 ; n    c2   c3   c3  
 312  315  317  318 3 ; c3   c3   c2   o   
 312  315  317  319 3 ; c3   c3   c2   n   
 312  315  322  323 3 ; c3   c3   c3   hc  
 312  315  322  324 3 ; c3   c3   c3   hc  
 312  315  322  325 3 ; c3   c3   c3   c3  
 313  312  315  316 3 ; hc   c3   c3   hc  
 313  312  315  317 3 ; hc   c3   c3   c2  
 313  312  315  322 3 ; hc   c3   c3   c3  
 314  312  315  316 3 ; hc   c3   c3   hc  
 314  312  315  317 3 ; hc   c3   c3   c2  
 314  312  315  322 3 ; hc   c3   c3   c3  
 315  317  319  320 3 ; c3   c2   n    hn  
 315  317  319  321 3 ; c3   c2   n    hn  
 315  322  325  326 3 ; c3   c3   c3   hc  
 315  322  325  327 3 ; c3   c3   c3   c2  
 315  322  325  332 3 ; c3   c3   c3   c3  
 316  315  317  318 3 ; hc   c3   c2   o   
 316  315  317  319 3 ; hc   c3   c2   n   
 316  315  322  323 3 ; hc   c3   c3   hc  
 316  315  322  324 3 ; hc   c3   c3   hc  
 316  315  322  325 3 ; hc   c3   c3   c3  
 317  315  322  323 3 ; c2   c3   c3   hc  
 317  315  322  324 3 ; c2   c3   c3   hc  
 317  315  322  325 3 ; c2   c3   c3   c3  
 318  317  315  322 3 ; o    c2   c3   c3  
 318  317  319  320 3 ; o    c2   n    hn  
 318  317  319  321 3 ; o    c2   n    hn  
 319  317  315  322 3 ; n    c2   c3   c3  
 322  325  327  328 3 ; c3   c3   c2   o   
 322  325  327  329 3 ; c3   c3   c2   n   
 322  325  332  333 3 ; c3   c3   c3   hc  
 322  325  332  334 3 ; c3   c3   c3   hc  
 322  325  332  335 3 ; c3   c3   c3   c3  
 323  322  325  326 3 ; hc   c3   c3   hc  
 323  322  325  327 3 ; hc   c3   c3   c2  
 323  322  325  332 3 ; hc   c3   c3   c3  
 324  322  325  326 3 ; hc   c3   c3   hc  
 324  322  325  327 3 ; hc   c3   c3   c2  
 324  322  325  332 3 ; hc   c3   c3   c3  
 325  327  329  330 3 ; c3   c2   n    hn  
 325  327  329  331 3 ; c3   c2   n    hn  
 325  332  335  336 3 ; c3   c3   c3   hc  
 325  332  335  337 3 ; c3   c3   c3   c2  
 325  332  335  342 3 ; c3   c3   c3   c3  
 326  325  327  328 3 ; hc   c3   c2   o   
 326  325  327  329 3 ; hc   c3   c2   n   
 326  325  332  333 3 ; hc   c3   c3   hc  
 326  325  332  334 3 ; hc   c3   c3   hc  
 326  325  332  335 3 ; hc   c3   c3   c3  
 327  325  332  333 3 ; c2   c3   c3   hc  
 327  325  332  334 3 ; c2   c3   c3   hc  
 327  325  332  335 3 ; c2   c3   c3   c3  
 328  327  325  332 3 ; o    c2   c3   c3  
 328  327  329  330 3 ; o    c2   n    hn  
 328  327  329  331 3 ; o    c2   n    hn  
 329  327  325  332 3 ; n    c2   c3   c3  
 332  335  337  338 3 ; c3   c3   c2   o   
 332  335  337  339 3 ; c3   c3   c2   n   
 332  335  342  343 3 ; c3   c3   c3   hc  
 332  335  342  344 3 ; c3   c3   c3   hc  
 332  335  342  345 3 ; c3   c3   c3   c3  
 333  332  335  336 3 ; hc   c3   c3   hc  
 333  332  335  337 3 ; hc   c3   c3   c2  
 333  332  335  342 3 ; hc   c3   c3   c3  
 334  332  335  336 3 ; hc   c3   c3   hc  
 334  332  335  337 3 ; hc   c3   c3   c2  
 334  332  335  342 3 ; hc   c3   c3   c3  
 335  337  339  340 3 ; c3   c2   n    hn  
 335  337  339  341 3 ; c3   c2   n    hn  
 335  342  345  346 3 ; c3   c3   c3   hc  
 335  342  345  347 3 ; c3   c3   c3   c2  
 335  342  345  352 3 ; c3   c3   c3   c3  
 336  335  337  338 3 ; hc   c3   c2   o   
 336  335  337  339 3 ; hc   c3   c2   n   
 336  335  342  343 3 ; hc   c3   c3   hc  
 336  335  342  344 3 ; hc   c3   c3   hc  
 336  335  342  345 3 ; hc   c3   c3   c3  
 337  335  342  343 3 ; c2   c3   c3   hc  
 337  335  342  344 3 ; c2   c3   c3   hc  
 337  335  342  345 3 ; c2   c3   c3   c3  
 338  337  335  342 3 ; o    c2   c3   c3  
 338  337  339  340 3 ; o    c2   n    hn  
 338  337  339  341 3 ; o    c2   n    hn  
 339  337  335  342 3 ; n    c2   c3   c3  
 342  345  347  348 3 ; c3   c3   c2   o   
 342  345  347  349 3 ; c3   c3   c2   n   
 342  345  352  353 3 ; c3   c3   c3   hc  
 342  345  352  354 3 ; c3   c3   c3   hc  
 342  345  352  355 3 ; c3   c3   c3   c3  
 343  342  345  346 3 ; hc   c3   c3   hc  
 343  342  345  347 3 ; hc   c3   c3   c2  
 343  342  345  352 3 ; hc   c3   c3   c3  
 344  342  345  346 3 ; hc   c3   c3   hc  
 344  342  345  347 3 ; hc   c3   c3   c2  
 344  342  345  352 3 ; hc   c3   c3   c3  
 345  347  349  350 3 ; c3   c2   n    hn  
 345  347  349  351 3 ; c3   c2   n    hn  
 345  352  355  356 3 ; c3   c3   c3   hc  
 345  352  355  357 3 ; c3   c3   c3   c2  
 345  352  355  362 3 ; c3   c3   c3   c3  
 346  345  347  348 3 ; hc   c3   c2   o   
 346  345  347  349 3 ; hc   c3   c2   n   
 346  345  352  353 3 ; hc   c3   c3   hc  
 346  345  352  354 3 ; hc   c3   c3   hc  
 346  345  352  355 3 ; hc   c3   c3   c3  
 347  345  352  353 3 ; c2   c3   c3   hc  
 347  345  352  354 3 ; c2   c3   c3   hc  
 347  345  352  355 3 ; c2   c3   c3   c3  
 348  347  345  352 3 ; o    c2   c3   c3  
 348  347  349  350 3 ; o    c2   n    hn  
 348  347  349  351 3 ; o    c2   n    hn  
 349  347  345  352 3 ; n    c2   c3   c3  
 352  355  357  358 3 ; c3   c3   c2   o   
 352  355  357  359 3 ; c3   c3   c2   n   
 352  355  362  363 3 ; c3   c3   c3   hc  
 352  355  362  364 3 ; c3   c3   c3   hc  
 352  355  362  365 3 ; c3   c3   c3   c3  
 353  352  355  356 3 ; hc   c3   c3   hc  
 353  352  355  357 3 ; hc   c3   c3   c2  
 353  352  355  362 3 ; hc   c3   c3   c3  
 354  352  355  356 3 ; hc   c3   c3   hc  
 354  352  355  357 3 ; hc   c3   c3   c2  
 354  352  355  362 3 ; hc   c3   c3   c3  
 355  357  359  360 3 ; c3   c2   n    hn  
 355  357  359  361 3 ; c3   c2   n    hn  
 355  362  365  366 3 ; c3   c3   c3   hc  
 355  362  365  367 3 ; c3   c3   c3   c2  
 355  362  365  372 3 ; c3   c3   c3   c3  
 356  355  357  358 3 ; hc   c3   c2   o   
 356  355  357  359 3 ; hc   c3   c2   n   
 356  355  362  363 3 ; hc   c3   c3   hc  
 356  355  362  364 3 ; hc   c3   c3   hc  
 356  355  362  365 3 ; hc   c3   c3   c3  
 357  355  362  363 3 ; c2   c3   c3   hc  
 357  355  362  364 3 ; c2   c3   c3   hc  
 357  355  362  365 3 ; c2   c3   c3   c3  
 358  357  355  362 3 ; o    c2   c3   c3  
 358  357  359  360 3 ; o    c2   n    hn  
 358  357  359  361 3 ; o    c2   n    hn  
 359  357  355  362 3 ; n    c2   c3   c3  
 362  365  367  368 3 ; c3   c3   c2   o   
 362  365  367  369 3 ; c3   c3   c2   n   
 362  365  372  373 3 ; c3   c3   c3   hc  
 362  365  372  374 3 ; c3   c3   c3   hc  
 362  365  372  375 3 ; c3   c3   c3   c3  
 363  362  365  366 3 ; hc   c3   c3   hc  
 363  362  365  367 3 ; hc   c3   c3   c2  
 363  362  365  372 3 ; hc   c3   c3   c3  
 364  362  365  366 3 ; hc   c3   c3   hc  
 364  362  365  367 3 ; hc   c3   c3   c2  
 364  362  365  372 3 ; hc   c3   c3   c3  
 365  367  369  370 3 ; c3   c2   n    hn  
 365  367  369  371 3 ; c3   c2   n    hn  
 365  372  375  376 3 ; c3   c3   c3   hc  
 365  372  375  377 3 ; c3   c3   c3   c2  
 365  372  375  382 3 ; c3   c3   c3   c3  
 366  365  367  368 3 ; hc   c3   c2   o   
 366  365  367  369 3 ; hc   c3   c2   n   
 366  365  372  373 3 ; hc   c3   c3   hc  
 366  365  372  374 3 ; hc   c3   c3   hc  
 366  365  372  375 3 ; hc   c3   c3   c3  
 367  365  372  373 3 ; c2   c3   c3   hc  
 367  365  372  374 3 ; c2   c3   c3   hc  
 367  365  372  375 3 ; c2   c3   c3   c3  
 368  367  365  372 3 ; o    c2   c3   c3  
 368  367  369  370 3 ; o    c2   n    hn  
 368  367  369  371 3 ; o    c2   n    hn  
 369  367  365  372 3 ; n    c2   c3   c3  
 372  375  377  378 3 ; c3   c3   c2   o   
 372  375  377  379 3 ; c3   c3   c2   n   
 372  375  382  383 3 ; c3   c3   c3   hc  
 372  375  382  384 3 ; c3   c3   c3   hc  
 372  375  382  385 3 ; c3   c3   c3   c3  
 373  372  375  376 3 ; hc   c3   c3   hc  
 373  372  375  377 3 ; hc   c3   c3   c2  
 373  372  375  382 3 ; hc   c3   c3   c3  
 374  372  375  376 3 ; hc   c3   c3   hc  
 374  372  375  377 3 ; hc   c3   c3   c2  
 374  372  375  382 3 ; hc   c3   c3   c3  
 375  377  379  380 3 ; c3   c2   n    hn  
 375  377  379  381 3 ; c3   c2   n    hn  
 375  382  385  386 3 ; c3   c3   c3   hc  
 375  382  385  387 3 ; c3   c3   c3   c2  
 375  382  385  392 3 ; c3   c3   c3   c3  
 376  375  377  378 3 ; hc   c3   c2   o   
 376  375  377  379 3 ; hc   c3   c2   n   
 376  375  382  383 3 ; hc   c3   c3   hc  
 376  375  382  384 3 ; hc   c3   c3   hc  
 376  375  382  385 3 ; hc   c3   c3   c3  
 377  375  382  383 3 ; c2   c3   c3   hc  
 377  375  382  384 3 ; c2   c3   c3   hc  
 377  375  382  385 3 ; c2   c3   c3   c3  
 378  377  375  382 3 ; o    c2   c3   c3  
 378  377  379  380 3 ; o    c2   n    hn  
 378  377  379  381 3 ; o    c2   n    hn  
 379  377  375  382 3 ; n    c2   c3   c3  
 382  385  387  388 3 ; c3   c3   c2   o   
 382  385  387  389 3 ; c3   c3   c2   n   
 382  385  392  393 3 ; c3   c3   c3   hc  
 382  385  392  394 3 ; c3   c3   c3   hc  
 382  385  392  395 3 ; c3   c3   c3   c3  
 383  382  385  386 3 ; hc   c3   c3   hc  
 383  382  385  387 3 ; hc   c3   c3   c2  
 383  382  385  392 3 ; hc   c3   c3   c3  
 384  382  385  386 3 ; hc   c3   c3   hc  
 384  382  385  387 3 ; hc   c3   c3   c2  
 384  382  385  392 3 ; hc   c3   c3   c3  
 385  387  389  390 3 ; c3   c2   n    hn  
 385  387  389  391 3 ; c3   c2   n    hn  
 385  392  395  396 3 ; c3   c3   c3   hc  
 385  392  395  397 3 ; c3   c3   c3   c2  
 385  392  395  402 3 ; c3   c3   c3   c3  
 386  385  387  388 3 ; hc   c3   c2   o   
 386  385  387  389 3 ; hc   c3   c2   n   
 386  385  392  393 3 ; hc   c3   c3   hc  
 386  385  392  394 3 ; hc   c3   c3   hc  
 386  385  392  395 3 ; hc   c3   c3   c3  
 387  385  392  393 3 ; c2   c3   c3   hc  
 387  385  392  394 3 ; c2   c3   c3   hc  
 387  385  392  395 3 ; c2   c3   c3   c3  
 388  387  385  392 3 ; o    c2   c3   c3  
 388  387  389  390 3 ; o    c2   n    hn  
 388  387  389  391 3 ; o    c2   n    hn  
 389  387  385  392 3 ; n    c2   c3   c3  
 392  395  397  398 3 ; c3   c3   c2   o   
 392  395  397  399 3 ; c3   c3   c2   n   
 392  395  402  403 3 ; c3   c3   c3   hc  
 392  395  402  404 3 ; c3   c3   c3   hc  
 392  395  402  405 3 ; c3   c3   c3   c3  
 393  392  395  396 3 ; hc   c3   c3   hc  
 393  392  395  397 3 ; hc   c3   c3   c2  
 393  392  395  402 3 ; hc   c3   c3   c3  
 394  392  395  396 3 ; hc   c3   c3   hc  
 394  392  395  397 3 ; hc   c3   c3   c2  
 394  392  395  402 3 ; hc   c3   c3   c3  
 395  397  399  400 3 ; c3   c2   n    hn  
 395  397  399  401 3 ; c3   c2   n    hn  
 395  402  405  406 3 ; c3   c3   c3   hc  
 395  402  405  407 3 ; c3   c3   c3   c2  
 395  402  405  412 3 ; c3   c3   c3   c3  
 396  395  397  398 3 ; hc   c3   c2   o   
 396  395  397  399 3 ; hc   c3   c2   n   
 396  395  402  403 3 ; hc   c3   c3   hc  
 396  395  402  404 3 ; hc   c3   c3   hc  
 396  395  402  405 3 ; hc   c3   c3   c3  
 397  395  402  403 3 ; c2   c3   c3   hc  
 397  395  402  404 3 ; c2   c3   c3   hc  
 397  395  402  405 3 ; c2   c3   c3   c3  
 398  397  395  402 3 ; o    c2   c3   c3  
 398  397  399  400 3 ; o    c2   n    hn  
 398  397  399  401 3 ; o    c2   n    hn  
 399  397  395  402 3 ; n    c2   c3   c3  
 402  405  407  408 3 ; c3   c3   c2   o   
 402  405  407  409 3 ; c3   c3   c2   n   
 402  405  412  413 3 ; c3   c3   c3   hc  
 402  405  412  414 3 ; c3   c3   c3   hc  
 402  405  412  415 3 ; c3   c3   c3   c3  
 403  402  405  406 3 ; hc   c3   c3   hc  
 403  402  405  407 3 ; hc   c3   c3   c2  
 403  402  405  412 3 ; hc   c3   c3   c3  
 404  402  405  406 3 ; hc   c3   c3   hc  
 404  402  405  407 3 ; hc   c3   c3   c2  
 404  402  405  412 3 ; hc   c3   c3   c3  
 405  407  409  410 3 ; c3   c2   n    hn  
 405  407  409  411 3 ; c3   c2   n    hn  
 405  412  415  416 3 ; c3   c3   c3   hc  
 405  412  415  417 3 ; c3   c3   c3   c2  
 405  412  415  422 3 ; c3   c3   c3   c3  
 406  405  407  408 3 ; hc   c3   c2   o   
 406  405  407  409 3 ; hc   c3   c2   n   
 406  405  412  413 3 ; hc   c3   c3   hc  
 406  405  412  414 3 ; hc   c3   c3   hc  
 406  405  412  415 3 ; hc   c3   c3   c3  
 407  405  412  413 3 ; c2   c3   c3   hc  
 407  405  412  414 3 ; c2   c3   c3   hc  
 407  405  412  415 3 ; c2   c3   c3   c3  
 408  407  405  412 3 ; o    c2   c3   c3  
 408  407  409  410 3 ; o    c2   n    hn  
 408  407  409  411 3 ; o    c2   n    hn  
 409  407  405  412 3 ; n    c2   c3   c3  
 412  415  417  418 3 ; c3   c3   c2   o   
 412  415  417  419 3 ; c3   c3   c2   n   
 412  415  422  423 3 ; c3   c3   c3   hc  
 412  415  422  424 3 ; c3   c3   c3   hc  
 412  415  422  425 3 ; c3   c3   c3   c3  
 413  412  415  416 3 ; hc   c3   c3   hc  
 413  412  415  417 3 ; hc   c3   c3   c2  
 413  412  415  422 3 ; hc   c3   c3   c3  
 414  412  415  416 3 ; hc   c3   c3   hc  
 414  412  415  417 3 ; hc   c3   c3   c2  
 414  412  415  422 3 ; hc   c3   c3   c3  
 415  417  419  420 3 ; c3   c2   n    hn  
 415  417  419  421 3 ; c3   c2   n    hn  
 415  422  425  426 3 ; c3   c3   c3   hc  
 415  422  425  427 3 ; c3   c3   c3   c2  
 415  422  425  432 3 ; c3   c3   c3   c3  
 416  415  417  418 3 ; hc   c3   c2   o   
 416  415  417  419 3 ; hc   c3   c2   n   
 416  415  422  423 3 ; hc   c3   c3   hc  
 416  415  422  424 3 ; hc   c3   c3   hc  
 416  415  422  425 3 ; hc   c3   c3   c3  
 417  415  422  423 3 ; c2   c3   c3   hc  
 417  415  422  424 3 ; c2   c3   c3   hc  
 417  415  422  425 3 ; c2   c3   c3   c3  
 418  417  415  422 3 ; o    c2   c3   c3  
 418  417  419  420 3 ; o    c2   n    hn  
 418  417  419  421 3 ; o    c2   n    hn  
 419  417  415  422 3 ; n    c2   c3   c3  
 422  425  427  428 3 ; c3   c3   c2   o   
 422  425  427  429 3 ; c3   c3   c2   n   
 422  425  432  433 3 ; c3   c3   c3   hc  
 422  425  432  434 3 ; c3   c3   c3   hc  
 422  425  432  435 3 ; c3   c3   c3   c3  
 423  422  425  426 3 ; hc   c3   c3   hc  
 423  422  425  427 3 ; hc   c3   c3   c2  
 423  422  425  432 3 ; hc   c3   c3   c3  
 424  422  425  426 3 ; hc   c3   c3   hc  
 424  422  425  427 3 ; hc   c3   c3   c2  
 424  422  425  432 3 ; hc   c3   c3   c3  
 425  427  429  430 3 ; c3   c2   n    hn  
 425  427  429  431 3 ; c3   c2   n    hn  
 425  432  435  436 3 ; c3   c3   c3   hc  
 425  432  435  437 3 ; c3   c3   c3   c2  
 425  432  435  442 3 ; c3   c3   c3   c3  
 426  425  427  428 3 ; hc   c3   c2   o   
 426  425  427  429 3 ; hc   c3   c2   n   
 426  425  432  433 3 ; hc   c3   c3   hc  
 426  425  432  434 3 ; hc   c3   c3   hc  
 426  425  432  435 3 ; hc   c3   c3   c3  
 427  425  432  433 3 ; c2   c3   c3   hc  
 427  425  432  434 3 ; c2   c3   c3   hc  
 427  425  432  435 3 ; c2   c3   c3   c3  
 428  427  425  432 3 ; o    c2   c3   c3  
 428  427  429  430 3 ; o    c2   n    hn  
 428  427  429  431 3 ; o    c2   n    hn  
 429  427  425  432 3 ; n    c2   c3   c3  
 432  435  437  438 3 ; c3   c3   c2   o   
 432  435  437  439 3 ; c3   c3   c2   n   
 432  435  442  443 3 ; c3   c3   c3   hc  
 432  435  442  444 3 ; c3   c3   c3   hc  
 432  435  442  445 3 ; c3   c3   c3   c3  
 433  432  435  436 3 ; hc   c3   c3   hc  
 433  432  435  437 3 ; hc   c3   c3   c2  
 433  432  435  442 3 ; hc   c3   c3   c3  
 434  432  435  436 3 ; hc   c3   c3   hc  
 434  432  435  437 3 ; hc   c3   c3   c2  
 434  432  435  442 3 ; hc   c3   c3   c3  
 435  437  439  440 3 ; c3   c2   n    hn  
 435  437  439  441 3 ; c3   c2   n    hn  
 435  442  445  446 3 ; c3   c3   c3   hc  
 435  442  445  447 3 ; c3   c3   c3   c2  
 435  442  445  452 3 ; c3   c3   c3   c3  
 436  435  437  438 3 ; hc   c3   c2   o   
 436  435  437  439 3 ; hc   c3   c2   n   
 436  435  442  443 3 ; hc   c3   c3   hc  
 436  435  442  444 3 ; hc   c3   c3   hc  
 436  435  442  445 3 ; hc   c3   c3   c3  
 437  435  442  443 3 ; c2   c3   c3   hc  
 437  435  442  444 3 ; c2   c3   c3   hc  
 437  435  442  445 3 ; c2   c3   c3   c3  
 438  437  435  442 3 ; o    c2   c3   c3  
 438  437  439  440 3 ; o    c2   n    hn  
 438  437  439  441 3 ; o    c2   n    hn  
 439  437  435  442 3 ; n    c2   c3   c3  
 442  445  447  448 3 ; c3   c3   c2   o   
 442  445  447  449 3 ; c3   c3   c2   n   
 442  445  452  453 3 ; c3   c3   c3   hc  
 442  445  452  454 3 ; c3   c3   c3   hc  
 442  445  452  455 3 ; c3   c3   c3   c3  
 443  442  445  446 3 ; hc   c3   c3   hc  
 443  442  445  447 3 ; hc   c3   c3   c2  
 443  442  445  452 3 ; hc   c3   c3   c3  
 444  442  445  446 3 ; hc   c3   c3   hc  
 444  442  445  447 3 ; hc   c3   c3   c2  
 444  442  445  452 3 ; hc   c3   c3   c3  
 445  447  449  450 3 ; c3   c2   n    hn  
 445  447  449  451 3 ; c3   c2   n    hn  
 445  452  455  456 3 ; c3   c3   c3   hc  
 445  452  455  457 3 ; c3   c3   c3   c2  
 445  452  455  462 3 ; c3   c3   c3   c3  
 446  445  447  448 3 ; hc   c3   c2   o   
 446  445  447  449 3 ; hc   c3   c2   n   
 446  445  452  453 3 ; hc   c3   c3   hc  
 446  445  452  454 3 ; hc   c3   c3   hc  
 446  445  452  455 3 ; hc   c3   c3   c3  
 447  445  452  453 3 ; c2   c3   c3   hc  
 447  445  452  454 3 ; c2   c3   c3   hc  
 447  445  452  455 3 ; c2   c3   c3   c3  
 448  447  445  452 3 ; o    c2   c3   c3  
 448  447  449  450 3 ; o    c2   n    hn  
 448  447  449  451 3 ; o    c2   n    hn  
 449  447  445  452 3 ; n    c2   c3   c3  
 452  455  457  458 3 ; c3   c3   c2   o   
 452  455  457  459 3 ; c3   c3   c2   n   
 452  455  462  463 3 ; c3   c3   c3   hc  
 452  455  462  464 3 ; c3   c3   c3   hc  
 452  455  462  465 3 ; c3   c3   c3   c3  
 453  452  455  456 3 ; hc   c3   c3   hc  
 453  452  455  457 3 ; hc   c3   c3   c2  
 453  452  455  462 3 ; hc   c3   c3   c3  
 454  452  455  456 3 ; hc   c3   c3   hc  
 454  452  455  457 3 ; hc   c3   c3   c2  
 454  452  455  462 3 ; hc   c3   c3   c3  
 455  457  459  460 3 ; c3   c2   n    hn  
 455  457  459  461 3 ; c3   c2   n    hn  
 455  462  465  466 3 ; c3   c3   c3   hc  
 455  462  465  467 3 ; c3   c3   c3   c2  
 455  462  465  472 3 ; c3   c3   c3   c3  
 456  455  457  458 3 ; hc   c3   c2   o   
 456  455  457  459 3 ; hc   c3   c2   n   
 456  455  462  463 3 ; hc   c3   c3   hc  
 456  455  462  464 3 ; hc   c3   c3   hc  
 456  455  462  465 3 ; hc   c3   c3   c3  
 457  455  462  463 3 ; c2   c3   c3   hc  
 457  455  462  464 3 ; c2   c3   c3   hc  
 457  455  462  465 3 ; c2   c3   c3   c3  
 458  457  455  462 3 ; o    c2   c3   c3  
 458  457  459  460 3 ; o    c2   n    hn  
 458  457  459  461 3 ; o    c2   n    hn  
 459  457  455  462 3 ; n    c2   c3   c3  
 462  465  467  468 3 ; c3   c3   c2   o   
 462  465  467  469 3 ; c3   c3   c2   n   
 462  465  472  473 3 ; c3   c3   c3   hc  
 462  465  472  474 3 ; c3   c3   c3   hc  
 462  465  472  475 3 ; c3   c3   c3   c3  
 463  462  465  466 3 ; hc   c3   c3   hc  
 463  462  465  467 3 ; hc   c3   c3   c2  
 463  462  465  472 3 ; hc   c3   c3   c3  
 464  462  465  466 3 ; hc   c3   c3   hc  
 464  462  465  467 3 ; hc   c3   c3   c2  
 464  462  465  472 3 ; hc   c3   c3   c3  
 465  467  469  470 3 ; c3   c2   n    hn  
 465  467  469  471 3 ; c3   c2   n    hn  
 465  472  475  476 3 ; c3   c3   c3   hc  
 465  472  475  477 3 ; c3   c3   c3   c2  
 465  472  475  482 3 ; c3   c3   c3   c3  
 466  465  467  468 3 ; hc   c3   c2   o   
 466  465  467  469 3 ; hc   c3   c2   n   
 466  465  472  473 3 ; hc   c3   c3   hc  
 466  465  472  474 3 ; hc   c3   c3   hc  
 466  465  472  475 3 ; hc   c3   c3   c3  
 467  465  472  473 3 ; c2   c3   c3   hc  
 467  465  472  474 3 ; c2   c3   c3   hc  
 467  465  472  475 3 ; c2   c3   c3   c3  
 468  467  465  472 3 ; o    c2   c3   c3  
 468  467  469  470 3 ; o    c2   n    hn  
 468  467  469  471 3 ; o    c2   n    hn  
 469  467  465  472 3 ; n    c2   c3   c3  
 472  475  477  478 3 ; c3   c3   c2   o   
 472  475  477  479 3 ; c3   c3   c2   n   
 472  475  482  483 3 ; c3   c3   c3   hc  
 472  475  482  484 3 ; c3   c3   c3   hc  
 472  475  482  485 3 ; c3   c3   c3   c3  
 473  472  475  476 3 ; hc   c3   c3   hc  
 473  472  475  477 3 ; hc   c3   c3   c2  
 473  472  475  482 3 ; hc   c3   c3   c3  
 474  472  475  476 3 ; hc   c3   c3   hc  
 474  472  475  477 3 ; hc   c3   c3   c2  
 474  472  475  482 3 ; hc   c3   c3   c3  
 475  477  479  480 3 ; c3   c2   n    hn  
 475  477  479  481 3 ; c3   c2   n    hn  
 475  482  485  486 3 ; c3   c3   c3   hc  
 475  482  485  487 3 ; c3   c3   c3   c2  
 475  482  485  492 3 ; c3   c3   c3   c3  
 476  475  477  478 3 ; hc   c3   c2   o   
 476  475  477  479 3 ; hc   c3   c2   n   
 476  475  482  483 3 ; hc   c3   c3   hc  
 476  475  482  484 3 ; hc   c3   c3   hc  
 476  475  482  485 3 ; hc   c3   c3   c3  
 477  475  482  483 3 ; c2   c3   c3   hc  
 477  475  482  484 3 ; c2   c3   c3   hc  
 477  475  482  485 3 ; c2   c3   c3   c3  
 478  477  475  482 3 ; o    c2   c3   c3  
 478  477  479  480 3 ; o    c2   n    hn  
 478  477  479  481 3 ; o    c2   n    hn  
 479  477  475  482 3 ; n    c2   c3   c3  
 482  485  487  488 3 ; c3   c3   c2   o   
 482  485  487  489 3 ; c3   c3   c2   n   
 482  485  492  493 3 ; c3   c3   c3   hc  
 482  485  492  494 3 ; c3   c3   c3   hc  
 482  485  492  495 3 ; c3   c3   c3   c3  
 483  482  485  486 3 ; hc   c3   c3   hc  
 483  482  485  487 3 ; hc   c3   c3   c2  
 483  482  485  492 3 ; hc   c3   c3   c3  
 484  482  485  486 3 ; hc   c3   c3   hc  
 484  482  485  487 3 ; hc   c3   c3   c2  
 484  482  485  492 3 ; hc   c3   c3   c3  
 485  487  489  490 3 ; c3   c2   n    hn  
 485  487  489  491 3 ; c3   c2   n    hn  
 485  492  495  496 3 ; c3   c3   c3   hc  
 485  492  495  497 3 ; c3   c3   c3   c2  
 485  492  495  502 3 ; c3   c3   c3   c3  
 486  485  487  488 3 ; hc   c3   c2   o   
 486  485  487  489 3 ; hc   c3   c2   n   
 486  485  492  493 3 ; hc   c3   c3   hc  
 486  485  492  494 3 ; hc   c3   c3   hc  
 486  485  492  495 3 ; hc   c3   c3   c3  
 487  485  492  493 3 ; c2   c3   c3   hc  
 487  485  492  494 3 ; c2   c3   c3   hc  
 487  485  492  495 3 ; c2   c3   c3   c3  
 488  487  485  492 3 ; o    c2   c3   c3  
 488  487  489  490 3 ; o    c2   n    hn  
 488  487  489  491 3 ; o    c2   n    hn  
 489  487  485  492 3 ; n    c2   c3   c3  
 492  495  497  498 3 ; c3   c3   c2   o   
 492  495  497  499 3 ; c3   c3   c2   n   
 492  495  502  503 3 ; c3   c3   c3   hc  
 492  495  502  504 3 ; c3   c3   c3   hc  
 492  495  502  505 3 ; c3   c3   c3   c3  
 493  492  495  496 3 ; hc   c3   c3   hc  
 493  492  495  497 3 ; hc   c3   c3   c2  
 493  492  495  502 3 ; hc   c3   c3   c3  
 494  492  495  496 3 ; hc   c3   c3   hc  
 494  492  495  497 3 ; hc   c3   c3   c2  
 494  492  495  502 3 ; hc   c3   c3   c3  
 495  497  499  500 3 ; c3   c2   n    hn  
 495  497  499  501 3 ; c3   c2   n    hn  
 495  502  505  506 3 ; c3   c3   c3   hc  
 495  502  505  507 3 ; c3   c3   c3   c2  
 495  502  505  512 3 ; c3   c3   c3   c3  
 496  495  497  498 3 ; hc   c3   c2   o   
 496  495  497  499 3 ; hc   c3   c2   n   
 496  495  502  503 3 ; hc   c3   c3   hc  
 496  495  502  504 3 ; hc   c3   c3   hc  
 496  495  502  505 3 ; hc   c3   c3   c3  
 497  495  502  503 3 ; c2   c3   c3   hc  
 497  495  502  504 3 ; c2   c3   c3   hc  
 497  495  502  505 3 ; c2   c3   c3   c3  
 498  497  495  502 3 ; o    c2   c3   c3  
 498  497  499  500 3 ; o    c2   n    hn  
 498  497  499  501 3 ; o    c2   n    hn  
 499  497  495  502 3 ; n    c2   c3   c3  
 502  505  507  508 3 ; c3   c3   c2   o   
 502  505  507  509 3 ; c3   c3   c2   n   
 502  505  512  513 3 ; c3   c3   c3   hc  
 502  505  512  514 3 ; c3   c3   c3   hc  
 502  505  512  515 3 ; c3   c3   c3   c3  
 503  502  505  506 3 ; hc   c3   c3   hc  
 503  502  505  507 3 ; hc   c3   c3   c2  
 503  502  505  512 3 ; hc   c3   c3   c3  
 504  502  505  506 3 ; hc   c3   c3   hc  
 504  502  505  507 3 ; hc   c3   c3   c2  
 504  502  505  512 3 ; hc   c3   c3   c3  
 505  507  509  510 3 ; c3   c2   n    hn  
 505  507  509  511 3 ; c3   c2   n    hn  
 505  512  515  516 3 ; c3   c3   c3   hc  
 505  512  515  517 3 ; c3   c3   c3   c2  
 505  512  515  522 3 ; c3   c3   c3   c3  
 506  505  507  508 3 ; hc   c3   c2   o   
 506  505  507  509 3 ; hc   c3   c2   n   
 506  505  512  513 3 ; hc   c3   c3   hc  
 506  505  512  514 3 ; hc   c3   c3   hc  
 506  505  512  515 3 ; hc   c3   c3   c3  
 507  505  512  513 3 ; c2   c3   c3   hc  
 507  505  512  514 3 ; c2   c3   c3   hc  
 507  505  512  515 3 ; c2   c3   c3   c3  
 508  507  505  512 3 ; o    c2   c3   c3  
 508  507  509  510 3 ; o    c2   n    hn  
 508  507  509  511 3 ; o    c2   n    hn  
 509  507  505  512 3 ; n    c2   c3   c3  
 512  515  517  518 3 ; c3   c3   c2   o   
 512  515  517  519 3 ; c3   c3   c2   n   
 512  515  522  523 3 ; c3   c3   c3   hc  
 512  515  522  524 3 ; c3   c3   c3   hc  
 512  515  522  525 3 ; c3   c3   c3   c3  
 513  512  515  516 3 ; hc   c3   c3   hc  
 513  512  515  517 3 ; hc   c3   c3   c2  
 513  512  515  522 3 ; hc   c3   c3   c3  
 514  512  515  516 3 ; hc   c3   c3   hc  
 514  512  515  517 3 ; hc   c3   c3   c2  
 514  512  515  522 3 ; hc   c3   c3   c3  
 515  517  519  520 3 ; c3   c2   n    hn  
 515  517  519  521 3 ; c3   c2   n    hn  
 515  522  525  526 3 ; c3   c3   c3   hc  
 515  522  525  527 3 ; c3   c3   c3   c2  
 515  522  525  532 3 ; c3   c3   c3   c3  
 516  515  517  518 3 ; hc   c3   c2   o   
 516  515  517  519 3 ; hc   c3   c2   n   
 516  515  522  523 3 ; hc   c3   c3   hc  
 516  515  522  524 3 ; hc   c3   c3   hc  
 516  515  522  525 3 ; hc   c3   c3   c3  
 517  515  522  523 3 ; c2   c3   c3   hc  
 517  515  522  524 3 ; c2   c3   c3   hc  
 517  515  522  525 3 ; c2   c3   c3   c3  
 518  517  515  522 3 ; o    c2   c3   c3  
 518  517  519  520 3 ; o    c2   n    hn  
 518  517  519  521 3 ; o    c2   n    hn  
 519  517  515  522 3 ; n    c2   c3   c3  
 522  525  527  528 3 ; c3   c3   c2   o   
 522  525  527  529 3 ; c3   c3   c2   n   
 522  525  532  533 3 ; c3   c3   c3   hc  
 522  525  532  534 3 ; c3   c3   c3   hc  
 522  525  532  535 3 ; c3   c3   c3   c3  
 523  522  525  526 3 ; hc   c3   c3   hc  
 523  522  525  527 3 ; hc   c3   c3   c2  
 523  522  525  532 3 ; hc   c3   c3   c3  
 524  522  525  526 3 ; hc   c3   c3   hc  
 524  522  525  527 3 ; hc   c3   c3   c2  
 524  522  525  532 3 ; hc   c3   c3   c3  
 525  527  529  530 3 ; c3   c2   n    hn  
 525  527  529  531 3 ; c3   c2   n    hn  
 525  532  535  536 3 ; c3   c3   c3   hc  
 525  532  535  537 3 ; c3   c3   c3   c2  
 525  532  535  542 3 ; c3   c3   c3   c3  
 526  525  527  528 3 ; hc   c3   c2   o   
 526  525  527  529 3 ; hc   c3   c2   n   
 526  525  532  533 3 ; hc   c3   c3   hc  
 526  525  532  534 3 ; hc   c3   c3   hc  
 526  525  532  535 3 ; hc   c3   c3   c3  
 527  525  532  533 3 ; c2   c3   c3   hc  
 527  525  532  534 3 ; c2   c3   c3   hc  
 527  525  532  535 3 ; c2   c3   c3   c3  
 528  527  525  532 3 ; o    c2   c3   c3  
 528  527  529  530 3 ; o    c2   n    hn  
 528  527  529  531 3 ; o    c2   n    hn  
 529  527  525  532 3 ; n    c2   c3   c3  
 532  535  537  538 3 ; c3   c3   c2   o   
 532  535  537  539 3 ; c3   c3   c2   n   
 532  535  542  543 3 ; c3   c3   c3   hc  
 532  535  542  544 3 ; c3   c3   c3   hc  
 532  535  542  545 3 ; c3   c3   c3   c3  
 533  532  535  536 3 ; hc   c3   c3   hc  
 533  532  535  537 3 ; hc   c3   c3   c2  
 533  532  535  542 3 ; hc   c3   c3   c3  
 534  532  535  536 3 ; hc   c3   c3   hc  
 534  532  535  537 3 ; hc   c3   c3   c2  
 534  532  535  542 3 ; hc   c3   c3   c3  
 535  537  539  540 3 ; c3   c2   n    hn  
 535  537  539  541 3 ; c3   c2   n    hn  
 535  542  545  546 3 ; c3   c3   c3   hc  
 535  542  545  547 3 ; c3   c3   c3   c2  
 535  542  545  552 3 ; c3   c3   c3   c3  
 536  535  537  538 3 ; hc   c3   c2   o   
 536  535  537  539 3 ; hc   c3   c2   n   
 536  535  542  543 3 ; hc   c3   c3   hc  
 536  535  542  544 3 ; hc   c3   c3   hc  
 536  535  542  545 3 ; hc   c3   c3   c3  
 537  535  542  543 3 ; c2   c3   c3   hc  
 537  535  542  544 3 ; c2   c3   c3   hc  
 537  535  542  545 3 ; c2   c3   c3   c3  
 538  537  535  542 3 ; o    c2   c3   c3  
 538  537  539  540 3 ; o    c2   n    hn  
 538  537  539  541 3 ; o    c2   n    hn  
 539  537  535  542 3 ; n    c2   c3   c3  
 542  545  547  548 3 ; c3   c3   c2   o   
 542  545  547  549 3 ; c3   c3   c2   n   
 542  545  552  553 3 ; c3   c3   c3   hc  
 542  545  552  554 3 ; c3   c3   c3   hc  
 542  545  552  555 3 ; c3   c3   c3   c3  
 543  542  545  546 3 ; hc   c3   c3   hc  
 543  542  545  547 3 ; hc   c3   c3   c2  
 543  542  545  552 3 ; hc   c3   c3   c3  
 544  542  545  546 3 ; hc   c3   c3   hc  
 544  542  545  547 3 ; hc   c3   c3   c2  
 544  542  545  552 3 ; hc   c3   c3   c3  
 545  547  549  550 3 ; c3   c2   n    hn  
 545  547  549  551 3 ; c3   c2   n    hn  
 545  552  555  556 3 ; c3   c3   c3   hc  
 545  552  555  557 3 ; c3   c3   c3   c2  
 545  552  555  562 3 ; c3   c3   c3   c3  
 546  545  547  548 3 ; hc   c3   c2   o   
 546  545  547  549 3 ; hc   c3   c2   n   
 546  545  552  553 3 ; hc   c3   c3   hc  
 546  545  552  554 3 ; hc   c3   c3   hc  
 546  545  552  555 3 ; hc   c3   c3   c3  
 547  545  552  553 3 ; c2   c3   c3   hc  
 547  545  552  554 3 ; c2   c3   c3   hc  
 547  545  552  555 3 ; c2   c3   c3   c3  
 548  547  545  552 3 ; o    c2   c3   c3  
 548  547  549  550 3 ; o    c2   n    hn  
 548  547  549  551 3 ; o    c2   n    hn  
 549  547  545  552 3 ; n    c2   c3   c3  
 552  555  557  558 3 ; c3   c3   c2   o   
 552  555  557  559 3 ; c3   c3   c2   n   
 552  555  562  563 3 ; c3   c3   c3   hc  
 552  555  562  564 3 ; c3   c3   c3   hc  
 552  555  562  565 3 ; c3   c3   c3   c3  
 553  552  555  556 3 ; hc   c3   c3   hc  
 553  552  555  557 3 ; hc   c3   c3   c2  
 553  552  555  562 3 ; hc   c3   c3   c3  
 554  552  555  556 3 ; hc   c3   c3   hc  
 554  552  555  557 3 ; hc   c3   c3   c2  
 554  552  555  562 3 ; hc   c3   c3   c3  
 555  557  559  560 3 ; c3   c2   n    hn  
 555  557  559  561 3 ; c3   c2   n    hn  
 555  562  565  566 3 ; c3   c3   c3   hc  
 555  562  565  567 3 ; c3   c3   c3   c2  
 555  562  565  572 3 ; c3   c3   c3   c3  
 556  555  557  558 3 ; hc   c3   c2   o   
 556  555  557  559 3 ; hc   c3   c2   n   
 556  555  562  563 3 ; hc   c3   c3   hc  
 556  555  562  564 3 ; hc   c3   c3   hc  
 556  555  562  565 3 ; hc   c3   c3   c3  
 557  555  562  563 3 ; c2   c3   c3   hc  
 557  555  562  564 3 ; c2   c3   c3   hc  
 557  555  562  565 3 ; c2   c3   c3   c3  
 558  557  555  562 3 ; o    c2   c3   c3  
 558  557  559  560 3 ; o    c2   n    hn  
 558  557  559  561 3 ; o    c2   n    hn  
 559  557  555  562 3 ; n    c2   c3   c3  
 562  565  567  568 3 ; c3   c3   c2   o   
 562  565  567  569 3 ; c3   c3   c2   n   
 562  565  572  573 3 ; c3   c3   c3   hc  
 562  565  572  574 3 ; c3   c3   c3   hc  
 562  565  572  575 3 ; c3   c3   c3   c3  
 563  562  565  566 3 ; hc   c3   c3   hc  
 563  562  565  567 3 ; hc   c3   c3   c2  
 563  562  565  572 3 ; hc   c3   c3   c3  
 564  562  565  566 3 ; hc   c3   c3   hc  
 564  562  565  567 3 ; hc   c3   c3   c2  
 564  562  565  572 3 ; hc   c3   c3   c3  
 565  567  569  570 3 ; c3   c2   n    hn  
 565  567  569  571 3 ; c3   c2   n    hn  
 565  572  575  576 3 ; c3   c3   c3   hc  
 565  572  575  577 3 ; c3   c3   c3   c2  
 565  572  575  582 3 ; c3   c3   c3   c3  
 566  565  567  568 3 ; hc   c3   c2   o   
 566  565  567  569 3 ; hc   c3   c2   n   
 566  565  572  573 3 ; hc   c3   c3   hc  
 566  565  572  574 3 ; hc   c3   c3   hc  
 566  565  572  575 3 ; hc   c3   c3   c3  
 567  565  572  573 3 ; c2   c3   c3   hc  
 567  565  572  574 3 ; c2   c3   c3   hc  
 567  565  572  575 3 ; c2   c3   c3   c3  
 568  567  565  572 3 ; o    c2   c3   c3  
 568  567  569  570 3 ; o    c2   n    hn  
 568  567  569  571 3 ; o    c2   n    hn  
 569  567  565  572 3 ; n    c2   c3   c3  
 572  575  577  578 3 ; c3   c3   c2   o   
 572  575  577  579 3 ; c3   c3   c2   n   
 572  575  582  583 3 ; c3   c3   c3   hc  
 572  575  582  584 3 ; c3   c3   c3   hc  
 572  575  582  585 3 ; c3   c3   c3   c3  
 573  572  575  576 3 ; hc   c3   c3   hc  
 573  572  575  577 3 ; hc   c3   c3   c2  
 573  572  575  582 3 ; hc   c3   c3   c3  
 574  572  575  576 3 ; hc   c3   c3   hc  
 574  572  575  577 3 ; hc   c3   c3   c2  
 574  572  575  582 3 ; hc   c3   c3   c3  
 575  577  579  580 3 ; c3   c2   n    hn  
 575  577  579  581 3 ; c3   c2   n    hn  
 575  582  585  586 3 ; c3   c3   c3   hc  
 575  582  585  587 3 ; c3   c3   c3   c2  
 575  582  585  592 3 ; c3   c3   c3   c3  
 576  575  577  578 3 ; hc   c3   c2   o   
 576  575  577  579 3 ; hc   c3   c2   n   
 576  575  582  583 3 ; hc   c3   c3   hc  
 576  575  582  584 3 ; hc   c3   c3   hc  
 576  575  582  585 3 ; hc   c3   c3   c3  
 577  575  582  583 3 ; c2   c3   c3   hc  
 577  575  582  584 3 ; c2   c3   c3   hc  
 577  575  582  585 3 ; c2   c3   c3   c3  
 578  577  575  582 3 ; o    c2   c3   c3  
 578  577  579  580 3 ; o    c2   n    hn  
 578  577  579  581 3 ; o    c2   n    hn  
 579  577  575  582 3 ; n    c2   c3   c3  
 582  585  587  588 3 ; c3   c3   c2   o   
 582  585  587  589 3 ; c3   c3   c2   n   
 582  585  592  593 3 ; c3   c3   c3   hc  
 582  585  592  594 3 ; c3   c3   c3   hc  
 582  585  592  595 3 ; c3   c3   c3   c3  
 583  582  585  586 3 ; hc   c3   c3   hc  
 583  582  585  587 3 ; hc   c3   c3   c2  
 583  582  585  592 3 ; hc   c3   c3   c3  
 584  582  585  586 3 ; hc   c3   c3   hc  
 584  582  585  587 3 ; hc   c3   c3   c2  
 584  582  585  592 3 ; hc   c3   c3   c3  
 585  587  589  590 3 ; c3   c2   n    hn  
 585  587  589  591 3 ; c3   c2   n    hn  
 585  592  595  596 3 ; c3   c3   c3   hc  
 585  592  595  597 3 ; c3   c3   c3   c2  
 585  592  595  602 3 ; c3   c3   c3   c3  
 586  585  587  588 3 ; hc   c3   c2   o   
 586  585  587  589 3 ; hc   c3   c2   n   
 586  585  592  593 3 ; hc   c3   c3   hc  
 586  585  592  594 3 ; hc   c3   c3   hc  
 586  585  592  595 3 ; hc   c3   c3   c3  
 587  585  592  593 3 ; c2   c3   c3   hc  
 587  585  592  594 3 ; c2   c3   c3   hc  
 587  585  592  595 3 ; c2   c3   c3   c3  
 588  587  585  592 3 ; o    c2   c3   c3  
 588  587  589  590 3 ; o    c2   n    hn  
 588  587  589  591 3 ; o    c2   n    hn  
 589  587  585  592 3 ; n    c2   c3   c3  
 592  595  597  598 3 ; c3   c3   c2   o   
 592  595  597  599 3 ; c3   c3   c2   n   
 592  595  602  603 3 ; c3   c3   c3   hc  
 592  595  602  604 3 ; c3   c3   c3   hc  
 592  595  602  605 3 ; c3   c3   c3   c3  
 593  592  595  596 3 ; hc   c3   c3   hc  
 593  592  595  597 3 ; hc   c3   c3   c2  
 593  592  595  602 3 ; hc   c3   c3   c3  
 594  592  595  596 3 ; hc   c3   c3   hc  
 594  592  595  597 3 ; hc   c3   c3   c2  
 594  592  595  602 3 ; hc   c3   c3   c3  
 595  597  599  600 3 ; c3   c2   n    hn  
 595  597  599  601 3 ; c3   c2   n    hn  
 595  602  605  606 3 ; c3   c3   c3   hc  
 595  602  605  607 3 ; c3   c3   c3   c2  
 595  602  605  612 3 ; c3   c3   c3   c3  
 596  595  597  598 3 ; hc   c3   c2   o   
 596  595  597  599 3 ; hc   c3   c2   n   
 596  595  602  603 3 ; hc   c3   c3   hc  
 596  595  602  604 3 ; hc   c3   c3   hc  
 596  595  602  605 3 ; hc   c3   c3   c3  
 597  595  602  603 3 ; c2   c3   c3   hc  
 597  595  602  604 3 ; c2   c3   c3   hc  
 597  595  602  605 3 ; c2   c3   c3   c3  
 598  597  595  602 3 ; o    c2   c3   c3  
 598  597  599  600 3 ; o    c2   n    hn  
 598  597  599  601 3 ; o    c2   n    hn  
 599  597  595  602 3 ; n    c2   c3   c3  
 602  605  607  608 3 ; c3   c3   c2   o   
 602  605  607  609 3 ; c3   c3   c2   n   
 602  605  612  613 3 ; c3   c3   c3   hc  
 602  605  612  614 3 ; c3   c3   c3   hc  
 602  605  612  615 3 ; c3   c3   c3   c3  
 603  602  605  606 3 ; hc   c3   c3   hc  
 603  602  605  607 3 ; hc   c3   c3   c2  
 603  602  605  612 3 ; hc   c3   c3   c3  
 604  602  605  606 3 ; hc   c3   c3   hc  
 604  602  605  607 3 ; hc   c3   c3   c2  
 604  602  605  612 3 ; hc   c3   c3   c3  
 605  607  609  610 3 ; c3   c2   n    hn  
 605  607  609  611 3 ; c3   c2   n    hn  
 605  612  615  616 3 ; c3   c3   c3   hc  
 605  612  615  617 3 ; c3   c3   c3   c2  
 605  612  615  622 3 ; c3   c3   c3   c3  
 606  605  607  608 3 ; hc   c3   c2   o   
 606  605  607  609 3 ; hc   c3   c2   n   
 606  605  612  613 3 ; hc   c3   c3   hc  
 606  605  612  614 3 ; hc   c3   c3   hc  
 606  605  612  615 3 ; hc   c3   c3   c3  
 607  605  612  613 3 ; c2   c3   c3   hc  
 607  605  612  614 3 ; c2   c3   c3   hc  
 607  605  612  615 3 ; c2   c3   c3   c3  
 608  607  605  612 3 ; o    c2   c3   c3  
 608  607  609  610 3 ; o    c2   n    hn  
 608  607  609  611 3 ; o    c2   n    hn  
 609  607  605  612 3 ; n    c2   c3   c3  
 612  615  617  618 3 ; c3   c3   c2   o   
 612  615  617  619 3 ; c3   c3   c2   n   
 612  615  622  623 3 ; c3   c3   c3   hc  
 612  615  622  624 3 ; c3   c3   c3   hc  
 612  615  622  625 3 ; c3   c3   c3   c3  
 613  612  615  616 3 ; hc   c3   c3   hc  
 613  612  615  617 3 ; hc   c3   c3   c2  
 613  612  615  622 3 ; hc   c3   c3   c3  
 614  612  615  616 3 ; hc   c3   c3   hc  
 614  612  615  617 3 ; hc   c3   c3   c2  
 614  612  615  622 3 ; hc   c3   c3   c3  
 615  617  619  620 3 ; c3   c2   n    hn  
 615  617  619  621 3 ; c3   c2   n    hn  
 615  622  625  626 3 ; c3   c3   c3   hc  
 615  622  625  627 3 ; c3   c3   c3   c2  
 615  622  625  632 3 ; c3   c3   c3   c3  
 616  615  617  618 3 ; hc   c3   c2   o   
 616  615  617  619 3 ; hc   c3   c2   n   
 616  615  622  623 3 ; hc   c3   c3   hc  
 616  615  622  624 3 ; hc   c3   c3   hc  
 616  615  622  625 3 ; hc   c3   c3   c3  
 617  615  622  623 3 ; c2   c3   c3   hc  
 617  615  622  624 3 ; c2   c3   c3   hc  
 617  615  622  625 3 ; c2   c3   c3   c3  
 618  617  615  622 3 ; o    c2   c3   c3  
 618  617  619  620 3 ; o    c2   n    hn  
 618  617  619  621 3 ; o    c2   n    hn  
 619  617  615  622 3 ; n    c2   c3   c3  
 622  625  627  628 3 ; c3   c3   c2   o   
 622  625  627  629 3 ; c3   c3   c2   n   
 622  625  632  633 3 ; c3   c3   c3   hc  
 622  625  632  634 3 ; c3   c3   c3   hc  
 622  625  632  635 3 ; c3   c3   c3   c3  
 623  622  625  626 3 ; hc   c3   c3   hc  
 623  622  625  627 3 ; hc   c3   c3   c2  
 623  622  625  632 3 ; hc   c3   c3   c3  
 624  622  625  626 3 ; hc   c3   c3   hc  
 624  622  625  627 3 ; hc   c3   c3   c2  
 624  622  625  632 3 ; hc   c3   c3   c3  
 625  627  629  630 3 ; c3   c2   n    hn  
 625  627  629  631 3 ; c3   c2   n    hn  
 625  632  635  636 3 ; c3   c3   c3   hc  
 625  632  635  637 3 ; c3   c3   c3   c2  
 625  632  635  642 3 ; c3   c3   c3   c3  
 626  625  627  628 3 ; hc   c3   c2   o   
 626  625  627  629 3 ; hc   c3   c2   n   
 626  625  632  633 3 ; hc   c3   c3   hc  
 626  625  632  634 3 ; hc   c3   c3   hc  
 626  625  632  635 3 ; hc   c3   c3   c3  
 627  625  632  633 3 ; c2   c3   c3   hc  
 627  625  632  634 3 ; c2   c3   c3   hc  
 627  625  632  635 3 ; c2   c3   c3   c3  
 628  627  625  632 3 ; o    c2   c3   c3  
 628  627  629  630 3 ; o    c2   n    hn  
 628  627  629  631 3 ; o    c2   n    hn  
 629  627  625  632 3 ; n    c2   c3   c3  
 632  635  637  638 3 ; c3   c3   c2   o   
 632  635  637  639 3 ; c3   c3   c2   n   
 632  635  642  643 3 ; c3   c3   c3   hc  
 632  635  642  644 3 ; c3   c3   c3   hc  
 632  635  642  645 3 ; c3   c3   c3   c3  
 633  632  635  636 3 ; hc   c3   c3   hc  
 633  632  635  637 3 ; hc   c3   c3   c2  
 633  632  635  642 3 ; hc   c3   c3   c3  
 634  632  635  636 3 ; hc   c3   c3   hc  
 634  632  635  637 3 ; hc   c3   c3   c2  
 634  632  635  642 3 ; hc   c3   c3   c3  
 635  637  639  640 3 ; c3   c2   n    hn  
 635  637  639  641 3 ; c3   c2   n    hn  
 635  642  645  646 3 ; c3   c3   c3   hc  
 635  642  645  647 3 ; c3   c3   c3   c2  
 635  642  645  652 3 ; c3   c3   c3   c3  
 636  635  637  638 3 ; hc   c3   c2   o   
 636  635  637  639 3 ; hc   c3   c2   n   
 636  635  642  643 3 ; hc   c3   c3   hc  
 636  635  642  644 3 ; hc   c3   c3   hc  
 636  635  642  645 3 ; hc   c3   c3   c3  
 637  635  642  643 3 ; c2   c3   c3   hc  
 637  635  642  644 3 ; c2   c3   c3   hc  
 637  635  642  645 3 ; c2   c3   c3   c3  
 638  637  635  642 3 ; o    c2   c3   c3  
 638  637  639  640 3 ; o    c2   n    hn  
 638  637  639  641 3 ; o    c2   n    hn  
 639  637  635  642 3 ; n    c2   c3   c3  
 642  645  647  648 3 ; c3   c3   c2   o   
 642  645  647  649 3 ; c3   c3   c2   n   
 642  645  652  653 3 ; c3   c3   c3   hc  
 642  645  652  654 3 ; c3   c3   c3   hc  
 642  645  652  655 3 ; c3   c3   c3   c3  
 643  642  645  646 3 ; hc   c3   c3   hc  
 643  642  645  647 3 ; hc   c3   c3   c2  
 643  642  645  652 3 ; hc   c3   c3   c3  
 644  642  645  646 3 ; hc   c3   c3   hc  
 644  642  645  647 3 ; hc   c3   c3   c2  
 644  642  645  652 3 ; hc   c3   c3   c3  
 645  647  649  650 3 ; c3   c2   n    hn  
 645  647  649  651 3 ; c3   c2   n    hn  
 645  652  655  656 3 ; c3   c3   c3   hc  
 645  652  655  657 3 ; c3   c3   c3   c2  
 645  652  655  662 3 ; c3   c3   c3   c3  
 646  645  647  648 3 ; hc   c3   c2   o   
 646  645  647  649 3 ; hc   c3   c2   n   
 646  645  652  653 3 ; hc   c3   c3   hc  
 646  645  652  654 3 ; hc   c3   c3   hc  
 646  645  652  655 3 ; hc   c3   c3   c3  
 647  645  652  653 3 ; c2   c3   c3   hc  
 647  645  652  654 3 ; c2   c3   c3   hc  
 647  645  652  655 3 ; c2   c3   c3   c3  
 648  647  645  652 3 ; o    c2   c3   c3  
 648  647  649  650 3 ; o    c2   n    hn  
 648  647  649  651 3 ; o    c2   n    hn  
 649  647  645  652 3 ; n    c2   c3   c3  
 652  655  657  658 3 ; c3   c3   c2   o   
 652  655  657  659 3 ; c3   c3   c2   n   
 652  655  662  663 3 ; c3   c3   c3   hc  
 652  655  662  664 3 ; c3   c3   c3   hc  
 652  655  662  665 3 ; c3   c3   c3   c3  
 653  652  655  656 3 ; hc   c3   c3   hc  
 653  652  655  657 3 ; hc   c3   c3   c2  
 653  652  655  662 3 ; hc   c3   c3   c3  
 654  652  655  656 3 ; hc   c3   c3   hc  
 654  652  655  657 3 ; hc   c3   c3   c2  
 654  652  655  662 3 ; hc   c3   c3   c3  
 655  657  659  660 3 ; c3   c2   n    hn  
 655  657  659  661 3 ; c3   c2   n    hn  
 655  662  665  666 3 ; c3   c3   c3   hc  
 655  662  665  667 3 ; c3   c3   c3   c2  
 655  662  665  672 3 ; c3   c3   c3   c3  
 656  655  657  658 3 ; hc   c3   c2   o   
 656  655  657  659 3 ; hc   c3   c2   n   
 656  655  662  663 3 ; hc   c3   c3   hc  
 656  655  662  664 3 ; hc   c3   c3   hc  
 656  655  662  665 3 ; hc   c3   c3   c3  
 657  655  662  663 3 ; c2   c3   c3   hc  
 657  655  662  664 3 ; c2   c3   c3   hc  
 657  655  662  665 3 ; c2   c3   c3   c3  
 658  657  655  662 3 ; o    c2   c3   c3  
 658  657  659  660 3 ; o    c2   n    hn  
 658  657  659  661 3 ; o    c2   n    hn  
 659  657  655  662 3 ; n    c2   c3   c3  
 662  665  667  668 3 ; c3   c3   c2   o   
 662  665  667  669 3 ; c3   c3   c2   n   
 662  665  672  673 3 ; c3   c3   c3   hc  
 662  665  672  674 3 ; c3   c3   c3   hc  
 662  665  672  675 3 ; c3   c3   c3   c3  
 663  662  665  666 3 ; hc   c3   c3   hc  
 663  662  665  667 3 ; hc   c3   c3   c2  
 663  662  665  672 3 ; hc   c3   c3   c3  
 664  662  665  666 3 ; hc   c3   c3   hc  
 664  662  665  667 3 ; hc   c3   c3   c2  
 664  662  665  672 3 ; hc   c3   c3   c3  
 665  667  669  670 3 ; c3   c2   n    hn  
 665  667  669  671 3 ; c3   c2   n    hn  
 665  672  675  676 3 ; c3   c3   c3   hc  
 665  672  675  677 3 ; c3   c3   c3   c2  
 665  672  675  682 3 ; c3   c3   c3   c3  
 666  665  667  668 3 ; hc   c3   c2   o   
 666  665  667  669 3 ; hc   c3   c2   n   
 666  665  672  673 3 ; hc   c3   c3   hc  
 666  665  672  674 3 ; hc   c3   c3   hc  
 666  665  672  675 3 ; hc   c3   c3   c3  
 667  665  672  673 3 ; c2   c3   c3   hc  
 667  665  672  674 3 ; c2   c3   c3   hc  
 667  665  672  675 3 ; c2   c3   c3   c3  
 668  667  665  672 3 ; o    c2   c3   c3  
 668  667  669  670 3 ; o    c2   n    hn  
 668  667  669  671 3 ; o    c2   n    hn  
 669  667  665  672 3 ; n    c2   c3   c3  
 672  675  677  678 3 ; c3   c3   c2   o   
 672  675  677  679 3 ; c3   c3   c2   n   
 672  675  682  683 3 ; c3   c3   c3   hc  
 672  675  682  684 3 ; c3   c3   c3   hc  
 672  675  682  685 3 ; c3   c3   c3   c3  
 673  672  675  676 3 ; hc   c3   c3   hc  
 673  672  675  677 3 ; hc   c3   c3   c2  
 673  672  675  682 3 ; hc   c3   c3   c3  
 674  672  675  676 3 ; hc   c3   c3   hc  
 674  672  675  677 3 ; hc   c3   c3   c2  
 674  672  675  682 3 ; hc   c3   c3   c3  
 675  677  679  680 3 ; c3   c2   n    hn  
 675  677  679  681 3 ; c3   c2   n    hn  
 675  682  685  686 3 ; c3   c3   c3   hc  
 675  682  685  687 3 ; c3   c3   c3   c2  
 675  682  685  692 3 ; c3   c3   c3   c3  
 676  675  677  678 3 ; hc   c3   c2   o   
 676  675  677  679 3 ; hc   c3   c2   n   
 676  675  682  683 3 ; hc   c3   c3   hc  
 676  675  682  684 3 ; hc   c3   c3   hc  
 676  675  682  685 3 ; hc   c3   c3   c3  
 677  675  682  683 3 ; c2   c3   c3   hc  
 677  675  682  684 3 ; c2   c3   c3   hc  
 677  675  682  685 3 ; c2   c3   c3   c3  
 678  677  675  682 3 ; o    c2   c3   c3  
 678  677  679  680 3 ; o    c2   n    hn  
 678  677  679  681 3 ; o    c2   n    hn  
 679  677  675  682 3 ; n    c2   c3   c3  
 682  685  687  688 3 ; c3   c3   c2   o   
 682  685  687  689 3 ; c3   c3   c2   n   
 682  685  692  693 3 ; c3   c3   c3   hc  
 682  685  692  694 3 ; c3   c3   c3   hc  
 682  685  692  695 3 ; c3   c3   c3   c3  
 683  682  685  686 3 ; hc   c3   c3   hc  
 683  682  685  687 3 ; hc   c3   c3   c2  
 683  682  685  692 3 ; hc   c3   c3   c3  
 684  682  685  686 3 ; hc   c3   c3   hc  
 684  682  685  687 3 ; hc   c3   c3   c2  
 684  682  685  692 3 ; hc   c3   c3   c3  
 685  687  689  690 3 ; c3   c2   n    hn  
 685  687  689  691 3 ; c3   c2   n    hn  
 685  692  695  696 3 ; c3   c3   c3   hc  
 685  692  695  697 3 ; c3   c3   c3   c2  
 685  692  695  702 3 ; c3   c3   c3   c3  
 686  685  687  688 3 ; hc   c3   c2   o   
 686  685  687  689 3 ; hc   c3   c2   n   
 686  685  692  693 3 ; hc   c3   c3   hc  
 686  685  692  694 3 ; hc   c3   c3   hc  
 686  685  692  695 3 ; hc   c3   c3   c3  
 687  685  692  693 3 ; c2   c3   c3   hc  
 687  685  692  694 3 ; c2   c3   c3   hc  
 687  685  692  695 3 ; c2   c3   c3   c3  
 688  687  685  692 3 ; o    c2   c3   c3  
 688  687  689  690 3 ; o    c2   n    hn  
 688  687  689  691 3 ; o    c2   n    hn  
 689  687  685  692 3 ; n    c2   c3   c3  
 692  695  697  698 3 ; c3   c3   c2   o   
 692  695  697  699 3 ; c3   c3   c2   n   
 692  695  702  703 3 ; c3   c3   c3   hc  
 692  695  702  704 3 ; c3   c3   c3   hc  
 692  695  702  705 3 ; c3   c3   c3   c3  
 693  692  695  696 3 ; hc   c3   c3   hc  
 693  692  695  697 3 ; hc   c3   c3   c2  
 693  692  695  702 3 ; hc   c3   c3   c3  
 694  692  695  696 3 ; hc   c3   c3   hc  
 694  692  695  697 3 ; hc   c3   c3   c2  
 694  692  695  702 3 ; hc   c3   c3   c3  
 695  697  699  700 3 ; c3   c2   n    hn  
 695  697  699  701 3 ; c3   c2   n    hn  
 695  702  705  706 3 ; c3   c3   c3   hc  
 695  702  705  707 3 ; c3   c3   c3   c2  
 695  702  705  712 3 ; c3   c3   c3   c3  
 696  695  697  698 3 ; hc   c3   c2   o   
 696  695  697  699 3 ; hc   c3   c2   n   
 696  695  702  703 3 ; hc   c3   c3   hc  
 696  695  702  704 3 ; hc   c3   c3   hc  
 696  695  702  705 3 ; hc   c3   c3   c3  
 697  695  702  703 3 ; c2   c3   c3   hc  
 697  695  702  704 3 ; c2   c3   c3   hc  
 697  695  702  705 3 ; c2   c3   c3   c3  
 698  697  695  702 3 ; o    c2   c3   c3  
 698  697  699  700 3 ; o    c2   n    hn  
 698  697  699  701 3 ; o    c2   n    hn  
 699  697  695  702 3 ; n    c2   c3   c3  
 702  705  707  708 3 ; c3   c3   c2   o   
 702  705  707  709 3 ; c3   c3   c2   n   
 702  705  712  713 3 ; c3   c3   c3   hc  
 702  705  712  714 3 ; c3   c3   c3   hc  
 702  705  712  715 3 ; c3   c3   c3   c3  
 703  702  705  706 3 ; hc   c3   c3   hc  
 703  702  705  707 3 ; hc   c3   c3   c2  
 703  702  705  712 3 ; hc   c3   c3   c3  
 704  702  705  706 3 ; hc   c3   c3   hc  
 704  702  705  707 3 ; hc   c3   c3   c2  
 704  702  705  712 3 ; hc   c3   c3   c3  
 705  707  709  710 3 ; c3   c2   n    hn  
 705  707  709  711 3 ; c3   c2   n    hn  
 705  712  715  716 3 ; c3   c3   c3   hc  
 705  712  715  717 3 ; c3   c3   c3   c2  
 705  712  715  722 3 ; c3   c3   c3   c3  
 706  705  707  708 3 ; hc   c3   c2   o   
 706  705  707  709 3 ; hc   c3   c2   n   
 706  705  712  713 3 ; hc   c3   c3   hc  
 706  705  712  714 3 ; hc   c3   c3   hc  
 706  705  712  715 3 ; hc   c3   c3   c3  
 707  705  712  713 3 ; c2   c3   c3   hc  
 707  705  712  714 3 ; c2   c3   c3   hc  
 707  705  712  715 3 ; c2   c3   c3   c3  
 708  707  705  712 3 ; o    c2   c3   c3  
 708  707  709  710 3 ; o    c2   n    hn  
 708  707  709  711 3 ; o    c2   n    hn  
 709  707  705  712 3 ; n    c2   c3   c3  
 712  715  717  718 3 ; c3   c3   c2   o   
 712  715  717  719 3 ; c3   c3   c2   n   
 712  715  722  723 3 ; c3   c3   c3   hc  
 712  715  722  724 3 ; c3   c3   c3   hc  
 712  715  722  725 3 ; c3   c3   c3   c3  
 713  712  715  716 3 ; hc   c3   c3   hc  
 713  712  715  717 3 ; hc   c3   c3   c2  
 713  712  715  722 3 ; hc   c3   c3   c3  
 714  712  715  716 3 ; hc   c3   c3   hc  
 714  712  715  717 3 ; hc   c3   c3   c2  
 714  712  715  722 3 ; hc   c3   c3   c3  
 715  717  719  720 3 ; c3   c2   n    hn  
 715  717  719  721 3 ; c3   c2   n    hn  
 715  722  725  726 3 ; c3   c3   c3   hc  
 715  722  725  727 3 ; c3   c3   c3   c2  
 715  722  725  732 3 ; c3   c3   c3   c3  
 716  715  717  718 3 ; hc   c3   c2   o   
 716  715  717  719 3 ; hc   c3   c2   n   
 716  715  722  723 3 ; hc   c3   c3   hc  
 716  715  722  724 3 ; hc   c3   c3   hc  
 716  715  722  725 3 ; hc   c3   c3   c3  
 717  715  722  723 3 ; c2   c3   c3   hc  
 717  715  722  724 3 ; c2   c3   c3   hc  
 717  715  722  725 3 ; c2   c3   c3   c3  
 718  717  715  722 3 ; o    c2   c3   c3  
 718  717  719  720 3 ; o    c2   n    hn  
 718  717  719  721 3 ; o    c2   n    hn  
 719  717  715  722 3 ; n    c2   c3   c3  
 722  725  727  728 3 ; c3   c3   c2   o   
 722  725  727  729 3 ; c3   c3   c2   n   
 722  725  732  733 3 ; c3   c3   c3   hc  
 722  725  732  734 3 ; c3   c3   c3   hc  
 722  725  732  735 3 ; c3   c3   c3   c3  
 723  722  725  726 3 ; hc   c3   c3   hc  
 723  722  725  727 3 ; hc   c3   c3   c2  
 723  722  725  732 3 ; hc   c3   c3   c3  
 724  722  725  726 3 ; hc   c3   c3   hc  
 724  722  725  727 3 ; hc   c3   c3   c2  
 724  722  725  732 3 ; hc   c3   c3   c3  
 725  727  729  730 3 ; c3   c2   n    hn  
 725  727  729  731 3 ; c3   c2   n    hn  
 725  732  735  736 3 ; c3   c3   c3   hc  
 725  732  735  737 3 ; c3   c3   c3   c2  
 725  732  735  742 3 ; c3   c3   c3   c3  
 726  725  727  728 3 ; hc   c3   c2   o   
 726  725  727  729 3 ; hc   c3   c2   n   
 726  725  732  733 3 ; hc   c3   c3   hc  
 726  725  732  734 3 ; hc   c3   c3   hc  
 726  725  732  735 3 ; hc   c3   c3   c3  
 727  725  732  733 3 ; c2   c3   c3   hc  
 727  725  732  734 3 ; c2   c3   c3   hc  
 727  725  732  735 3 ; c2   c3   c3   c3  
 728  727  725  732 3 ; o    c2   c3   c3  
 728  727  729  730 3 ; o    c2   n    hn  
 728  727  729  731 3 ; o    c2   n    hn  
 729  727  725  732 3 ; n    c2   c3   c3  
 732  735  737  738 3 ; c3   c3   c2   o   
 732  735  737  739 3 ; c3   c3   c2   n   
 732  735  742  743 3 ; c3   c3   c3   hc  
 732  735  742  744 3 ; c3   c3   c3   hc  
 732  735  742  745 3 ; c3   c3   c3   c3  
 733  732  735  736 3 ; hc   c3   c3   hc  
 733  732  735  737 3 ; hc   c3   c3   c2  
 733  732  735  742 3 ; hc   c3   c3   c3  
 734  732  735  736 3 ; hc   c3   c3   hc  
 734  732  735  737 3 ; hc   c3   c3   c2  
 734  732  735  742 3 ; hc   c3   c3   c3  
 735  737  739  740 3 ; c3   c2   n    hn  
 735  737  739  741 3 ; c3   c2   n    hn  
 735  742  745  746 3 ; c3   c3   c3   hc  
 735  742  745  747 3 ; c3   c3   c3   c2  
 735  742  745  752 3 ; c3   c3   c3   c3  
 736  735  737  738 3 ; hc   c3   c2   o   
 736  735  737  739 3 ; hc   c3   c2   n   
 736  735  742  743 3 ; hc   c3   c3   hc  
 736  735  742  744 3 ; hc   c3   c3   hc  
 736  735  742  745 3 ; hc   c3   c3   c3  
 737  735  742  743 3 ; c2   c3   c3   hc  
 737  735  742  744 3 ; c2   c3   c3   hc  
 737  735  742  745 3 ; c2   c3   c3   c3  
 738  737  735  742 3 ; o    c2   c3   c3  
 738  737  739  740 3 ; o    c2   n    hn  
 738  737  739  741 3 ; o    c2   n    hn  
 739  737  735  742 3 ; n    c2   c3   c3  
 742  745  747  748 3 ; c3   c3   c2   o   
 742  745  747  749 3 ; c3   c3   c2   n   
 742  745  752  753 3 ; c3   c3   c3   hc  
 742  745  752  754 3 ; c3   c3   c3   hc  
 742  745  752  755 3 ; c3   c3   c3   c3  
 743  742  745  746 3 ; hc   c3   c3   hc  
 743  742  745  747 3 ; hc   c3   c3   c2  
 743  742  745  752 3 ; hc   c3   c3   c3  
 744  742  745  746 3 ; hc   c3   c3   hc  
 744  742  745  747 3 ; hc   c3   c3   c2  
 744  742  745  752 3 ; hc   c3   c3   c3  
 745  747  749  750 3 ; c3   c2   n    hn  
 745  747  749  751 3 ; c3   c2   n    hn  
 745  752  755  756 3 ; c3   c3   c3   hc  
 745  752  755  757 3 ; c3   c3   c3   c2  
 745  752  755  762 3 ; c3   c3   c3   hc  
 746  745  747  748 3 ; hc   c3   c2   o   
 746  745  747  749 3 ; hc   c3   c2   n   
 746  745  752  753 3 ; hc   c3   c3   hc  
 746  745  752  754 3 ; hc   c3   c3   hc  
 746  745  752  755 3 ; hc   c3   c3   c3  
 747  745  752  753 3 ; c2   c3   c3   hc  
 747  745  752  754 3 ; c2   c3   c3   hc  
 747  745  752  755 3 ; c2   c3   c3   c3  
 748  747  745  752 3 ; o    c2   c3   c3  
 748  747  749  750 3 ; o    c2   n    hn  
 748  747  749  751 3 ; o    c2   n    hn  
 749  747  745  752 3 ; n    c2   c3   c3  
 752  755  757  758 3 ; c3   c3   c2   o   
 752  755  757  759 3 ; c3   c3   c2   n   
 753  752  755  756 3 ; hc   c3   c3   hc  
 753  752  755  757 3 ; hc   c3   c3   c2  
 753  752  755  762 3 ; hc   c3   c3   hc  
 754  752  755  756 3 ; hc   c3   c3   hc  
 754  752  755  757 3 ; hc   c3   c3   c2  
 754  752  755  762 3 ; hc   c3   c3   hc  
 755  757  759  760 3 ; c3   c2   n    hn  
 755  757  759  761 3 ; c3   c2   n    hn  
 756  755  757  758 3 ; hc   c3   c2   o   
 756  755  757  759 3 ; hc   c3   c2   n   
 758  757  755  762 3 ; o    c2   c3   hc  
 758  757  759  760 3 ; o    c2   n    hn  
 758  757  759  761 3 ; o    c2   n    hn  
 759  757  755  762 3 ; n    c2   c3   hc  
[ dihedrals ]
;  ai   aj   ak   al  funct   angle     fc
   7    5    8    9 1 ; c2   c3   o2   o2   
  15   13   16   17 1 ; c2   c3   o2   o2   
  23   21   24   25 1 ; c2   c3   o2   o2   
  31   29   32   33 1 ; c2   c3   o2   o2   
  39   37   40   41 1 ; c2   c3   o2   o2   
  47   45   48   49 1 ; c2   c3   o2   o2   
  55   53   56   57 1 ; c2   c3   o2   o2   
  63   61   64   65 1 ; c2   c3   o2   o2   
  71   69   72   73 1 ; c2   c3   o2   o2   
  79   77   80   81 1 ; c2   c3   o2   o2   
  87   85   88   89 1 ; c2   c3   o2   o2   
  95   93   96   97 1 ; c2   c3   o2   o2   
 103  101  104  105 1 ; c2   c3   o2   o2   
 111  109  112  113 1 ; c2   c3   o2   o2   
 119  117  120  121 1 ; c2   c3   o2   o2   
 127  125  128  129 1 ; c2   c3   o2   o2   
 135  133  136  137 1 ; c2   c3   o2   o2   
 143  141  144  145 1 ; c2   c3   o2   o2   
 151  149  152  153 1 ; c2   c3   o2   o2   
 159  157  160  161 1 ; c2   c3   o2   o2   
 167  165  168  169 1 ; c2   c3   o    n    
 169  167  170  171 1 ; n    c2   hn   hn   
 177  175  178  179 1 ; c2   c3   o    n    
 179  177  180  181 1 ; n    c2   hn   hn   
 187  185  188  189 1 ; c2   c3   o    n    
 189  187  190  191 1 ; n    c2   hn   hn   
 197  195  198  199 1 ; c2   c3   o    n    
 199  197  200  201 1 ; n    c2   hn   hn   
 207  205  208  209 1 ; c2   c3   o    n    
 209  207  210  211 1 ; n    c2   hn   hn   
 217  215  218  219 1 ; c2   c3   o    n    
 219  217  220  221 1 ; n    c2   hn   hn   
 227  225  228  229 1 ; c2   c3   o    n    
 229  227  230  231 1 ; n    c2   hn   hn   
 237  235  238  239 1 ; c2   c3   o    n    
 239  237  240  241 1 ; n    c2   hn   hn   
 247  245  248  249 1 ; c2   c3   o    n    
 249  247  250  251 1 ; n    c2   hn   hn   
 257  255  258  259 1 ; c2   c3   o    n    
 259  257  260  261 1 ; n    c2   hn   hn   
 267  265  268  269 1 ; c2   c3   o    n    
 269  267  270  271 1 ; n    c2   hn   hn   
 277  275  278  279 1 ; c2   c3   o    n    
 279  277  280  281 1 ; n    c2   hn   hn   
 287  285  288  289 1 ; c2   c3   o    n    
 289  287  290  291 1 ; n    c2   hn   hn   
 297  295  298  299 1 ; c2   c3   o    n    
 299  297  300  301 1 ; n    c2   hn   hn   
 307  305  308  309 1 ; c2   c3   o    n    
 309  307  310  311 1 ; n    c2   hn   hn   
 317  315  318  319 1 ; c2   c3   o    n    
 319  317  320  321 1 ; n    c2   hn   hn   
 327  325  328  329 1 ; c2   c3   o    n    
 329  327  330  331 1 ; n    c2   hn   hn   
 337  335  338  339 1 ; c2   c3   o    n    
 339  337  340  341 1 ; n    c2   hn   hn   
 347  345  348  349 1 ; c2   c3   o    n    
 349  347  350  351 1 ; n    c2   hn   hn   
 357  355  358  359 1 ; c2   c3   o    n    
 359  357  360  361 1 ; n    c2   hn   hn   
 367  365  368  369 1 ; c2   c3   o    n    
 369  367  370  371 1 ; n    c2   hn   hn   
 377  375  378  379 1 ; c2   c3   o    n    
 379  377  380  381 1 ; n    c2   hn   hn   
 387  385  388  389 1 ; c2   c3   o    n    
 389  387  390  391 1 ; n    c2   hn   hn   
 397  395  398  399 1 ; c2   c3   o    n    
 399  397  400  401 1 ; n    c2   hn   hn   
 407  405  408  409 1 ; c2   c3   o    n    
 409  407  410  411 1 ; n    c2   hn   hn   
 417  415  418  419 1 ; c2   c3   o    n    
 419  417  420  421 1 ; n    c2   hn   hn   
 427  425  428  429 1 ; c2   c3   o    n    
 429  427  430  431 1 ; n    c2   hn   hn   
 437  435  438  439 1 ; c2   c3   o    n    
 439  437  440  441 1 ; n    c2   hn   hn   
 447  445  448  449 1 ; c2   c3   o    n    
 449  447  450  451 1 ; n    c2   hn   hn   
 457  455  458  459 1 ; c2   c3   o    n    
 459  457  460  461 1 ; n    c2   hn   hn   
 467  465  468  469 1 ; c2   c3   o    n    
 469  467  470  471 1 ; n    c2   hn   hn   
 477  475  478  479 1 ; c2   c3   o    n    
 479  477  480  481 1 ; n    c2   hn   hn   
 487  485  488  489 1 ; c2   c3   o    n    
 489  487  490  491 1 ; n    c2   hn   hn   
 497  495  498  499 1 ; c2   c3   o    n    
 499  497  500  501 1 ; n    c2   hn   hn   
 507  505  508  509 1 ; c2   c3   o    n    
 509  507  510  511 1 ; n    c2   hn   hn   
 517  515  518  519 1 ; c2   c3   o    n    
 519  517  520  521 1 ; n    c2   hn   hn   
 527  525  528  529 1 ; c2   c3   o    n    
 529  527  530  531 1 ; n    c2   hn   hn   
 537  535  538  539 1 ; c2   c3   o    n    
 539  537  540  541 1 ; n    c2   hn   hn   
 547  545  548  549 1 ; c2   c3   o    n    
 549  547  550  551 1 ; n    c2   hn   hn   
 557  555  558  559 1 ; c2   c3   o    n    
 559  557  560  561 1 ; n    c2   hn   hn   
 567  565  568  569 1 ; c2   c3   o    n    
 569  567  570  571 1 ; n    c2   hn   hn   
 577  575  578  579 1 ; c2   c3   o    n    
 579  577  580  581 1 ; n    c2   hn   hn   
 587  585  588  589 1 ; c2   c3   o    n    
 589  587  590  591 1 ; n    c2   hn   hn   
 597  595  598  599 1 ; c2   c3   o    n    
 599  597  600  601 1 ; n    c2   hn   hn   
 607  605  608  609 1 ; c2   c3   o    n    
 609  607  610  611 1 ; n    c2   hn   hn   
 617  615  618  619 1 ; c2   c3   o    n    
 619  617  620  621 1 ; n    c2   hn   hn   
 627  625  628  629 1 ; c2   c3   o    n    
 629  627  630  631 1 ; n    c2   hn   hn   
 637  635  638  639 1 ; c2   c3   o    n    
 639  637  640  641 1 ; n    c2   hn   hn   
 647  645  648  649 1 ; c2   c3   o    n    
 649  647  650  651 1 ; n    c2   hn   hn   
 657  655  658  659 1 ; c2   c3   o    n    
 659  657  660  661 1 ; n    c2   hn   hn   
 667  665  668  669 1 ; c2   c3   o    n    
 669  667  670  671 1 ; n    c2   hn   hn   
 677  675  678  679 1 ; c2   c3   o    n    
 679  677  680  681 1 ; n    c2   hn   hn   
 687  685  688  689 1 ; c2   c3   o    n    
 689  687  690  691 1 ; n    c2   hn   hn   
 697  695  698  699 1 ; c2   c3   o    n    
 699  697  700  701 1 ; n    c2   hn   hn   
 707  705  708  709 1 ; c2   c3   o    n    
 709  707  710  711 1 ; n    c2   hn   hn   
 717  715  718  719 1 ; c2   c3   o    n    
 719  717  720  721 1 ; n    c2   hn   hn   
 727  725  728  729 1 ; c2   c3   o    n    
 729  727  730  731 1 ; n    c2   hn   hn   
 737  735  738  739 1 ; c2   c3   o    n    
 739  737  740  741 1 ; n    c2   hn   hn   
 747  745  748  749 1 ; c2   c3   o    n    
 749  747  750  751 1 ; n    c2   hn   hn   
 757  755  758  759 1 ; c2   c3   o    n    
 759  757  760  761 1 ; n    c2   hn   hn   
#ifdef POSRESPOL
[ position_restraints ]
; atom  type      fx      fy      fz
    1     1    10000   10000   10000
    2     1    10000   10000   10000
    3     1    10000   10000   10000
    4     1    10000   10000   10000
    5     1    10000   10000   10000
    6     1    10000   10000   10000
    7     1    10000   10000   10000
    8     1    10000   10000   10000
    9     1    10000   10000   10000
   10     1    10000   10000   10000
   11     1    10000   10000   10000
   12     1    10000   10000   10000
   13     1    10000   10000   10000
   14     1    10000   10000   10000
   15     1    10000   10000   10000
   16     1    10000   10000   10000
   17     1    10000   10000   10000
   18     1    10000   10000   10000
   19     1    10000   10000   10000
   20     1    10000   10000   10000
   21     1    10000   10000   10000
   22     1    10000   10000   10000
   23     1    10000   10000   10000
   24     1    10000   10000   10000
   25     1    10000   10000   10000
   26     1    10000   10000   10000
   27     1    10000   10000   10000
   28     1    10000   10000   10000
   29     1    10000   10000   10000
   30     1    10000   10000   10000
   31     1    10000   10000   10000
   32     1    10000   10000   10000
   33     1    10000   10000   10000
   34     1    10000   10000   10000
   35     1    10000   10000   10000
   36     1    10000   10000   10000
   37     1    10000   10000   10000
   38     1    10000   10000   10000
   39     1    10000   10000   10000
   40     1    10000   10000   10000
   41     1    10000   10000   10000
   42     1    10000   10000   10000
   43     1    10000   10000   10000
   44     1    10000   10000   10000
   45     1    10000   10000   10000
   46     1    10000   10000   10000
   47     1    10000   10000   10000
   48     1    10000   10000   10000
   49     1    10000   10000   10000
   50     1    10000   10000   10000
   51     1    10000   10000   10000
   52     1    10000   10000   10000
   53     1    10000   10000   10000
   54     1    10000   10000   10000
   55     1    10000   10000   10000
   56     1    10000   10000   10000
   57     1    10000   10000   10000
   58     1    10000   10000   10000
   59     1    10000   10000   10000
   60     1    10000   10000   10000
   61     1    10000   10000   10000
   62     1    10000   10000   10000
   63     1    10000   10000   10000
   64     1    10000   10000   10000
   65     1    10000   10000   10000
   66     1    10000   10000   10000
   67     1    10000   10000   10000
   68     1    10000   10000   10000
   69     1    10000   10000   10000
   70     1    10000   10000   10000
   71     1    10000   10000   10000
   72     1    10000   10000   10000
   73     1    10000   10000   10000
   74     1    10000   10000   10000
   75     1    10000   10000   10000
   76     1    10000   10000   10000
   77     1    10000   10000   10000
   78     1    10000   10000   10000
   79     1    10000   10000   10000
   80     1    10000   10000   10000
   81     1    10000   10000   10000
   82     1    10000   10000   10000
   83     1    10000   10000   10000
   84     1    10000   10000   10000
   85     1    10000   10000   10000
   86     1    10000   10000   10000
   87     1    10000   10000   10000
   88     1    10000   10000   10000
   89     1    10000   10000   10000
   90     1    10000   10000   10000
   91     1    10000   10000   10000
   92     1    10000   10000   10000
   93     1    10000   10000   10000
   94     1    10000   10000   10000
   95     1    10000   10000   10000
   96     1    10000   10000   10000
   97     1    10000   10000   10000
   98     1    10000   10000   10000
   99     1    10000   10000   10000
  100     1    10000   10000   10000
  101     1    10000   10000   10000
  102     1    10000   10000   10000
  103     1    10000   10000   10000
  104     1    10000   10000   10000
  105     1    10000   10000   10000
  106     1    10000   10000   10000
  107     1    10000   10000   10000
  108     1    10000   10000   10000
  109     1    10000   10000   10000
  110     1    10000   10000   10000
  111     1    10000   10000   10000
  112     1    10000   10000   10000
  113     1    10000   10000   10000
  114     1    10000   10000   10000
  115     1    10000   10000   10000
  116     1    10000   10000   10000
  117     1    10000   10000   10000
  118     1    10000   10000   10000
  119     1    10000   10000   10000
  120     1    10000   10000   10000
  121     1    10000   10000   10000
  122     1    10000   10000   10000
  123     1    10000   10000   10000
  124     1    10000   10000   10000
  125     1    10000   10000   10000
  126     1    10000   10000   10000
  127     1    10000   10000   10000
  128     1    10000   10000   10000
  129     1    10000   10000   10000
  130     1    10000   10000   10000
  131     1    10000   10000   10000
  132     1    10000   10000   10000
  133     1    10000   10000   10000
  134     1    10000   10000   10000
  135     1    10000   10000   10000
  136     1    10000   10000   10000
  137     1    10000   10000   10000
  138     1    10000   10000   10000
  139     1    10000   10000   10000
  140     1    10000   10000   10000
  141     1    10000   10000   10000
  142     1    10000   10000   10000
  143     1    10000   10000   10000
  144     1    10000   10000   10000
  145     1    10000   10000   10000
  146     1    10000   10000   10000
  147     1    10000   10000   10000
  148     1    10000   10000   10000
  149     1    10000   10000   10000
  150     1    10000   10000   10000
  151     1    10000   10000   10000
  152     1    10000   10000   10000
  153     1    10000   10000   10000
  154     1    10000   10000   10000
  155     1    10000   10000   10000
  156     1    10000   10000   10000
  157     1    10000   10000   10000
  158     1    10000   10000   10000
  159     1    10000   10000   10000
  160     1    10000   10000   10000
  161     1    10000   10000   10000
  162     1    10000   10000   10000
  163     1    10000   10000   10000
  164     1    10000   10000   10000
  165     1    10000   10000   10000
  166     1    10000   10000   10000
  167     1    10000   10000   10000
  168     1    10000   10000   10000
  169     1    10000   10000   10000
  170     1    10000   10000   10000
  171     1    10000   10000   10000
  172     1    10000   10000   10000
  173     1    10000   10000   10000
  174     1    10000   10000   10000
  175     1    10000   10000   10000
  176     1    10000   10000   10000
  177     1    10000   10000   10000
  178     1    10000   10000   10000
  179     1    10000   10000   10000
  180     1    10000   10000   10000
  181     1    10000   10000   10000
  182     1    10000   10000   10000
  183     1    10000   10000   10000
  184     1    10000   10000   10000
  185     1    10000   10000   10000
  186     1    10000   10000   10000
  187     1    10000   10000   10000
  188     1    10000   10000   10000
  189     1    10000   10000   10000
  190     1    10000   10000   10000
  191     1    10000   10000   10000
  192     1    10000   10000   10000
  193     1    10000   10000   10000
  194     1    10000   10000   10000
  195     1    10000   10000   10000
  196     1    10000   10000   10000
  197     1    10000   10000   10000
  198     1    10000   10000   10000
  199     1    10000   10000   10000
  200     1    10000   10000   10000
  201     1    10000   10000   10000
  202     1    10000   10000   10000
  203     1    10000   10000   10000
  204     1    10000   10000   10000
  205     1    10000   10000   10000
  206     1    10000   10000   10000
  207     1    10000   10000   10000
  208     1    10000   10000   10000
  209     1    10000   10000   10000
  210     1    10000   10000   10000
  211     1    10000   10000   10000
  212     1    10000   10000   10000
  213     1    10000   10000   10000
  214     1    10000   10000   10000
  215     1    10000   10000   10000
  216     1    10000   10000   10000
  217     1    10000   10000   10000
  218     1    10000   10000   10000
  219     1    10000   10000   10000
  220     1    10000   10000   10000
  221     1    10000   10000   10000
  222     1    10000   10000   10000
  223     1    10000   10000   10000
  224     1    10000   10000   10000
  225     1    10000   10000   10000
  226     1    10000   10000   10000
  227     1    10000   10000   10000
  228     1    10000   10000   10000
  229     1    10000   10000   10000
  230     1    10000   10000   10000
  231     1    10000   10000   10000
  232     1    10000   10000   10000
  233     1    10000   10000   10000
  234     1    10000   10000   10000
  235     1    10000   10000   10000
  236     1    10000   10000   10000
  237     1    10000   10000   10000
  238     1    10000   10000   10000
  239     1    10000   10000   10000
  240     1    10000   10000   10000
  241     1    10000   10000   10000
  242     1    10000   10000   10000
  243     1    10000   10000   10000
  244     1    10000   10000   10000
  245     1    10000   10000   10000
  246     1    10000   10000   10000
  247     1    10000   10000   10000
  248     1    10000   10000   10000
  249     1    10000   10000   10000
  250     1    10000   10000   10000
  251     1    10000   10000   10000
  252     1    10000   10000   10000
  253     1    10000   10000   10000
  254     1    10000   10000   10000
  255     1    10000   10000   10000
  256     1    10000   10000   10000
  257     1    10000   10000   10000
  258     1    10000   10000   10000
  259     1    10000   10000   10000
  260     1    10000   10000   10000
  261     1    10000   10000   10000
  262     1    10000   10000   10000
  263     1    10000   10000   10000
  264     1    10000   10000   10000
  265     1    10000   10000   10000
  266     1    10000   10000   10000
  267     1    10000   10000   10000
  268     1    10000   10000   10000
  269     1    10000   10000   10000
  270     1    10000   10000   10000
  271     1    10000   10000   10000
  272     1    10000   10000   10000
  273     1    10000   10000   10000
  274     1    10000   10000   10000
  275     1    10000   10000   10000
  276     1    10000   10000   10000
  277     1    10000   10000   10000
  278     1    10000   10000   10000
  279     1    10000   10000   10000
  280     1    10000   10000   10000
  281     1    10000   10000   10000
  282     1    10000   10000   10000
  283     1    10000   10000   10000
  284     1    10000   10000   10000
  285     1    10000   10000   10000
  286     1    10000   10000   10000
  287     1    10000   10000   10000
  288     1    10000   10000   10000
  289     1    10000   10000   10000
  290     1    10000   10000   10000
  291     1    10000   10000   10000
  292     1    10000   10000   10000
  293     1    10000   10000   10000
  294     1    10000   10000   10000
  295     1    10000   10000   10000
  296     1    10000   10000   10000
  297     1    10000   10000   10000
  298     1    10000   10000   10000
  299     1    10000   10000   10000
  300     1    10000   10000   10000
  301     1    10000   10000   10000
  302     1    10000   10000   10000
  303     1    10000   10000   10000
  304     1    10000   10000   10000
  305     1    10000   10000   10000
  306     1    10000   10000   10000
  307     1    10000   10000   10000
  308     1    10000   10000   10000
  309     1    10000   10000   10000
  310     1    10000   10000   10000
  311     1    10000   10000   10000
  312     1    10000   10000   10000
  313     1    10000   10000   10000
  314     1    10000   10000   10000
  315     1    10000   10000   10000
  316     1    10000   10000   10000
  317     1    10000   10000   10000
  318     1    10000   10000   10000
  319     1    10000   10000   10000
  320     1    10000   10000   10000
  321     1    10000   10000   10000
  322     1    10000   10000   10000
  323     1    10000   10000   10000
  324     1    10000   10000   10000
  325     1    10000   10000   10000
  326     1    10000   10000   10000
  327     1    10000   10000   10000
  328     1    10000   10000   10000
  329     1    10000   10000   10000
  330     1    10000   10000   10000
  331     1    10000   10000   10000
  332     1    10000   10000   10000
  333     1    10000   10000   10000
  334     1    10000   10000   10000
  335     1    10000   10000   10000
  336     1    10000   10000   10000
  337     1    10000   10000   10000
  338     1    10000   10000   10000
  339     1    10000   10000   10000
  340     1    10000   10000   10000
  341     1    10000   10000   10000
  342     1    10000   10000   10000
  343     1    10000   10000   10000
  344     1    10000   10000   10000
  345     1    10000   10000   10000
  346     1    10000   10000   10000
  347     1    10000   10000   10000
  348     1    10000   10000   10000
  349     1    10000   10000   10000
  350     1    10000   10000   10000
  351     1    10000   10000   10000
  352     1    10000   10000   10000
  353     1    10000   10000   10000
  354     1    10000   10000   10000
  355     1    10000   10000   10000
  356     1    10000   10000   10000
  357     1    10000   10000   10000
  358     1    10000   10000   10000
  359     1    10000   10000   10000
  360     1    10000   10000   10000
  361     1    10000   10000   10000
  362     1    10000   10000   10000
  363     1    10000   10000   10000
  364     1    10000   10000   10000
  365     1    10000   10000   10000
  366     1    10000   10000   10000
  367     1    10000   10000   10000
  368     1    10000   10000   10000
  369     1    10000   10000   10000
  370     1    10000   10000   10000
  371     1    10000   10000   10000
  372     1    10000   10000   10000
  373     1    10000   10000   10000
  374     1    10000   10000   10000
  375     1    10000   10000   10000
  376     1    10000   10000   10000
  377     1    10000   10000   10000
  378     1    10000   10000   10000
  379     1    10000   10000   10000
  380     1    10000   10000   10000
  381     1    10000   10000   10000
  382     1    10000   10000   10000
  383     1    10000   10000   10000
  384     1    10000   10000   10000
  385     1    10000   10000   10000
  386     1    10000   10000   10000
  387     1    10000   10000   10000
  388     1    10000   10000   10000
  389     1    10000   10000   10000
  390     1    10000   10000   10000
  391     1    10000   10000   10000
  392     1    10000   10000   10000
  393     1    10000   10000   10000
  394     1    10000   10000   10000
  395     1    10000   10000   10000
  396     1    10000   10000   10000
  397     1    10000   10000   10000
  398     1    10000   10000   10000
  399     1    10000   10000   10000
  400     1    10000   10000   10000
  401     1    10000   10000   10000
  402     1    10000   10000   10000
  403     1    10000   10000   10000
  404     1    10000   10000   10000
  405     1    10000   10000   10000
  406     1    10000   10000   10000
  407     1    10000   10000   10000
  408     1    10000   10000   10000
  409     1    10000   10000   10000
  410     1    10000   10000   10000
  411     1    10000   10000   10000
  412     1    10000   10000   10000
  413     1    10000   10000   10000
  414     1    10000   10000   10000
  415     1    10000   10000   10000
  416     1    10000   10000   10000
  417     1    10000   10000   10000
  418     1    10000   10000   10000
  419     1    10000   10000   10000
  420     1    10000   10000   10000
  421     1    10000   10000   10000
  422     1    10000   10000   10000
  423     1    10000   10000   10000
  424     1    10000   10000   10000
  425     1    10000   10000   10000
  426     1    10000   10000   10000
  427     1    10000   10000   10000
  428     1    10000   10000   10000
  429     1    10000   10000   10000
  430     1    10000   10000   10000
  431     1    10000   10000   10000
  432     1    10000   10000   10000
  433     1    10000   10000   10000
  434     1    10000   10000   10000
  435     1    10000   10000   10000
  436     1    10000   10000   10000
  437     1    10000   10000   10000
  438     1    10000   10000   10000
  439     1    10000   10000   10000
  440     1    10000   10000   10000
  441     1    10000   10000   10000
  442     1    10000   10000   10000
  443     1    10000   10000   10000
  444     1    10000   10000   10000
  445     1    10000   10000   10000
  446     1    10000   10000   10000
  447     1    10000   10000   10000
  448     1    10000   10000   10000
  449     1    10000   10000   10000
  450     1    10000   10000   10000
  451     1    10000   10000   10000
  452     1    10000   10000   10000
  453     1    10000   10000   10000
  454     1    10000   10000   10000
  455     1    10000   10000   10000
  456     1    10000   10000   10000
  457     1    10000   10000   10000
  458     1    10000   10000   10000
  459     1    10000   10000   10000
  460     1    10000   10000   10000
  461     1    10000   10000   10000
  462     1    10000   10000   10000
  463     1    10000   10000   10000
  464     1    10000   10000   10000
  465     1    10000   10000   10000
  466     1    10000   10000   10000
  467     1    10000   10000   10000
  468     1    10000   10000   10000
  469     1    10000   10000   10000
  470     1    10000   10000   10000
  471     1    10000   10000   10000
  472     1    10000   10000   10000
  473     1    10000   10000   10000
  474     1    10000   10000   10000
  475     1    10000   10000   10000
  476     1    10000   10000   10000
  477     1    10000   10000   10000
  478     1    10000   10000   10000
  479     1    10000   10000   10000
  480     1    10000   10000   10000
  481     1    10000   10000   10000
  482     1    10000   10000   10000
  483     1    10000   10000   10000
  484     1    10000   10000   10000
  485     1    10000   10000   10000
  486     1    10000   10000   10000
  487     1    10000   10000   10000
  488     1    10000   10000   10000
  489     1    10000   10000   10000
  490     1    10000   10000   10000
  491     1    10000   10000   10000
  492     1    10000   10000   10000
  493     1    10000   10000   10000
  494     1    10000   10000   10000
  495     1    10000   10000   10000
  496     1    10000   10000   10000
  497     1    10000   10000   10000
  498     1    10000   10000   10000
  499     1    10000   10000   10000
  500     1    10000   10000   10000
  501     1    10000   10000   10000
  502     1    10000   10000   10000
  503     1    10000   10000   10000
  504     1    10000   10000   10000
  505     1    10000   10000   10000
  506     1    10000   10000   10000
  507     1    10000   10000   10000
  508     1    10000   10000   10000
  509     1    10000   10000   10000
  510     1    10000   10000   10000
  511     1    10000   10000   10000
  512     1    10000   10000   10000
  513     1    10000   10000   10000
  514     1    10000   10000   10000
  515     1    10000   10000   10000
  516     1    10000   10000   10000
  517     1    10000   10000   10000
  518     1    10000   10000   10000
  519     1    10000   10000   10000
  520     1    10000   10000   10000
  521     1    10000   10000   10000
  522     1    10000   10000   10000
  523     1    10000   10000   10000
  524     1    10000   10000   10000
  525     1    10000   10000   10000
  526     1    10000   10000   10000
  527     1    10000   10000   10000
  528     1    10000   10000   10000
  529     1    10000   10000   10000
  530     1    10000   10000   10000
  531     1    10000   10000   10000
  532     1    10000   10000   10000
  533     1    10000   10000   10000
  534     1    10000   10000   10000
  535     1    10000   10000   10000
  536     1    10000   10000   10000
  537     1    10000   10000   10000
  538     1    10000   10000   10000
  539     1    10000   10000   10000
  540     1    10000   10000   10000
  541     1    10000   10000   10000
  542     1    10000   10000   10000
  543     1    10000   10000   10000
  544     1    10000   10000   10000
  545     1    10000   10000   10000
  546     1    10000   10000   10000
  547     1    10000   10000   10000
  548     1    10000   10000   10000
  549     1    10000   10000   10000
  550     1    10000   10000   10000
  551     1    10000   10000   10000
  552     1    10000   10000   10000
  553     1    10000   10000   10000
  554     1    10000   10000   10000
  555     1    10000   10000   10000
  556     1    10000   10000   10000
  557     1    10000   10000   10000
  558     1    10000   10000   10000
  559     1    10000   10000   10000
  560     1    10000   10000   10000
  561     1    10000   10000   10000
  562     1    10000   10000   10000
  563     1    10000   10000   10000
  564     1    10000   10000   10000
  565     1    10000   10000   10000
  566     1    10000   10000   10000
  567     1    10000   10000   10000
  568     1    10000   10000   10000
  569     1    10000   10000   10000
  570     1    10000   10000   10000
  571     1    10000   10000   10000
  572     1    10000   10000   10000
  573     1    10000   10000   10000
  574     1    10000   10000   10000
  575     1    10000   10000   10000
  576     1    10000   10000   10000
  577     1    10000   10000   10000
  578     1    10000   10000   10000
  579     1    10000   10000   10000
  580     1    10000   10000   10000
  581     1    10000   10000   10000
  582     1    10000   10000   10000
  583     1    10000   10000   10000
  584     1    10000   10000   10000
  585     1    10000   10000   10000
  586     1    10000   10000   10000
  587     1    10000   10000   10000
  588     1    10000   10000   10000
  589     1    10000   10000   10000
  590     1    10000   10000   10000
  591     1    10000   10000   10000
  592     1    10000   10000   10000
  593     1    10000   10000   10000
  594     1    10000   10000   10000
  595     1    10000   10000   10000
  596     1    10000   10000   10000
  597     1    10000   10000   10000
  598     1    10000   10000   10000
  599     1    10000   10000   10000
  600     1    10000   10000   10000
  601     1    10000   10000   10000
  602     1    10000   10000   10000
  603     1    10000   10000   10000
  604     1    10000   10000   10000
  605     1    10000   10000   10000
  606     1    10000   10000   10000
  607     1    10000   10000   10000
  608     1    10000   10000   10000
  609     1    10000   10000   10000
  610     1    10000   10000   10000
  611     1    10000   10000   10000
  612     1    10000   10000   10000
  613     1    10000   10000   10000
  614     1    10000   10000   10000
  615     1    10000   10000   10000
  616     1    10000   10000   10000
  617     1    10000   10000   10000
  618     1    10000   10000   10000
  619     1    10000   10000   10000
  620     1    10000   10000   10000
  621     1    10000   10000   10000
  622     1    10000   10000   10000
  623     1    10000   10000   10000
  624     1    10000   10000   10000
  625     1    10000   10000   10000
  626     1    10000   10000   10000
  627     1    10000   10000   10000
  628     1    10000   10000   10000
  629     1    10000   10000   10000
  630     1    10000   10000   10000
  631     1    10000   10000   10000
  632     1    10000   10000   10000
  633     1    10000   10000   10000
  634     1    10000   10000   10000
  635     1    10000   10000   10000
  636     1    10000   10000   10000
  637     1    10000   10000   10000
  638     1    10000   10000   10000
  639     1    10000   10000   10000
  640     1    10000   10000   10000
  641     1    10000   10000   10000
  642     1    10000   10000   10000
  643     1    10000   10000   10000
  644     1    10000   10000   10000
  645     1    10000   10000   10000
  646     1    10000   10000   10000
  647     1    10000   10000   10000
  648     1    10000   10000   10000
  649     1    10000   10000   10000
  650     1    10000   10000   10000
  651     1    10000   10000   10000
  652     1    10000   10000   10000
  653     1    10000   10000   10000
  654     1    10000   10000   10000
  655     1    10000   10000   10000
  656     1    10000   10000   10000
  657     1    10000   10000   10000
  658     1    10000   10000   10000
  659     1    10000   10000   10000
  660     1    10000   10000   10000
  661     1    10000   10000   10000
  662     1    10000   10000   10000
  663     1    10000   10000   10000
  664     1    10000   10000   10000
  665     1    10000   10000   10000
  666     1    10000   10000   10000
  667     1    10000   10000   10000
  668     1    10000   10000   10000
  669     1    10000   10000   10000
  670     1    10000   10000   10000
  671     1    10000   10000   10000
  672     1    10000   10000   10000
  673     1    10000   10000   10000
  674     1    10000   10000   10000
  675     1    10000   10000   10000
  676     1    10000   10000   10000
  677     1    10000   10000   10000
  678     1    10000   10000   10000
  679     1    10000   10000   10000
  680     1    10000   10000   10000
  681     1    10000   10000   10000
  682     1    10000   10000   10000
  683     1    10000   10000   10000
  684     1    10000   10000   10000
  685     1    10000   10000   10000
  686     1    10000   10000   10000
  687     1    10000   10000   10000
  688     1    10000   10000   10000
  689     1    10000   10000   10000
  690     1    10000   10000   10000
  691     1    10000   10000   10000
  692     1    10000   10000   10000
  693     1    10000   10000   10000
  694     1    10000   10000   10000
  695     1    10000   10000   10000
  696     1    10000   10000   10000
  697     1    10000   10000   10000
  698     1    10000   10000   10000
  699     1    10000   10000   10000
  700     1    10000   10000   10000
  701     1    10000   10000   10000
  702     1    10000   10000   10000
  703     1    10000   10000   10000
  704     1    10000   10000   10000
  705     1    10000   10000   10000
  706     1    10000   10000   10000
  707     1    10000   10000   10000
  708     1    10000   10000   10000
  709     1    10000   10000   10000
  710     1    10000   10000   10000
  711     1    10000   10000   10000
  712     1    10000   10000   10000
  713     1    10000   10000   10000
  714     1    10000   10000   10000
  715     1    10000   10000   10000
  716     1    10000   10000   10000
  717     1    10000   10000   10000
  718     1    10000   10000   10000
  719     1    10000   10000   10000
  720     1    10000   10000   10000
  721     1    10000   10000   10000
  722     1    10000   10000   10000
  723     1    10000   10000   10000
  724     1    10000   10000   10000
  725     1    10000   10000   10000
  726     1    10000   10000   10000
  727     1    10000   10000   10000
  728     1    10000   10000   10000
  729     1    10000   10000   10000
  730     1    10000   10000   10000
  731     1    10000   10000   10000
  732     1    10000   10000   10000
  733     1    10000   10000   10000
  734     1    10000   10000   10000
  735     1    10000   10000   10000
  736     1    10000   10000   10000
  737     1    10000   10000   10000
  738     1    10000   10000   10000
  739     1    10000   10000   10000
  740     1    10000   10000   10000
  741     1    10000   10000   10000
  742     1    10000   10000   10000
  743     1    10000   10000   10000
  744     1    10000   10000   10000
  745     1    10000   10000   10000
  746     1    10000   10000   10000
  747     1    10000   10000   10000
  748     1    10000   10000   10000
  749     1    10000   10000   10000
  750     1    10000   10000   10000
  751     1    10000   10000   10000
  752     1    10000   10000   10000
  753     1    10000   10000   10000
  754     1    10000   10000   10000
  755     1    10000   10000   10000
  756     1    10000   10000   10000
  757     1    10000   10000   10000
  758     1    10000   10000   10000
  759     1    10000   10000   10000
  760     1    10000   10000   10000
  761     1    10000   10000   10000
  762     1    10000   10000   10000
#endif
