# Supplementary material for: Effect of Charge Distribution Along Anionic Polyacrylamide Chains on Quartz Adsorption: A Molecular Dynamics Study
Source: Polymers (Basel). 2026 Feb 5;18(3):414. doi: 10.3390/polym18030414 (PMC12899174; doi:10.3390/polym18030414)
Supplement: Supplementary file 1 [file polymers-18-00414-s001.zip › System S1/4npt.mdp]

title			= NPT equilibration (grquezada)
define			= -DFLEXIBLE; position restrain the protein
; Run parameters
integrator		= md			; leap-frog integrator
nsteps			= 2000000		; 2 * 1000000 = 2000 ps
dt			= 0.002		; 2 fs
; Output control
nstxout			= 0			; save coordinates every 1.0 ps
nstvout			= 0			; save velocities every 1.0 ps
nstenergy		= 500			; save energies every 1.0 ps
nstlog			= 500			; update log file every 1.0 ps
nstxout-compressed	= 500    		; save compressed coordinates every 10.0 ps


; Bond parameters
continuation		= yes			; Restarting after NVT 
constraint_algorithm	= lincs		; holonomic constraints 
constraints	       	= h-bonds		; none constrained, h-bonds
lincs_iter	       	= 2			; accuracy of LINCS
lincs_order	       	= 1			; also related to accuracy
; Neighborsearching
cutoff-scheme		= Verlet
ns_type			= grid			; search neighboring grid cells
nstlist			= 5			; 20 fs, largely irrelevant with Verlet
rlist			= 1.2			; list
rcoulomb		= 1.2			; short-range electrostatic cutoff (in nm)
rvdw			= 1.2			; short-range van der Waals cutoff (in nm)
periodic-molecules   	= yes
; Electrostatics
coulombtype		= PME			; Particle Mesh Ewald for long-range electrostatics
pme_order		= 4			; cubic interpolation
fourierspacing		= 0.12			; grid spacing for FFT
ewald-geometry		= 3d
ewald_rtol              = 1.0e-5		;
; Temperature coupling is on
tcoupl			= nose-hoover	      	; modified Berendsen thermostat
tc-grps			= System		; two coupling groups - more accurate
tau_t			= 2.5   		; time constant, in ps
ref_t			= 300   		; reference temperature, one for each group, in K
; Pressure coupling is on
pcoupl			= Parrinello-Rahman	; Pressure coupling on in NPT
pcoupltype		= isotropic	; uniform scaling of box vectors
tau_p			= 5.0 		; time constant, in ps
ref_p			= 1.0 		; reference pressure, in bar
compressibility		= 4.5e-5	; isothermal compressibility of water, bar^-1
refcoord_scaling	= com


; Periodic boundary conditions
pbc			= xyz			; 3-D PBC
; Dispersion correction
DispCorr		= EnerPres		; account for cut-off vdW scheme
; Velocity generation
gen_vel			= no			; assign velocities from Maxwell distribution
