# Supplementary material for: Effect of Charge Distribution Along Anionic Polyacrylamide Chains on Quartz Adsorption: A Molecular Dynamics Study
Source: Polymers (Basel). 2026 Feb 5;18(3):414. doi: 10.3390/polym18030414 (PMC12899174; doi:10.3390/polym18030414)
Supplement: Supplementary file 1 [file polymers-18-00414-s001.zip › System S2/1em.mdp]

; minim.mdp - used as input into grompp to generate em.tpr
define			= -DFLEXIBLE -DPOSRESSUP -DPOSRESION -DPOSRESPOL; position restrain and flexible water
integrator		= steep		; Algorithm (steep = steepest descent minimization)
dt			= 0.0005
emtol			= 1000.0  		; Stop minimization when the maximum force < 1000.0 kJ/mol/nm
emstep			= 0.01      	; Energy step size
nsteps			= 50000	  	; Maximum number of (minimization) steps to perform
; Parameters describing how to find the neighbors of each atom and how to calculate the interactions
nstlist			= 20		    	; Frequency to update the neighbor list and long range forces
cutoff-scheme		= Verlet
ns_type			= grid		; Method to determine neighbor list (simple, grid)
coulombtype		= PME			; Treatment of long range electrostatic interactions
coulomb-modifier     	= Potential-shift-Verlet
rcoulomb-switch      	= 0
rlist			= 1.2			; list
rcoulomb		= 1.2			; Short-range electrostatic cut-off
rvdw			= 1.2			; Short-range Van der Waals cut-off
DispCorr             	= Ener
pbc			= xyz 		; Periodic Boundary Conditions (yes/no)
periodic-molecules   	= yes
