# Supplementary material for: Effect of Charge Distribution Along Anionic Polyacrylamide Chains on Quartz Adsorption: A Molecular Dynamics Study
Source: Polymers (Basel). 2026 Feb 5;18(3):414. doi: 10.3390/polym18030414 (PMC12899174; doi:10.3390/polym18030414)
Supplement: Supplementary file 1 [file polymers-18-00414-s001.zip › System S2/412_1Qz1010030_1PAM0250_0001_01/t_mol_clayy_Qz101s301003s38.itp]

[ moleculetype ]
; Name   nrexcl
SUP    3
[ atoms ]
;  nr  type  resnr  resid  atom  cgnr  charge    mass
    1  Ob       1    SUP    O      9   -0.950000   15.9994 ;SIt(O)H    (19)
    2  Ob       1    SUP    O      9   -0.950000   15.9994 ;SIt(O)H    (19)
    3  Ob       1    SUP    O      9   -0.950000   15.9994 ;SIt(O)H    (19)
    4  Ob       1    SUP    O      9   -0.950000   15.9994 ;SIt(O)H    (19)
    5  St       1    SUP   Si      9   +2.100000   28.0850 ;(SIt)OH    (1)
    6  St       1    SUP   Si      9   +2.100000   28.0850 ;(SIt)OH    (2)
    7  St       1    SUP   Si      9   +2.100000   28.0850 ;(SIt)OH    (3)
    8  St       1    SUP   Si      9   +2.100000   28.0850 ;(SIt)OH    (4)
    9  St       1    SUP   Si      9   +2.100000   28.0850 ;O(SIt)O    (5)
   10  St       1    SUP   Si      9   +2.100000   28.0850 ;O(SIt)O    (6)
   11  Ob       1    SUP    O      9   -1.050000   15.9994 ;SIt(O)SIt  (7)
   12  Ob       1    SUP    O      9   -1.050000   15.9994 ;SIt(O)SIt  (8)
   13  Ob       1    SUP    O      9   -1.050000   15.9994 ;SIt(O)SIt  (9)
   14  Ob       1    SUP    O      9   -1.050000   15.9994 ;SIt(O)SIt  (10)
   15  Ob       1    SUP    O      9   -1.050000   15.9994 ;SIt(O)SIt  (11)
   16  Ob       1    SUP    O      9   -1.050000   15.9994 ;SIt(O)SIt  (12)
   17  Ob       1    SUP    O      9   -1.050000   15.9994 ;SIt(O)SIt  (13)
   18  Ob       1    SUP    O      9   -1.050000   15.9994 ;SIt(O)SIt  (14)
   19  Ob       1    SUP    O      9   -1.050000   15.9994 ;(O)b       (15)
   20  Ob       1    SUP    O      9   -1.050000   15.9994 ;(O)b       (16)
   21  Ob       1    SUP    O      9   -1.050000   15.9994 ;(O)b       (17)
   22  Ob       1    SUP    O      9   -1.050000   15.9994 ;(O)b       (18)
   23  St       1    SUP   Si      5   +2.100000   28.0850 ;(SIt)      (1)
   24  St       1    SUP   Si      5   +2.100000   28.0850 ;(SIt)      (2)
   25  St       1    SUP   Si      5   +2.100000   28.0850 ;(SIt)      (3)
   26  St       1    SUP   Si      5   +2.100000   28.0850 ;(SIt)      (4)
   27  St       1    SUP   Si      5   +2.100000   28.0850 ;(SIt)      (5)
   28  St       1    SUP   Si      5   +2.100000   28.0850 ;(SIt)      (6)
   29  Ob       1    SUP    O      5   -1.050000   15.9994 ;(O)b       (7)
   30  Ob       1    SUP    O      5   -1.050000   15.9994 ;(O)b       (8)
   31  Ob       1    SUP    O      5   -1.050000   15.9994 ;(O)b       (9)
   32  Ob       1    SUP    O      5   -1.050000   15.9994 ;(O)b       (10)
   33  Ob       1    SUP    O      5   -1.050000   15.9994 ;(O)b       (11)
   34  Ob       1    SUP    O      5   -1.050000   15.9994 ;(O)b       (12)
   35  Ob       1    SUP    O      5   -1.050000   15.9994 ;(O)b       (13)
   36  Ob       1    SUP    O      5   -1.050000   15.9994 ;(O)b       (14)
   37  Ob       1    SUP    O      5   -1.050000   15.9994 ;(O)b       (15)
   38  Ob       1    SUP    O      5   -1.050000   15.9994 ;(O)b       (16)
   39  Ob       1    SUP    O      5   -1.050000   15.9994 ;(O)b       (17)
   40  Ob       1    SUP    O      5   -1.050000   15.9994 ;(O)b       (18)
   41  St       1    SUP   Si      8   +2.084641   28.0850 ;O(SIt)O    (1)
   42  St       1    SUP   Si      8   +2.084641   28.0850 ;O(SIt)O    (2)
   43  St       1    SUP   Si      8   +2.084641   28.0850 ;(SIt)OH    (3)
   44  St       1    SUP   Si      8   +2.084641   28.0850 ;(SIt)OH    (4)
   45  St       1    SUP   Si      8   +2.084641   28.0850 ;(SIt)OH    (5)
   46  St       1    SUP   Si      8   +2.009641   28.0850 ;(SIt)Oq    (6)
   47  Ob       1    SUP    O      8   -1.045359   15.9994 ;SIt(O)SIt  (7)
   48  Ob       1    SUP    O      8   -1.045359   15.9994 ;SIt(O)SIt  (8)
   49  Ob       1    SUP    O      8   -1.045359   15.9994 ;SIt(O)SIt  (9)
   50  Ob       1    SUP    O      8   -1.045359   15.9994 ;SIt(O)SIt  (10)
   51  Ob       1    SUP    O      8   -1.045359   15.9994 ;SIt(O)SIt  (11)
   52  Ob       1    SUP    O      8   -1.045359   15.9994 ;SIt(O)SIt  (12)
   53  Ob       1    SUP    O      8   -1.045359   15.9994 ;SIt(O)SIt  (13)
   54  Ob       1    SUP    O      8   -1.045359   15.9994 ;SIt(O)SIt  (14)
   55  Ob       1    SUP    O      8   -0.945359   15.9994 ;SIt(O)H    (15)
   56  Ob       1    SUP    O      8   -0.945359   15.9994 ;SIt(O)H    (16)
   57  Ob       1    SUP   OM      8   -1.085359   15.9994 ;SIt(O)q    (17)
   58  Ob       1    SUP    O      8   -0.945359   15.9994 ;SIt(O)H    (18)
   59  Ob       1    SUP    O      9   -0.950000   15.9994 ;SIt(O)H    (19)
   60  Ob       1    SUP    O      9   -0.950000   15.9994 ;SIt(O)H    (19)
   61  Ob       1    SUP    O      9   -0.950000   15.9994 ;SIt(O)H    (19)
   62  Ob       1    SUP    O      9   -0.950000   15.9994 ;SIt(O)H    (19)
   63  St       1    SUP   Si      9   +2.100000   28.0850 ;(SIt)OH    (1)
   64  St       1    SUP   Si      9   +2.100000   28.0850 ;(SIt)OH    (2)
   65  St       1    SUP   Si      9   +2.100000   28.0850 ;(SIt)OH    (3)
   66  St       1    SUP   Si      9   +2.100000   28.0850 ;(SIt)OH    (4)
   67  St       1    SUP   Si      9   +2.100000   28.0850 ;O(SIt)O    (5)
   68  St       1    SUP   Si      9   +2.100000   28.0850 ;O(SIt)O    (6)
   69  Ob       1    SUP    O      9   -1.050000   15.9994 ;SIt(O)SIt  (7)
   70  Ob       1    SUP    O      9   -1.050000   15.9994 ;SIt(O)SIt  (8)
   71  Ob       1    SUP    O      9   -1.050000   15.9994 ;SIt(O)SIt  (9)
   72  Ob       1    SUP    O      9   -1.050000   15.9994 ;SIt(O)SIt  (10)
   73  Ob       1    SUP    O      9   -1.050000   15.9994 ;SIt(O)SIt  (11)
   74  Ob       1    SUP    O      9   -1.050000   15.9994 ;SIt(O)SIt  (12)
   75  Ob       1    SUP    O      9   -1.050000   15.9994 ;SIt(O)SIt  (13)
   76  Ob       1    SUP    O      9   -1.050000   15.9994 ;SIt(O)SIt  (14)
   77  Ob       1    SUP    O      9   -1.050000   15.9994 ;(O)b       (15)
   78  Ob       1    SUP    O      9   -1.050000   15.9994 ;(O)b       (16)
   79  Ob       1    SUP    O      9   -1.050000   15.9994 ;(O)b       (17)
   80  Ob       1    SUP    O      9   -1.050000   15.9994 ;(O)b       (18)
   81  St       1    SUP   Si      5   +2.100000   28.0850 ;(SIt)      (1)
   82  St       1    SUP   Si      5   +2.100000   28.0850 ;(SIt)      (2)
   83  St       1    SUP   Si      5   +2.100000   28.0850 ;(SIt)      (3)
   84  St       1    SUP   Si      5   +2.100000   28.0850 ;(SIt)      (4)
   85  St       1    SUP   Si      5   +2.100000   28.0850 ;(SIt)      (5)
   86  St       1    SUP   Si      5   +2.100000   28.0850 ;(SIt)      (6)
   87  Ob       1    SUP    O      5   -1.050000   15.9994 ;(O)b       (7)
   88  Ob       1    SUP    O      5   -1.050000   15.9994 ;(O)b       (8)
   89  Ob       1    SUP    O      5   -1.050000   15.9994 ;(O)b       (9)
   90  Ob       1    SUP    O      5   -1.050000   15.9994 ;(O)b       (10)
   91  Ob       1    SUP    O      5   -1.050000   15.9994 ;(O)b       (11)
   92  Ob       1    SUP    O      5   -1.050000   15.9994 ;(O)b       (12)
   93  Ob       1    SUP    O      5   -1.050000   15.9994 ;(O)b       (13)
   94  Ob       1    SUP    O      5   -1.050000   15.9994 ;(O)b       (14)
   95  Ob       1    SUP    O      5   -1.050000   15.9994 ;(O)b       (15)
   96  Ob       1    SUP    O      5   -1.050000   15.9994 ;(O)b       (16)
   97  Ob       1    SUP    O      5   -1.050000   15.9994 ;(O)b       (17)
   98  Ob       1    SUP    O      5   -1.050000   15.9994 ;(O)b       (18)
   99  St       1    SUP   Si      7   +2.084641   28.0850 ;O(SIt)O    (1)
  100  St       1    SUP   Si      7   +2.084641   28.0850 ;O(SIt)O    (2)
  101  St       1    SUP   Si      7   +2.084641   28.0850 ;(SIt)OH    (3)
  102  St       1    SUP   Si      7   +2.084641   28.0850 ;(SIt)OH    (4)
  103  St       1    SUP   Si      7   +2.084641   28.0850 ;(SIt)OH    (5)
  104  St       1    SUP   Si      7   +2.084641   28.0850 ;(SIt)OH    (6)
  105  Ob       1    SUP    O      7   -1.045359   15.9994 ;SIt(O)SIt  (7)
  106  Ob       1    SUP    O      7   -1.045359   15.9994 ;SIt(O)SIt  (8)
  107  Ob       1    SUP    O      7   -1.045359   15.9994 ;SIt(O)SIt  (9)
  108  Ob       1    SUP    O      7   -1.045359   15.9994 ;SIt(O)SIt  (10)
  109  Ob       1    SUP    O      7   -1.045359   15.9994 ;SIt(O)SIt  (11)
  110  Ob       1    SUP    O      7   -1.045359   15.9994 ;SIt(O)SIt  (12)
  111  Ob       1    SUP    O      7   -1.045359   15.9994 ;SIt(O)SIt  (13)
  112  Ob       1    SUP    O      7   -1.045359   15.9994 ;SIt(O)SIt  (14)
  113  Ob       1    SUP    O      7   -0.945359   15.9994 ;SIt(O)H    (15)
  114  Ob       1    SUP    O      7   -0.945359   15.9994 ;SIt(O)H    (16)
  115  Ob       1    SUP    O      7   -0.945359   15.9994 ;SIt(O)H    (17)
  116  Ob       1    SUP    O      7   -0.945359   15.9994 ;SIt(O)H    (18)
  117  Ob       1    SUP    O      9   -0.950000   15.9994 ;SIt(O)H    (19)
  118  Ob       1    SUP    O      9   -0.950000   15.9994 ;SIt(O)H    (19)
  119  Ob       1    SUP    O      9   -0.950000   15.9994 ;SIt(O)H    (19)
  120  Ob       1    SUP    O      9   -0.950000   15.9994 ;SIt(O)H    (19)
  121  St       1    SUP   Si      9   +2.100000   28.0850 ;(SIt)OH    (1)
  122  St       1    SUP   Si      9   +2.100000   28.0850 ;(SIt)OH    (2)
  123  St       1    SUP   Si      9   +2.100000   28.0850 ;(SIt)OH    (3)
  124  St       1    SUP   Si      9   +2.100000   28.0850 ;(SIt)OH    (4)
  125  St       1    SUP   Si      9   +2.100000   28.0850 ;O(SIt)O    (5)
  126  St       1    SUP   Si      9   +2.100000   28.0850 ;O(SIt)O    (6)
  127  Ob       1    SUP    O      9   -1.050000   15.9994 ;SIt(O)SIt  (7)
  128  Ob       1    SUP    O      9   -1.050000   15.9994 ;SIt(O)SIt  (8)
  129  Ob       1    SUP    O      9   -1.050000   15.9994 ;SIt(O)SIt  (9)
  130  Ob       1    SUP    O      9   -1.050000   15.9994 ;SIt(O)SIt  (10)
  131  Ob       1    SUP    O      9   -1.050000   15.9994 ;SIt(O)SIt  (11)
  132  Ob       1    SUP    O      9   -1.050000   15.9994 ;SIt(O)SIt  (12)
  133  Ob       1    SUP    O      9   -1.050000   15.9994 ;SIt(O)SIt  (13)
  134  Ob       1    SUP    O      9   -1.050000   15.9994 ;SIt(O)SIt  (14)
  135  Ob       1    SUP    O      9   -1.050000   15.9994 ;(O)b       (15)
  136  Ob       1    SUP    O      9   -1.050000   15.9994 ;(O)b       (16)
  137  Ob       1    SUP    O      9   -1.050000   15.9994 ;(O)b       (17)
  138  Ob       1    SUP    O      9   -1.050000   15.9994 ;(O)b       (18)
  139  St       1    SUP   Si      5   +2.100000   28.0850 ;(SIt)      (1)
  140  St       1    SUP   Si      5   +2.100000   28.0850 ;(SIt)      (2)
  141  St       1    SUP   Si      5   +2.100000   28.0850 ;(SIt)      (3)
  142  St       1    SUP   Si      5   +2.100000   28.0850 ;(SIt)      (4)
  143  St       1    SUP   Si      5   +2.100000   28.0850 ;(SIt)      (5)
  144  St       1    SUP   Si      5   +2.100000   28.0850 ;(SIt)      (6)
  145  Ob       1    SUP    O      5   -1.050000   15.9994 ;(O)b       (7)
  146  Ob       1    SUP    O      5   -1.050000   15.9994 ;(O)b       (8)
  147  Ob       1    SUP    O      5   -1.050000   15.9994 ;(O)b       (9)
  148  Ob       1    SUP    O      5   -1.050000   15.9994 ;(O)b       (10)
  149  Ob       1    SUP    O      5   -1.050000   15.9994 ;(O)b       (11)
  150  Ob       1    SUP    O      5   -1.050000   15.9994 ;(O)b       (12)
  151  Ob       1    SUP    O      5   -1.050000   15.9994 ;(O)b       (13)
  152  Ob       1    SUP    O      5   -1.050000   15.9994 ;(O)b       (14)
  153  Ob       1    SUP    O      5   -1.050000   15.9994 ;(O)b       (15)
  154  Ob       1    SUP    O      5   -1.050000   15.9994 ;(O)b       (16)
  155  Ob       1    SUP    O      5   -1.050000   15.9994 ;(O)b       (17)
  156  Ob       1    SUP    O      5   -1.050000   15.9994 ;(O)b       (18)
  157  St       1    SUP   Si      8   +2.084641   28.0850 ;O(SIt)O    (1)
  158  St       1    SUP   Si      8   +2.084641   28.0850 ;O(SIt)O    (2)
  159  St       1    SUP   Si      8   +2.084641   28.0850 ;(SIt)OH    (3)
  160  St       1    SUP   Si      8   +2.084641   28.0850 ;(SIt)OH    (4)
  161  St       1    SUP   Si      8   +2.084641   28.0850 ;(SIt)OH    (5)
  162  St       1    SUP   Si      8   +2.009641   28.0850 ;(SIt)Oq    (6)
  163  Ob       1    SUP    O      8   -1.045359   15.9994 ;SIt(O)SIt  (7)
  164  Ob       1    SUP    O      8   -1.045359   15.9994 ;SIt(O)SIt  (8)
  165  Ob       1    SUP    O      8   -1.045359   15.9994 ;SIt(O)SIt  (9)
  166  Ob       1    SUP    O      8   -1.045359   15.9994 ;SIt(O)SIt  (10)
  167  Ob       1    SUP    O      8   -1.045359   15.9994 ;SIt(O)SIt  (11)
  168  Ob       1    SUP    O      8   -1.045359   15.9994 ;SIt(O)SIt  (12)
  169  Ob       1    SUP    O      8   -1.045359   15.9994 ;SIt(O)SIt  (13)
  170  Ob       1    SUP    O      8   -1.045359   15.9994 ;SIt(O)SIt  (14)
  171  Ob       1    SUP    O      8   -0.945359   15.9994 ;SIt(O)H    (15)
  172  Ob       1    SUP    O      8   -0.945359   15.9994 ;SIt(O)H    (16)
  173  Ob       1    SUP   OM      8   -1.085359   15.9994 ;SIt(O)q    (17)
  174  Ob       1    SUP    O      8   -0.945359   15.9994 ;SIt(O)H    (18)
  175  Ob       1    SUP    O      9   -0.950000   15.9994 ;SIt(O)H    (19)
  176  Ob       1    SUP    O      9   -0.950000   15.9994 ;SIt(O)H    (19)
  177  Ob       1    SUP    O      9   -0.950000   15.9994 ;SIt(O)H    (19)
  178  Ob       1    SUP    O      9   -0.950000   15.9994 ;SIt(O)H    (19)
  179  St       1    SUP   Si      9   +2.100000   28.0850 ;(SIt)OH    (1)
  180  St       1    SUP   Si      9   +2.100000   28.0850 ;(SIt)OH    (2)
  181  St       1    SUP   Si      9   +2.100000   28.0850 ;(SIt)OH    (3)
  182  St       1    SUP   Si      9   +2.100000   28.0850 ;(SIt)OH    (4)
  183  St       1    SUP   Si      9   +2.100000   28.0850 ;O(SIt)O    (5)
  184  St       1    SUP   Si      9   +2.100000   28.0850 ;O(SIt)O    (6)
  185  Ob       1    SUP    O      9   -1.050000   15.9994 ;SIt(O)SIt  (7)
  186  Ob       1    SUP    O      9   -1.050000   15.9994 ;SIt(O)SIt  (8)
  187  Ob       1    SUP    O      9   -1.050000   15.9994 ;SIt(O)SIt  (9)
  188  Ob       1    SUP    O      9   -1.050000   15.9994 ;SIt(O)SIt  (10)
  189  Ob       1    SUP    O      9   -1.050000   15.9994 ;SIt(O)SIt  (11)
  190  Ob       1    SUP    O      9   -1.050000   15.9994 ;SIt(O)SIt  (12)
  191  Ob       1    SUP    O      9   -1.050000   15.9994 ;SIt(O)SIt  (13)
  192  Ob       1    SUP    O      9   -1.050000   15.9994 ;SIt(O)SIt  (14)
  193  Ob       1    SUP    O      9   -1.050000   15.9994 ;(O)b       (15)
  194  Ob       1    SUP    O      9   -1.050000   15.9994 ;(O)b       (16)
  195  Ob       1    SUP    O      9   -1.050000   15.9994 ;(O)b       (17)
  196  Ob       1    SUP    O      9   -1.050000   15.9994 ;(O)b       (18)
  197  St       1    SUP   Si      5   +2.100000   28.0850 ;(SIt)      (1)
  198  St       1    SUP   Si      5   +2.100000   28.0850 ;(SIt)      (2)
  199  St       1    SUP   Si      5   +2.100000   28.0850 ;(SIt)      (3)
  200  St       1    SUP   Si      5   +2.100000   28.0850 ;(SIt)      (4)
  201  St       1    SUP   Si      5   +2.100000   28.0850 ;(SIt)      (5)
  202  St       1    SUP   Si      5   +2.100000   28.0850 ;(SIt)      (6)
  203  Ob       1    SUP    O      5   -1.050000   15.9994 ;(O)b       (7)
  204  Ob       1    SUP    O      5   -1.050000   15.9994 ;(O)b       (8)
  205  Ob       1    SUP    O      5   -1.050000   15.9994 ;(O)b       (9)
  206  Ob       1    SUP    O      5   -1.050000   15.9994 ;(O)b       (10)
  207  Ob       1    SUP    O      5   -1.050000   15.9994 ;(O)b       (11)
  208  Ob       1    SUP    O      5   -1.050000   15.9994 ;(O)b       (12)
  209  Ob       1    SUP    O      5   -1.050000   15.9994 ;(O)b       (13)
  210  Ob       1    SUP    O      5   -1.050000   15.9994 ;(O)b       (14)
  211  Ob       1    SUP    O      5   -1.050000   15.9994 ;(O)b       (15)
  212  Ob       1    SUP    O      5   -1.050000   15.9994 ;(O)b       (16)
  213  Ob       1    SUP    O      5   -1.050000   15.9994 ;(O)b       (17)
  214  Ob       1    SUP    O      5   -1.050000   15.9994 ;(O)b       (18)
  215  St       1    SUP   Si      7   +2.084641   28.0850 ;O(SIt)O    (1)
  216  St       1    SUP   Si      7   +2.084641   28.0850 ;O(SIt)O    (2)
  217  St       1    SUP   Si      7   +2.084641   28.0850 ;(SIt)OH    (3)
  218  St       1    SUP   Si      7   +2.084641   28.0850 ;(SIt)OH    (4)
  219  St       1    SUP   Si      7   +2.084641   28.0850 ;(SIt)OH    (5)
  220  St       1    SUP   Si      7   +2.084641   28.0850 ;(SIt)OH    (6)
  221  Ob       1    SUP    O      7   -1.045359   15.9994 ;SIt(O)SIt  (7)
  222  Ob       1    SUP    O      7   -1.045359   15.9994 ;SIt(O)SIt  (8)
  223  Ob       1    SUP    O      7   -1.045359   15.9994 ;SIt(O)SIt  (9)
  224  Ob       1    SUP    O      7   -1.045359   15.9994 ;SIt(O)SIt  (10)
  225  Ob       1    SUP    O      7   -1.045359   15.9994 ;SIt(O)SIt  (11)
  226  Ob       1    SUP    O      7   -1.045359   15.9994 ;SIt(O)SIt  (12)
  227  Ob       1    SUP    O      7   -1.045359   15.9994 ;SIt(O)SIt  (13)
  228  Ob       1    SUP    O      7   -1.045359   15.9994 ;SIt(O)SIt  (14)
  229  Ob       1    SUP    O      7   -0.945359   15.9994 ;SIt(O)H    (15)
  230  Ob       1    SUP    O      7   -0.945359   15.9994 ;SIt(O)H    (16)
  231  Ob       1    SUP    O      7   -0.945359   15.9994 ;SIt(O)H    (17)
  232  Ob       1    SUP    O      7   -0.945359   15.9994 ;SIt(O)H    (18)
  233  Ob       1    SUP    O      9   -0.950000   15.9994 ;SIt(O)H    (19)
  234  Ob       1    SUP    O      9   -0.950000   15.9994 ;SIt(O)H    (19)
  235  Ob       1    SUP    O      9   -0.950000   15.9994 ;SIt(O)H    (19)
  236  Ob       1    SUP    O      9   -0.950000   15.9994 ;SIt(O)H    (19)
  237  St       1    SUP   Si      9   +2.100000   28.0850 ;(SIt)OH    (1)
  238  St       1    SUP   Si      9   +2.100000   28.0850 ;(SIt)OH    (2)
  239  St       1    SUP   Si      9   +2.100000   28.0850 ;(SIt)OH    (3)
  240  St       1    SUP   Si      9   +2.100000   28.0850 ;(SIt)OH    (4)
  241  St       1    SUP   Si      9   +2.100000   28.0850 ;O(SIt)O    (5)
  242  St       1    SUP   Si      9   +2.100000   28.0850 ;O(SIt)O    (6)
  243  Ob       1    SUP    O      9   -1.050000   15.9994 ;SIt(O)SIt  (7)
  244  Ob       1    SUP    O      9   -1.050000   15.9994 ;SIt(O)SIt  (8)
  245  Ob       1    SUP    O      9   -1.050000   15.9994 ;SIt(O)SIt  (9)
  246  Ob       1    SUP    O      9   -1.050000   15.9994 ;SIt(O)SIt  (10)
  247  Ob       1    SUP    O      9   -1.050000   15.9994 ;SIt(O)SIt  (11)
  248  Ob       1    SUP    O      9   -1.050000   15.9994 ;SIt(O)SIt  (12)
  249  Ob       1    SUP    O      9   -1.050000   15.9994 ;SIt(O)SIt  (13)
  250  Ob       1    SUP    O      9   -1.050000   15.9994 ;SIt(O)SIt  (14)
  251  Ob       1    SUP    O      9   -1.050000   15.9994 ;(O)b       (15)
  252  Ob       1    SUP    O      9   -1.050000   15.9994 ;(O)b       (16)
  253  Ob       1    SUP    O      9   -1.050000   15.9994 ;(O)b       (17)
  254  Ob       1    SUP    O      9   -1.050000   15.9994 ;(O)b       (18)
  255  St       1    SUP   Si      5   +2.100000   28.0850 ;(SIt)      (1)
  256  St       1    SUP   Si      5   +2.100000   28.0850 ;(SIt)      (2)
  257  St       1    SUP   Si      5   +2.100000   28.0850 ;(SIt)      (3)
  258  St       1    SUP   Si      5   +2.100000   28.0850 ;(SIt)      (4)
  259  St       1    SUP   Si      5   +2.100000   28.0850 ;(SIt)      (5)
  260  St       1    SUP   Si      5   +2.100000   28.0850 ;(SIt)      (6)
  261  Ob       1    SUP    O      5   -1.050000   15.9994 ;(O)b       (7)
  262  Ob       1    SUP    O      5   -1.050000   15.9994 ;(O)b       (8)
  263  Ob       1    SUP    O      5   -1.050000   15.9994 ;(O)b       (9)
  264  Ob       1    SUP    O      5   -1.050000   15.9994 ;(O)b       (10)
  265  Ob       1    SUP    O      5   -1.050000   15.9994 ;(O)b       (11)
  266  Ob       1    SUP    O      5   -1.050000   15.9994 ;(O)b       (12)
  267  Ob       1    SUP    O      5   -1.050000   15.9994 ;(O)b       (13)
  268  Ob       1    SUP    O      5   -1.050000   15.9994 ;(O)b       (14)
  269  Ob       1    SUP    O      5   -1.050000   15.9994 ;(O)b       (15)
  270  Ob       1    SUP    O      5   -1.050000   15.9994 ;(O)b       (16)
  271  Ob       1    SUP    O      5   -1.050000   15.9994 ;(O)b       (17)
  272  Ob       1    SUP    O      5   -1.050000   15.9994 ;(O)b       (18)
  273  St       1    SUP   Si      8   +2.084641   28.0850 ;O(SIt)O    (1)
  274  St       1    SUP   Si      8   +2.084641   28.0850 ;O(SIt)O    (2)
  275  St       1    SUP   Si      8   +2.084641   28.0850 ;(SIt)OH    (3)
  276  St       1    SUP   Si      8   +2.084641   28.0850 ;(SIt)OH    (4)
  277  St       1    SUP   Si      8   +2.084641   28.0850 ;(SIt)OH    (5)
  278  St       1    SUP   Si      8   +2.009641   28.0850 ;(SIt)Oq    (6)
  279  Ob       1    SUP    O      8   -1.045359   15.9994 ;SIt(O)SIt  (7)
  280  Ob       1    SUP    O      8   -1.045359   15.9994 ;SIt(O)SIt  (8)
  281  Ob       1    SUP    O      8   -1.045359   15.9994 ;SIt(O)SIt  (9)
  282  Ob       1    SUP    O      8   -1.045359   15.9994 ;SIt(O)SIt  (10)
  283  Ob       1    SUP    O      8   -1.045359   15.9994 ;SIt(O)SIt  (11)
  284  Ob       1    SUP    O      8   -1.045359   15.9994 ;SIt(O)SIt  (12)
  285  Ob       1    SUP    O      8   -1.045359   15.9994 ;SIt(O)SIt  (13)
  286  Ob       1    SUP    O      8   -1.045359   15.9994 ;SIt(O)SIt  (14)
  287  Ob       1    SUP    O      8   -0.945359   15.9994 ;SIt(O)H    (15)
  288  Ob       1    SUP    O      8   -0.945359   15.9994 ;SIt(O)H    (16)
  289  Ob       1    SUP   OM      8   -1.085359   15.9994 ;SIt(O)q    (17)
  290  Ob       1    SUP    O      8   -0.945359   15.9994 ;SIt(O)H    (18)
  291  Ob       1    SUP    O      9   -0.950000   15.9994 ;SIt(O)H    (19)
  292  Ob       1    SUP    O      9   -0.950000   15.9994 ;SIt(O)H    (19)
  293  Ob       1    SUP    O      9   -0.950000   15.9994 ;SIt(O)H    (19)
  294  Ob       1    SUP    O      9   -0.950000   15.9994 ;SIt(O)H    (19)
  295  St       1    SUP   Si      9   +2.100000   28.0850 ;(SIt)OH    (1)
  296  St       1    SUP   Si      9   +2.100000   28.0850 ;(SIt)OH    (2)
  297  St       1    SUP   Si      9   +2.100000   28.0850 ;(SIt)OH    (3)
  298  St       1    SUP   Si      9   +2.100000   28.0850 ;(SIt)OH    (4)
  299  St       1    SUP   Si      9   +2.100000   28.0850 ;O(SIt)O    (5)
  300  St       1    SUP   Si      9   +2.100000   28.0850 ;O(SIt)O    (6)
  301  Ob       1    SUP    O      9   -1.050000   15.9994 ;SIt(O)SIt  (7)
  302  Ob       1    SUP    O      9   -1.050000   15.9994 ;SIt(O)SIt  (8)
  303  Ob       1    SUP    O      9   -1.050000   15.9994 ;SIt(O)SIt  (9)
  304  Ob       1    SUP    O      9   -1.050000   15.9994 ;SIt(O)SIt  (10)
  305  Ob       1    SUP    O      9   -1.050000   15.9994 ;SIt(O)SIt  (11)
  306  Ob       1    SUP    O      9   -1.050000   15.9994 ;SIt(O)SIt  (12)
  307  Ob       1    SUP    O      9   -1.050000   15.9994 ;SIt(O)SIt  (13)
  308  Ob       1    SUP    O      9   -1.050000   15.9994 ;SIt(O)SIt  (14)
  309  Ob       1    SUP    O      9   -1.050000   15.9994 ;(O)b       (15)
  310  Ob       1    SUP    O      9   -1.050000   15.9994 ;(O)b       (16)
  311  Ob       1    SUP    O      9   -1.050000   15.9994 ;(O)b       (17)
  312  Ob       1    SUP    O      9   -1.050000   15.9994 ;(O)b       (18)
  313  St       1    SUP   Si      5   +2.100000   28.0850 ;(SIt)      (1)
  314  St       1    SUP   Si      5   +2.100000   28.0850 ;(SIt)      (2)
  315  St       1    SUP   Si      5   +2.100000   28.0850 ;(SIt)      (3)
  316  St       1    SUP   Si      5   +2.100000   28.0850 ;(SIt)      (4)
  317  St       1    SUP   Si      5   +2.100000   28.0850 ;(SIt)      (5)
  318  St       1    SUP   Si      5   +2.100000   28.0850 ;(SIt)      (6)
  319  Ob       1    SUP    O      5   -1.050000   15.9994 ;(O)b       (7)
  320  Ob       1    SUP    O      5   -1.050000   15.9994 ;(O)b       (8)
  321  Ob       1    SUP    O      5   -1.050000   15.9994 ;(O)b       (9)
  322  Ob       1    SUP    O      5   -1.050000   15.9994 ;(O)b       (10)
  323  Ob       1    SUP    O      5   -1.050000   15.9994 ;(O)b       (11)
  324  Ob       1    SUP    O      5   -1.050000   15.9994 ;(O)b       (12)
  325  Ob       1    SUP    O      5   -1.050000   15.9994 ;(O)b       (13)
  326  Ob       1    SUP    O      5   -1.050000   15.9994 ;(O)b       (14)
  327  Ob       1    SUP    O      5   -1.050000   15.9994 ;(O)b       (15)
  328  Ob       1    SUP    O      5   -1.050000   15.9994 ;(O)b       (16)
  329  Ob       1    SUP    O      5   -1.050000   15.9994 ;(O)b       (17)
  330  Ob       1    SUP    O      5   -1.050000   15.9994 ;(O)b       (18)
  331  St       1    SUP   Si      7   +2.084641   28.0850 ;O(SIt)O    (1)
  332  St       1    SUP   Si      7   +2.084641   28.0850 ;O(SIt)O    (2)
  333  St       1    SUP   Si      7   +2.084641   28.0850 ;(SIt)OH    (3)
  334  St       1    SUP   Si      7   +2.084641   28.0850 ;(SIt)OH    (4)
  335  St       1    SUP   Si      7   +2.084641   28.0850 ;(SIt)OH    (5)
  336  St       1    SUP   Si      7   +2.084641   28.0850 ;(SIt)OH    (6)
  337  Ob       1    SUP    O      7   -1.045359   15.9994 ;SIt(O)SIt  (7)
  338  Ob       1    SUP    O      7   -1.045359   15.9994 ;SIt(O)SIt  (8)
  339  Ob       1    SUP    O      7   -1.045359   15.9994 ;SIt(O)SIt  (9)
  340  Ob       1    SUP    O      7   -1.045359   15.9994 ;SIt(O)SIt  (10)
  341  Ob       1    SUP    O      7   -1.045359   15.9994 ;SIt(O)SIt  (11)
  342  Ob       1    SUP    O      7   -1.045359   15.9994 ;SIt(O)SIt  (12)
  343  Ob       1    SUP    O      7   -1.045359   15.9994 ;SIt(O)SIt  (13)
  344  Ob       1    SUP    O      7   -1.045359   15.9994 ;SIt(O)SIt  (14)
  345  Ob       1    SUP    O      7   -0.945359   15.9994 ;SIt(O)H    (15)
  346  Ob       1    SUP    O      7   -0.945359   15.9994 ;SIt(O)H    (16)
  347  Ob       1    SUP    O      7   -0.945359   15.9994 ;SIt(O)H    (17)
  348  Ob       1    SUP    O      7   -0.945359   15.9994 ;SIt(O)H    (18)
  349  Ob       1    SUP    O      9   -0.950000   15.9994 ;SIt(O)H    (19)
  350  Ob       1    SUP    O      9   -0.950000   15.9994 ;SIt(O)H    (19)
  351  Ob       1    SUP    O      9   -0.950000   15.9994 ;SIt(O)H    (19)
  352  Ob       1    SUP    O      9   -0.950000   15.9994 ;SIt(O)H    (19)
  353  St       1    SUP   Si      9   +2.100000   28.0850 ;(SIt)OH    (1)
  354  St       1    SUP   Si      9   +2.100000   28.0850 ;(SIt)OH    (2)
  355  St       1    SUP   Si      9   +2.100000   28.0850 ;(SIt)OH    (3)
  356  St       1    SUP   Si      9   +2.100000   28.0850 ;(SIt)OH    (4)
  357  St       1    SUP   Si      9   +2.100000   28.0850 ;O(SIt)O    (5)
  358  St       1    SUP   Si      9   +2.100000   28.0850 ;O(SIt)O    (6)
  359  Ob       1    SUP    O      9   -1.050000   15.9994 ;SIt(O)SIt  (7)
  360  Ob       1    SUP    O      9   -1.050000   15.9994 ;SIt(O)SIt  (8)
  361  Ob       1    SUP    O      9   -1.050000   15.9994 ;SIt(O)SIt  (9)
  362  Ob       1    SUP    O      9   -1.050000   15.9994 ;SIt(O)SIt  (10)
  363  Ob       1    SUP    O      9   -1.050000   15.9994 ;SIt(O)SIt  (11)
  364  Ob       1    SUP    O      9   -1.050000   15.9994 ;SIt(O)SIt  (12)
  365  Ob       1    SUP    O      9   -1.050000   15.9994 ;SIt(O)SIt  (13)
  366  Ob       1    SUP    O      9   -1.050000   15.9994 ;SIt(O)SIt  (14)
  367  Ob       1    SUP    O      9   -1.050000   15.9994 ;(O)b       (15)
  368  Ob       1    SUP    O      9   -1.050000   15.9994 ;(O)b       (16)
  369  Ob       1    SUP    O      9   -1.050000   15.9994 ;(O)b       (17)
  370  Ob       1    SUP    O      9   -1.050000   15.9994 ;(O)b       (18)
  371  St       1    SUP   Si      5   +2.100000   28.0850 ;(SIt)      (1)
  372  St       1    SUP   Si      5   +2.100000   28.0850 ;(SIt)      (2)
  373  St       1    SUP   Si      5   +2.100000   28.0850 ;(SIt)      (3)
  374  St       1    SUP   Si      5   +2.100000   28.0850 ;(SIt)      (4)
  375  St       1    SUP   Si      5   +2.100000   28.0850 ;(SIt)      (5)
  376  St       1    SUP   Si      5   +2.100000   28.0850 ;(SIt)      (6)
  377  Ob       1    SUP    O      5   -1.050000   15.9994 ;(O)b       (7)
  378  Ob       1    SUP    O      5   -1.050000   15.9994 ;(O)b       (8)
  379  Ob       1    SUP    O      5   -1.050000   15.9994 ;(O)b       (9)
  380  Ob       1    SUP    O      5   -1.050000   15.9994 ;(O)b       (10)
  381  Ob       1    SUP    O      5   -1.050000   15.9994 ;(O)b       (11)
  382  Ob       1    SUP    O      5   -1.050000   15.9994 ;(O)b       (12)
  383  Ob       1    SUP    O      5   -1.050000   15.9994 ;(O)b       (13)
  384  Ob       1    SUP    O      5   -1.050000   15.9994 ;(O)b       (14)
  385  Ob       1    SUP    O      5   -1.050000   15.9994 ;(O)b       (15)
  386  Ob       1    SUP    O      5   -1.050000   15.9994 ;(O)b       (16)
  387  Ob       1    SUP    O      5   -1.050000   15.9994 ;(O)b       (17)
  388  Ob       1    SUP    O      5   -1.050000   15.9994 ;(O)b       (18)
  389  St       1    SUP   Si      8   +2.084641   28.0850 ;O(SIt)O    (1)
  390  St       1    SUP   Si      8   +2.084641   28.0850 ;O(SIt)O    (2)
  391  St       1    SUP   Si      8   +2.084641   28.0850 ;(SIt)OH    (3)
  392  St       1    SUP   Si      8   +2.084641   28.0850 ;(SIt)OH    (4)
  393  St       1    SUP   Si      8   +2.084641   28.0850 ;(SIt)OH    (5)
  394  St       1    SUP   Si      8   +2.009641   28.0850 ;(SIt)Oq    (6)
  395  Ob       1    SUP    O      8   -1.045359   15.9994 ;SIt(O)SIt  (7)
  396  Ob       1    SUP    O      8   -1.045359   15.9994 ;SIt(O)SIt  (8)
  397  Ob       1    SUP    O      8   -1.045359   15.9994 ;SIt(O)SIt  (9)
  398  Ob       1    SUP    O      8   -1.045359   15.9994 ;SIt(O)SIt  (10)
  399  Ob       1    SUP    O      8   -1.045359   15.9994 ;SIt(O)SIt  (11)
  400  Ob       1    SUP    O      8   -1.045359   15.9994 ;SIt(O)SIt  (12)
  401  Ob       1    SUP    O      8   -1.045359   15.9994 ;SIt(O)SIt  (13)
  402  Ob       1    SUP    O      8   -1.045359   15.9994 ;SIt(O)SIt  (14)
  403  Ob       1    SUP    O      8   -0.945359   15.9994 ;SIt(O)H    (15)
  404  Ob       1    SUP    O      8   -0.945359   15.9994 ;SIt(O)H    (16)
  405  Ob       1    SUP   OM      8   -1.085359   15.9994 ;SIt(O)q    (17)
  406  Ob       1    SUP    O      8   -0.945359   15.9994 ;SIt(O)H    (18)
  407  Ob       1    SUP    O      9   -0.950000   15.9994 ;SIt(O)H    (19)
  408  Ob       1    SUP    O      9   -0.950000   15.9994 ;SIt(O)H    (19)
  409  Ob       1    SUP    O      9   -0.950000   15.9994 ;SIt(O)H    (19)
  410  Ob       1    SUP    O      9   -0.950000   15.9994 ;SIt(O)H    (19)
  411  St       1    SUP   Si      9   +2.100000   28.0850 ;(SIt)OH    (1)
  412  St       1    SUP   Si      9   +2.100000   28.0850 ;(SIt)OH    (2)
  413  St       1    SUP   Si      9   +2.100000   28.0850 ;(SIt)OH    (3)
  414  St       1    SUP   Si      9   +2.100000   28.0850 ;(SIt)OH    (4)
  415  St       1    SUP   Si      9   +2.100000   28.0850 ;O(SIt)O    (5)
  416  St       1    SUP   Si      9   +2.100000   28.0850 ;O(SIt)O    (6)
  417  Ob       1    SUP    O      9   -1.050000   15.9994 ;SIt(O)SIt  (7)
  418  Ob       1    SUP    O      9   -1.050000   15.9994 ;SIt(O)SIt  (8)
  419  Ob       1    SUP    O      9   -1.050000   15.9994 ;SIt(O)SIt  (9)
  420  Ob       1    SUP    O      9   -1.050000   15.9994 ;SIt(O)SIt  (10)
  421  Ob       1    SUP    O      9   -1.050000   15.9994 ;SIt(O)SIt  (11)
  422  Ob       1    SUP    O      9   -1.050000   15.9994 ;SIt(O)SIt  (12)
  423  Ob       1    SUP    O      9   -1.050000   15.9994 ;SIt(O)SIt  (13)
  424  Ob       1    SUP    O      9   -1.050000   15.9994 ;SIt(O)SIt  (14)
  425  Ob       1    SUP    O      9   -1.050000   15.9994 ;(O)b       (15)
  426  Ob       1    SUP    O      9   -1.050000   15.9994 ;(O)b       (16)
  427  Ob       1    SUP    O      9   -1.050000   15.9994 ;(O)b       (17)
  428  Ob       1    SUP    O      9   -1.050000   15.9994 ;(O)b       (18)
  429  St       1    SUP   Si      5   +2.100000   28.0850 ;(SIt)      (1)
  430  St       1    SUP   Si      5   +2.100000   28.0850 ;(SIt)      (2)
  431  St       1    SUP   Si      5   +2.100000   28.0850 ;(SIt)      (3)
  432  St       1    SUP   Si      5   +2.100000   28.0850 ;(SIt)      (4)
  433  St       1    SUP   Si      5   +2.100000   28.0850 ;(SIt)      (5)
  434  St       1    SUP   Si      5   +2.100000   28.0850 ;(SIt)      (6)
  435  Ob       1    SUP    O      5   -1.050000   15.9994 ;(O)b       (7)
  436  Ob       1    SUP    O      5   -1.050000   15.9994 ;(O)b       (8)
  437  Ob       1    SUP    O      5   -1.050000   15.9994 ;(O)b       (9)
  438  Ob       1    SUP    O      5   -1.050000   15.9994 ;(O)b       (10)
  439  Ob       1    SUP    O      5   -1.050000   15.9994 ;(O)b       (11)
  440  Ob       1    SUP    O      5   -1.050000   15.9994 ;(O)b       (12)
  441  Ob       1    SUP    O      5   -1.050000   15.9994 ;(O)b       (13)
  442  Ob       1    SUP    O      5   -1.050000   15.9994 ;(O)b       (14)
  443  Ob       1    SUP    O      5   -1.050000   15.9994 ;(O)b       (15)
  444  Ob       1    SUP    O      5   -1.050000   15.9994 ;(O)b       (16)
  445  Ob       1    SUP    O      5   -1.050000   15.9994 ;(O)b       (17)
  446  Ob       1    SUP    O      5   -1.050000   15.9994 ;(O)b       (18)
  447  St       1    SUP   Si      7   +2.084641   28.0850 ;O(SIt)O    (1)
  448  St       1    SUP   Si      7   +2.084641   28.0850 ;O(SIt)O    (2)
  449  St       1    SUP   Si      7   +2.084641   28.0850 ;(SIt)OH    (3)
  450  St       1    SUP   Si      7   +2.084641   28.0850 ;(SIt)OH    (4)
  451  St       1    SUP   Si      7   +2.084641   28.0850 ;(SIt)OH    (5)
  452  St       1    SUP   Si      7   +2.084641   28.0850 ;(SIt)OH    (6)
  453  Ob       1    SUP    O      7   -1.045359   15.9994 ;SIt(O)SIt  (7)
  454  Ob       1    SUP    O      7   -1.045359   15.9994 ;SIt(O)SIt  (8)
  455  Ob       1    SUP    O      7   -1.045359   15.9994 ;SIt(O)SIt  (9)
  456  Ob       1    SUP    O      7   -1.045359   15.9994 ;SIt(O)SIt  (10)
  457  Ob       1    SUP    O      7   -1.045359   15.9994 ;SIt(O)SIt  (11)
  458  Ob       1    SUP    O      7   -1.045359   15.9994 ;SIt(O)SIt  (12)
  459  Ob       1    SUP    O      7   -1.045359   15.9994 ;SIt(O)SIt  (13)
  460  Ob       1    SUP    O      7   -1.045359   15.9994 ;SIt(O)SIt  (14)
  461  Ob       1    SUP    O      7   -0.945359   15.9994 ;SIt(O)H    (15)
  462  Ob       1    SUP    O      7   -0.945359   15.9994 ;SIt(O)H    (16)
  463  Ob       1    SUP    O      7   -0.945359   15.9994 ;SIt(O)H    (17)
  464  Ob       1    SUP    O      7   -0.945359   15.9994 ;SIt(O)H    (18)
  465  Ob       1    SUP    O      9   -0.950000   15.9994 ;SIt(O)H    (19)
  466  Ob       1    SUP    O      9   -0.950000   15.9994 ;SIt(O)H    (19)
  467  Ob       1    SUP    O      9   -0.950000   15.9994 ;SIt(O)H    (19)
  468  Ob       1    SUP    O      9   -0.950000   15.9994 ;SIt(O)H    (19)
  469  St       1    SUP   Si      9   +2.100000   28.0850 ;(SIt)OH    (1)
  470  St       1    SUP   Si      9   +2.100000   28.0850 ;(SIt)OH    (2)
  471  St       1    SUP   Si      9   +2.100000   28.0850 ;(SIt)OH    (3)
  472  St       1    SUP   Si      9   +2.100000   28.0850 ;(SIt)OH    (4)
  473  St       1    SUP   Si      9   +2.100000   28.0850 ;O(SIt)O    (5)
  474  St       1    SUP   Si      9   +2.100000   28.0850 ;O(SIt)O    (6)
  475  Ob       1    SUP    O      9   -1.050000   15.9994 ;SIt(O)SIt  (7)
  476  Ob       1    SUP    O      9   -1.050000   15.9994 ;SIt(O)SIt  (8)
  477  Ob       1    SUP    O      9   -1.050000   15.9994 ;SIt(O)SIt  (9)
  478  Ob       1    SUP    O      9   -1.050000   15.9994 ;SIt(O)SIt  (10)
  479  Ob       1    SUP    O      9   -1.050000   15.9994 ;SIt(O)SIt  (11)
  480  Ob       1    SUP    O      9   -1.050000   15.9994 ;SIt(O)SIt  (12)
  481  Ob       1    SUP    O      9   -1.050000   15.9994 ;SIt(O)SIt  (13)
  482  Ob       1    SUP    O      9   -1.050000   15.9994 ;SIt(O)SIt  (14)
  483  Ob       1    SUP    O      9   -1.050000   15.9994 ;(O)b       (15)
  484  Ob       1    SUP    O      9   -1.050000   15.9994 ;(O)b       (16)
  485  Ob       1    SUP    O      9   -1.050000   15.9994 ;(O)b       (17)
  486  Ob       1    SUP    O      9   -1.050000   15.9994 ;(O)b       (18)
  487  St       1    SUP   Si      5   +2.100000   28.0850 ;(SIt)      (1)
  488  St       1    SUP   Si      5   +2.100000   28.0850 ;(SIt)      (2)
  489  St       1    SUP   Si      5   +2.100000   28.0850 ;(SIt)      (3)
  490  St       1    SUP   Si      5   +2.100000   28.0850 ;(SIt)      (4)
  491  St       1    SUP   Si      5   +2.100000   28.0850 ;(SIt)      (5)
  492  St       1    SUP   Si      5   +2.100000   28.0850 ;(SIt)      (6)
  493  Ob       1    SUP    O      5   -1.050000   15.9994 ;(O)b       (7)
  494  Ob       1    SUP    O      5   -1.050000   15.9994 ;(O)b       (8)
  495  Ob       1    SUP    O      5   -1.050000   15.9994 ;(O)b       (9)
  496  Ob       1    SUP    O      5   -1.050000   15.9994 ;(O)b       (10)
  497  Ob       1    SUP    O      5   -1.050000   15.9994 ;(O)b       (11)
  498  Ob       1    SUP    O      5   -1.050000   15.9994 ;(O)b       (12)
  499  Ob       1    SUP    O      5   -1.050000   15.9994 ;(O)b       (13)
  500  Ob       1    SUP    O      5   -1.050000   15.9994 ;(O)b       (14)
  501  Ob       1    SUP    O      5   -1.050000   15.9994 ;(O)b       (15)
  502  Ob       1    SUP    O      5   -1.050000   15.9994 ;(O)b       (16)
  503  Ob       1    SUP    O      5   -1.050000   15.9994 ;(O)b       (17)
  504  Ob       1    SUP    O      5   -1.050000   15.9994 ;(O)b       (18)
  505  St       1    SUP   Si      8   +2.084641   28.0850 ;O(SIt)O    (1)
  506  St       1    SUP   Si      8   +2.084641   28.0850 ;O(SIt)O    (2)
  507  St       1    SUP   Si      8   +2.084641   28.0850 ;(SIt)OH    (3)
  508  St       1    SUP   Si      8   +2.084641   28.0850 ;(SIt)OH    (4)
  509  St       1    SUP   Si      8   +2.084641   28.0850 ;(SIt)OH    (5)
  510  St       1    SUP   Si      8   +2.009641   28.0850 ;(SIt)Oq    (6)
  511  Ob       1    SUP    O      8   -1.045359   15.9994 ;SIt(O)SIt  (7)
  512  Ob       1    SUP    O      8   -1.045359   15.9994 ;SIt(O)SIt  (8)
  513  Ob       1    SUP    O      8   -1.045359   15.9994 ;SIt(O)SIt  (9)
  514  Ob       1    SUP    O      8   -1.045359   15.9994 ;SIt(O)SIt  (10)
  515  Ob       1    SUP    O      8   -1.045359   15.9994 ;SIt(O)SIt  (11)
  516  Ob       1    SUP    O      8   -1.045359   15.9994 ;SIt(O)SIt  (12)
  517  Ob       1    SUP    O      8   -1.045359   15.9994 ;SIt(O)SIt  (13)
  518  Ob       1    SUP    O      8   -1.045359   15.9994 ;SIt(O)SIt  (14)
  519  Ob       1    SUP    O      8   -0.945359   15.9994 ;SIt(O)H    (15)
  520  Ob       1    SUP    O      8   -0.945359   15.9994 ;SIt(O)H    (16)
  521  Ob       1    SUP   OM      8   -1.085359   15.9994 ;SIt(O)q    (17)
  522  Ob       1    SUP    O      8   -0.945359   15.9994 ;SIt(O)H    (18)
  523  Ob       1    SUP    O      9   -0.950000   15.9994 ;SIt(O)H    (19)
  524  Ob       1    SUP    O      9   -0.950000   15.9994 ;SIt(O)H    (19)
  525  Ob       1    SUP    O      9   -0.950000   15.9994 ;SIt(O)H    (19)
  526  Ob       1    SUP    O      9   -0.950000   15.9994 ;SIt(O)H    (19)
  527  St       1    SUP   Si      9   +2.100000   28.0850 ;(SIt)OH    (1)
  528  St       1    SUP   Si      9   +2.100000   28.0850 ;(SIt)OH    (2)
  529  St       1    SUP   Si      9   +2.100000   28.0850 ;(SIt)OH    (3)
  530  St       1    SUP   Si      9   +2.100000   28.0850 ;(SIt)OH    (4)
  531  St       1    SUP   Si      9   +2.100000   28.0850 ;O(SIt)O    (5)
  532  St       1    SUP   Si      9   +2.100000   28.0850 ;O(SIt)O    (6)
  533  Ob       1    SUP    O      9   -1.050000   15.9994 ;SIt(O)SIt  (7)
  534  Ob       1    SUP    O      9   -1.050000   15.9994 ;SIt(O)SIt  (8)
  535  Ob       1    SUP    O      9   -1.050000   15.9994 ;SIt(O)SIt  (9)
  536  Ob       1    SUP    O      9   -1.050000   15.9994 ;SIt(O)SIt  (10)
  537  Ob       1    SUP    O      9   -1.050000   15.9994 ;SIt(O)SIt  (11)
  538  Ob       1    SUP    O      9   -1.050000   15.9994 ;SIt(O)SIt  (12)
  539  Ob       1    SUP    O      9   -1.050000   15.9994 ;SIt(O)SIt  (13)
  540  Ob       1    SUP    O      9   -1.050000   15.9994 ;SIt(O)SIt  (14)
  541  Ob       1    SUP    O      9   -1.050000   15.9994 ;(O)b       (15)
  542  Ob       1    SUP    O      9   -1.050000   15.9994 ;(O)b       (16)
  543  Ob       1    SUP    O      9   -1.050000   15.9994 ;(O)b       (17)
  544  Ob       1    SUP    O      9   -1.050000   15.9994 ;(O)b       (18)
  545  St       1    SUP   Si      5   +2.100000   28.0850 ;(SIt)      (1)
  546  St       1    SUP   Si      5   +2.100000   28.0850 ;(SIt)      (2)
  547  St       1    SUP   Si      5   +2.100000   28.0850 ;(SIt)      (3)
  548  St       1    SUP   Si      5   +2.100000   28.0850 ;(SIt)      (4)
  549  St       1    SUP   Si      5   +2.100000   28.0850 ;(SIt)      (5)
  550  St       1    SUP   Si      5   +2.100000   28.0850 ;(SIt)      (6)
  551  Ob       1    SUP    O      5   -1.050000   15.9994 ;(O)b       (7)
  552  Ob       1    SUP    O      5   -1.050000   15.9994 ;(O)b       (8)
  553  Ob       1    SUP    O      5   -1.050000   15.9994 ;(O)b       (9)
  554  Ob       1    SUP    O      5   -1.050000   15.9994 ;(O)b       (10)
  555  Ob       1    SUP    O      5   -1.050000   15.9994 ;(O)b       (11)
  556  Ob       1    SUP    O      5   -1.050000   15.9994 ;(O)b       (12)
  557  Ob       1    SUP    O      5   -1.050000   15.9994 ;(O)b       (13)
  558  Ob       1    SUP    O      5   -1.050000   15.9994 ;(O)b       (14)
  559  Ob       1    SUP    O      5   -1.050000   15.9994 ;(O)b       (15)
  560  Ob       1    SUP    O      5   -1.050000   15.9994 ;(O)b       (16)
  561  Ob       1    SUP    O      5   -1.050000   15.9994 ;(O)b       (17)
  562  Ob       1    SUP    O      5   -1.050000   15.9994 ;(O)b       (18)
  563  St       1    SUP   Si      7   +2.084641   28.0850 ;O(SIt)O    (1)
  564  St       1    SUP   Si      7   +2.084641   28.0850 ;O(SIt)O    (2)
  565  St       1    SUP   Si      7   +2.084641   28.0850 ;(SIt)OH    (3)
  566  St       1    SUP   Si      7   +2.084641   28.0850 ;(SIt)OH    (4)
  567  St       1    SUP   Si      7   +2.084641   28.0850 ;(SIt)OH    (5)
  568  St       1    SUP   Si      7   +2.084641   28.0850 ;(SIt)OH    (6)
  569  Ob       1    SUP    O      7   -1.045359   15.9994 ;SIt(O)SIt  (7)
  570  Ob       1    SUP    O      7   -1.045359   15.9994 ;SIt(O)SIt  (8)
  571  Ob       1    SUP    O      7   -1.045359   15.9994 ;SIt(O)SIt  (9)
  572  Ob       1    SUP    O      7   -1.045359   15.9994 ;SIt(O)SIt  (10)
  573  Ob       1    SUP    O      7   -1.045359   15.9994 ;SIt(O)SIt  (11)
  574  Ob       1    SUP    O      7   -1.045359   15.9994 ;SIt(O)SIt  (12)
  575  Ob       1    SUP    O      7   -1.045359   15.9994 ;SIt(O)SIt  (13)
  576  Ob       1    SUP    O      7   -1.045359   15.9994 ;SIt(O)SIt  (14)
  577  Ob       1    SUP    O      7   -0.945359   15.9994 ;SIt(O)H    (15)
  578  Ob       1    SUP    O      7   -0.945359   15.9994 ;SIt(O)H    (16)
  579  Ob       1    SUP    O      7   -0.945359   15.9994 ;SIt(O)H    (17)
  580  Ob       1    SUP    O      7   -0.945359   15.9994 ;SIt(O)H    (18)
  581  Ob       1    SUP    O      9   -0.950000   15.9994 ;SIt(O)H    (19)
  582  Ob       1    SUP    O      9   -0.950000   15.9994 ;SIt(O)H    (19)
  583  Ob       1    SUP    O      9   -0.950000   15.9994 ;SIt(O)H    (19)
  584  Ob       1    SUP    O      9   -0.950000   15.9994 ;SIt(O)H    (19)
  585  St       1    SUP   Si      9   +2.100000   28.0850 ;(SIt)OH    (1)
  586  St       1    SUP   Si      9   +2.100000   28.0850 ;(SIt)OH    (2)
  587  St       1    SUP   Si      9   +2.100000   28.0850 ;(SIt)OH    (3)
  588  St       1    SUP   Si      9   +2.100000   28.0850 ;(SIt)OH    (4)
  589  St       1    SUP   Si      9   +2.100000   28.0850 ;O(SIt)O    (5)
  590  St       1    SUP   Si      9   +2.100000   28.0850 ;O(SIt)O    (6)
  591  Ob       1    SUP    O      9   -1.050000   15.9994 ;SIt(O)SIt  (7)
  592  Ob       1    SUP    O      9   -1.050000   15.9994 ;SIt(O)SIt  (8)
  593  Ob       1    SUP    O      9   -1.050000   15.9994 ;SIt(O)SIt  (9)
  594  Ob       1    SUP    O      9   -1.050000   15.9994 ;SIt(O)SIt  (10)
  595  Ob       1    SUP    O      9   -1.050000   15.9994 ;SIt(O)SIt  (11)
  596  Ob       1    SUP    O      9   -1.050000   15.9994 ;SIt(O)SIt  (12)
  597  Ob       1    SUP    O      9   -1.050000   15.9994 ;SIt(O)SIt  (13)
  598  Ob       1    SUP    O      9   -1.050000   15.9994 ;SIt(O)SIt  (14)
  599  Ob       1    SUP    O      9   -1.050000   15.9994 ;(O)b       (15)
  600  Ob       1    SUP    O      9   -1.050000   15.9994 ;(O)b       (16)
  601  Ob       1    SUP    O      9   -1.050000   15.9994 ;(O)b       (17)
  602  Ob       1    SUP    O      9   -1.050000   15.9994 ;(O)b       (18)
  603  St       1    SUP   Si      5   +2.100000   28.0850 ;(SIt)      (1)
  604  St       1    SUP   Si      5   +2.100000   28.0850 ;(SIt)      (2)
  605  St       1    SUP   Si      5   +2.100000   28.0850 ;(SIt)      (3)
  606  St       1    SUP   Si      5   +2.100000   28.0850 ;(SIt)      (4)
  607  St       1    SUP   Si      5   +2.100000   28.0850 ;(SIt)      (5)
  608  St       1    SUP   Si      5   +2.100000   28.0850 ;(SIt)      (6)
  609  Ob       1    SUP    O      5   -1.050000   15.9994 ;(O)b       (7)
  610  Ob       1    SUP    O      5   -1.050000   15.9994 ;(O)b       (8)
  611  Ob       1    SUP    O      5   -1.050000   15.9994 ;(O)b       (9)
  612  Ob       1    SUP    O      5   -1.050000   15.9994 ;(O)b       (10)
  613  Ob       1    SUP    O      5   -1.050000   15.9994 ;(O)b       (11)
  614  Ob       1    SUP    O      5   -1.050000   15.9994 ;(O)b       (12)
  615  Ob       1    SUP    O      5   -1.050000   15.9994 ;(O)b       (13)
  616  Ob       1    SUP    O      5   -1.050000   15.9994 ;(O)b       (14)
  617  Ob       1    SUP    O      5   -1.050000   15.9994 ;(O)b       (15)
  618  Ob       1    SUP    O      5   -1.050000   15.9994 ;(O)b       (16)
  619  Ob       1    SUP    O      5   -1.050000   15.9994 ;(O)b       (17)
  620  Ob       1    SUP    O      5   -1.050000   15.9994 ;(O)b       (18)
  621  St       1    SUP   Si      7   +2.084641   28.0850 ;O(SIt)O    (1)
  622  St       1    SUP   Si      7   +2.084641   28.0850 ;O(SIt)O    (2)
  623  St       1    SUP   Si      7   +2.084641   28.0850 ;(SIt)OH    (3)
  624  St       1    SUP   Si      7   +2.084641   28.0850 ;(SIt)OH    (4)
  625  St       1    SUP   Si      7   +2.084641   28.0850 ;(SIt)OH    (5)
  626  St       1    SUP   Si      7   +2.084641   28.0850 ;(SIt)OH    (6)
  627  Ob       1    SUP    O      7   -1.045359   15.9994 ;SIt(O)SIt  (7)
  628  Ob       1    SUP    O      7   -1.045359   15.9994 ;SIt(O)SIt  (8)
  629  Ob       1    SUP    O      7   -1.045359   15.9994 ;SIt(O)SIt  (9)
  630  Ob       1    SUP    O      7   -1.045359   15.9994 ;SIt(O)SIt  (10)
  631  Ob       1    SUP    O      7   -1.045359   15.9994 ;SIt(O)SIt  (11)
  632  Ob       1    SUP    O      7   -1.045359   15.9994 ;SIt(O)SIt  (12)
  633  Ob       1    SUP    O      7   -1.045359   15.9994 ;SIt(O)SIt  (13)
  634  Ob       1    SUP    O      7   -1.045359   15.9994 ;SIt(O)SIt  (14)
  635  Ob       1    SUP    O      7   -0.945359   15.9994 ;SIt(O)H    (15)
  636  Ob       1    SUP    O      7   -0.945359   15.9994 ;SIt(O)H    (16)
  637  Ob       1    SUP    O      7   -0.945359   15.9994 ;SIt(O)H    (17)
  638  Ob       1    SUP    O      7   -0.945359   15.9994 ;SIt(O)H    (18)
  639  Ob       1    SUP    O      9   -0.950000   15.9994 ;SIt(O)H    (19)
  640  Ob       1    SUP    O      9   -0.950000   15.9994 ;SIt(O)H    (19)
  641  Ob       1    SUP    O      9   -0.950000   15.9994 ;SIt(O)H    (19)
  642  Ob       1    SUP    O      9   -0.950000   15.9994 ;SIt(O)H    (19)
  643  St       1    SUP   Si      9   +2.100000   28.0850 ;(SIt)OH    (1)
  644  St       1    SUP   Si      9   +2.100000   28.0850 ;(SIt)OH    (2)
  645  St       1    SUP   Si      9   +2.100000   28.0850 ;(SIt)OH    (3)
  646  St       1    SUP   Si      9   +2.100000   28.0850 ;(SIt)OH    (4)
  647  St       1    SUP   Si      9   +2.100000   28.0850 ;O(SIt)O    (5)
  648  St       1    SUP   Si      9   +2.100000   28.0850 ;O(SIt)O    (6)
  649  Ob       1    SUP    O      9   -1.050000   15.9994 ;SIt(O)SIt  (7)
  650  Ob       1    SUP    O      9   -1.050000   15.9994 ;SIt(O)SIt  (8)
  651  Ob       1    SUP    O      9   -1.050000   15.9994 ;SIt(O)SIt  (9)
  652  Ob       1    SUP    O      9   -1.050000   15.9994 ;SIt(O)SIt  (10)
  653  Ob       1    SUP    O      9   -1.050000   15.9994 ;SIt(O)SIt  (11)
  654  Ob       1    SUP    O      9   -1.050000   15.9994 ;SIt(O)SIt  (12)
  655  Ob       1    SUP    O      9   -1.050000   15.9994 ;SIt(O)SIt  (13)
  656  Ob       1    SUP    O      9   -1.050000   15.9994 ;SIt(O)SIt  (14)
  657  Ob       1    SUP    O      9   -1.050000   15.9994 ;(O)b       (15)
  658  Ob       1    SUP    O      9   -1.050000   15.9994 ;(O)b       (16)
  659  Ob       1    SUP    O      9   -1.050000   15.9994 ;(O)b       (17)
  660  Ob       1    SUP    O      9   -1.050000   15.9994 ;(O)b       (18)
  661  St       1    SUP   Si      5   +2.100000   28.0850 ;(SIt)      (1)
  662  St       1    SUP   Si      5   +2.100000   28.0850 ;(SIt)      (2)
  663  St       1    SUP   Si      5   +2.100000   28.0850 ;(SIt)      (3)
  664  St       1    SUP   Si      5   +2.100000   28.0850 ;(SIt)      (4)
  665  St       1    SUP   Si      5   +2.100000   28.0850 ;(SIt)      (5)
  666  St       1    SUP   Si      5   +2.100000   28.0850 ;(SIt)      (6)
  667  Ob       1    SUP    O      5   -1.050000   15.9994 ;(O)b       (7)
  668  Ob       1    SUP    O      5   -1.050000   15.9994 ;(O)b       (8)
  669  Ob       1    SUP    O      5   -1.050000   15.9994 ;(O)b       (9)
  670  Ob       1    SUP    O      5   -1.050000   15.9994 ;(O)b       (10)
  671  Ob       1    SUP    O      5   -1.050000   15.9994 ;(O)b       (11)
  672  Ob       1    SUP    O      5   -1.050000   15.9994 ;(O)b       (12)
  673  Ob       1    SUP    O      5   -1.050000   15.9994 ;(O)b       (13)
  674  Ob       1    SUP    O      5   -1.050000   15.9994 ;(O)b       (14)
  675  Ob       1    SUP    O      5   -1.050000   15.9994 ;(O)b       (15)
  676  Ob       1    SUP    O      5   -1.050000   15.9994 ;(O)b       (16)
  677  Ob       1    SUP    O      5   -1.050000   15.9994 ;(O)b       (17)
  678  Ob       1    SUP    O      5   -1.050000   15.9994 ;(O)b       (18)
  679  St       1    SUP   Si      7   +2.084641   28.0850 ;O(SIt)O    (1)
  680  St       1    SUP   Si      7   +2.084641   28.0850 ;O(SIt)O    (2)
  681  St       1    SUP   Si      7   +2.084641   28.0850 ;(SIt)OH    (3)
  682  St       1    SUP   Si      7   +2.084641   28.0850 ;(SIt)OH    (4)
  683  St       1    SUP   Si      7   +2.084641   28.0850 ;(SIt)OH    (5)
  684  St       1    SUP   Si      7   +2.084641   28.0850 ;(SIt)OH    (6)
  685  Ob       1    SUP    O      7   -1.045359   15.9994 ;SIt(O)SIt  (7)
  686  Ob       1    SUP    O      7   -1.045359   15.9994 ;SIt(O)SIt  (8)
  687  Ob       1    SUP    O      7   -1.045359   15.9994 ;SIt(O)SIt  (9)
  688  Ob       1    SUP    O      7   -1.045359   15.9994 ;SIt(O)SIt  (10)
  689  Ob       1    SUP    O      7   -1.045359   15.9994 ;SIt(O)SIt  (11)
  690  Ob       1    SUP    O      7   -1.045359   15.9994 ;SIt(O)SIt  (12)
  691  Ob       1    SUP    O      7   -1.045359   15.9994 ;SIt(O)SIt  (13)
  692  Ob       1    SUP    O      7   -1.045359   15.9994 ;SIt(O)SIt  (14)
  693  Ob       1    SUP    O      7   -0.945359   15.9994 ;SIt(O)H    (15)
  694  Ob       1    SUP    O      7   -0.945359   15.9994 ;SIt(O)H    (16)
  695  Ob       1    SUP    O      7   -0.945359   15.9994 ;SIt(O)H    (17)
  696  Ob       1    SUP    O      7   -0.945359   15.9994 ;SIt(O)H    (18)
  697  Ob       1    SUP    O      9   -0.950000   15.9994 ;SIt(O)H    (19)
  698  Ob       1    SUP    O      9   -0.950000   15.9994 ;SIt(O)H    (19)
  699  Ob       1    SUP    O      9   -0.950000   15.9994 ;SIt(O)H    (19)
  700  Ob       1    SUP    O      9   -0.950000   15.9994 ;SIt(O)H    (19)
  701  St       1    SUP   Si      9   +2.100000   28.0850 ;(SIt)OH    (1)
  702  St       1    SUP   Si      9   +2.100000   28.0850 ;(SIt)OH    (2)
  703  St       1    SUP   Si      9   +2.100000   28.0850 ;(SIt)OH    (3)
  704  St       1    SUP   Si      9   +2.100000   28.0850 ;(SIt)OH    (4)
  705  St       1    SUP   Si      9   +2.100000   28.0850 ;O(SIt)O    (5)
  706  St       1    SUP   Si      9   +2.100000   28.0850 ;O(SIt)O    (6)
  707  Ob       1    SUP    O      9   -1.050000   15.9994 ;SIt(O)SIt  (7)
  708  Ob       1    SUP    O      9   -1.050000   15.9994 ;SIt(O)SIt  (8)
  709  Ob       1    SUP    O      9   -1.050000   15.9994 ;SIt(O)SIt  (9)
  710  Ob       1    SUP    O      9   -1.050000   15.9994 ;SIt(O)SIt  (10)
  711  Ob       1    SUP    O      9   -1.050000   15.9994 ;SIt(O)SIt  (11)
  712  Ob       1    SUP    O      9   -1.050000   15.9994 ;SIt(O)SIt  (12)
  713  Ob       1    SUP    O      9   -1.050000   15.9994 ;SIt(O)SIt  (13)
  714  Ob       1    SUP    O      9   -1.050000   15.9994 ;SIt(O)SIt  (14)
  715  Ob       1    SUP    O      9   -1.050000   15.9994 ;(O)b       (15)
  716  Ob       1    SUP    O      9   -1.050000   15.9994 ;(O)b       (16)
  717  Ob       1    SUP    O      9   -1.050000   15.9994 ;(O)b       (17)
  718  Ob       1    SUP    O      9   -1.050000   15.9994 ;(O)b       (18)
  719  St       1    SUP   Si      5   +2.100000   28.0850 ;(SIt)      (1)
  720  St       1    SUP   Si      5   +2.100000   28.0850 ;(SIt)      (2)
  721  St       1    SUP   Si      5   +2.100000   28.0850 ;(SIt)      (3)
  722  St       1    SUP   Si      5   +2.100000   28.0850 ;(SIt)      (4)
  723  St       1    SUP   Si      5   +2.100000   28.0850 ;(SIt)      (5)
  724  St       1    SUP   Si      5   +2.100000   28.0850 ;(SIt)      (6)
  725  Ob       1    SUP    O      5   -1.050000   15.9994 ;(O)b       (7)
  726  Ob       1    SUP    O      5   -1.050000   15.9994 ;(O)b       (8)
  727  Ob       1    SUP    O      5   -1.050000   15.9994 ;(O)b       (9)
  728  Ob       1    SUP    O      5   -1.050000   15.9994 ;(O)b       (10)
  729  Ob       1    SUP    O      5   -1.050000   15.9994 ;(O)b       (11)
  730  Ob       1    SUP    O      5   -1.050000   15.9994 ;(O)b       (12)
  731  Ob       1    SUP    O      5   -1.050000   15.9994 ;(O)b       (13)
  732  Ob       1    SUP    O      5   -1.050000   15.9994 ;(O)b       (14)
  733  Ob       1    SUP    O      5   -1.050000   15.9994 ;(O)b       (15)
  734  Ob       1    SUP    O      5   -1.050000   15.9994 ;(O)b       (16)
  735  Ob       1    SUP    O      5   -1.050000   15.9994 ;(O)b       (17)
  736  Ob       1    SUP    O      5   -1.050000   15.9994 ;(O)b       (18)
  737  St       1    SUP   Si      7   +2.084641   28.0850 ;O(SIt)O    (1)
  738  St       1    SUP   Si      7   +2.084641   28.0850 ;O(SIt)O    (2)
  739  St       1    SUP   Si      7   +2.084641   28.0850 ;(SIt)OH    (3)
  740  St       1    SUP   Si      7   +2.084641   28.0850 ;(SIt)OH    (4)
  741  St       1    SUP   Si      7   +2.084641   28.0850 ;(SIt)OH    (5)
  742  St       1    SUP   Si      7   +2.084641   28.0850 ;(SIt)OH    (6)
  743  Ob       1    SUP    O      7   -1.045359   15.9994 ;SIt(O)SIt  (7)
  744  Ob       1    SUP    O      7   -1.045359   15.9994 ;SIt(O)SIt  (8)
  745  Ob       1    SUP    O      7   -1.045359   15.9994 ;SIt(O)SIt  (9)
  746  Ob       1    SUP    O      7   -1.045359   15.9994 ;SIt(O)SIt  (10)
  747  Ob       1    SUP    O      7   -1.045359   15.9994 ;SIt(O)SIt  (11)
  748  Ob       1    SUP    O      7   -1.045359   15.9994 ;SIt(O)SIt  (12)
  749  Ob       1    SUP    O      7   -1.045359   15.9994 ;SIt(O)SIt  (13)
  750  Ob       1    SUP    O      7   -1.045359   15.9994 ;SIt(O)SIt  (14)
  751  Ob       1    SUP    O      7   -0.945359   15.9994 ;SIt(O)H    (15)
  752  Ob       1    SUP    O      7   -0.945359   15.9994 ;SIt(O)H    (16)
  753  Ob       1    SUP    O      7   -0.945359   15.9994 ;SIt(O)H    (17)
  754  Ob       1    SUP    O      7   -0.945359   15.9994 ;SIt(O)H    (18)
  755  Ob       1    SUP    O      9   -0.950000   15.9994 ;SIt(O)H    (19)
  756  Ob       1    SUP    O      9   -0.950000   15.9994 ;SIt(O)H    (19)
  757  Ob       1    SUP    O      9   -0.950000   15.9994 ;SIt(O)H    (19)
  758  Ob       1    SUP    O      9   -0.950000   15.9994 ;SIt(O)H    (19)
  759  St       1    SUP   Si      9   +2.100000   28.0850 ;(SIt)OH    (1)
  760  St       1    SUP   Si      9   +2.100000   28.0850 ;(SIt)OH    (2)
  761  St       1    SUP   Si      9   +2.100000   28.0850 ;(SIt)OH    (3)
  762  St       1    SUP   Si      9   +2.100000   28.0850 ;(SIt)OH    (4)
  763  St       1    SUP   Si      9   +2.100000   28.0850 ;O(SIt)O    (5)
  764  St       1    SUP   Si      9   +2.100000   28.0850 ;O(SIt)O    (6)
  765  Ob       1    SUP    O      9   -1.050000   15.9994 ;SIt(O)SIt  (7)
  766  Ob       1    SUP    O      9   -1.050000   15.9994 ;SIt(O)SIt  (8)
  767  Ob       1    SUP    O      9   -1.050000   15.9994 ;SIt(O)SIt  (9)
  768  Ob       1    SUP    O      9   -1.050000   15.9994 ;SIt(O)SIt  (10)
  769  Ob       1    SUP    O      9   -1.050000   15.9994 ;SIt(O)SIt  (11)
  770  Ob       1    SUP    O      9   -1.050000   15.9994 ;SIt(O)SIt  (12)
  771  Ob       1    SUP    O      9   -1.050000   15.9994 ;SIt(O)SIt  (13)
  772  Ob       1    SUP    O      9   -1.050000   15.9994 ;SIt(O)SIt  (14)
  773  Ob       1    SUP    O      9   -1.050000   15.9994 ;(O)b       (15)
  774  Ob       1    SUP    O      9   -1.050000   15.9994 ;(O)b       (16)
  775  Ob       1    SUP    O      9   -1.050000   15.9994 ;(O)b       (17)
  776  Ob       1    SUP    O      9   -1.050000   15.9994 ;(O)b       (18)
  777  St       1    SUP   Si      5   +2.100000   28.0850 ;(SIt)      (1)
  778  St       1    SUP   Si      5   +2.100000   28.0850 ;(SIt)      (2)
  779  St       1    SUP   Si      5   +2.100000   28.0850 ;(SIt)      (3)
  780  St       1    SUP   Si      5   +2.100000   28.0850 ;(SIt)      (4)
  781  St       1    SUP   Si      5   +2.100000   28.0850 ;(SIt)      (5)
  782  St       1    SUP   Si      5   +2.100000   28.0850 ;(SIt)      (6)
  783  Ob       1    SUP    O      5   -1.050000   15.9994 ;(O)b       (7)
  784  Ob       1    SUP    O      5   -1.050000   15.9994 ;(O)b       (8)
  785  Ob       1    SUP    O      5   -1.050000   15.9994 ;(O)b       (9)
  786  Ob       1    SUP    O      5   -1.050000   15.9994 ;(O)b       (10)
  787  Ob       1    SUP    O      5   -1.050000   15.9994 ;(O)b       (11)
  788  Ob       1    SUP    O      5   -1.050000   15.9994 ;(O)b       (12)
  789  Ob       1    SUP    O      5   -1.050000   15.9994 ;(O)b       (13)
  790  Ob       1    SUP    O      5   -1.050000   15.9994 ;(O)b       (14)
  791  Ob       1    SUP    O      5   -1.050000   15.9994 ;(O)b       (15)
  792  Ob       1    SUP    O      5   -1.050000   15.9994 ;(O)b       (16)
  793  Ob       1    SUP    O      5   -1.050000   15.9994 ;(O)b       (17)
  794  Ob       1    SUP    O      5   -1.050000   15.9994 ;(O)b       (18)
  795  St       1    SUP   Si      7   +2.084641   28.0850 ;O(SIt)O    (1)
  796  St       1    SUP   Si      7   +2.084641   28.0850 ;O(SIt)O    (2)
  797  St       1    SUP   Si      7   +2.084641   28.0850 ;(SIt)OH    (3)
  798  St       1    SUP   Si      7   +2.084641   28.0850 ;(SIt)OH    (4)
  799  St       1    SUP   Si      7   +2.084641   28.0850 ;(SIt)OH    (5)
  800  St       1    SUP   Si      7   +2.084641   28.0850 ;(SIt)OH    (6)
  801  Ob       1    SUP    O      7   -1.045359   15.9994 ;SIt(O)SIt  (7)
  802  Ob       1    SUP    O      7   -1.045359   15.9994 ;SIt(O)SIt  (8)
  803  Ob       1    SUP    O      7   -1.045359   15.9994 ;SIt(O)SIt  (9)
  804  Ob       1    SUP    O      7   -1.045359   15.9994 ;SIt(O)SIt  (10)
  805  Ob       1    SUP    O      7   -1.045359   15.9994 ;SIt(O)SIt  (11)
  806  Ob       1    SUP    O      7   -1.045359   15.9994 ;SIt(O)SIt  (12)
  807  Ob       1    SUP    O      7   -1.045359   15.9994 ;SIt(O)SIt  (13)
  808  Ob       1    SUP    O      7   -1.045359   15.9994 ;SIt(O)SIt  (14)
  809  Ob       1    SUP    O      7   -0.945359   15.9994 ;SIt(O)H    (15)
  810  Ob       1    SUP    O      7   -0.945359   15.9994 ;SIt(O)H    (16)
  811  Ob       1    SUP    O      7   -0.945359   15.9994 ;SIt(O)H    (17)
  812  Ob       1    SUP    O      7   -0.945359   15.9994 ;SIt(O)H    (18)
  813  Ob       1    SUP    O      9   -0.950000   15.9994 ;SIt(O)H    (19)
  814  Ob       1    SUP    O      9   -0.950000   15.9994 ;SIt(O)H    (19)
  815  Ob       1    SUP    O      9   -0.950000   15.9994 ;SIt(O)H    (19)
  816  Ob       1    SUP    O      9   -0.950000   15.9994 ;SIt(O)H    (19)
  817  St       1    SUP   Si      9   +2.100000   28.0850 ;(SIt)OH    (1)
  818  St       1    SUP   Si      9   +2.100000   28.0850 ;(SIt)OH    (2)
  819  St       1    SUP   Si      9   +2.100000   28.0850 ;(SIt)OH    (3)
  820  St       1    SUP   Si      9   +2.100000   28.0850 ;(SIt)OH    (4)
  821  St       1    SUP   Si      9   +2.100000   28.0850 ;O(SIt)O    (5)
  822  St       1    SUP   Si      9   +2.100000   28.0850 ;O(SIt)O    (6)
  823  Ob       1    SUP    O      9   -1.050000   15.9994 ;SIt(O)SIt  (7)
  824  Ob       1    SUP    O      9   -1.050000   15.9994 ;SIt(O)SIt  (8)
  825  Ob       1    SUP    O      9   -1.050000   15.9994 ;SIt(O)SIt  (9)
  826  Ob       1    SUP    O      9   -1.050000   15.9994 ;SIt(O)SIt  (10)
  827  Ob       1    SUP    O      9   -1.050000   15.9994 ;SIt(O)SIt  (11)
  828  Ob       1    SUP    O      9   -1.050000   15.9994 ;SIt(O)SIt  (12)
  829  Ob       1    SUP    O      9   -1.050000   15.9994 ;SIt(O)SIt  (13)
  830  Ob       1    SUP    O      9   -1.050000   15.9994 ;SIt(O)SIt  (14)
  831  Ob       1    SUP    O      9   -1.050000   15.9994 ;(O)b       (15)
  832  Ob       1    SUP    O      9   -1.050000   15.9994 ;(O)b       (16)
  833  Ob       1    SUP    O      9   -1.050000   15.9994 ;(O)b       (17)
  834  Ob       1    SUP    O      9   -1.050000   15.9994 ;(O)b       (18)
  835  St       1    SUP   Si      5   +2.100000   28.0850 ;(SIt)      (1)
  836  St       1    SUP   Si      5   +2.100000   28.0850 ;(SIt)      (2)
  837  St       1    SUP   Si      5   +2.100000   28.0850 ;(SIt)      (3)
  838  St       1    SUP   Si      5   +2.100000   28.0850 ;(SIt)      (4)
  839  St       1    SUP   Si      5   +2.100000   28.0850 ;(SIt)      (5)
  840  St       1    SUP   Si      5   +2.100000   28.0850 ;(SIt)      (6)
  841  Ob       1    SUP    O      5   -1.050000   15.9994 ;(O)b       (7)
  842  Ob       1    SUP    O      5   -1.050000   15.9994 ;(O)b       (8)
  843  Ob       1    SUP    O      5   -1.050000   15.9994 ;(O)b       (9)
  844  Ob       1    SUP    O      5   -1.050000   15.9994 ;(O)b       (10)
  845  Ob       1    SUP    O      5   -1.050000   15.9994 ;(O)b       (11)
  846  Ob       1    SUP    O      5   -1.050000   15.9994 ;(O)b       (12)
  847  Ob       1    SUP    O      5   -1.050000   15.9994 ;(O)b       (13)
  848  Ob       1    SUP    O      5   -1.050000   15.9994 ;(O)b       (14)
  849  Ob       1    SUP    O      5   -1.050000   15.9994 ;(O)b       (15)
  850  Ob       1    SUP    O      5   -1.050000   15.9994 ;(O)b       (16)
  851  Ob       1    SUP    O      5   -1.050000   15.9994 ;(O)b       (17)
  852  Ob       1    SUP    O      5   -1.050000   15.9994 ;(O)b       (18)
  853  St       1    SUP   Si      7   +2.084641   28.0850 ;O(SIt)O    (1)
  854  St       1    SUP   Si      7   +2.084641   28.0850 ;O(SIt)O    (2)
  855  St       1    SUP   Si      7   +2.084641   28.0850 ;(SIt)OH    (3)
  856  St       1    SUP   Si      7   +2.084641   28.0850 ;(SIt)OH    (4)
  857  St       1    SUP   Si      7   +2.084641   28.0850 ;(SIt)OH    (5)
  858  St       1    SUP   Si      7   +2.084641   28.0850 ;(SIt)OH    (6)
  859  Ob       1    SUP    O      7   -1.045359   15.9994 ;SIt(O)SIt  (7)
  860  Ob       1    SUP    O      7   -1.045359   15.9994 ;SIt(O)SIt  (8)
  861  Ob       1    SUP    O      7   -1.045359   15.9994 ;SIt(O)SIt  (9)
  862  Ob       1    SUP    O      7   -1.045359   15.9994 ;SIt(O)SIt  (10)
  863  Ob       1    SUP    O      7   -1.045359   15.9994 ;SIt(O)SIt  (11)
  864  Ob       1    SUP    O      7   -1.045359   15.9994 ;SIt(O)SIt  (12)
  865  Ob       1    SUP    O      7   -1.045359   15.9994 ;SIt(O)SIt  (13)
  866  Ob       1    SUP    O      7   -1.045359   15.9994 ;SIt(O)SIt  (14)
  867  Ob       1    SUP    O      7   -0.945359   15.9994 ;SIt(O)H    (15)
  868  Ob       1    SUP    O      7   -0.945359   15.9994 ;SIt(O)H    (16)
  869  Ob       1    SUP    O      7   -0.945359   15.9994 ;SIt(O)H    (17)
  870  Ob       1    SUP    O      7   -0.945359   15.9994 ;SIt(O)H    (18)
  871  Ob       1    SUP    O      9   -0.950000   15.9994 ;SIt(O)H    (19)
  872  Ob       1    SUP    O      9   -0.950000   15.9994 ;SIt(O)H    (19)
  873  Ob       1    SUP    O      9   -0.950000   15.9994 ;SIt(O)H    (19)
  874  Ob       1    SUP    O      9   -0.950000   15.9994 ;SIt(O)H    (19)
  875  St       1    SUP   Si      9   +2.100000   28.0850 ;(SIt)OH    (1)
  876  St       1    SUP   Si      9   +2.100000   28.0850 ;(SIt)OH    (2)
  877  St       1    SUP   Si      9   +2.100000   28.0850 ;(SIt)OH    (3)
  878  St       1    SUP   Si      9   +2.100000   28.0850 ;(SIt)OH    (4)
  879  St       1    SUP   Si      9   +2.100000   28.0850 ;O(SIt)O    (5)
  880  St       1    SUP   Si      9   +2.100000   28.0850 ;O(SIt)O    (6)
  881  Ob       1    SUP    O      9   -1.050000   15.9994 ;SIt(O)SIt  (7)
  882  Ob       1    SUP    O      9   -1.050000   15.9994 ;SIt(O)SIt  (8)
  883  Ob       1    SUP    O      9   -1.050000   15.9994 ;SIt(O)SIt  (9)
  884  Ob       1    SUP    O      9   -1.050000   15.9994 ;SIt(O)SIt  (10)
  885  Ob       1    SUP    O      9   -1.050000   15.9994 ;SIt(O)SIt  (11)
  886  Ob       1    SUP    O      9   -1.050000   15.9994 ;SIt(O)SIt  (12)
  887  Ob       1    SUP    O      9   -1.050000   15.9994 ;SIt(O)SIt  (13)
  888  Ob       1    SUP    O      9   -1.050000   15.9994 ;SIt(O)SIt  (14)
  889  Ob       1    SUP    O      9   -1.050000   15.9994 ;(O)b       (15)
  890  Ob       1    SUP    O      9   -1.050000   15.9994 ;(O)b       (16)
  891  Ob       1    SUP    O      9   -1.050000   15.9994 ;(O)b       (17)
  892  Ob       1    SUP    O      9   -1.050000   15.9994 ;(O)b       (18)
  893  St       1    SUP   Si      5   +2.100000   28.0850 ;(SIt)      (1)
  894  St       1    SUP   Si      5   +2.100000   28.0850 ;(SIt)      (2)
  895  St       1    SUP   Si      5   +2.100000   28.0850 ;(SIt)      (3)
  896  St       1    SUP   Si      5   +2.100000   28.0850 ;(SIt)      (4)
  897  St       1    SUP   Si      5   +2.100000   28.0850 ;(SIt)      (5)
  898  St       1    SUP   Si      5   +2.100000   28.0850 ;(SIt)      (6)
  899  Ob       1    SUP    O      5   -1.050000   15.9994 ;(O)b       (7)
  900  Ob       1    SUP    O      5   -1.050000   15.9994 ;(O)b       (8)
  901  Ob       1    SUP    O      5   -1.050000   15.9994 ;(O)b       (9)
  902  Ob       1    SUP    O      5   -1.050000   15.9994 ;(O)b       (10)
  903  Ob       1    SUP    O      5   -1.050000   15.9994 ;(O)b       (11)
  904  Ob       1    SUP    O      5   -1.050000   15.9994 ;(O)b       (12)
  905  Ob       1    SUP    O      5   -1.050000   15.9994 ;(O)b       (13)
  906  Ob       1    SUP    O      5   -1.050000   15.9994 ;(O)b       (14)
  907  Ob       1    SUP    O      5   -1.050000   15.9994 ;(O)b       (15)
  908  Ob       1    SUP    O      5   -1.050000   15.9994 ;(O)b       (16)
  909  Ob       1    SUP    O      5   -1.050000   15.9994 ;(O)b       (17)
  910  Ob       1    SUP    O      5   -1.050000   15.9994 ;(O)b       (18)
  911  St       1    SUP   Si      7   +2.084641   28.0850 ;O(SIt)O    (1)
  912  St       1    SUP   Si      7   +2.084641   28.0850 ;O(SIt)O    (2)
  913  St       1    SUP   Si      7   +2.084641   28.0850 ;(SIt)OH    (3)
  914  St       1    SUP   Si      7   +2.084641   28.0850 ;(SIt)OH    (4)
  915  St       1    SUP   Si      7   +2.084641   28.0850 ;(SIt)OH    (5)
  916  St       1    SUP   Si      7   +2.084641   28.0850 ;(SIt)OH    (6)
  917  Ob       1    SUP    O      7   -1.045359   15.9994 ;SIt(O)SIt  (7)
  918  Ob       1    SUP    O      7   -1.045359   15.9994 ;SIt(O)SIt  (8)
  919  Ob       1    SUP    O      7   -1.045359   15.9994 ;SIt(O)SIt  (9)
  920  Ob       1    SUP    O      7   -1.045359   15.9994 ;SIt(O)SIt  (10)
  921  Ob       1    SUP    O      7   -1.045359   15.9994 ;SIt(O)SIt  (11)
  922  Ob       1    SUP    O      7   -1.045359   15.9994 ;SIt(O)SIt  (12)
  923  Ob       1    SUP    O      7   -1.045359   15.9994 ;SIt(O)SIt  (13)
  924  Ob       1    SUP    O      7   -1.045359   15.9994 ;SIt(O)SIt  (14)
  925  Ob       1    SUP    O      7   -0.945359   15.9994 ;SIt(O)H    (15)
  926  Ob       1    SUP    O      7   -0.945359   15.9994 ;SIt(O)H    (16)
  927  Ob       1    SUP    O      7   -0.945359   15.9994 ;SIt(O)H    (17)
  928  Ob       1    SUP    O      7   -0.945359   15.9994 ;SIt(O)H    (18)
  929  Ob       1    SUP    O      9   -0.950000   15.9994 ;SIt(O)H    (19)
  930  Ob       1    SUP    O      9   -0.950000   15.9994 ;SIt(O)H    (19)
  931  Ob       1    SUP    O      9   -0.950000   15.9994 ;SIt(O)H    (19)
  932  Ob       1    SUP    O      9   -0.950000   15.9994 ;SIt(O)H    (19)
  933  St       1    SUP   Si      9   +2.100000   28.0850 ;(SIt)OH    (1)
  934  St       1    SUP   Si      9   +2.100000   28.0850 ;(SIt)OH    (2)
  935  St       1    SUP   Si      9   +2.100000   28.0850 ;(SIt)OH    (3)
  936  St       1    SUP   Si      9   +2.100000   28.0850 ;(SIt)OH    (4)
  937  St       1    SUP   Si      9   +2.100000   28.0850 ;O(SIt)O    (5)
  938  St       1    SUP   Si      9   +2.100000   28.0850 ;O(SIt)O    (6)
  939  Ob       1    SUP    O      9   -1.050000   15.9994 ;SIt(O)SIt  (7)
  940  Ob       1    SUP    O      9   -1.050000   15.9994 ;SIt(O)SIt  (8)
  941  Ob       1    SUP    O      9   -1.050000   15.9994 ;SIt(O)SIt  (9)
  942  Ob       1    SUP    O      9   -1.050000   15.9994 ;SIt(O)SIt  (10)
  943  Ob       1    SUP    O      9   -1.050000   15.9994 ;SIt(O)SIt  (11)
  944  Ob       1    SUP    O      9   -1.050000   15.9994 ;SIt(O)SIt  (12)
  945  Ob       1    SUP    O      9   -1.050000   15.9994 ;SIt(O)SIt  (13)
  946  Ob       1    SUP    O      9   -1.050000   15.9994 ;SIt(O)SIt  (14)
  947  Ob       1    SUP    O      9   -1.050000   15.9994 ;(O)b       (15)
  948  Ob       1    SUP    O      9   -1.050000   15.9994 ;(O)b       (16)
  949  Ob       1    SUP    O      9   -1.050000   15.9994 ;(O)b       (17)
  950  Ob       1    SUP    O      9   -1.050000   15.9994 ;(O)b       (18)
  951  St       1    SUP   Si      5   +2.100000   28.0850 ;(SIt)      (1)
  952  St       1    SUP   Si      5   +2.100000   28.0850 ;(SIt)      (2)
  953  St       1    SUP   Si      5   +2.100000   28.0850 ;(SIt)      (3)
  954  St       1    SUP   Si      5   +2.100000   28.0850 ;(SIt)      (4)
  955  St       1    SUP   Si      5   +2.100000   28.0850 ;(SIt)      (5)
  956  St       1    SUP   Si      5   +2.100000   28.0850 ;(SIt)      (6)
  957  Ob       1    SUP    O      5   -1.050000   15.9994 ;(O)b       (7)
  958  Ob       1    SUP    O      5   -1.050000   15.9994 ;(O)b       (8)
  959  Ob       1    SUP    O      5   -1.050000   15.9994 ;(O)b       (9)
  960  Ob       1    SUP    O      5   -1.050000   15.9994 ;(O)b       (10)
  961  Ob       1    SUP    O      5   -1.050000   15.9994 ;(O)b       (11)
  962  Ob       1    SUP    O      5   -1.050000   15.9994 ;(O)b       (12)
  963  Ob       1    SUP    O      5   -1.050000   15.9994 ;(O)b       (13)
  964  Ob       1    SUP    O      5   -1.050000   15.9994 ;(O)b       (14)
  965  Ob       1    SUP    O      5   -1.050000   15.9994 ;(O)b       (15)
  966  Ob       1    SUP    O      5   -1.050000   15.9994 ;(O)b       (16)
  967  Ob       1    SUP    O      5   -1.050000   15.9994 ;(O)b       (17)
  968  Ob       1    SUP    O      5   -1.050000   15.9994 ;(O)b       (18)
  969  St       1    SUP   Si      7   +2.084641   28.0850 ;O(SIt)O    (1)
  970  St       1    SUP   Si      7   +2.084641   28.0850 ;O(SIt)O    (2)
  971  St       1    SUP   Si      7   +2.084641   28.0850 ;(SIt)OH    (3)
  972  St       1    SUP   Si      7   +2.084641   28.0850 ;(SIt)OH    (4)
  973  St       1    SUP   Si      7   +2.084641   28.0850 ;(SIt)OH    (5)
  974  St       1    SUP   Si      7   +2.084641   28.0850 ;(SIt)OH    (6)
  975  Ob       1    SUP    O      7   -1.045359   15.9994 ;SIt(O)SIt  (7)
  976  Ob       1    SUP    O      7   -1.045359   15.9994 ;SIt(O)SIt  (8)
  977  Ob       1    SUP    O      7   -1.045359   15.9994 ;SIt(O)SIt  (9)
  978  Ob       1    SUP    O      7   -1.045359   15.9994 ;SIt(O)SIt  (10)
  979  Ob       1    SUP    O      7   -1.045359   15.9994 ;SIt(O)SIt  (11)
  980  Ob       1    SUP    O      7   -1.045359   15.9994 ;SIt(O)SIt  (12)
  981  Ob       1    SUP    O      7   -1.045359   15.9994 ;SIt(O)SIt  (13)
  982  Ob       1    SUP    O      7   -1.045359   15.9994 ;SIt(O)SIt  (14)
  983  Ob       1    SUP    O      7   -0.945359   15.9994 ;SIt(O)H    (15)
  984  Ob       1    SUP    O      7   -0.945359   15.9994 ;SIt(O)H    (16)
  985  Ob       1    SUP    O      7   -0.945359   15.9994 ;SIt(O)H    (17)
  986  Ob       1    SUP    O      7   -0.945359   15.9994 ;SIt(O)H    (18)
  987  Ob       1    SUP    O      9   -0.950000   15.9994 ;SIt(O)H    (19)
  988  Ob       1    SUP    O      9   -0.950000   15.9994 ;SIt(O)H    (19)
  989  Ob       1    SUP    O      9   -0.950000   15.9994 ;SIt(O)H    (19)
  990  Ob       1    SUP    O      9   -0.950000   15.9994 ;SIt(O)H    (19)
  991  St       1    SUP   Si      9   +2.100000   28.0850 ;(SIt)OH    (1)
  992  St       1    SUP   Si      9   +2.100000   28.0850 ;(SIt)OH    (2)
  993  St       1    SUP   Si      9   +2.100000   28.0850 ;(SIt)OH    (3)
  994  St       1    SUP   Si      9   +2.100000   28.0850 ;(SIt)OH    (4)
  995  St       1    SUP   Si      9   +2.100000   28.0850 ;O(SIt)O    (5)
  996  St       1    SUP   Si      9   +2.100000   28.0850 ;O(SIt)O    (6)
  997  Ob       1    SUP    O      9   -1.050000   15.9994 ;SIt(O)SIt  (7)
  998  Ob       1    SUP    O      9   -1.050000   15.9994 ;SIt(O)SIt  (8)
  999  Ob       1    SUP    O      9   -1.050000   15.9994 ;SIt(O)SIt  (9)
 1000  Ob       1    SUP    O      9   -1.050000   15.9994 ;SIt(O)SIt  (10)
 1001  Ob       1    SUP    O      9   -1.050000   15.9994 ;SIt(O)SIt  (11)
 1002  Ob       1    SUP    O      9   -1.050000   15.9994 ;SIt(O)SIt  (12)
 1003  Ob       1    SUP    O      9   -1.050000   15.9994 ;SIt(O)SIt  (13)
 1004  Ob       1    SUP    O      9   -1.050000   15.9994 ;SIt(O)SIt  (14)
 1005  Ob       1    SUP    O      9   -1.050000   15.9994 ;(O)b       (15)
 1006  Ob       1    SUP    O      9   -1.050000   15.9994 ;(O)b       (16)
 1007  Ob       1    SUP    O      9   -1.050000   15.9994 ;(O)b       (17)
 1008  Ob       1    SUP    O      9   -1.050000   15.9994 ;(O)b       (18)
 1009  St       1    SUP   Si      5   +2.100000   28.0850 ;(SIt)      (1)
 1010  St       1    SUP   Si      5   +2.100000   28.0850 ;(SIt)      (2)
 1011  St       1    SUP   Si      5   +2.100000   28.0850 ;(SIt)      (3)
 1012  St       1    SUP   Si      5   +2.100000   28.0850 ;(SIt)      (4)
 1013  St       1    SUP   Si      5   +2.100000   28.0850 ;(SIt)      (5)
 1014  St       1    SUP   Si      5   +2.100000   28.0850 ;(SIt)      (6)
 1015  Ob       1    SUP    O      5   -1.050000   15.9994 ;(O)b       (7)
 1016  Ob       1    SUP    O      5   -1.050000   15.9994 ;(O)b       (8)
 1017  Ob       1    SUP    O      5   -1.050000   15.9994 ;(O)b       (9)
 1018  Ob       1    SUP    O      5   -1.050000   15.9994 ;(O)b       (10)
 1019  Ob       1    SUP    O      5   -1.050000   15.9994 ;(O)b       (11)
 1020  Ob       1    SUP    O      5   -1.050000   15.9994 ;(O)b       (12)
 1021  Ob       1    SUP    O      5   -1.050000   15.9994 ;(O)b       (13)
 1022  Ob       1    SUP    O      5   -1.050000   15.9994 ;(O)b       (14)
 1023  Ob       1    SUP    O      5   -1.050000   15.9994 ;(O)b       (15)
 1024  Ob       1    SUP    O      5   -1.050000   15.9994 ;(O)b       (16)
 1025  Ob       1    SUP    O      5   -1.050000   15.9994 ;(O)b       (17)
 1026  Ob       1    SUP    O      5   -1.050000   15.9994 ;(O)b       (18)
 1027  St       1    SUP   Si      7   +2.084641   28.0850 ;O(SIt)O    (1)
 1028  St       1    SUP   Si      7   +2.084641   28.0850 ;O(SIt)O    (2)
 1029  St       1    SUP   Si      7   +2.084641   28.0850 ;(SIt)OH    (3)
 1030  St       1    SUP   Si      7   +2.084641   28.0850 ;(SIt)OH    (4)
 1031  St       1    SUP   Si      7   +2.084641   28.0850 ;(SIt)OH    (5)
 1032  St       1    SUP   Si      7   +2.084641   28.0850 ;(SIt)OH    (6)
 1033  Ob       1    SUP    O      7   -1.045359   15.9994 ;SIt(O)SIt  (7)
 1034  Ob       1    SUP    O      7   -1.045359   15.9994 ;SIt(O)SIt  (8)
 1035  Ob       1    SUP    O      7   -1.045359   15.9994 ;SIt(O)SIt  (9)
 1036  Ob       1    SUP    O      7   -1.045359   15.9994 ;SIt(O)SIt  (10)
 1037  Ob       1    SUP    O      7   -1.045359   15.9994 ;SIt(O)SIt  (11)
 1038  Ob       1    SUP    O      7   -1.045359   15.9994 ;SIt(O)SIt  (12)
 1039  Ob       1    SUP    O      7   -1.045359   15.9994 ;SIt(O)SIt  (13)
 1040  Ob       1    SUP    O      7   -1.045359   15.9994 ;SIt(O)SIt  (14)
 1041  Ob       1    SUP    O      7   -0.945359   15.9994 ;SIt(O)H    (15)
 1042  Ob       1    SUP    O      7   -0.945359   15.9994 ;SIt(O)H    (16)
 1043  Ob       1    SUP    O      7   -0.945359   15.9994 ;SIt(O)H    (17)
 1044  Ob       1    SUP    O      7   -0.945359   15.9994 ;SIt(O)H    (18)
 1045  Ob       1    SUP    O      9   -0.950000   15.9994 ;SIt(O)H    (19)
 1046  Ob       1    SUP    O      9   -0.950000   15.9994 ;SIt(O)H    (19)
 1047  Ob       1    SUP    O      9   -0.950000   15.9994 ;SIt(O)H    (19)
 1048  Ob       1    SUP    O      9   -0.950000   15.9994 ;SIt(O)H    (19)
 1049  St       1    SUP   Si      9   +2.100000   28.0850 ;(SIt)OH    (1)
 1050  St       1    SUP   Si      9   +2.100000   28.0850 ;(SIt)OH    (2)
 1051  St       1    SUP   Si      9   +2.100000   28.0850 ;(SIt)OH    (3)
 1052  St       1    SUP   Si      9   +2.100000   28.0850 ;(SIt)OH    (4)
 1053  St       1    SUP   Si      9   +2.100000   28.0850 ;O(SIt)O    (5)
 1054  St       1    SUP   Si      9   +2.100000   28.0850 ;O(SIt)O    (6)
 1055  Ob       1    SUP    O      9   -1.050000   15.9994 ;SIt(O)SIt  (7)
 1056  Ob       1    SUP    O      9   -1.050000   15.9994 ;SIt(O)SIt  (8)
 1057  Ob       1    SUP    O      9   -1.050000   15.9994 ;SIt(O)SIt  (9)
 1058  Ob       1    SUP    O      9   -1.050000   15.9994 ;SIt(O)SIt  (10)
 1059  Ob       1    SUP    O      9   -1.050000   15.9994 ;SIt(O)SIt  (11)
 1060  Ob       1    SUP    O      9   -1.050000   15.9994 ;SIt(O)SIt  (12)
 1061  Ob       1    SUP    O      9   -1.050000   15.9994 ;SIt(O)SIt  (13)
 1062  Ob       1    SUP    O      9   -1.050000   15.9994 ;SIt(O)SIt  (14)
 1063  Ob       1    SUP    O      9   -1.050000   15.9994 ;(O)b       (15)
 1064  Ob       1    SUP    O      9   -1.050000   15.9994 ;(O)b       (16)
 1065  Ob       1    SUP    O      9   -1.050000   15.9994 ;(O)b       (17)
 1066  Ob       1    SUP    O      9   -1.050000   15.9994 ;(O)b       (18)
 1067  St       1    SUP   Si      5   +2.100000   28.0850 ;(SIt)      (1)
 1068  St       1    SUP   Si      5   +2.100000   28.0850 ;(SIt)      (2)
 1069  St       1    SUP   Si      5   +2.100000   28.0850 ;(SIt)      (3)
 1070  St       1    SUP   Si      5   +2.100000   28.0850 ;(SIt)      (4)
 1071  St       1    SUP   Si      5   +2.100000   28.0850 ;(SIt)      (5)
 1072  St       1    SUP   Si      5   +2.100000   28.0850 ;(SIt)      (6)
 1073  Ob       1    SUP    O      5   -1.050000   15.9994 ;(O)b       (7)
 1074  Ob       1    SUP    O      5   -1.050000   15.9994 ;(O)b       (8)
 1075  Ob       1    SUP    O      5   -1.050000   15.9994 ;(O)b       (9)
 1076  Ob       1    SUP    O      5   -1.050000   15.9994 ;(O)b       (10)
 1077  Ob       1    SUP    O      5   -1.050000   15.9994 ;(O)b       (11)
 1078  Ob       1    SUP    O      5   -1.050000   15.9994 ;(O)b       (12)
 1079  Ob       1    SUP    O      5   -1.050000   15.9994 ;(O)b       (13)
 1080  Ob       1    SUP    O      5   -1.050000   15.9994 ;(O)b       (14)
 1081  Ob       1    SUP    O      5   -1.050000   15.9994 ;(O)b       (15)
 1082  Ob       1    SUP    O      5   -1.050000   15.9994 ;(O)b       (16)
 1083  Ob       1    SUP    O      5   -1.050000   15.9994 ;(O)b       (17)
 1084  Ob       1    SUP    O      5   -1.050000   15.9994 ;(O)b       (18)
 1085  St       1    SUP   Si      7   +2.084641   28.0850 ;O(SIt)O    (1)
 1086  St       1    SUP   Si      7   +2.084641   28.0850 ;O(SIt)O    (2)
 1087  St       1    SUP   Si      7   +2.084641   28.0850 ;(SIt)OH    (3)
 1088  St       1    SUP   Si      7   +2.084641   28.0850 ;(SIt)OH    (4)
 1089  St       1    SUP   Si      7   +2.084641   28.0850 ;(SIt)OH    (5)
 1090  St       1    SUP   Si      7   +2.084641   28.0850 ;(SIt)OH    (6)
 1091  Ob       1    SUP    O      7   -1.045359   15.9994 ;SIt(O)SIt  (7)
 1092  Ob       1    SUP    O      7   -1.045359   15.9994 ;SIt(O)SIt  (8)
 1093  Ob       1    SUP    O      7   -1.045359   15.9994 ;SIt(O)SIt  (9)
 1094  Ob       1    SUP    O      7   -1.045359   15.9994 ;SIt(O)SIt  (10)
 1095  Ob       1    SUP    O      7   -1.045359   15.9994 ;SIt(O)SIt  (11)
 1096  Ob       1    SUP    O      7   -1.045359   15.9994 ;SIt(O)SIt  (12)
 1097  Ob       1    SUP    O      7   -1.045359   15.9994 ;SIt(O)SIt  (13)
 1098  Ob       1    SUP    O      7   -1.045359   15.9994 ;SIt(O)SIt  (14)
 1099  Ob       1    SUP    O      7   -0.945359   15.9994 ;SIt(O)H    (15)
 1100  Ob       1    SUP    O      7   -0.945359   15.9994 ;SIt(O)H    (16)
 1101  Ob       1    SUP    O      7   -0.945359   15.9994 ;SIt(O)H    (17)
 1102  Ob       1    SUP    O      7   -0.945359   15.9994 ;SIt(O)H    (18)
 1103  Ob       1    SUP    O      9   -0.950000   15.9994 ;SIt(O)H    (19)
 1104  Ob       1    SUP    O      9   -0.950000   15.9994 ;SIt(O)H    (19)
 1105  Ob       1    SUP    O      9   -0.950000   15.9994 ;SIt(O)H    (19)
 1106  Ob       1    SUP    O      9   -0.950000   15.9994 ;SIt(O)H    (19)
 1107  St       1    SUP   Si      9   +2.100000   28.0850 ;(SIt)OH    (1)
 1108  St       1    SUP   Si      9   +2.100000   28.0850 ;(SIt)OH    (2)
 1109  St       1    SUP   Si      9   +2.100000   28.0850 ;(SIt)OH    (3)
 1110  St       1    SUP   Si      9   +2.100000   28.0850 ;(SIt)OH    (4)
 1111  St       1    SUP   Si      9   +2.100000   28.0850 ;O(SIt)O    (5)
 1112  St       1    SUP   Si      9   +2.100000   28.0850 ;O(SIt)O    (6)
 1113  Ob       1    SUP    O      9   -1.050000   15.9994 ;SIt(O)SIt  (7)
 1114  Ob       1    SUP    O      9   -1.050000   15.9994 ;SIt(O)SIt  (8)
 1115  Ob       1    SUP    O      9   -1.050000   15.9994 ;SIt(O)SIt  (9)
 1116  Ob       1    SUP    O      9   -1.050000   15.9994 ;SIt(O)SIt  (10)
 1117  Ob       1    SUP    O      9   -1.050000   15.9994 ;SIt(O)SIt  (11)
 1118  Ob       1    SUP    O      9   -1.050000   15.9994 ;SIt(O)SIt  (12)
 1119  Ob       1    SUP    O      9   -1.050000   15.9994 ;SIt(O)SIt  (13)
 1120  Ob       1    SUP    O      9   -1.050000   15.9994 ;SIt(O)SIt  (14)
 1121  Ob       1    SUP    O      9   -1.050000   15.9994 ;(O)b       (15)
 1122  Ob       1    SUP    O      9   -1.050000   15.9994 ;(O)b       (16)
 1123  Ob       1    SUP    O      9   -1.050000   15.9994 ;(O)b       (17)
 1124  Ob       1    SUP    O      9   -1.050000   15.9994 ;(O)b       (18)
 1125  St       1    SUP   Si      5   +2.100000   28.0850 ;(SIt)      (1)
 1126  St       1    SUP   Si      5   +2.100000   28.0850 ;(SIt)      (2)
 1127  St       1    SUP   Si      5   +2.100000   28.0850 ;(SIt)      (3)
 1128  St       1    SUP   Si      5   +2.100000   28.0850 ;(SIt)      (4)
 1129  St       1    SUP   Si      5   +2.100000   28.0850 ;(SIt)      (5)
 1130  St       1    SUP   Si      5   +2.100000   28.0850 ;(SIt)      (6)
 1131  Ob       1    SUP    O      5   -1.050000   15.9994 ;(O)b       (7)
 1132  Ob       1    SUP    O      5   -1.050000   15.9994 ;(O)b       (8)
 1133  Ob       1    SUP    O      5   -1.050000   15.9994 ;(O)b       (9)
 1134  Ob       1    SUP    O      5   -1.050000   15.9994 ;(O)b       (10)
 1135  Ob       1    SUP    O      5   -1.050000   15.9994 ;(O)b       (11)
 1136  Ob       1    SUP    O      5   -1.050000   15.9994 ;(O)b       (12)
 1137  Ob       1    SUP    O      5   -1.050000   15.9994 ;(O)b       (13)
 1138  Ob       1    SUP    O      5   -1.050000   15.9994 ;(O)b       (14)
 1139  Ob       1    SUP    O      5   -1.050000   15.9994 ;(O)b       (15)
 1140  Ob       1    SUP    O      5   -1.050000   15.9994 ;(O)b       (16)
 1141  Ob       1    SUP    O      5   -1.050000   15.9994 ;(O)b       (17)
 1142  Ob       1    SUP    O      5   -1.050000   15.9994 ;(O)b       (18)
 1143  St       1    SUP   Si      7   +2.084641   28.0850 ;O(SIt)O    (1)
 1144  St       1    SUP   Si      7   +2.084641   28.0850 ;O(SIt)O    (2)
 1145  St       1    SUP   Si      7   +2.084641   28.0850 ;(SIt)OH    (3)
 1146  St       1    SUP   Si      7   +2.084641   28.0850 ;(SIt)OH    (4)
 1147  St       1    SUP   Si      7   +2.084641   28.0850 ;(SIt)OH    (5)
 1148  St       1    SUP   Si      7   +2.084641   28.0850 ;(SIt)OH    (6)
 1149  Ob       1    SUP    O      7   -1.045359   15.9994 ;SIt(O)SIt  (7)
 1150  Ob       1    SUP    O      7   -1.045359   15.9994 ;SIt(O)SIt  (8)
 1151  Ob       1    SUP    O      7   -1.045359   15.9994 ;SIt(O)SIt  (9)
 1152  Ob       1    SUP    O      7   -1.045359   15.9994 ;SIt(O)SIt  (10)
 1153  Ob       1    SUP    O      7   -1.045359   15.9994 ;SIt(O)SIt  (11)
 1154  Ob       1    SUP    O      7   -1.045359   15.9994 ;SIt(O)SIt  (12)
 1155  Ob       1    SUP    O      7   -1.045359   15.9994 ;SIt(O)SIt  (13)
 1156  Ob       1    SUP    O      7   -1.045359   15.9994 ;SIt(O)SIt  (14)
 1157  Ob       1    SUP    O      7   -0.945359   15.9994 ;SIt(O)H    (15)
 1158  Ob       1    SUP    O      7   -0.945359   15.9994 ;SIt(O)H    (16)
 1159  Ob       1    SUP    O      7   -0.945359   15.9994 ;SIt(O)H    (17)
 1160  Ob       1    SUP    O      7   -0.945359   15.9994 ;SIt(O)H    (18)
 1161  Ob       1    SUP    O      9   -0.950000   15.9994 ;SIt(O)H    (19)
 1162  Ob       1    SUP    O      9   -0.950000   15.9994 ;SIt(O)H    (19)
 1163  Ob       1    SUP    O      9   -0.950000   15.9994 ;SIt(O)H    (19)
 1164  Ob       1    SUP    O      9   -0.950000   15.9994 ;SIt(O)H    (19)
 1165  St       1    SUP   Si      9   +2.100000   28.0850 ;(SIt)OH    (1)
 1166  St       1    SUP   Si      9   +2.100000   28.0850 ;(SIt)OH    (2)
 1167  St       1    SUP   Si      9   +2.100000   28.0850 ;(SIt)OH    (3)
 1168  St       1    SUP   Si      9   +2.100000   28.0850 ;(SIt)OH    (4)
 1169  St       1    SUP   Si      9   +2.100000   28.0850 ;O(SIt)O    (5)
 1170  St       1    SUP   Si      9   +2.100000   28.0850 ;O(SIt)O    (6)
 1171  Ob       1    SUP    O      9   -1.050000   15.9994 ;SIt(O)SIt  (7)
 1172  Ob       1    SUP    O      9   -1.050000   15.9994 ;SIt(O)SIt  (8)
 1173  Ob       1    SUP    O      9   -1.050000   15.9994 ;SIt(O)SIt  (9)
 1174  Ob       1    SUP    O      9   -1.050000   15.9994 ;SIt(O)SIt  (10)
 1175  Ob       1    SUP    O      9   -1.050000   15.9994 ;SIt(O)SIt  (11)
 1176  Ob       1    SUP    O      9   -1.050000   15.9994 ;SIt(O)SIt  (12)
 1177  Ob       1    SUP    O      9   -1.050000   15.9994 ;SIt(O)SIt  (13)
 1178  Ob       1    SUP    O      9   -1.050000   15.9994 ;SIt(O)SIt  (14)
 1179  Ob       1    SUP    O      9   -1.050000   15.9994 ;(O)b       (15)
 1180  Ob       1    SUP    O      9   -1.050000   15.9994 ;(O)b       (16)
 1181  Ob       1    SUP    O      9   -1.050000   15.9994 ;(O)b       (17)
 1182  Ob       1    SUP    O      9   -1.050000   15.9994 ;(O)b       (18)
 1183  St       1    SUP   Si      5   +2.100000   28.0850 ;(SIt)      (1)
 1184  St       1    SUP   Si      5   +2.100000   28.0850 ;(SIt)      (2)
 1185  St       1    SUP   Si      5   +2.100000   28.0850 ;(SIt)      (3)
 1186  St       1    SUP   Si      5   +2.100000   28.0850 ;(SIt)      (4)
 1187  St       1    SUP   Si      5   +2.100000   28.0850 ;(SIt)      (5)
 1188  St       1    SUP   Si      5   +2.100000   28.0850 ;(SIt)      (6)
 1189  Ob       1    SUP    O      5   -1.050000   15.9994 ;(O)b       (7)
 1190  Ob       1    SUP    O      5   -1.050000   15.9994 ;(O)b       (8)
 1191  Ob       1    SUP    O      5   -1.050000   15.9994 ;(O)b       (9)
 1192  Ob       1    SUP    O      5   -1.050000   15.9994 ;(O)b       (10)
 1193  Ob       1    SUP    O      5   -1.050000   15.9994 ;(O)b       (11)
 1194  Ob       1    SUP    O      5   -1.050000   15.9994 ;(O)b       (12)
 1195  Ob       1    SUP    O      5   -1.050000   15.9994 ;(O)b       (13)
 1196  Ob       1    SUP    O      5   -1.050000   15.9994 ;(O)b       (14)
 1197  Ob       1    SUP    O      5   -1.050000   15.9994 ;(O)b       (15)
 1198  Ob       1    SUP    O      5   -1.050000   15.9994 ;(O)b       (16)
 1199  Ob       1    SUP    O      5   -1.050000   15.9994 ;(O)b       (17)
 1200  Ob       1    SUP    O      5   -1.050000   15.9994 ;(O)b       (18)
 1201  St       1    SUP   Si      7   +2.084641   28.0850 ;O(SIt)O    (1)
 1202  St       1    SUP   Si      7   +2.084641   28.0850 ;O(SIt)O    (2)
 1203  St       1    SUP   Si      7   +2.084641   28.0850 ;(SIt)OH    (3)
 1204  St       1    SUP   Si      7   +2.084641   28.0850 ;(SIt)OH    (4)
 1205  St       1    SUP   Si      7   +2.084641   28.0850 ;(SIt)OH    (5)
 1206  St       1    SUP   Si      7   +2.084641   28.0850 ;(SIt)OH    (6)
 1207  Ob       1    SUP    O      7   -1.045359   15.9994 ;SIt(O)SIt  (7)
 1208  Ob       1    SUP    O      7   -1.045359   15.9994 ;SIt(O)SIt  (8)
 1209  Ob       1    SUP    O      7   -1.045359   15.9994 ;SIt(O)SIt  (9)
 1210  Ob       1    SUP    O      7   -1.045359   15.9994 ;SIt(O)SIt  (10)
 1211  Ob       1    SUP    O      7   -1.045359   15.9994 ;SIt(O)SIt  (11)
 1212  Ob       1    SUP    O      7   -1.045359   15.9994 ;SIt(O)SIt  (12)
 1213  Ob       1    SUP    O      7   -1.045359   15.9994 ;SIt(O)SIt  (13)
 1214  Ob       1    SUP    O      7   -1.045359   15.9994 ;SIt(O)SIt  (14)
 1215  Ob       1    SUP    O      7   -0.945359   15.9994 ;SIt(O)H    (15)
 1216  Ob       1    SUP    O      7   -0.945359   15.9994 ;SIt(O)H    (16)
 1217  Ob       1    SUP    O      7   -0.945359   15.9994 ;SIt(O)H    (17)
 1218  Ob       1    SUP    O      7   -0.945359   15.9994 ;SIt(O)H    (18)
 1219  Ob       1    SUP    O      9   -0.950000   15.9994 ;SIt(O)H    (19)
 1220  Ob       1    SUP    O      9   -0.950000   15.9994 ;SIt(O)H    (19)
 1221  Ob       1    SUP    O      9   -0.950000   15.9994 ;SIt(O)H    (19)
 1222  Ob       1    SUP    O      9   -0.950000   15.9994 ;SIt(O)H    (19)
 1223  St       1    SUP   Si      9   +2.100000   28.0850 ;(SIt)OH    (1)
 1224  St       1    SUP   Si      9   +2.100000   28.0850 ;(SIt)OH    (2)
 1225  St       1    SUP   Si      9   +2.100000   28.0850 ;(SIt)OH    (3)
 1226  St       1    SUP   Si      9   +2.100000   28.0850 ;(SIt)OH    (4)
 1227  St       1    SUP   Si      9   +2.100000   28.0850 ;O(SIt)O    (5)
 1228  St       1    SUP   Si      9   +2.100000   28.0850 ;O(SIt)O    (6)
 1229  Ob       1    SUP    O      9   -1.050000   15.9994 ;SIt(O)SIt  (7)
 1230  Ob       1    SUP    O      9   -1.050000   15.9994 ;SIt(O)SIt  (8)
 1231  Ob       1    SUP    O      9   -1.050000   15.9994 ;SIt(O)SIt  (9)
 1232  Ob       1    SUP    O      9   -1.050000   15.9994 ;SIt(O)SIt  (10)
 1233  Ob       1    SUP    O      9   -1.050000   15.9994 ;SIt(O)SIt  (11)
 1234  Ob       1    SUP    O      9   -1.050000   15.9994 ;SIt(O)SIt  (12)
 1235  Ob       1    SUP    O      9   -1.050000   15.9994 ;SIt(O)SIt  (13)
 1236  Ob       1    SUP    O      9   -1.050000   15.9994 ;SIt(O)SIt  (14)
 1237  Ob       1    SUP    O      9   -1.050000   15.9994 ;(O)b       (15)
 1238  Ob       1    SUP    O      9   -1.050000   15.9994 ;(O)b       (16)
 1239  Ob       1    SUP    O      9   -1.050000   15.9994 ;(O)b       (17)
 1240  Ob       1    SUP    O      9   -1.050000   15.9994 ;(O)b       (18)
 1241  St       1    SUP   Si      5   +2.100000   28.0850 ;(SIt)      (1)
 1242  St       1    SUP   Si      5   +2.100000   28.0850 ;(SIt)      (2)
 1243  St       1    SUP   Si      5   +2.100000   28.0850 ;(SIt)      (3)
 1244  St       1    SUP   Si      5   +2.100000   28.0850 ;(SIt)      (4)
 1245  St       1    SUP   Si      5   +2.100000   28.0850 ;(SIt)      (5)
 1246  St       1    SUP   Si      5   +2.100000   28.0850 ;(SIt)      (6)
 1247  Ob       1    SUP    O      5   -1.050000   15.9994 ;(O)b       (7)
 1248  Ob       1    SUP    O      5   -1.050000   15.9994 ;(O)b       (8)
 1249  Ob       1    SUP    O      5   -1.050000   15.9994 ;(O)b       (9)
 1250  Ob       1    SUP    O      5   -1.050000   15.9994 ;(O)b       (10)
 1251  Ob       1    SUP    O      5   -1.050000   15.9994 ;(O)b       (11)
 1252  Ob       1    SUP    O      5   -1.050000   15.9994 ;(O)b       (12)
 1253  Ob       1    SUP    O      5   -1.050000   15.9994 ;(O)b       (13)
 1254  Ob       1    SUP    O      5   -1.050000   15.9994 ;(O)b       (14)
 1255  Ob       1    SUP    O      5   -1.050000   15.9994 ;(O)b       (15)
 1256  Ob       1    SUP    O      5   -1.050000   15.9994 ;(O)b       (16)
 1257  Ob       1    SUP    O      5   -1.050000   15.9994 ;(O)b       (17)
 1258  Ob       1    SUP    O      5   -1.050000   15.9994 ;(O)b       (18)
 1259  St       1    SUP   Si      7   +2.084641   28.0850 ;O(SIt)O    (1)
 1260  St       1    SUP   Si      7   +2.084641   28.0850 ;O(SIt)O    (2)
 1261  St       1    SUP   Si      7   +2.084641   28.0850 ;(SIt)OH    (3)
 1262  St       1    SUP   Si      7   +2.084641   28.0850 ;(SIt)OH    (4)
 1263  St       1    SUP   Si      7   +2.084641   28.0850 ;(SIt)OH    (5)
 1264  St       1    SUP   Si      7   +2.084641   28.0850 ;(SIt)OH    (6)
 1265  Ob       1    SUP    O      7   -1.045359   15.9994 ;SIt(O)SIt  (7)
 1266  Ob       1    SUP    O      7   -1.045359   15.9994 ;SIt(O)SIt  (8)
 1267  Ob       1    SUP    O      7   -1.045359   15.9994 ;SIt(O)SIt  (9)
 1268  Ob       1    SUP    O      7   -1.045359   15.9994 ;SIt(O)SIt  (10)
 1269  Ob       1    SUP    O      7   -1.045359   15.9994 ;SIt(O)SIt  (11)
 1270  Ob       1    SUP    O      7   -1.045359   15.9994 ;SIt(O)SIt  (12)
 1271  Ob       1    SUP    O      7   -1.045359   15.9994 ;SIt(O)SIt  (13)
 1272  Ob       1    SUP    O      7   -1.045359   15.9994 ;SIt(O)SIt  (14)
 1273  Ob       1    SUP    O      7   -0.945359   15.9994 ;SIt(O)H    (15)
 1274  Ob       1    SUP    O      7   -0.945359   15.9994 ;SIt(O)H    (16)
 1275  Ob       1    SUP    O      7   -0.945359   15.9994 ;SIt(O)H    (17)
 1276  Ob       1    SUP    O      7   -0.945359   15.9994 ;SIt(O)H    (18)
 1277  Ob       1    SUP    O      9   -0.950000   15.9994 ;SIt(O)H    (19)
 1278  Ob       1    SUP    O      9   -0.950000   15.9994 ;SIt(O)H    (19)
 1279  Ob       1    SUP    O      9   -0.950000   15.9994 ;SIt(O)H    (19)
 1280  Ob       1    SUP    O      9   -0.950000   15.9994 ;SIt(O)H    (19)
 1281  St       1    SUP   Si      9   +2.100000   28.0850 ;(SIt)OH    (1)
 1282  St       1    SUP   Si      9   +2.100000   28.0850 ;(SIt)OH    (2)
 1283  St       1    SUP   Si      9   +2.100000   28.0850 ;(SIt)OH    (3)
 1284  St       1    SUP   Si      9   +2.100000   28.0850 ;(SIt)OH    (4)
 1285  St       1    SUP   Si      9   +2.100000   28.0850 ;O(SIt)O    (5)
 1286  St       1    SUP   Si      9   +2.100000   28.0850 ;O(SIt)O    (6)
 1287  Ob       1    SUP    O      9   -1.050000   15.9994 ;SIt(O)SIt  (7)
 1288  Ob       1    SUP    O      9   -1.050000   15.9994 ;SIt(O)SIt  (8)
 1289  Ob       1    SUP    O      9   -1.050000   15.9994 ;SIt(O)SIt  (9)
 1290  Ob       1    SUP    O      9   -1.050000   15.9994 ;SIt(O)SIt  (10)
 1291  Ob       1    SUP    O      9   -1.050000   15.9994 ;SIt(O)SIt  (11)
 1292  Ob       1    SUP    O      9   -1.050000   15.9994 ;SIt(O)SIt  (12)
 1293  Ob       1    SUP    O      9   -1.050000   15.9994 ;SIt(O)SIt  (13)
 1294  Ob       1    SUP    O      9   -1.050000   15.9994 ;SIt(O)SIt  (14)
 1295  Ob       1    SUP    O      9   -1.050000   15.9994 ;(O)b       (15)
 1296  Ob       1    SUP    O      9   -1.050000   15.9994 ;(O)b       (16)
 1297  Ob       1    SUP    O      9   -1.050000   15.9994 ;(O)b       (17)
 1298  Ob       1    SUP    O      9   -1.050000   15.9994 ;(O)b       (18)
 1299  St       1    SUP   Si      5   +2.100000   28.0850 ;(SIt)      (1)
 1300  St       1    SUP   Si      5   +2.100000   28.0850 ;(SIt)      (2)
 1301  St       1    SUP   Si      5   +2.100000   28.0850 ;(SIt)      (3)
 1302  St       1    SUP   Si      5   +2.100000   28.0850 ;(SIt)      (4)
 1303  St       1    SUP   Si      5   +2.100000   28.0850 ;(SIt)      (5)
 1304  St       1    SUP   Si      5   +2.100000   28.0850 ;(SIt)      (6)
 1305  Ob       1    SUP    O      5   -1.050000   15.9994 ;(O)b       (7)
 1306  Ob       1    SUP    O      5   -1.050000   15.9994 ;(O)b       (8)
 1307  Ob       1    SUP    O      5   -1.050000   15.9994 ;(O)b       (9)
 1308  Ob       1    SUP    O      5   -1.050000   15.9994 ;(O)b       (10)
 1309  Ob       1    SUP    O      5   -1.050000   15.9994 ;(O)b       (11)
 1310  Ob       1    SUP    O      5   -1.050000   15.9994 ;(O)b       (12)
 1311  Ob       1    SUP    O      5   -1.050000   15.9994 ;(O)b       (13)
 1312  Ob       1    SUP    O      5   -1.050000   15.9994 ;(O)b       (14)
 1313  Ob       1    SUP    O      5   -1.050000   15.9994 ;(O)b       (15)
 1314  Ob       1    SUP    O      5   -1.050000   15.9994 ;(O)b       (16)
 1315  Ob       1    SUP    O      5   -1.050000   15.9994 ;(O)b       (17)
 1316  Ob       1    SUP    O      5   -1.050000   15.9994 ;(O)b       (18)
 1317  St       1    SUP   Si      7   +2.084641   28.0850 ;O(SIt)O    (1)
 1318  St       1    SUP   Si      7   +2.084641   28.0850 ;O(SIt)O    (2)
 1319  St       1    SUP   Si      7   +2.084641   28.0850 ;(SIt)OH    (3)
 1320  St       1    SUP   Si      7   +2.084641   28.0850 ;(SIt)OH    (4)
 1321  St       1    SUP   Si      7   +2.084641   28.0850 ;(SIt)OH    (5)
 1322  St       1    SUP   Si      7   +2.084641   28.0850 ;(SIt)OH    (6)
 1323  Ob       1    SUP    O      7   -1.045359   15.9994 ;SIt(O)SIt  (7)
 1324  Ob       1    SUP    O      7   -1.045359   15.9994 ;SIt(O)SIt  (8)
 1325  Ob       1    SUP    O      7   -1.045359   15.9994 ;SIt(O)SIt  (9)
 1326  Ob       1    SUP    O      7   -1.045359   15.9994 ;SIt(O)SIt  (10)
 1327  Ob       1    SUP    O      7   -1.045359   15.9994 ;SIt(O)SIt  (11)
 1328  Ob       1    SUP    O      7   -1.045359   15.9994 ;SIt(O)SIt  (12)
 1329  Ob       1    SUP    O      7   -1.045359   15.9994 ;SIt(O)SIt  (13)
 1330  Ob       1    SUP    O      7   -1.045359   15.9994 ;SIt(O)SIt  (14)
 1331  Ob       1    SUP    O      7   -0.945359   15.9994 ;SIt(O)H    (15)
 1332  Ob       1    SUP    O      7   -0.945359   15.9994 ;SIt(O)H    (16)
 1333  Ob       1    SUP    O      7   -0.945359   15.9994 ;SIt(O)H    (17)
 1334  Ob       1    SUP    O      7   -0.945359   15.9994 ;SIt(O)H    (18)
 1335  Ob       1    SUP    O      9   -0.950000   15.9994 ;SIt(O)H    (19)
 1336  Ob       1    SUP    O      9   -0.950000   15.9994 ;SIt(O)H    (19)
 1337  Ob       1    SUP    O      9   -0.950000   15.9994 ;SIt(O)H    (19)
 1338  Ob       1    SUP    O      9   -0.950000   15.9994 ;SIt(O)H    (19)
 1339  St       1    SUP   Si      9   +2.100000   28.0850 ;(SIt)OH    (1)
 1340  St       1    SUP   Si      9   +2.100000   28.0850 ;(SIt)OH    (2)
 1341  St       1    SUP   Si      9   +2.100000   28.0850 ;(SIt)OH    (3)
 1342  St       1    SUP   Si      9   +2.100000   28.0850 ;(SIt)OH    (4)
 1343  St       1    SUP   Si      9   +2.100000   28.0850 ;O(SIt)O    (5)
 1344  St       1    SUP   Si      9   +2.100000   28.0850 ;O(SIt)O    (6)
 1345  Ob       1    SUP    O      9   -1.050000   15.9994 ;SIt(O)SIt  (7)
 1346  Ob       1    SUP    O      9   -1.050000   15.9994 ;SIt(O)SIt  (8)
 1347  Ob       1    SUP    O      9   -1.050000   15.9994 ;SIt(O)SIt  (9)
 1348  Ob       1    SUP    O      9   -1.050000   15.9994 ;SIt(O)SIt  (10)
 1349  Ob       1    SUP    O      9   -1.050000   15.9994 ;SIt(O)SIt  (11)
 1350  Ob       1    SUP    O      9   -1.050000   15.9994 ;SIt(O)SIt  (12)
 1351  Ob       1    SUP    O      9   -1.050000   15.9994 ;SIt(O)SIt  (13)
 1352  Ob       1    SUP    O      9   -1.050000   15.9994 ;SIt(O)SIt  (14)
 1353  Ob       1    SUP    O      9   -1.050000   15.9994 ;(O)b       (15)
 1354  Ob       1    SUP    O      9   -1.050000   15.9994 ;(O)b       (16)
 1355  Ob       1    SUP    O      9   -1.050000   15.9994 ;(O)b       (17)
 1356  Ob       1    SUP    O      9   -1.050000   15.9994 ;(O)b       (18)
 1357  St       1    SUP   Si      5   +2.100000   28.0850 ;(SIt)      (1)
 1358  St       1    SUP   Si      5   +2.100000   28.0850 ;(SIt)      (2)
 1359  St       1    SUP   Si      5   +2.100000   28.0850 ;(SIt)      (3)
 1360  St       1    SUP   Si      5   +2.100000   28.0850 ;(SIt)      (4)
 1361  St       1    SUP   Si      5   +2.100000   28.0850 ;(SIt)      (5)
 1362  St       1    SUP   Si      5   +2.100000   28.0850 ;(SIt)      (6)
 1363  Ob       1    SUP    O      5   -1.050000   15.9994 ;(O)b       (7)
 1364  Ob       1    SUP    O      5   -1.050000   15.9994 ;(O)b       (8)
 1365  Ob       1    SUP    O      5   -1.050000   15.9994 ;(O)b       (9)
 1366  Ob       1    SUP    O      5   -1.050000   15.9994 ;(O)b       (10)
 1367  Ob       1    SUP    O      5   -1.050000   15.9994 ;(O)b       (11)
 1368  Ob       1    SUP    O      5   -1.050000   15.9994 ;(O)b       (12)
 1369  Ob       1    SUP    O      5   -1.050000   15.9994 ;(O)b       (13)
 1370  Ob       1    SUP    O      5   -1.050000   15.9994 ;(O)b       (14)
 1371  Ob       1    SUP    O      5   -1.050000   15.9994 ;(O)b       (15)
 1372  Ob       1    SUP    O      5   -1.050000   15.9994 ;(O)b       (16)
 1373  Ob       1    SUP    O      5   -1.050000   15.9994 ;(O)b       (17)
 1374  Ob       1    SUP    O      5   -1.050000   15.9994 ;(O)b       (18)
 1375  St       1    SUP   Si      7   +2.084641   28.0850 ;O(SIt)O    (1)
 1376  St       1    SUP   Si      7   +2.084641   28.0850 ;O(SIt)O    (2)
 1377  St       1    SUP   Si      7   +2.084641   28.0850 ;(SIt)OH    (3)
 1378  St       1    SUP   Si      7   +2.084641   28.0850 ;(SIt)OH    (4)
 1379  St       1    SUP   Si      7   +2.084641   28.0850 ;(SIt)OH    (5)
 1380  St       1    SUP   Si      7   +2.084641   28.0850 ;(SIt)OH    (6)
 1381  Ob       1    SUP    O      7   -1.045359   15.9994 ;SIt(O)SIt  (7)
 1382  Ob       1    SUP    O      7   -1.045359   15.9994 ;SIt(O)SIt  (8)
 1383  Ob       1    SUP    O      7   -1.045359   15.9994 ;SIt(O)SIt  (9)
 1384  Ob       1    SUP    O      7   -1.045359   15.9994 ;SIt(O)SIt  (10)
 1385  Ob       1    SUP    O      7   -1.045359   15.9994 ;SIt(O)SIt  (11)
 1386  Ob       1    SUP    O      7   -1.045359   15.9994 ;SIt(O)SIt  (12)
 1387  Ob       1    SUP    O      7   -1.045359   15.9994 ;SIt(O)SIt  (13)
 1388  Ob       1    SUP    O      7   -1.045359   15.9994 ;SIt(O)SIt  (14)
 1389  Ob       1    SUP    O      7   -0.945359   15.9994 ;SIt(O)H    (15)
 1390  Ob       1    SUP    O      7   -0.945359   15.9994 ;SIt(O)H    (16)
 1391  Ob       1    SUP    O      7   -0.945359   15.9994 ;SIt(O)H    (17)
 1392  Ob       1    SUP    O      7   -0.945359   15.9994 ;SIt(O)H    (18)
 1393  Ob       1    SUP    O      9   -0.950000   15.9994 ;SIt(O)H    (19)
 1394  Ob       1    SUP    O      9   -0.950000   15.9994 ;SIt(O)H    (19)
 1395  Ob       1    SUP    O      9   -0.950000   15.9994 ;SIt(O)H    (19)
 1396  Ob       1    SUP    O      9   -0.950000   15.9994 ;SIt(O)H    (19)
 1397  St       1    SUP   Si      9   +2.100000   28.0850 ;(SIt)OH    (1)
 1398  St       1    SUP   Si      9   +2.100000   28.0850 ;(SIt)OH    (2)
 1399  St       1    SUP   Si      9   +2.100000   28.0850 ;(SIt)OH    (3)
 1400  St       1    SUP   Si      9   +2.100000   28.0850 ;(SIt)OH    (4)
 1401  St       1    SUP   Si      9   +2.100000   28.0850 ;O(SIt)O    (5)
 1402  St       1    SUP   Si      9   +2.100000   28.0850 ;O(SIt)O    (6)
 1403  Ob       1    SUP    O      9   -1.050000   15.9994 ;SIt(O)SIt  (7)
 1404  Ob       1    SUP    O      9   -1.050000   15.9994 ;SIt(O)SIt  (8)
 1405  Ob       1    SUP    O      9   -1.050000   15.9994 ;SIt(O)SIt  (9)
 1406  Ob       1    SUP    O      9   -1.050000   15.9994 ;SIt(O)SIt  (10)
 1407  Ob       1    SUP    O      9   -1.050000   15.9994 ;SIt(O)SIt  (11)
 1408  Ob       1    SUP    O      9   -1.050000   15.9994 ;SIt(O)SIt  (12)
 1409  Ob       1    SUP    O      9   -1.050000   15.9994 ;SIt(O)SIt  (13)
 1410  Ob       1    SUP    O      9   -1.050000   15.9994 ;SIt(O)SIt  (14)
 1411  Ob       1    SUP    O      9   -1.050000   15.9994 ;(O)b       (15)
 1412  Ob       1    SUP    O      9   -1.050000   15.9994 ;(O)b       (16)
 1413  Ob       1    SUP    O      9   -1.050000   15.9994 ;(O)b       (17)
 1414  Ob       1    SUP    O      9   -1.050000   15.9994 ;(O)b       (18)
 1415  St       1    SUP   Si      5   +2.100000   28.0850 ;(SIt)      (1)
 1416  St       1    SUP   Si      5   +2.100000   28.0850 ;(SIt)      (2)
 1417  St       1    SUP   Si      5   +2.100000   28.0850 ;(SIt)      (3)
 1418  St       1    SUP   Si      5   +2.100000   28.0850 ;(SIt)      (4)
 1419  St       1    SUP   Si      5   +2.100000   28.0850 ;(SIt)      (5)
 1420  St       1    SUP   Si      5   +2.100000   28.0850 ;(SIt)      (6)
 1421  Ob       1    SUP    O      5   -1.050000   15.9994 ;(O)b       (7)
 1422  Ob       1    SUP    O      5   -1.050000   15.9994 ;(O)b       (8)
 1423  Ob       1    SUP    O      5   -1.050000   15.9994 ;(O)b       (9)
 1424  Ob       1    SUP    O      5   -1.050000   15.9994 ;(O)b       (10)
 1425  Ob       1    SUP    O      5   -1.050000   15.9994 ;(O)b       (11)
 1426  Ob       1    SUP    O      5   -1.050000   15.9994 ;(O)b       (12)
 1427  Ob       1    SUP    O      5   -1.050000   15.9994 ;(O)b       (13)
 1428  Ob       1    SUP    O      5   -1.050000   15.9994 ;(O)b       (14)
 1429  Ob       1    SUP    O      5   -1.050000   15.9994 ;(O)b       (15)
 1430  Ob       1    SUP    O      5   -1.050000   15.9994 ;(O)b       (16)
 1431  Ob       1    SUP    O      5   -1.050000   15.9994 ;(O)b       (17)
 1432  Ob       1    SUP    O      5   -1.050000   15.9994 ;(O)b       (18)
 1433  St       1    SUP   Si      7   +2.084641   28.0850 ;O(SIt)O    (1)
 1434  St       1    SUP   Si      7   +2.084641   28.0850 ;O(SIt)O    (2)
 1435  St       1    SUP   Si      7   +2.084641   28.0850 ;(SIt)OH    (3)
 1436  St       1    SUP   Si      7   +2.084641   28.0850 ;(SIt)OH    (4)
 1437  St       1    SUP   Si      7   +2.084641   28.0850 ;(SIt)OH    (5)
 1438  St       1    SUP   Si      7   +2.084641   28.0850 ;(SIt)OH    (6)
 1439  Ob       1    SUP    O      7   -1.045359   15.9994 ;SIt(O)SIt  (7)
 1440  Ob       1    SUP    O      7   -1.045359   15.9994 ;SIt(O)SIt  (8)
 1441  Ob       1    SUP    O      7   -1.045359   15.9994 ;SIt(O)SIt  (9)
 1442  Ob       1    SUP    O      7   -1.045359   15.9994 ;SIt(O)SIt  (10)
 1443  Ob       1    SUP    O      7   -1.045359   15.9994 ;SIt(O)SIt  (11)
 1444  Ob       1    SUP    O      7   -1.045359   15.9994 ;SIt(O)SIt  (12)
 1445  Ob       1    SUP    O      7   -1.045359   15.9994 ;SIt(O)SIt  (13)
 1446  Ob       1    SUP    O      7   -1.045359   15.9994 ;SIt(O)SIt  (14)
 1447  Ob       1    SUP    O      7   -0.945359   15.9994 ;SIt(O)H    (15)
 1448  Ob       1    SUP    O      7   -0.945359   15.9994 ;SIt(O)H    (16)
 1449  Ob       1    SUP    O      7   -0.945359   15.9994 ;SIt(O)H    (17)
 1450  Ob       1    SUP    O      7   -0.945359   15.9994 ;SIt(O)H    (18)
 1451  Ob       1    SUP    O      9   -0.950000   15.9994 ;SIt(O)H    (19)
 1452  Ob       1    SUP    O      9   -0.950000   15.9994 ;SIt(O)H    (19)
 1453  Ob       1    SUP    O      9   -0.950000   15.9994 ;SIt(O)H    (19)
 1454  Ob       1    SUP    O      9   -0.950000   15.9994 ;SIt(O)H    (19)
 1455  St       1    SUP   Si      9   +2.100000   28.0850 ;(SIt)OH    (1)
 1456  St       1    SUP   Si      9   +2.100000   28.0850 ;(SIt)OH    (2)
 1457  St       1    SUP   Si      9   +2.100000   28.0850 ;(SIt)OH    (3)
 1458  St       1    SUP   Si      9   +2.100000   28.0850 ;(SIt)OH    (4)
 1459  St       1    SUP   Si      9   +2.100000   28.0850 ;O(SIt)O    (5)
 1460  St       1    SUP   Si      9   +2.100000   28.0850 ;O(SIt)O    (6)
 1461  Ob       1    SUP    O      9   -1.050000   15.9994 ;SIt(O)SIt  (7)
 1462  Ob       1    SUP    O      9   -1.050000   15.9994 ;SIt(O)SIt  (8)
 1463  Ob       1    SUP    O      9   -1.050000   15.9994 ;SIt(O)SIt  (9)
 1464  Ob       1    SUP    O      9   -1.050000   15.9994 ;SIt(O)SIt  (10)
 1465  Ob       1    SUP    O      9   -1.050000   15.9994 ;SIt(O)SIt  (11)
 1466  Ob       1    SUP    O      9   -1.050000   15.9994 ;SIt(O)SIt  (12)
 1467  Ob       1    SUP    O      9   -1.050000   15.9994 ;SIt(O)SIt  (13)
 1468  Ob       1    SUP    O      9   -1.050000   15.9994 ;SIt(O)SIt  (14)
 1469  Ob       1    SUP    O      9   -1.050000   15.9994 ;(O)b       (15)
 1470  Ob       1    SUP    O      9   -1.050000   15.9994 ;(O)b       (16)
 1471  Ob       1    SUP    O      9   -1.050000   15.9994 ;(O)b       (17)
 1472  Ob       1    SUP    O      9   -1.050000   15.9994 ;(O)b       (18)
 1473  St       1    SUP   Si      5   +2.100000   28.0850 ;(SIt)      (1)
 1474  St       1    SUP   Si      5   +2.100000   28.0850 ;(SIt)      (2)
 1475  St       1    SUP   Si      5   +2.100000   28.0850 ;(SIt)      (3)
 1476  St       1    SUP   Si      5   +2.100000   28.0850 ;(SIt)      (4)
 1477  St       1    SUP   Si      5   +2.100000   28.0850 ;(SIt)      (5)
 1478  St       1    SUP   Si      5   +2.100000   28.0850 ;(SIt)      (6)
 1479  Ob       1    SUP    O      5   -1.050000   15.9994 ;(O)b       (7)
 1480  Ob       1    SUP    O      5   -1.050000   15.9994 ;(O)b       (8)
 1481  Ob       1    SUP    O      5   -1.050000   15.9994 ;(O)b       (9)
 1482  Ob       1    SUP    O      5   -1.050000   15.9994 ;(O)b       (10)
 1483  Ob       1    SUP    O      5   -1.050000   15.9994 ;(O)b       (11)
 1484  Ob       1    SUP    O      5   -1.050000   15.9994 ;(O)b       (12)
 1485  Ob       1    SUP    O      5   -1.050000   15.9994 ;(O)b       (13)
 1486  Ob       1    SUP    O      5   -1.050000   15.9994 ;(O)b       (14)
 1487  Ob       1    SUP    O      5   -1.050000   15.9994 ;(O)b       (15)
 1488  Ob       1    SUP    O      5   -1.050000   15.9994 ;(O)b       (16)
 1489  Ob       1    SUP    O      5   -1.050000   15.9994 ;(O)b       (17)
 1490  Ob       1    SUP    O      5   -1.050000   15.9994 ;(O)b       (18)
 1491  St       1    SUP   Si      7   +2.084641   28.0850 ;O(SIt)O    (1)
 1492  St       1    SUP   Si      7   +2.084641   28.0850 ;O(SIt)O    (2)
 1493  St       1    SUP   Si      7   +2.084641   28.0850 ;(SIt)OH    (3)
 1494  St       1    SUP   Si      7   +2.084641   28.0850 ;(SIt)OH    (4)
 1495  St       1    SUP   Si      7   +2.084641   28.0850 ;(SIt)OH    (5)
 1496  St       1    SUP   Si      7   +2.084641   28.0850 ;(SIt)OH    (6)
 1497  Ob       1    SUP    O      7   -1.045359   15.9994 ;SIt(O)SIt  (7)
 1498  Ob       1    SUP    O      7   -1.045359   15.9994 ;SIt(O)SIt  (8)
 1499  Ob       1    SUP    O      7   -1.045359   15.9994 ;SIt(O)SIt  (9)
 1500  Ob       1    SUP    O      7   -1.045359   15.9994 ;SIt(O)SIt  (10)
 1501  Ob       1    SUP    O      7   -1.045359   15.9994 ;SIt(O)SIt  (11)
 1502  Ob       1    SUP    O      7   -1.045359   15.9994 ;SIt(O)SIt  (12)
 1503  Ob       1    SUP    O      7   -1.045359   15.9994 ;SIt(O)SIt  (13)
 1504  Ob       1    SUP    O      7   -1.045359   15.9994 ;SIt(O)SIt  (14)
 1505  Ob       1    SUP    O      7   -0.945359   15.9994 ;SIt(O)H    (15)
 1506  Ob       1    SUP    O      7   -0.945359   15.9994 ;SIt(O)H    (16)
 1507  Ob       1    SUP    O      7   -0.945359   15.9994 ;SIt(O)H    (17)
 1508  Ob       1    SUP    O      7   -0.945359   15.9994 ;SIt(O)H    (18)
 1509  Ob       1    SUP    O      9   -0.950000   15.9994 ;SIt(O)H    (19)
 1510  Ob       1    SUP    O      9   -0.950000   15.9994 ;SIt(O)H    (19)
 1511  Ob       1    SUP    O      9   -0.950000   15.9994 ;SIt(O)H    (19)
 1512  Ob       1    SUP    O      9   -0.950000   15.9994 ;SIt(O)H    (19)
 1513  St       1    SUP   Si      9   +2.100000   28.0850 ;(SIt)OH    (1)
 1514  St       1    SUP   Si      9   +2.100000   28.0850 ;(SIt)OH    (2)
 1515  St       1    SUP   Si      9   +2.100000   28.0850 ;(SIt)OH    (3)
 1516  St       1    SUP   Si      9   +2.100000   28.0850 ;(SIt)OH    (4)
 1517  St       1    SUP   Si      9   +2.100000   28.0850 ;O(SIt)O    (5)
 1518  St       1    SUP   Si      9   +2.100000   28.0850 ;O(SIt)O    (6)
 1519  Ob       1    SUP    O      9   -1.050000   15.9994 ;SIt(O)SIt  (7)
 1520  Ob       1    SUP    O      9   -1.050000   15.9994 ;SIt(O)SIt  (8)
 1521  Ob       1    SUP    O      9   -1.050000   15.9994 ;SIt(O)SIt  (9)
 1522  Ob       1    SUP    O      9   -1.050000   15.9994 ;SIt(O)SIt  (10)
 1523  Ob       1    SUP    O      9   -1.050000   15.9994 ;SIt(O)SIt  (11)
 1524  Ob       1    SUP    O      9   -1.050000   15.9994 ;SIt(O)SIt  (12)
 1525  Ob       1    SUP    O      9   -1.050000   15.9994 ;SIt(O)SIt  (13)
 1526  Ob       1    SUP    O      9   -1.050000   15.9994 ;SIt(O)SIt  (14)
 1527  Ob       1    SUP    O      9   -1.050000   15.9994 ;(O)b       (15)
 1528  Ob       1    SUP    O      9   -1.050000   15.9994 ;(O)b       (16)
 1529  Ob       1    SUP    O      9   -1.050000   15.9994 ;(O)b       (17)
 1530  Ob       1    SUP    O      9   -1.050000   15.9994 ;(O)b       (18)
 1531  St       1    SUP   Si      5   +2.100000   28.0850 ;(SIt)      (1)
 1532  St       1    SUP   Si      5   +2.100000   28.0850 ;(SIt)      (2)
 1533  St       1    SUP   Si      5   +2.100000   28.0850 ;(SIt)      (3)
 1534  St       1    SUP   Si      5   +2.100000   28.0850 ;(SIt)      (4)
 1535  St       1    SUP   Si      5   +2.100000   28.0850 ;(SIt)      (5)
 1536  St       1    SUP   Si      5   +2.100000   28.0850 ;(SIt)      (6)
 1537  Ob       1    SUP    O      5   -1.050000   15.9994 ;(O)b       (7)
 1538  Ob       1    SUP    O      5   -1.050000   15.9994 ;(O)b       (8)
 1539  Ob       1    SUP    O      5   -1.050000   15.9994 ;(O)b       (9)
 1540  Ob       1    SUP    O      5   -1.050000   15.9994 ;(O)b       (10)
 1541  Ob       1    SUP    O      5   -1.050000   15.9994 ;(O)b       (11)
 1542  Ob       1    SUP    O      5   -1.050000   15.9994 ;(O)b       (12)
 1543  Ob       1    SUP    O      5   -1.050000   15.9994 ;(O)b       (13)
 1544  Ob       1    SUP    O      5   -1.050000   15.9994 ;(O)b       (14)
 1545  Ob       1    SUP    O      5   -1.050000   15.9994 ;(O)b       (15)
 1546  Ob       1    SUP    O      5   -1.050000   15.9994 ;(O)b       (16)
 1547  Ob       1    SUP    O      5   -1.050000   15.9994 ;(O)b       (17)
 1548  Ob       1    SUP    O      5   -1.050000   15.9994 ;(O)b       (18)
 1549  St       1    SUP   Si      7   +2.084641   28.0850 ;O(SIt)O    (1)
 1550  St       1    SUP   Si      7   +2.084641   28.0850 ;O(SIt)O    (2)
 1551  St       1    SUP   Si      7   +2.084641   28.0850 ;(SIt)OH    (3)
 1552  St       1    SUP   Si      7   +2.084641   28.0850 ;(SIt)OH    (4)
 1553  St       1    SUP   Si      7   +2.084641   28.0850 ;(SIt)OH    (5)
 1554  St       1    SUP   Si      7   +2.084641   28.0850 ;(SIt)OH    (6)
 1555  Ob       1    SUP    O      7   -1.045359   15.9994 ;SIt(O)SIt  (7)
 1556  Ob       1    SUP    O      7   -1.045359   15.9994 ;SIt(O)SIt  (8)
 1557  Ob       1    SUP    O      7   -1.045359   15.9994 ;SIt(O)SIt  (9)
 1558  Ob       1    SUP    O      7   -1.045359   15.9994 ;SIt(O)SIt  (10)
 1559  Ob       1    SUP    O      7   -1.045359   15.9994 ;SIt(O)SIt  (11)
 1560  Ob       1    SUP    O      7   -1.045359   15.9994 ;SIt(O)SIt  (12)
 1561  Ob       1    SUP    O      7   -1.045359   15.9994 ;SIt(O)SIt  (13)
 1562  Ob       1    SUP    O      7   -1.045359   15.9994 ;SIt(O)SIt  (14)
 1563  Ob       1    SUP    O      7   -0.945359   15.9994 ;SIt(O)H    (15)
 1564  Ob       1    SUP    O      7   -0.945359   15.9994 ;SIt(O)H    (16)
 1565  Ob       1    SUP    O      7   -0.945359   15.9994 ;SIt(O)H    (17)
 1566  Ob       1    SUP    O      7   -0.945359   15.9994 ;SIt(O)H    (18)
 1567  Ob       1    SUP    O      9   -0.950000   15.9994 ;SIt(O)H    (19)
 1568  Ob       1    SUP    O      9   -0.950000   15.9994 ;SIt(O)H    (19)
 1569  Ob       1    SUP    O      9   -0.950000   15.9994 ;SIt(O)H    (19)
 1570  Ob       1    SUP    O      9   -0.950000   15.9994 ;SIt(O)H    (19)
 1571  St       1    SUP   Si      9   +2.100000   28.0850 ;(SIt)OH    (1)
 1572  St       1    SUP   Si      9   +2.100000   28.0850 ;(SIt)OH    (2)
 1573  St       1    SUP   Si      9   +2.100000   28.0850 ;(SIt)OH    (3)
 1574  St       1    SUP   Si      9   +2.100000   28.0850 ;(SIt)OH    (4)
 1575  St       1    SUP   Si      9   +2.100000   28.0850 ;O(SIt)O    (5)
 1576  St       1    SUP   Si      9   +2.100000   28.0850 ;O(SIt)O    (6)
 1577  Ob       1    SUP    O      9   -1.050000   15.9994 ;SIt(O)SIt  (7)
 1578  Ob       1    SUP    O      9   -1.050000   15.9994 ;SIt(O)SIt  (8)
 1579  Ob       1    SUP    O      9   -1.050000   15.9994 ;SIt(O)SIt  (9)
 1580  Ob       1    SUP    O      9   -1.050000   15.9994 ;SIt(O)SIt  (10)
 1581  Ob       1    SUP    O      9   -1.050000   15.9994 ;SIt(O)SIt  (11)
 1582  Ob       1    SUP    O      9   -1.050000   15.9994 ;SIt(O)SIt  (12)
 1583  Ob       1    SUP    O      9   -1.050000   15.9994 ;SIt(O)SIt  (13)
 1584  Ob       1    SUP    O      9   -1.050000   15.9994 ;SIt(O)SIt  (14)
 1585  Ob       1    SUP    O      9   -1.050000   15.9994 ;(O)b       (15)
 1586  Ob       1    SUP    O      9   -1.050000   15.9994 ;(O)b       (16)
 1587  Ob       1    SUP    O      9   -1.050000   15.9994 ;(O)b       (17)
 1588  Ob       1    SUP    O      9   -1.050000   15.9994 ;(O)b       (18)
 1589  St       1    SUP   Si      5   +2.100000   28.0850 ;(SIt)      (1)
 1590  St       1    SUP   Si      5   +2.100000   28.0850 ;(SIt)      (2)
 1591  St       1    SUP   Si      5   +2.100000   28.0850 ;(SIt)      (3)
 1592  St       1    SUP   Si      5   +2.100000   28.0850 ;(SIt)      (4)
 1593  St       1    SUP   Si      5   +2.100000   28.0850 ;(SIt)      (5)
 1594  St       1    SUP   Si      5   +2.100000   28.0850 ;(SIt)      (6)
 1595  Ob       1    SUP    O      5   -1.050000   15.9994 ;(O)b       (7)
 1596  Ob       1    SUP    O      5   -1.050000   15.9994 ;(O)b       (8)
 1597  Ob       1    SUP    O      5   -1.050000   15.9994 ;(O)b       (9)
 1598  Ob       1    SUP    O      5   -1.050000   15.9994 ;(O)b       (10)
 1599  Ob       1    SUP    O      5   -1.050000   15.9994 ;(O)b       (11)
 1600  Ob       1    SUP    O      5   -1.050000   15.9994 ;(O)b       (12)
 1601  Ob       1    SUP    O      5   -1.050000   15.9994 ;(O)b       (13)
 1602  Ob       1    SUP    O      5   -1.050000   15.9994 ;(O)b       (14)
 1603  Ob       1    SUP    O      5   -1.050000   15.9994 ;(O)b       (15)
 1604  Ob       1    SUP    O      5   -1.050000   15.9994 ;(O)b       (16)
 1605  Ob       1    SUP    O      5   -1.050000   15.9994 ;(O)b       (17)
 1606  Ob       1    SUP    O      5   -1.050000   15.9994 ;(O)b       (18)
 1607  St       1    SUP   Si      7   +2.084641   28.0850 ;O(SIt)O    (1)
 1608  St       1    SUP   Si      7   +2.084641   28.0850 ;O(SIt)O    (2)
 1609  St       1    SUP   Si      7   +2.084641   28.0850 ;(SIt)OH    (3)
 1610  St       1    SUP   Si      7   +2.084641   28.0850 ;(SIt)OH    (4)
 1611  St       1    SUP   Si      7   +2.084641   28.0850 ;(SIt)OH    (5)
 1612  St       1    SUP   Si      7   +2.084641   28.0850 ;(SIt)OH    (6)
 1613  Ob       1    SUP    O      7   -1.045359   15.9994 ;SIt(O)SIt  (7)
 1614  Ob       1    SUP    O      7   -1.045359   15.9994 ;SIt(O)SIt  (8)
 1615  Ob       1    SUP    O      7   -1.045359   15.9994 ;SIt(O)SIt  (9)
 1616  Ob       1    SUP    O      7   -1.045359   15.9994 ;SIt(O)SIt  (10)
 1617  Ob       1    SUP    O      7   -1.045359   15.9994 ;SIt(O)SIt  (11)
 1618  Ob       1    SUP    O      7   -1.045359   15.9994 ;SIt(O)SIt  (12)
 1619  Ob       1    SUP    O      7   -1.045359   15.9994 ;SIt(O)SIt  (13)
 1620  Ob       1    SUP    O      7   -1.045359   15.9994 ;SIt(O)SIt  (14)
 1621  Ob       1    SUP    O      7   -0.945359   15.9994 ;SIt(O)H    (15)
 1622  Ob       1    SUP    O      7   -0.945359   15.9994 ;SIt(O)H    (16)
 1623  Ob       1    SUP    O      7   -0.945359   15.9994 ;SIt(O)H    (17)
 1624  Ob       1    SUP    O      7   -0.945359   15.9994 ;SIt(O)H    (18)
 1625  Ob       1    SUP    O      9   -0.950000   15.9994 ;SIt(O)H    (19)
 1626  Ob       1    SUP    O      9   -0.950000   15.9994 ;SIt(O)H    (19)
 1627  Ob       1    SUP    O      9   -0.950000   15.9994 ;SIt(O)H    (19)
 1628  Ob       1    SUP    O      9   -0.950000   15.9994 ;SIt(O)H    (19)
 1629  St       1    SUP   Si      9   +2.100000   28.0850 ;(SIt)OH    (1)
 1630  St       1    SUP   Si      9   +2.100000   28.0850 ;(SIt)OH    (2)
 1631  St       1    SUP   Si      9   +2.100000   28.0850 ;(SIt)OH    (3)
 1632  St       1    SUP   Si      9   +2.100000   28.0850 ;(SIt)OH    (4)
 1633  St       1    SUP   Si      9   +2.100000   28.0850 ;O(SIt)O    (5)
 1634  St       1    SUP   Si      9   +2.100000   28.0850 ;O(SIt)O    (6)
 1635  Ob       1    SUP    O      9   -1.050000   15.9994 ;SIt(O)SIt  (7)
 1636  Ob       1    SUP    O      9   -1.050000   15.9994 ;SIt(O)SIt  (8)
 1637  Ob       1    SUP    O      9   -1.050000   15.9994 ;SIt(O)SIt  (9)
 1638  Ob       1    SUP    O      9   -1.050000   15.9994 ;SIt(O)SIt  (10)
 1639  Ob       1    SUP    O      9   -1.050000   15.9994 ;SIt(O)SIt  (11)
 1640  Ob       1    SUP    O      9   -1.050000   15.9994 ;SIt(O)SIt  (12)
 1641  Ob       1    SUP    O      9   -1.050000   15.9994 ;SIt(O)SIt  (13)
 1642  Ob       1    SUP    O      9   -1.050000   15.9994 ;SIt(O)SIt  (14)
 1643  Ob       1    SUP    O      9   -1.050000   15.9994 ;(O)b       (15)
 1644  Ob       1    SUP    O      9   -1.050000   15.9994 ;(O)b       (16)
 1645  Ob       1    SUP    O      9   -1.050000   15.9994 ;(O)b       (17)
 1646  Ob       1    SUP    O      9   -1.050000   15.9994 ;(O)b       (18)
 1647  St       1    SUP   Si      5   +2.100000   28.0850 ;(SIt)      (1)
 1648  St       1    SUP   Si      5   +2.100000   28.0850 ;(SIt)      (2)
 1649  St       1    SUP   Si      5   +2.100000   28.0850 ;(SIt)      (3)
 1650  St       1    SUP   Si      5   +2.100000   28.0850 ;(SIt)      (4)
 1651  St       1    SUP   Si      5   +2.100000   28.0850 ;(SIt)      (5)
 1652  St       1    SUP   Si      5   +2.100000   28.0850 ;(SIt)      (6)
 1653  Ob       1    SUP    O      5   -1.050000   15.9994 ;(O)b       (7)
 1654  Ob       1    SUP    O      5   -1.050000   15.9994 ;(O)b       (8)
 1655  Ob       1    SUP    O      5   -1.050000   15.9994 ;(O)b       (9)
 1656  Ob       1    SUP    O      5   -1.050000   15.9994 ;(O)b       (10)
 1657  Ob       1    SUP    O      5   -1.050000   15.9994 ;(O)b       (11)
 1658  Ob       1    SUP    O      5   -1.050000   15.9994 ;(O)b       (12)
 1659  Ob       1    SUP    O      5   -1.050000   15.9994 ;(O)b       (13)
 1660  Ob       1    SUP    O      5   -1.050000   15.9994 ;(O)b       (14)
 1661  Ob       1    SUP    O      5   -1.050000   15.9994 ;(O)b       (15)
 1662  Ob       1    SUP    O      5   -1.050000   15.9994 ;(O)b       (16)
 1663  Ob       1    SUP    O      5   -1.050000   15.9994 ;(O)b       (17)
 1664  Ob       1    SUP    O      5   -1.050000   15.9994 ;(O)b       (18)
 1665  St       1    SUP   Si      7   +2.084641   28.0850 ;O(SIt)O    (1)
 1666  St       1    SUP   Si      7   +2.084641   28.0850 ;O(SIt)O    (2)
 1667  St       1    SUP   Si      7   +2.084641   28.0850 ;(SIt)OH    (3)
 1668  St       1    SUP   Si      7   +2.084641   28.0850 ;(SIt)OH    (4)
 1669  St       1    SUP   Si      7   +2.084641   28.0850 ;(SIt)OH    (5)
 1670  St       1    SUP   Si      7   +2.084641   28.0850 ;(SIt)OH    (6)
 1671  Ob       1    SUP    O      7   -1.045359   15.9994 ;SIt(O)SIt  (7)
 1672  Ob       1    SUP    O      7   -1.045359   15.9994 ;SIt(O)SIt  (8)
 1673  Ob       1    SUP    O      7   -1.045359   15.9994 ;SIt(O)SIt  (9)
 1674  Ob       1    SUP    O      7   -1.045359   15.9994 ;SIt(O)SIt  (10)
 1675  Ob       1    SUP    O      7   -1.045359   15.9994 ;SIt(O)SIt  (11)
 1676  Ob       1    SUP    O      7   -1.045359   15.9994 ;SIt(O)SIt  (12)
 1677  Ob       1    SUP    O      7   -1.045359   15.9994 ;SIt(O)SIt  (13)
 1678  Ob       1    SUP    O      7   -1.045359   15.9994 ;SIt(O)SIt  (14)
 1679  Ob       1    SUP    O      7   -0.945359   15.9994 ;SIt(O)H    (15)
 1680  Ob       1    SUP    O      7   -0.945359   15.9994 ;SIt(O)H    (16)
 1681  Ob       1    SUP    O      7   -0.945359   15.9994 ;SIt(O)H    (17)
 1682  Ob       1    SUP    O      7   -0.945359   15.9994 ;SIt(O)H    (18)
 1683  Ob       1    SUP    O      9   -0.950000   15.9994 ;SIt(O)H    (19)
 1684  Ob       1    SUP    O      9   -0.950000   15.9994 ;SIt(O)H    (19)
 1685  Ob       1    SUP    O      9   -0.950000   15.9994 ;SIt(O)H    (19)
 1686  Ob       1    SUP    O      9   -0.950000   15.9994 ;SIt(O)H    (19)
 1687  St       1    SUP   Si      9   +2.100000   28.0850 ;(SIt)OH    (1)
 1688  St       1    SUP   Si      9   +2.100000   28.0850 ;(SIt)OH    (2)
 1689  St       1    SUP   Si      9   +2.100000   28.0850 ;(SIt)OH    (3)
 1690  St       1    SUP   Si      9   +2.100000   28.0850 ;(SIt)OH    (4)
 1691  St       1    SUP   Si      9   +2.100000   28.0850 ;O(SIt)O    (5)
 1692  St       1    SUP   Si      9   +2.100000   28.0850 ;O(SIt)O    (6)
 1693  Ob       1    SUP    O      9   -1.050000   15.9994 ;SIt(O)SIt  (7)
 1694  Ob       1    SUP    O      9   -1.050000   15.9994 ;SIt(O)SIt  (8)
 1695  Ob       1    SUP    O      9   -1.050000   15.9994 ;SIt(O)SIt  (9)
 1696  Ob       1    SUP    O      9   -1.050000   15.9994 ;SIt(O)SIt  (10)
 1697  Ob       1    SUP    O      9   -1.050000   15.9994 ;SIt(O)SIt  (11)
 1698  Ob       1    SUP    O      9   -1.050000   15.9994 ;SIt(O)SIt  (12)
 1699  Ob       1    SUP    O      9   -1.050000   15.9994 ;SIt(O)SIt  (13)
 1700  Ob       1    SUP    O      9   -1.050000   15.9994 ;SIt(O)SIt  (14)
 1701  Ob       1    SUP    O      9   -1.050000   15.9994 ;(O)b       (15)
 1702  Ob       1    SUP    O      9   -1.050000   15.9994 ;(O)b       (16)
 1703  Ob       1    SUP    O      9   -1.050000   15.9994 ;(O)b       (17)
 1704  Ob       1    SUP    O      9   -1.050000   15.9994 ;(O)b       (18)
 1705  St       1    SUP   Si      5   +2.100000   28.0850 ;(SIt)      (1)
 1706  St       1    SUP   Si      5   +2.100000   28.0850 ;(SIt)      (2)
 1707  St       1    SUP   Si      5   +2.100000   28.0850 ;(SIt)      (3)
 1708  St       1    SUP   Si      5   +2.100000   28.0850 ;(SIt)      (4)
 1709  St       1    SUP   Si      5   +2.100000   28.0850 ;(SIt)      (5)
 1710  St       1    SUP   Si      5   +2.100000   28.0850 ;(SIt)      (6)
 1711  Ob       1    SUP    O      5   -1.050000   15.9994 ;(O)b       (7)
 1712  Ob       1    SUP    O      5   -1.050000   15.9994 ;(O)b       (8)
 1713  Ob       1    SUP    O      5   -1.050000   15.9994 ;(O)b       (9)
 1714  Ob       1    SUP    O      5   -1.050000   15.9994 ;(O)b       (10)
 1715  Ob       1    SUP    O      5   -1.050000   15.9994 ;(O)b       (11)
 1716  Ob       1    SUP    O      5   -1.050000   15.9994 ;(O)b       (12)
 1717  Ob       1    SUP    O      5   -1.050000   15.9994 ;(O)b       (13)
 1718  Ob       1    SUP    O      5   -1.050000   15.9994 ;(O)b       (14)
 1719  Ob       1    SUP    O      5   -1.050000   15.9994 ;(O)b       (15)
 1720  Ob       1    SUP    O      5   -1.050000   15.9994 ;(O)b       (16)
 1721  Ob       1    SUP    O      5   -1.050000   15.9994 ;(O)b       (17)
 1722  Ob       1    SUP    O      5   -1.050000   15.9994 ;(O)b       (18)
 1723  St       1    SUP   Si      7   +2.084641   28.0850 ;O(SIt)O    (1)
 1724  St       1    SUP   Si      7   +2.084641   28.0850 ;O(SIt)O    (2)
 1725  St       1    SUP   Si      7   +2.084641   28.0850 ;(SIt)OH    (3)
 1726  St       1    SUP   Si      7   +2.084641   28.0850 ;(SIt)OH    (4)
 1727  St       1    SUP   Si      7   +2.084641   28.0850 ;(SIt)OH    (5)
 1728  St       1    SUP   Si      7   +2.084641   28.0850 ;(SIt)OH    (6)
 1729  Ob       1    SUP    O      7   -1.045359   15.9994 ;SIt(O)SIt  (7)
 1730  Ob       1    SUP    O      7   -1.045359   15.9994 ;SIt(O)SIt  (8)
 1731  Ob       1    SUP    O      7   -1.045359   15.9994 ;SIt(O)SIt  (9)
 1732  Ob       1    SUP    O      7   -1.045359   15.9994 ;SIt(O)SIt  (10)
 1733  Ob       1    SUP    O      7   -1.045359   15.9994 ;SIt(O)SIt  (11)
 1734  Ob       1    SUP    O      7   -1.045359   15.9994 ;SIt(O)SIt  (12)
 1735  Ob       1    SUP    O      7   -1.045359   15.9994 ;SIt(O)SIt  (13)
 1736  Ob       1    SUP    O      7   -1.045359   15.9994 ;SIt(O)SIt  (14)
 1737  Ob       1    SUP    O      7   -0.945359   15.9994 ;SIt(O)H    (15)
 1738  Ob       1    SUP    O      7   -0.945359   15.9994 ;SIt(O)H    (16)
 1739  Ob       1    SUP    O      7   -0.945359   15.9994 ;SIt(O)H    (17)
 1740  Ob       1    SUP    O      7   -0.945359   15.9994 ;SIt(O)H    (18)
 1741  Ob       1    SUP    O      9   -0.950000   15.9994 ;SIt(O)H    (19)
 1742  Ob       1    SUP    O      9   -0.950000   15.9994 ;SIt(O)H    (19)
 1743  Ob       1    SUP    O      9   -0.950000   15.9994 ;SIt(O)H    (19)
 1744  Ob       1    SUP    O      9   -0.950000   15.9994 ;SIt(O)H    (19)
 1745  St       1    SUP   Si      9   +2.100000   28.0850 ;(SIt)OH    (1)
 1746  St       1    SUP   Si      9   +2.100000   28.0850 ;(SIt)OH    (2)
 1747  St       1    SUP   Si      9   +2.100000   28.0850 ;(SIt)OH    (3)
 1748  St       1    SUP   Si      9   +2.100000   28.0850 ;(SIt)OH    (4)
 1749  St       1    SUP   Si      9   +2.100000   28.0850 ;O(SIt)O    (5)
 1750  St       1    SUP   Si      9   +2.100000   28.0850 ;O(SIt)O    (6)
 1751  Ob       1    SUP    O      9   -1.050000   15.9994 ;SIt(O)SIt  (7)
 1752  Ob       1    SUP    O      9   -1.050000   15.9994 ;SIt(O)SIt  (8)
 1753  Ob       1    SUP    O      9   -1.050000   15.9994 ;SIt(O)SIt  (9)
 1754  Ob       1    SUP    O      9   -1.050000   15.9994 ;SIt(O)SIt  (10)
 1755  Ob       1    SUP    O      9   -1.050000   15.9994 ;SIt(O)SIt  (11)
 1756  Ob       1    SUP    O      9   -1.050000   15.9994 ;SIt(O)SIt  (12)
 1757  Ob       1    SUP    O      9   -1.050000   15.9994 ;SIt(O)SIt  (13)
 1758  Ob       1    SUP    O      9   -1.050000   15.9994 ;SIt(O)SIt  (14)
 1759  Ob       1    SUP    O      9   -1.050000   15.9994 ;(O)b       (15)
 1760  Ob       1    SUP    O      9   -1.050000   15.9994 ;(O)b       (16)
 1761  Ob       1    SUP    O      9   -1.050000   15.9994 ;(O)b       (17)
 1762  Ob       1    SUP    O      9   -1.050000   15.9994 ;(O)b       (18)
 1763  St       1    SUP   Si      5   +2.100000   28.0850 ;(SIt)      (1)
 1764  St       1    SUP   Si      5   +2.100000   28.0850 ;(SIt)      (2)
 1765  St       1    SUP   Si      5   +2.100000   28.0850 ;(SIt)      (3)
 1766  St       1    SUP   Si      5   +2.100000   28.0850 ;(SIt)      (4)
 1767  St       1    SUP   Si      5   +2.100000   28.0850 ;(SIt)      (5)
 1768  St       1    SUP   Si      5   +2.100000   28.0850 ;(SIt)      (6)
 1769  Ob       1    SUP    O      5   -1.050000   15.9994 ;(O)b       (7)
 1770  Ob       1    SUP    O      5   -1.050000   15.9994 ;(O)b       (8)
 1771  Ob       1    SUP    O      5   -1.050000   15.9994 ;(O)b       (9)
 1772  Ob       1    SUP    O      5   -1.050000   15.9994 ;(O)b       (10)
 1773  Ob       1    SUP    O      5   -1.050000   15.9994 ;(O)b       (11)
 1774  Ob       1    SUP    O      5   -1.050000   15.9994 ;(O)b       (12)
 1775  Ob       1    SUP    O      5   -1.050000   15.9994 ;(O)b       (13)
 1776  Ob       1    SUP    O      5   -1.050000   15.9994 ;(O)b       (14)
 1777  Ob       1    SUP    O      5   -1.050000   15.9994 ;(O)b       (15)
 1778  Ob       1    SUP    O      5   -1.050000   15.9994 ;(O)b       (16)
 1779  Ob       1    SUP    O      5   -1.050000   15.9994 ;(O)b       (17)
 1780  Ob       1    SUP    O      5   -1.050000   15.9994 ;(O)b       (18)
 1781  St       1    SUP   Si      7   +2.084641   28.0850 ;O(SIt)O    (1)
 1782  St       1    SUP   Si      7   +2.084641   28.0850 ;O(SIt)O    (2)
 1783  St       1    SUP   Si      7   +2.084641   28.0850 ;(SIt)OH    (3)
 1784  St       1    SUP   Si      7   +2.084641   28.0850 ;(SIt)OH    (4)
 1785  St       1    SUP   Si      7   +2.084641   28.0850 ;(SIt)OH    (5)
 1786  St       1    SUP   Si      7   +2.084641   28.0850 ;(SIt)OH    (6)
 1787  Ob       1    SUP    O      7   -1.045359   15.9994 ;SIt(O)SIt  (7)
 1788  Ob       1    SUP    O      7   -1.045359   15.9994 ;SIt(O)SIt  (8)
 1789  Ob       1    SUP    O      7   -1.045359   15.9994 ;SIt(O)SIt  (9)
 1790  Ob       1    SUP    O      7   -1.045359   15.9994 ;SIt(O)SIt  (10)
 1791  Ob       1    SUP    O      7   -1.045359   15.9994 ;SIt(O)SIt  (11)
 1792  Ob       1    SUP    O      7   -1.045359   15.9994 ;SIt(O)SIt  (12)
 1793  Ob       1    SUP    O      7   -1.045359   15.9994 ;SIt(O)SIt  (13)
 1794  Ob       1    SUP    O      7   -1.045359   15.9994 ;SIt(O)SIt  (14)
 1795  Ob       1    SUP    O      7   -0.945359   15.9994 ;SIt(O)H    (15)
 1796  Ob       1    SUP    O      7   -0.945359   15.9994 ;SIt(O)H    (16)
 1797  Ob       1    SUP    O      7   -0.945359   15.9994 ;SIt(O)H    (17)
 1798  Ob       1    SUP    O      7   -0.945359   15.9994 ;SIt(O)H    (18)
 1799  Ob       1    SUP    O      9   -0.950000   15.9994 ;SIt(O)H    (19)
 1800  Ob       1    SUP    O      9   -0.950000   15.9994 ;SIt(O)H    (19)
 1801  Ob       1    SUP    O      9   -0.950000   15.9994 ;SIt(O)H    (19)
 1802  Ob       1    SUP    O      9   -0.950000   15.9994 ;SIt(O)H    (19)
 1803  St       1    SUP   Si      9   +2.100000   28.0850 ;(SIt)OH    (1)
 1804  St       1    SUP   Si      9   +2.100000   28.0850 ;(SIt)OH    (2)
 1805  St       1    SUP   Si      9   +2.100000   28.0850 ;(SIt)OH    (3)
 1806  St       1    SUP   Si      9   +2.100000   28.0850 ;(SIt)OH    (4)
 1807  St       1    SUP   Si      9   +2.100000   28.0850 ;O(SIt)O    (5)
 1808  St       1    SUP   Si      9   +2.100000   28.0850 ;O(SIt)O    (6)
 1809  Ob       1    SUP    O      9   -1.050000   15.9994 ;SIt(O)SIt  (7)
 1810  Ob       1    SUP    O      9   -1.050000   15.9994 ;SIt(O)SIt  (8)
 1811  Ob       1    SUP    O      9   -1.050000   15.9994 ;SIt(O)SIt  (9)
 1812  Ob       1    SUP    O      9   -1.050000   15.9994 ;SIt(O)SIt  (10)
 1813  Ob       1    SUP    O      9   -1.050000   15.9994 ;SIt(O)SIt  (11)
 1814  Ob       1    SUP    O      9   -1.050000   15.9994 ;SIt(O)SIt  (12)
 1815  Ob       1    SUP    O      9   -1.050000   15.9994 ;SIt(O)SIt  (13)
 1816  Ob       1    SUP    O      9   -1.050000   15.9994 ;SIt(O)SIt  (14)
 1817  Ob       1    SUP    O      9   -1.050000   15.9994 ;(O)b       (15)
 1818  Ob       1    SUP    O      9   -1.050000   15.9994 ;(O)b       (16)
 1819  Ob       1    SUP    O      9   -1.050000   15.9994 ;(O)b       (17)
 1820  Ob       1    SUP    O      9   -1.050000   15.9994 ;(O)b       (18)
 1821  St       1    SUP   Si      5   +2.100000   28.0850 ;(SIt)      (1)
 1822  St       1    SUP   Si      5   +2.100000   28.0850 ;(SIt)      (2)
 1823  St       1    SUP   Si      5   +2.100000   28.0850 ;(SIt)      (3)
 1824  St       1    SUP   Si      5   +2.100000   28.0850 ;(SIt)      (4)
 1825  St       1    SUP   Si      5   +2.100000   28.0850 ;(SIt)      (5)
 1826  St       1    SUP   Si      5   +2.100000   28.0850 ;(SIt)      (6)
 1827  Ob       1    SUP    O      5   -1.050000   15.9994 ;(O)b       (7)
 1828  Ob       1    SUP    O      5   -1.050000   15.9994 ;(O)b       (8)
 1829  Ob       1    SUP    O      5   -1.050000   15.9994 ;(O)b       (9)
 1830  Ob       1    SUP    O      5   -1.050000   15.9994 ;(O)b       (10)
 1831  Ob       1    SUP    O      5   -1.050000   15.9994 ;(O)b       (11)
 1832  Ob       1    SUP    O      5   -1.050000   15.9994 ;(O)b       (12)
 1833  Ob       1    SUP    O      5   -1.050000   15.9994 ;(O)b       (13)
 1834  Ob       1    SUP    O      5   -1.050000   15.9994 ;(O)b       (14)
 1835  Ob       1    SUP    O      5   -1.050000   15.9994 ;(O)b       (15)
 1836  Ob       1    SUP    O      5   -1.050000   15.9994 ;(O)b       (16)
 1837  Ob       1    SUP    O      5   -1.050000   15.9994 ;(O)b       (17)
 1838  Ob       1    SUP    O      5   -1.050000   15.9994 ;(O)b       (18)
 1839  St       1    SUP   Si      7   +2.084641   28.0850 ;O(SIt)O    (1)
 1840  St       1    SUP   Si      7   +2.084641   28.0850 ;O(SIt)O    (2)
 1841  St       1    SUP   Si      7   +2.084641   28.0850 ;(SIt)OH    (3)
 1842  St       1    SUP   Si      7   +2.084641   28.0850 ;(SIt)OH    (4)
 1843  St       1    SUP   Si      7   +2.084641   28.0850 ;(SIt)OH    (5)
 1844  St       1    SUP   Si      7   +2.084641   28.0850 ;(SIt)OH    (6)
 1845  Ob       1    SUP    O      7   -1.045359   15.9994 ;SIt(O)SIt  (7)
 1846  Ob       1    SUP    O      7   -1.045359   15.9994 ;SIt(O)SIt  (8)
 1847  Ob       1    SUP    O      7   -1.045359   15.9994 ;SIt(O)SIt  (9)
 1848  Ob       1    SUP    O      7   -1.045359   15.9994 ;SIt(O)SIt  (10)
 1849  Ob       1    SUP    O      7   -1.045359   15.9994 ;SIt(O)SIt  (11)
 1850  Ob       1    SUP    O      7   -1.045359   15.9994 ;SIt(O)SIt  (12)
 1851  Ob       1    SUP    O      7   -1.045359   15.9994 ;SIt(O)SIt  (13)
 1852  Ob       1    SUP    O      7   -1.045359   15.9994 ;SIt(O)SIt  (14)
 1853  Ob       1    SUP    O      7   -0.945359   15.9994 ;SIt(O)H    (15)
 1854  Ob       1    SUP    O      7   -0.945359   15.9994 ;SIt(O)H    (16)
 1855  Ob       1    SUP    O      7   -0.945359   15.9994 ;SIt(O)H    (17)
 1856  Ob       1    SUP    O      7   -0.945359   15.9994 ;SIt(O)H    (18)
 1857  Ob       1    SUP    O      9   -0.950000   15.9994 ;SIt(O)H    (19)
 1858  Ob       1    SUP    O      9   -0.950000   15.9994 ;SIt(O)H    (19)
 1859  Ob       1    SUP    O      9   -0.950000   15.9994 ;SIt(O)H    (19)
 1860  Ob       1    SUP    O      9   -0.950000   15.9994 ;SIt(O)H    (19)
 1861  St       1    SUP   Si      9   +2.100000   28.0850 ;(SIt)OH    (1)
 1862  St       1    SUP   Si      9   +2.100000   28.0850 ;(SIt)OH    (2)
 1863  St       1    SUP   Si      9   +2.100000   28.0850 ;(SIt)OH    (3)
 1864  St       1    SUP   Si      9   +2.100000   28.0850 ;(SIt)OH    (4)
 1865  St       1    SUP   Si      9   +2.100000   28.0850 ;O(SIt)O    (5)
 1866  St       1    SUP   Si      9   +2.100000   28.0850 ;O(SIt)O    (6)
 1867  Ob       1    SUP    O      9   -1.050000   15.9994 ;SIt(O)SIt  (7)
 1868  Ob       1    SUP    O      9   -1.050000   15.9994 ;SIt(O)SIt  (8)
 1869  Ob       1    SUP    O      9   -1.050000   15.9994 ;SIt(O)SIt  (9)
 1870  Ob       1    SUP    O      9   -1.050000   15.9994 ;SIt(O)SIt  (10)
 1871  Ob       1    SUP    O      9   -1.050000   15.9994 ;SIt(O)SIt  (11)
 1872  Ob       1    SUP    O      9   -1.050000   15.9994 ;SIt(O)SIt  (12)
 1873  Ob       1    SUP    O      9   -1.050000   15.9994 ;SIt(O)SIt  (13)
 1874  Ob       1    SUP    O      9   -1.050000   15.9994 ;SIt(O)SIt  (14)
 1875  Ob       1    SUP    O      9   -1.050000   15.9994 ;(O)b       (15)
 1876  Ob       1    SUP    O      9   -1.050000   15.9994 ;(O)b       (16)
 1877  Ob       1    SUP    O      9   -1.050000   15.9994 ;(O)b       (17)
 1878  Ob       1    SUP    O      9   -1.050000   15.9994 ;(O)b       (18)
 1879  St       1    SUP   Si      5   +2.100000   28.0850 ;(SIt)      (1)
 1880  St       1    SUP   Si      5   +2.100000   28.0850 ;(SIt)      (2)
 1881  St       1    SUP   Si      5   +2.100000   28.0850 ;(SIt)      (3)
 1882  St       1    SUP   Si      5   +2.100000   28.0850 ;(SIt)      (4)
 1883  St       1    SUP   Si      5   +2.100000   28.0850 ;(SIt)      (5)
 1884  St       1    SUP   Si      5   +2.100000   28.0850 ;(SIt)      (6)
 1885  Ob       1    SUP    O      5   -1.050000   15.9994 ;(O)b       (7)
 1886  Ob       1    SUP    O      5   -1.050000   15.9994 ;(O)b       (8)
 1887  Ob       1    SUP    O      5   -1.050000   15.9994 ;(O)b       (9)
 1888  Ob       1    SUP    O      5   -1.050000   15.9994 ;(O)b       (10)
 1889  Ob       1    SUP    O      5   -1.050000   15.9994 ;(O)b       (11)
 1890  Ob       1    SUP    O      5   -1.050000   15.9994 ;(O)b       (12)
 1891  Ob       1    SUP    O      5   -1.050000   15.9994 ;(O)b       (13)
 1892  Ob       1    SUP    O      5   -1.050000   15.9994 ;(O)b       (14)
 1893  Ob       1    SUP    O      5   -1.050000   15.9994 ;(O)b       (15)
 1894  Ob       1    SUP    O      5   -1.050000   15.9994 ;(O)b       (16)
 1895  Ob       1    SUP    O      5   -1.050000   15.9994 ;(O)b       (17)
 1896  Ob       1    SUP    O      5   -1.050000   15.9994 ;(O)b       (18)
 1897  St       1    SUP   Si      7   +2.084641   28.0850 ;O(SIt)O    (1)
 1898  St       1    SUP   Si      7   +2.084641   28.0850 ;O(SIt)O    (2)
 1899  St       1    SUP   Si      7   +2.084641   28.0850 ;(SIt)OH    (3)
 1900  St       1    SUP   Si      7   +2.084641   28.0850 ;(SIt)OH    (4)
 1901  St       1    SUP   Si      7   +2.084641   28.0850 ;(SIt)OH    (5)
 1902  St       1    SUP   Si      7   +2.084641   28.0850 ;(SIt)OH    (6)
 1903  Ob       1    SUP    O      7   -1.045359   15.9994 ;SIt(O)SIt  (7)
 1904  Ob       1    SUP    O      7   -1.045359   15.9994 ;SIt(O)SIt  (8)
 1905  Ob       1    SUP    O      7   -1.045359   15.9994 ;SIt(O)SIt  (9)
 1906  Ob       1    SUP    O      7   -1.045359   15.9994 ;SIt(O)SIt  (10)
 1907  Ob       1    SUP    O      7   -1.045359   15.9994 ;SIt(O)SIt  (11)
 1908  Ob       1    SUP    O      7   -1.045359   15.9994 ;SIt(O)SIt  (12)
 1909  Ob       1    SUP    O      7   -1.045359   15.9994 ;SIt(O)SIt  (13)
 1910  Ob       1    SUP    O      7   -1.045359   15.9994 ;SIt(O)SIt  (14)
 1911  Ob       1    SUP    O      7   -0.945359   15.9994 ;SIt(O)H    (15)
 1912  Ob       1    SUP    O      7   -0.945359   15.9994 ;SIt(O)H    (16)
 1913  Ob       1    SUP    O      7   -0.945359   15.9994 ;SIt(O)H    (17)
 1914  Ob       1    SUP    O      7   -0.945359   15.9994 ;SIt(O)H    (18)
 1915  Ob       1    SUP    O      9   -0.950000   15.9994 ;SIt(O)H    (19)
 1916  Ob       1    SUP    O      9   -0.950000   15.9994 ;SIt(O)H    (19)
 1917  Ob       1    SUP    O      9   -0.950000   15.9994 ;SIt(O)H    (19)
 1918  Ob       1    SUP    O      9   -0.950000   15.9994 ;SIt(O)H    (19)
 1919  St       1    SUP   Si      9   +2.100000   28.0850 ;(SIt)OH    (1)
 1920  St       1    SUP   Si      9   +2.100000   28.0850 ;(SIt)OH    (2)
 1921  St       1    SUP   Si      9   +2.100000   28.0850 ;(SIt)OH    (3)
 1922  St       1    SUP   Si      9   +2.100000   28.0850 ;(SIt)OH    (4)
 1923  St       1    SUP   Si      9   +2.100000   28.0850 ;O(SIt)O    (5)
 1924  St       1    SUP   Si      9   +2.100000   28.0850 ;O(SIt)O    (6)
 1925  Ob       1    SUP    O      9   -1.050000   15.9994 ;SIt(O)SIt  (7)
 1926  Ob       1    SUP    O      9   -1.050000   15.9994 ;SIt(O)SIt  (8)
 1927  Ob       1    SUP    O      9   -1.050000   15.9994 ;SIt(O)SIt  (9)
 1928  Ob       1    SUP    O      9   -1.050000   15.9994 ;SIt(O)SIt  (10)
 1929  Ob       1    SUP    O      9   -1.050000   15.9994 ;SIt(O)SIt  (11)
 1930  Ob       1    SUP    O      9   -1.050000   15.9994 ;SIt(O)SIt  (12)
 1931  Ob       1    SUP    O      9   -1.050000   15.9994 ;SIt(O)SIt  (13)
 1932  Ob       1    SUP    O      9   -1.050000   15.9994 ;SIt(O)SIt  (14)
 1933  Ob       1    SUP    O      9   -1.050000   15.9994 ;(O)b       (15)
 1934  Ob       1    SUP    O      9   -1.050000   15.9994 ;(O)b       (16)
 1935  Ob       1    SUP    O      9   -1.050000   15.9994 ;(O)b       (17)
 1936  Ob       1    SUP    O      9   -1.050000   15.9994 ;(O)b       (18)
 1937  St       1    SUP   Si      5   +2.100000   28.0850 ;(SIt)      (1)
 1938  St       1    SUP   Si      5   +2.100000   28.0850 ;(SIt)      (2)
 1939  St       1    SUP   Si      5   +2.100000   28.0850 ;(SIt)      (3)
 1940  St       1    SUP   Si      5   +2.100000   28.0850 ;(SIt)      (4)
 1941  St       1    SUP   Si      5   +2.100000   28.0850 ;(SIt)      (5)
 1942  St       1    SUP   Si      5   +2.100000   28.0850 ;(SIt)      (6)
 1943  Ob       1    SUP    O      5   -1.050000   15.9994 ;(O)b       (7)
 1944  Ob       1    SUP    O      5   -1.050000   15.9994 ;(O)b       (8)
 1945  Ob       1    SUP    O      5   -1.050000   15.9994 ;(O)b       (9)
 1946  Ob       1    SUP    O      5   -1.050000   15.9994 ;(O)b       (10)
 1947  Ob       1    SUP    O      5   -1.050000   15.9994 ;(O)b       (11)
 1948  Ob       1    SUP    O      5   -1.050000   15.9994 ;(O)b       (12)
 1949  Ob       1    SUP    O      5   -1.050000   15.9994 ;(O)b       (13)
 1950  Ob       1    SUP    O      5   -1.050000   15.9994 ;(O)b       (14)
 1951  Ob       1    SUP    O      5   -1.050000   15.9994 ;(O)b       (15)
 1952  Ob       1    SUP    O      5   -1.050000   15.9994 ;(O)b       (16)
 1953  Ob       1    SUP    O      5   -1.050000   15.9994 ;(O)b       (17)
 1954  Ob       1    SUP    O      5   -1.050000   15.9994 ;(O)b       (18)
 1955  St       1    SUP   Si      7   +2.084641   28.0850 ;O(SIt)O    (1)
 1956  St       1    SUP   Si      7   +2.084641   28.0850 ;O(SIt)O    (2)
 1957  St       1    SUP   Si      7   +2.084641   28.0850 ;(SIt)OH    (3)
 1958  St       1    SUP   Si      7   +2.084641   28.0850 ;(SIt)OH    (4)
 1959  St       1    SUP   Si      7   +2.084641   28.0850 ;(SIt)OH    (5)
 1960  St       1    SUP   Si      7   +2.084641   28.0850 ;(SIt)OH    (6)
 1961  Ob       1    SUP    O      7   -1.045359   15.9994 ;SIt(O)SIt  (7)
 1962  Ob       1    SUP    O      7   -1.045359   15.9994 ;SIt(O)SIt  (8)
 1963  Ob       1    SUP    O      7   -1.045359   15.9994 ;SIt(O)SIt  (9)
 1964  Ob       1    SUP    O      7   -1.045359   15.9994 ;SIt(O)SIt  (10)
 1965  Ob       1    SUP    O      7   -1.045359   15.9994 ;SIt(O)SIt  (11)
 1966  Ob       1    SUP    O      7   -1.045359   15.9994 ;SIt(O)SIt  (12)
 1967  Ob       1    SUP    O      7   -1.045359   15.9994 ;SIt(O)SIt  (13)
 1968  Ob       1    SUP    O      7   -1.045359   15.9994 ;SIt(O)SIt  (14)
 1969  Ob       1    SUP    O      7   -0.945359   15.9994 ;SIt(O)H    (15)
 1970  Ob       1    SUP    O      7   -0.945359   15.9994 ;SIt(O)H    (16)
 1971  Ob       1    SUP    O      7   -0.945359   15.9994 ;SIt(O)H    (17)
 1972  Ob       1    SUP    O      7   -0.945359   15.9994 ;SIt(O)H    (18)
 1973  Ob       1    SUP    O      9   -0.950000   15.9994 ;SIt(O)H    (19)
 1974  Ob       1    SUP    O      9   -0.950000   15.9994 ;SIt(O)H    (19)
 1975  Ob       1    SUP    O      9   -0.950000   15.9994 ;SIt(O)H    (19)
 1976  Ob       1    SUP    O      9   -0.950000   15.9994 ;SIt(O)H    (19)
 1977  St       1    SUP   Si      9   +2.100000   28.0850 ;(SIt)OH    (1)
 1978  St       1    SUP   Si      9   +2.100000   28.0850 ;(SIt)OH    (2)
 1979  St       1    SUP   Si      9   +2.100000   28.0850 ;(SIt)OH    (3)
 1980  St       1    SUP   Si      9   +2.100000   28.0850 ;(SIt)OH    (4)
 1981  St       1    SUP   Si      9   +2.100000   28.0850 ;O(SIt)O    (5)
 1982  St       1    SUP   Si      9   +2.100000   28.0850 ;O(SIt)O    (6)
 1983  Ob       1    SUP    O      9   -1.050000   15.9994 ;SIt(O)SIt  (7)
 1984  Ob       1    SUP    O      9   -1.050000   15.9994 ;SIt(O)SIt  (8)
 1985  Ob       1    SUP    O      9   -1.050000   15.9994 ;SIt(O)SIt  (9)
 1986  Ob       1    SUP    O      9   -1.050000   15.9994 ;SIt(O)SIt  (10)
 1987  Ob       1    SUP    O      9   -1.050000   15.9994 ;SIt(O)SIt  (11)
 1988  Ob       1    SUP    O      9   -1.050000   15.9994 ;SIt(O)SIt  (12)
 1989  Ob       1    SUP    O      9   -1.050000   15.9994 ;SIt(O)SIt  (13)
 1990  Ob       1    SUP    O      9   -1.050000   15.9994 ;SIt(O)SIt  (14)
 1991  Ob       1    SUP    O      9   -1.050000   15.9994 ;(O)b       (15)
 1992  Ob       1    SUP    O      9   -1.050000   15.9994 ;(O)b       (16)
 1993  Ob       1    SUP    O      9   -1.050000   15.9994 ;(O)b       (17)
 1994  Ob       1    SUP    O      9   -1.050000   15.9994 ;(O)b       (18)
 1995  St       1    SUP   Si      5   +2.100000   28.0850 ;(SIt)      (1)
 1996  St       1    SUP   Si      5   +2.100000   28.0850 ;(SIt)      (2)
 1997  St       1    SUP   Si      5   +2.100000   28.0850 ;(SIt)      (3)
 1998  St       1    SUP   Si      5   +2.100000   28.0850 ;(SIt)      (4)
 1999  St       1    SUP   Si      5   +2.100000   28.0850 ;(SIt)      (5)
 2000  St       1    SUP   Si      5   +2.100000   28.0850 ;(SIt)      (6)
 2001  Ob       1    SUP    O      5   -1.050000   15.9994 ;(O)b       (7)
 2002  Ob       1    SUP    O      5   -1.050000   15.9994 ;(O)b       (8)
 2003  Ob       1    SUP    O      5   -1.050000   15.9994 ;(O)b       (9)
 2004  Ob       1    SUP    O      5   -1.050000   15.9994 ;(O)b       (10)
 2005  Ob       1    SUP    O      5   -1.050000   15.9994 ;(O)b       (11)
 2006  Ob       1    SUP    O      5   -1.050000   15.9994 ;(O)b       (12)
 2007  Ob       1    SUP    O      5   -1.050000   15.9994 ;(O)b       (13)
 2008  Ob       1    SUP    O      5   -1.050000   15.9994 ;(O)b       (14)
 2009  Ob       1    SUP    O      5   -1.050000   15.9994 ;(O)b       (15)
 2010  Ob       1    SUP    O      5   -1.050000   15.9994 ;(O)b       (16)
 2011  Ob       1    SUP    O      5   -1.050000   15.9994 ;(O)b       (17)
 2012  Ob       1    SUP    O      5   -1.050000   15.9994 ;(O)b       (18)
 2013  St       1    SUP   Si      7   +2.084641   28.0850 ;O(SIt)O    (1)
 2014  St       1    SUP   Si      7   +2.084641   28.0850 ;O(SIt)O    (2)
 2015  St       1    SUP   Si      7   +2.084641   28.0850 ;(SIt)OH    (3)
 2016  St       1    SUP   Si      7   +2.084641   28.0850 ;(SIt)OH    (4)
 2017  St       1    SUP   Si      7   +2.084641   28.0850 ;(SIt)OH    (5)
 2018  St       1    SUP   Si      7   +2.084641   28.0850 ;(SIt)OH    (6)
 2019  Ob       1    SUP    O      7   -1.045359   15.9994 ;SIt(O)SIt  (7)
 2020  Ob       1    SUP    O      7   -1.045359   15.9994 ;SIt(O)SIt  (8)
 2021  Ob       1    SUP    O      7   -1.045359   15.9994 ;SIt(O)SIt  (9)
 2022  Ob       1    SUP    O      7   -1.045359   15.9994 ;SIt(O)SIt  (10)
 2023  Ob       1    SUP    O      7   -1.045359   15.9994 ;SIt(O)SIt  (11)
 2024  Ob       1    SUP    O      7   -1.045359   15.9994 ;SIt(O)SIt  (12)
 2025  Ob       1    SUP    O      7   -1.045359   15.9994 ;SIt(O)SIt  (13)
 2026  Ob       1    SUP    O      7   -1.045359   15.9994 ;SIt(O)SIt  (14)
 2027  Ob       1    SUP    O      7   -0.945359   15.9994 ;SIt(O)H    (15)
 2028  Ob       1    SUP    O      7   -0.945359   15.9994 ;SIt(O)H    (16)
 2029  Ob       1    SUP    O      7   -0.945359   15.9994 ;SIt(O)H    (17)
 2030  Ob       1    SUP    O      7   -0.945359   15.9994 ;SIt(O)H    (18)
 2031  Ob       1    SUP    O      9   -0.950000   15.9994 ;SIt(O)H    (19)
 2032  Ob       1    SUP    O      9   -0.950000   15.9994 ;SIt(O)H    (19)
 2033  Ob       1    SUP    O      9   -0.950000   15.9994 ;SIt(O)H    (19)
 2034  Ob       1    SUP    O      9   -0.950000   15.9994 ;SIt(O)H    (19)
 2035  St       1    SUP   Si      9   +2.100000   28.0850 ;(SIt)OH    (1)
 2036  St       1    SUP   Si      9   +2.100000   28.0850 ;(SIt)OH    (2)
 2037  St       1    SUP   Si      9   +2.100000   28.0850 ;(SIt)OH    (3)
 2038  St       1    SUP   Si      9   +2.100000   28.0850 ;(SIt)OH    (4)
 2039  St       1    SUP   Si      9   +2.100000   28.0850 ;O(SIt)O    (5)
 2040  St       1    SUP   Si      9   +2.100000   28.0850 ;O(SIt)O    (6)
 2041  Ob       1    SUP    O      9   -1.050000   15.9994 ;SIt(O)SIt  (7)
 2042  Ob       1    SUP    O      9   -1.050000   15.9994 ;SIt(O)SIt  (8)
 2043  Ob       1    SUP    O      9   -1.050000   15.9994 ;SIt(O)SIt  (9)
 2044  Ob       1    SUP    O      9   -1.050000   15.9994 ;SIt(O)SIt  (10)
 2045  Ob       1    SUP    O      9   -1.050000   15.9994 ;SIt(O)SIt  (11)
 2046  Ob       1    SUP    O      9   -1.050000   15.9994 ;SIt(O)SIt  (12)
 2047  Ob       1    SUP    O      9   -1.050000   15.9994 ;SIt(O)SIt  (13)
 2048  Ob       1    SUP    O      9   -1.050000   15.9994 ;SIt(O)SIt  (14)
 2049  Ob       1    SUP    O      9   -1.050000   15.9994 ;(O)b       (15)
 2050  Ob       1    SUP    O      9   -1.050000   15.9994 ;(O)b       (16)
 2051  Ob       1    SUP    O      9   -1.050000   15.9994 ;(O)b       (17)
 2052  Ob       1    SUP    O      9   -1.050000   15.9994 ;(O)b       (18)
 2053  St       1    SUP   Si      5   +2.100000   28.0850 ;(SIt)      (1)
 2054  St       1    SUP   Si      5   +2.100000   28.0850 ;(SIt)      (2)
 2055  St       1    SUP   Si      5   +2.100000   28.0850 ;(SIt)      (3)
 2056  St       1    SUP   Si      5   +2.100000   28.0850 ;(SIt)      (4)
 2057  St       1    SUP   Si      5   +2.100000   28.0850 ;(SIt)      (5)
 2058  St       1    SUP   Si      5   +2.100000   28.0850 ;(SIt)      (6)
 2059  Ob       1    SUP    O      5   -1.050000   15.9994 ;(O)b       (7)
 2060  Ob       1    SUP    O      5   -1.050000   15.9994 ;(O)b       (8)
 2061  Ob       1    SUP    O      5   -1.050000   15.9994 ;(O)b       (9)
 2062  Ob       1    SUP    O      5   -1.050000   15.9994 ;(O)b       (10)
 2063  Ob       1    SUP    O      5   -1.050000   15.9994 ;(O)b       (11)
 2064  Ob       1    SUP    O      5   -1.050000   15.9994 ;(O)b       (12)
 2065  Ob       1    SUP    O      5   -1.050000   15.9994 ;(O)b       (13)
 2066  Ob       1    SUP    O      5   -1.050000   15.9994 ;(O)b       (14)
 2067  Ob       1    SUP    O      5   -1.050000   15.9994 ;(O)b       (15)
 2068  Ob       1    SUP    O      5   -1.050000   15.9994 ;(O)b       (16)
 2069  Ob       1    SUP    O      5   -1.050000   15.9994 ;(O)b       (17)
 2070  Ob       1    SUP    O      5   -1.050000   15.9994 ;(O)b       (18)
 2071  St       1    SUP   Si      7   +2.084641   28.0850 ;O(SIt)O    (1)
 2072  St       1    SUP   Si      7   +2.084641   28.0850 ;O(SIt)O    (2)
 2073  St       1    SUP   Si      7   +2.084641   28.0850 ;(SIt)OH    (3)
 2074  St       1    SUP   Si      7   +2.084641   28.0850 ;(SIt)OH    (4)
 2075  St       1    SUP   Si      7   +2.084641   28.0850 ;(SIt)OH    (5)
 2076  St       1    SUP   Si      7   +2.084641   28.0850 ;(SIt)OH    (6)
 2077  Ob       1    SUP    O      7   -1.045359   15.9994 ;SIt(O)SIt  (7)
 2078  Ob       1    SUP    O      7   -1.045359   15.9994 ;SIt(O)SIt  (8)
 2079  Ob       1    SUP    O      7   -1.045359   15.9994 ;SIt(O)SIt  (9)
 2080  Ob       1    SUP    O      7   -1.045359   15.9994 ;SIt(O)SIt  (10)
 2081  Ob       1    SUP    O      7   -1.045359   15.9994 ;SIt(O)SIt  (11)
 2082  Ob       1    SUP    O      7   -1.045359   15.9994 ;SIt(O)SIt  (12)
 2083  Ob       1    SUP    O      7   -1.045359   15.9994 ;SIt(O)SIt  (13)
 2084  Ob       1    SUP    O      7   -1.045359   15.9994 ;SIt(O)SIt  (14)
 2085  Ob       1    SUP    O      7   -0.945359   15.9994 ;SIt(O)H    (15)
 2086  Ob       1    SUP    O      7   -0.945359   15.9994 ;SIt(O)H    (16)
 2087  Ob       1    SUP    O      7   -0.945359   15.9994 ;SIt(O)H    (17)
 2088  Ob       1    SUP    O      7   -0.945359   15.9994 ;SIt(O)H    (18)
 2089  Ob       1    SUP    O      9   -0.950000   15.9994 ;SIt(O)H    (19)
 2090  Ob       1    SUP    O      9   -0.950000   15.9994 ;SIt(O)H    (19)
 2091  Ob       1    SUP    O      9   -0.950000   15.9994 ;SIt(O)H    (19)
 2092  Ob       1    SUP    O      9   -0.950000   15.9994 ;SIt(O)H    (19)
 2093  St       1    SUP   Si      9   +2.100000   28.0850 ;(SIt)OH    (1)
 2094  St       1    SUP   Si      9   +2.100000   28.0850 ;(SIt)OH    (2)
 2095  St       1    SUP   Si      9   +2.100000   28.0850 ;(SIt)OH    (3)
 2096  St       1    SUP   Si      9   +2.100000   28.0850 ;(SIt)OH    (4)
 2097  St       1    SUP   Si      9   +2.100000   28.0850 ;O(SIt)O    (5)
 2098  St       1    SUP   Si      9   +2.100000   28.0850 ;O(SIt)O    (6)
 2099  Ob       1    SUP    O      9   -1.050000   15.9994 ;SIt(O)SIt  (7)
 2100  Ob       1    SUP    O      9   -1.050000   15.9994 ;SIt(O)SIt  (8)
 2101  Ob       1    SUP    O      9   -1.050000   15.9994 ;SIt(O)SIt  (9)
 2102  Ob       1    SUP    O      9   -1.050000   15.9994 ;SIt(O)SIt  (10)
 2103  Ob       1    SUP    O      9   -1.050000   15.9994 ;SIt(O)SIt  (11)
 2104  Ob       1    SUP    O      9   -1.050000   15.9994 ;SIt(O)SIt  (12)
 2105  Ob       1    SUP    O      9   -1.050000   15.9994 ;SIt(O)SIt  (13)
 2106  Ob       1    SUP    O      9   -1.050000   15.9994 ;SIt(O)SIt  (14)
 2107  Ob       1    SUP    O      9   -1.050000   15.9994 ;(O)b       (15)
 2108  Ob       1    SUP    O      9   -1.050000   15.9994 ;(O)b       (16)
 2109  Ob       1    SUP    O      9   -1.050000   15.9994 ;(O)b       (17)
 2110  Ob       1    SUP    O      9   -1.050000   15.9994 ;(O)b       (18)
 2111  St       1    SUP   Si      5   +2.100000   28.0850 ;(SIt)      (1)
 2112  St       1    SUP   Si      5   +2.100000   28.0850 ;(SIt)      (2)
 2113  St       1    SUP   Si      5   +2.100000   28.0850 ;(SIt)      (3)
 2114  St       1    SUP   Si      5   +2.100000   28.0850 ;(SIt)      (4)
 2115  St       1    SUP   Si      5   +2.100000   28.0850 ;(SIt)      (5)
 2116  St       1    SUP   Si      5   +2.100000   28.0850 ;(SIt)      (6)
 2117  Ob       1    SUP    O      5   -1.050000   15.9994 ;(O)b       (7)
 2118  Ob       1    SUP    O      5   -1.050000   15.9994 ;(O)b       (8)
 2119  Ob       1    SUP    O      5   -1.050000   15.9994 ;(O)b       (9)
 2120  Ob       1    SUP    O      5   -1.050000   15.9994 ;(O)b       (10)
 2121  Ob       1    SUP    O      5   -1.050000   15.9994 ;(O)b       (11)
 2122  Ob       1    SUP    O      5   -1.050000   15.9994 ;(O)b       (12)
 2123  Ob       1    SUP    O      5   -1.050000   15.9994 ;(O)b       (13)
 2124  Ob       1    SUP    O      5   -1.050000   15.9994 ;(O)b       (14)
 2125  Ob       1    SUP    O      5   -1.050000   15.9994 ;(O)b       (15)
 2126  Ob       1    SUP    O      5   -1.050000   15.9994 ;(O)b       (16)
 2127  Ob       1    SUP    O      5   -1.050000   15.9994 ;(O)b       (17)
 2128  Ob       1    SUP    O      5   -1.050000   15.9994 ;(O)b       (18)
 2129  St       1    SUP   Si      7   +2.084641   28.0850 ;O(SIt)O    (1)
 2130  St       1    SUP   Si      7   +2.084641   28.0850 ;O(SIt)O    (2)
 2131  St       1    SUP   Si      7   +2.084641   28.0850 ;(SIt)OH    (3)
 2132  St       1    SUP   Si      7   +2.084641   28.0850 ;(SIt)OH    (4)
 2133  St       1    SUP   Si      7   +2.084641   28.0850 ;(SIt)OH    (5)
 2134  St       1    SUP   Si      7   +2.084641   28.0850 ;(SIt)OH    (6)
 2135  Ob       1    SUP    O      7   -1.045359   15.9994 ;SIt(O)SIt  (7)
 2136  Ob       1    SUP    O      7   -1.045359   15.9994 ;SIt(O)SIt  (8)
 2137  Ob       1    SUP    O      7   -1.045359   15.9994 ;SIt(O)SIt  (9)
 2138  Ob       1    SUP    O      7   -1.045359   15.9994 ;SIt(O)SIt  (10)
 2139  Ob       1    SUP    O      7   -1.045359   15.9994 ;SIt(O)SIt  (11)
 2140  Ob       1    SUP    O      7   -1.045359   15.9994 ;SIt(O)SIt  (12)
 2141  Ob       1    SUP    O      7   -1.045359   15.9994 ;SIt(O)SIt  (13)
 2142  Ob       1    SUP    O      7   -1.045359   15.9994 ;SIt(O)SIt  (14)
 2143  Ob       1    SUP    O      7   -0.945359   15.9994 ;SIt(O)H    (15)
 2144  Ob       1    SUP    O      7   -0.945359   15.9994 ;SIt(O)H    (16)
 2145  Ob       1    SUP    O      7   -0.945359   15.9994 ;SIt(O)H    (17)
 2146  Ob       1    SUP    O      7   -0.945359   15.9994 ;SIt(O)H    (18)
 2147  Ob       1    SUP    O      9   -0.950000   15.9994 ;SIt(O)H    (19)
 2148  Ob       1    SUP    O      9   -0.950000   15.9994 ;SIt(O)H    (19)
 2149  Ob       1    SUP    O      9   -0.950000   15.9994 ;SIt(O)H    (19)
 2150  Ob       1    SUP    O      9   -0.950000   15.9994 ;SIt(O)H    (19)
 2151  St       1    SUP   Si      9   +2.100000   28.0850 ;(SIt)OH    (1)
 2152  St       1    SUP   Si      9   +2.100000   28.0850 ;(SIt)OH    (2)
 2153  St       1    SUP   Si      9   +2.100000   28.0850 ;(SIt)OH    (3)
 2154  St       1    SUP   Si      9   +2.100000   28.0850 ;(SIt)OH    (4)
 2155  St       1    SUP   Si      9   +2.100000   28.0850 ;O(SIt)O    (5)
 2156  St       1    SUP   Si      9   +2.100000   28.0850 ;O(SIt)O    (6)
 2157  Ob       1    SUP    O      9   -1.050000   15.9994 ;SIt(O)SIt  (7)
 2158  Ob       1    SUP    O      9   -1.050000   15.9994 ;SIt(O)SIt  (8)
 2159  Ob       1    SUP    O      9   -1.050000   15.9994 ;SIt(O)SIt  (9)
 2160  Ob       1    SUP    O      9   -1.050000   15.9994 ;SIt(O)SIt  (10)
 2161  Ob       1    SUP    O      9   -1.050000   15.9994 ;SIt(O)SIt  (11)
 2162  Ob       1    SUP    O      9   -1.050000   15.9994 ;SIt(O)SIt  (12)
 2163  Ob       1    SUP    O      9   -1.050000   15.9994 ;SIt(O)SIt  (13)
 2164  Ob       1    SUP    O      9   -1.050000   15.9994 ;SIt(O)SIt  (14)
 2165  Ob       1    SUP    O      9   -1.050000   15.9994 ;(O)b       (15)
 2166  Ob       1    SUP    O      9   -1.050000   15.9994 ;(O)b       (16)
 2167  Ob       1    SUP    O      9   -1.050000   15.9994 ;(O)b       (17)
 2168  Ob       1    SUP    O      9   -1.050000   15.9994 ;(O)b       (18)
 2169  St       1    SUP   Si      5   +2.100000   28.0850 ;(SIt)      (1)
 2170  St       1    SUP   Si      5   +2.100000   28.0850 ;(SIt)      (2)
 2171  St       1    SUP   Si      5   +2.100000   28.0850 ;(SIt)      (3)
 2172  St       1    SUP   Si      5   +2.100000   28.0850 ;(SIt)      (4)
 2173  St       1    SUP   Si      5   +2.100000   28.0850 ;(SIt)      (5)
 2174  St       1    SUP   Si      5   +2.100000   28.0850 ;(SIt)      (6)
 2175  Ob       1    SUP    O      5   -1.050000   15.9994 ;(O)b       (7)
 2176  Ob       1    SUP    O      5   -1.050000   15.9994 ;(O)b       (8)
 2177  Ob       1    SUP    O      5   -1.050000   15.9994 ;(O)b       (9)
 2178  Ob       1    SUP    O      5   -1.050000   15.9994 ;(O)b       (10)
 2179  Ob       1    SUP    O      5   -1.050000   15.9994 ;(O)b       (11)
 2180  Ob       1    SUP    O      5   -1.050000   15.9994 ;(O)b       (12)
 2181  Ob       1    SUP    O      5   -1.050000   15.9994 ;(O)b       (13)
 2182  Ob       1    SUP    O      5   -1.050000   15.9994 ;(O)b       (14)
 2183  Ob       1    SUP    O      5   -1.050000   15.9994 ;(O)b       (15)
 2184  Ob       1    SUP    O      5   -1.050000   15.9994 ;(O)b       (16)
 2185  Ob       1    SUP    O      5   -1.050000   15.9994 ;(O)b       (17)
 2186  Ob       1    SUP    O      5   -1.050000   15.9994 ;(O)b       (18)
 2187  St       1    SUP   Si      7   +2.084641   28.0850 ;O(SIt)O    (1)
 2188  St       1    SUP   Si      7   +2.084641   28.0850 ;O(SIt)O    (2)
 2189  St       1    SUP   Si      7   +2.084641   28.0850 ;(SIt)OH    (3)
 2190  St       1    SUP   Si      7   +2.084641   28.0850 ;(SIt)OH    (4)
 2191  St       1    SUP   Si      7   +2.084641   28.0850 ;(SIt)OH    (5)
 2192  St       1    SUP   Si      7   +2.084641   28.0850 ;(SIt)OH    (6)
 2193  Ob       1    SUP    O      7   -1.045359   15.9994 ;SIt(O)SIt  (7)
 2194  Ob       1    SUP    O      7   -1.045359   15.9994 ;SIt(O)SIt  (8)
 2195  Ob       1    SUP    O      7   -1.045359   15.9994 ;SIt(O)SIt  (9)
 2196  Ob       1    SUP    O      7   -1.045359   15.9994 ;SIt(O)SIt  (10)
 2197  Ob       1    SUP    O      7   -1.045359   15.9994 ;SIt(O)SIt  (11)
 2198  Ob       1    SUP    O      7   -1.045359   15.9994 ;SIt(O)SIt  (12)
 2199  Ob       1    SUP    O      7   -1.045359   15.9994 ;SIt(O)SIt  (13)
 2200  Ob       1    SUP    O      7   -1.045359   15.9994 ;SIt(O)SIt  (14)
 2201  Ob       1    SUP    O      7   -0.945359   15.9994 ;SIt(O)H    (15)
 2202  Ob       1    SUP    O      7   -0.945359   15.9994 ;SIt(O)H    (16)
 2203  Ob       1    SUP    O      7   -0.945359   15.9994 ;SIt(O)H    (17)
 2204  Ob       1    SUP    O      7   -0.945359   15.9994 ;SIt(O)H    (18)
 2205  Ob       1    SUP    O      9   -0.950000   15.9994 ;SIt(O)H    (19)
 2206  Ob       1    SUP    O      9   -0.950000   15.9994 ;SIt(O)H    (19)
 2207  Ob       1    SUP    O      9   -0.950000   15.9994 ;SIt(O)H    (19)
 2208  Ob       1    SUP    O      9   -0.950000   15.9994 ;SIt(O)H    (19)
 2209  St       1    SUP   Si      9   +2.100000   28.0850 ;(SIt)OH    (1)
 2210  St       1    SUP   Si      9   +2.100000   28.0850 ;(SIt)OH    (2)
 2211  St       1    SUP   Si      9   +2.100000   28.0850 ;(SIt)OH    (3)
 2212  St       1    SUP   Si      9   +2.100000   28.0850 ;(SIt)OH    (4)
 2213  St       1    SUP   Si      9   +2.100000   28.0850 ;O(SIt)O    (5)
 2214  St       1    SUP   Si      9   +2.100000   28.0850 ;O(SIt)O    (6)
 2215  Ob       1    SUP    O      9   -1.050000   15.9994 ;SIt(O)SIt  (7)
 2216  Ob       1    SUP    O      9   -1.050000   15.9994 ;SIt(O)SIt  (8)
 2217  Ob       1    SUP    O      9   -1.050000   15.9994 ;SIt(O)SIt  (9)
 2218  Ob       1    SUP    O      9   -1.050000   15.9994 ;SIt(O)SIt  (10)
 2219  Ob       1    SUP    O      9   -1.050000   15.9994 ;SIt(O)SIt  (11)
 2220  Ob       1    SUP    O      9   -1.050000   15.9994 ;SIt(O)SIt  (12)
 2221  Ob       1    SUP    O      9   -1.050000   15.9994 ;SIt(O)SIt  (13)
 2222  Ob       1    SUP    O      9   -1.050000   15.9994 ;SIt(O)SIt  (14)
 2223  Ob       1    SUP    O      9   -1.050000   15.9994 ;(O)b       (15)
 2224  Ob       1    SUP    O      9   -1.050000   15.9994 ;(O)b       (16)
 2225  Ob       1    SUP    O      9   -1.050000   15.9994 ;(O)b       (17)
 2226  Ob       1    SUP    O      9   -1.050000   15.9994 ;(O)b       (18)
 2227  St       1    SUP   Si      5   +2.100000   28.0850 ;(SIt)      (1)
 2228  St       1    SUP   Si      5   +2.100000   28.0850 ;(SIt)      (2)
 2229  St       1    SUP   Si      5   +2.100000   28.0850 ;(SIt)      (3)
 2230  St       1    SUP   Si      5   +2.100000   28.0850 ;(SIt)      (4)
 2231  St       1    SUP   Si      5   +2.100000   28.0850 ;(SIt)      (5)
 2232  St       1    SUP   Si      5   +2.100000   28.0850 ;(SIt)      (6)
 2233  Ob       1    SUP    O      5   -1.050000   15.9994 ;(O)b       (7)
 2234  Ob       1    SUP    O      5   -1.050000   15.9994 ;(O)b       (8)
 2235  Ob       1    SUP    O      5   -1.050000   15.9994 ;(O)b       (9)
 2236  Ob       1    SUP    O      5   -1.050000   15.9994 ;(O)b       (10)
 2237  Ob       1    SUP    O      5   -1.050000   15.9994 ;(O)b       (11)
 2238  Ob       1    SUP    O      5   -1.050000   15.9994 ;(O)b       (12)
 2239  Ob       1    SUP    O      5   -1.050000   15.9994 ;(O)b       (13)
 2240  Ob       1    SUP    O      5   -1.050000   15.9994 ;(O)b       (14)
 2241  Ob       1    SUP    O      5   -1.050000   15.9994 ;(O)b       (15)
 2242  Ob       1    SUP    O      5   -1.050000   15.9994 ;(O)b       (16)
 2243  Ob       1    SUP    O      5   -1.050000   15.9994 ;(O)b       (17)
 2244  Ob       1    SUP    O      5   -1.050000   15.9994 ;(O)b       (18)
 2245  St       1    SUP   Si      7   +2.084641   28.0850 ;O(SIt)O    (1)
 2246  St       1    SUP   Si      7   +2.084641   28.0850 ;O(SIt)O    (2)
 2247  St       1    SUP   Si      7   +2.084641   28.0850 ;(SIt)OH    (3)
 2248  St       1    SUP   Si      7   +2.084641   28.0850 ;(SIt)OH    (4)
 2249  St       1    SUP   Si      7   +2.084641   28.0850 ;(SIt)OH    (5)
 2250  St       1    SUP   Si      7   +2.084641   28.0850 ;(SIt)OH    (6)
 2251  Ob       1    SUP    O      7   -1.045359   15.9994 ;SIt(O)SIt  (7)
 2252  Ob       1    SUP    O      7   -1.045359   15.9994 ;SIt(O)SIt  (8)
 2253  Ob       1    SUP    O      7   -1.045359   15.9994 ;SIt(O)SIt  (9)
 2254  Ob       1    SUP    O      7   -1.045359   15.9994 ;SIt(O)SIt  (10)
 2255  Ob       1    SUP    O      7   -1.045359   15.9994 ;SIt(O)SIt  (11)
 2256  Ob       1    SUP    O      7   -1.045359   15.9994 ;SIt(O)SIt  (12)
 2257  Ob       1    SUP    O      7   -1.045359   15.9994 ;SIt(O)SIt  (13)
 2258  Ob       1    SUP    O      7   -1.045359   15.9994 ;SIt(O)SIt  (14)
 2259  Ob       1    SUP    O      7   -0.945359   15.9994 ;SIt(O)H    (15)
 2260  Ob       1    SUP    O      7   -0.945359   15.9994 ;SIt(O)H    (16)
 2261  Ob       1    SUP    O      7   -0.945359   15.9994 ;SIt(O)H    (17)
 2262  Ob       1    SUP    O      7   -0.945359   15.9994 ;SIt(O)H    (18)
 2263  Ob       1    SUP    O      9   -0.950000   15.9994 ;SIt(O)H    (19)
 2264  Ob       1    SUP    O      9   -0.950000   15.9994 ;SIt(O)H    (19)
 2265  Ob       1    SUP    O      9   -0.950000   15.9994 ;SIt(O)H    (19)
 2266  Ob       1    SUP    O      9   -0.950000   15.9994 ;SIt(O)H    (19)
 2267  St       1    SUP   Si      9   +2.100000   28.0850 ;(SIt)OH    (1)
 2268  St       1    SUP   Si      9   +2.100000   28.0850 ;(SIt)OH    (2)
 2269  St       1    SUP   Si      9   +2.100000   28.0850 ;(SIt)OH    (3)
 2270  St       1    SUP   Si      9   +2.100000   28.0850 ;(SIt)OH    (4)
 2271  St       1    SUP   Si      9   +2.100000   28.0850 ;O(SIt)O    (5)
 2272  St       1    SUP   Si      9   +2.100000   28.0850 ;O(SIt)O    (6)
 2273  Ob       1    SUP    O      9   -1.050000   15.9994 ;SIt(O)SIt  (7)
 2274  Ob       1    SUP    O      9   -1.050000   15.9994 ;SIt(O)SIt  (8)
 2275  Ob       1    SUP    O      9   -1.050000   15.9994 ;SIt(O)SIt  (9)
 2276  Ob       1    SUP    O      9   -1.050000   15.9994 ;SIt(O)SIt  (10)
 2277  Ob       1    SUP    O      9   -1.050000   15.9994 ;SIt(O)SIt  (11)
 2278  Ob       1    SUP    O      9   -1.050000   15.9994 ;SIt(O)SIt  (12)
 2279  Ob       1    SUP    O      9   -1.050000   15.9994 ;SIt(O)SIt  (13)
 2280  Ob       1    SUP    O      9   -1.050000   15.9994 ;SIt(O)SIt  (14)
 2281  Ob       1    SUP    O      9   -1.050000   15.9994 ;(O)b       (15)
 2282  Ob       1    SUP    O      9   -1.050000   15.9994 ;(O)b       (16)
 2283  Ob       1    SUP    O      9   -1.050000   15.9994 ;(O)b       (17)
 2284  Ob       1    SUP    O      9   -1.050000   15.9994 ;(O)b       (18)
 2285  St       1    SUP   Si      5   +2.100000   28.0850 ;(SIt)      (1)
 2286  St       1    SUP   Si      5   +2.100000   28.0850 ;(SIt)      (2)
 2287  St       1    SUP   Si      5   +2.100000   28.0850 ;(SIt)      (3)
 2288  St       1    SUP   Si      5   +2.100000   28.0850 ;(SIt)      (4)
 2289  St       1    SUP   Si      5   +2.100000   28.0850 ;(SIt)      (5)
 2290  St       1    SUP   Si      5   +2.100000   28.0850 ;(SIt)      (6)
 2291  Ob       1    SUP    O      5   -1.050000   15.9994 ;(O)b       (7)
 2292  Ob       1    SUP    O      5   -1.050000   15.9994 ;(O)b       (8)
 2293  Ob       1    SUP    O      5   -1.050000   15.9994 ;(O)b       (9)
 2294  Ob       1    SUP    O      5   -1.050000   15.9994 ;(O)b       (10)
 2295  Ob       1    SUP    O      5   -1.050000   15.9994 ;(O)b       (11)
 2296  Ob       1    SUP    O      5   -1.050000   15.9994 ;(O)b       (12)
 2297  Ob       1    SUP    O      5   -1.050000   15.9994 ;(O)b       (13)
 2298  Ob       1    SUP    O      5   -1.050000   15.9994 ;(O)b       (14)
 2299  Ob       1    SUP    O      5   -1.050000   15.9994 ;(O)b       (15)
 2300  Ob       1    SUP    O      5   -1.050000   15.9994 ;(O)b       (16)
 2301  Ob       1    SUP    O      5   -1.050000   15.9994 ;(O)b       (17)
 2302  Ob       1    SUP    O      5   -1.050000   15.9994 ;(O)b       (18)
 2303  St       1    SUP   Si      7   +2.084641   28.0850 ;O(SIt)O    (1)
 2304  St       1    SUP   Si      7   +2.084641   28.0850 ;O(SIt)O    (2)
 2305  St       1    SUP   Si      7   +2.084641   28.0850 ;(SIt)OH    (3)
 2306  St       1    SUP   Si      7   +2.084641   28.0850 ;(SIt)OH    (4)
 2307  St       1    SUP   Si      7   +2.084641   28.0850 ;(SIt)OH    (5)
 2308  St       1    SUP   Si      7   +2.084641   28.0850 ;(SIt)OH    (6)
 2309  Ob       1    SUP    O      7   -1.045359   15.9994 ;SIt(O)SIt  (7)
 2310  Ob       1    SUP    O      7   -1.045359   15.9994 ;SIt(O)SIt  (8)
 2311  Ob       1    SUP    O      7   -1.045359   15.9994 ;SIt(O)SIt  (9)
 2312  Ob       1    SUP    O      7   -1.045359   15.9994 ;SIt(O)SIt  (10)
 2313  Ob       1    SUP    O      7   -1.045359   15.9994 ;SIt(O)SIt  (11)
 2314  Ob       1    SUP    O      7   -1.045359   15.9994 ;SIt(O)SIt  (12)
 2315  Ob       1    SUP    O      7   -1.045359   15.9994 ;SIt(O)SIt  (13)
 2316  Ob       1    SUP    O      7   -1.045359   15.9994 ;SIt(O)SIt  (14)
 2317  Ob       1    SUP    O      7   -0.945359   15.9994 ;SIt(O)H    (15)
 2318  Ob       1    SUP    O      7   -0.945359   15.9994 ;SIt(O)H    (16)
 2319  Ob       1    SUP    O      7   -0.945359   15.9994 ;SIt(O)H    (17)
 2320  Ob       1    SUP    O      7   -0.945359   15.9994 ;SIt(O)H    (18)
 2321  Ob       1    SUP    O      9   -0.950000   15.9994 ;SIt(O)H    (19)
 2322  Ob       1    SUP    O      9   -0.950000   15.9994 ;SIt(O)H    (19)
 2323  Ob       1    SUP    O      9   -0.950000   15.9994 ;SIt(O)H    (19)
 2324  Ob       1    SUP    O      9   -0.950000   15.9994 ;SIt(O)H    (19)
 2325  St       1    SUP   Si      9   +2.100000   28.0850 ;(SIt)OH    (1)
 2326  St       1    SUP   Si      9   +2.100000   28.0850 ;(SIt)OH    (2)
 2327  St       1    SUP   Si      9   +2.100000   28.0850 ;(SIt)OH    (3)
 2328  St       1    SUP   Si      9   +2.100000   28.0850 ;(SIt)OH    (4)
 2329  St       1    SUP   Si      9   +2.100000   28.0850 ;O(SIt)O    (5)
 2330  St       1    SUP   Si      9   +2.100000   28.0850 ;O(SIt)O    (6)
 2331  Ob       1    SUP    O      9   -1.050000   15.9994 ;SIt(O)SIt  (7)
 2332  Ob       1    SUP    O      9   -1.050000   15.9994 ;SIt(O)SIt  (8)
 2333  Ob       1    SUP    O      9   -1.050000   15.9994 ;SIt(O)SIt  (9)
 2334  Ob       1    SUP    O      9   -1.050000   15.9994 ;SIt(O)SIt  (10)
 2335  Ob       1    SUP    O      9   -1.050000   15.9994 ;SIt(O)SIt  (11)
 2336  Ob       1    SUP    O      9   -1.050000   15.9994 ;SIt(O)SIt  (12)
 2337  Ob       1    SUP    O      9   -1.050000   15.9994 ;SIt(O)SIt  (13)
 2338  Ob       1    SUP    O      9   -1.050000   15.9994 ;SIt(O)SIt  (14)
 2339  Ob       1    SUP    O      9   -1.050000   15.9994 ;(O)b       (15)
 2340  Ob       1    SUP    O      9   -1.050000   15.9994 ;(O)b       (16)
 2341  Ob       1    SUP    O      9   -1.050000   15.9994 ;(O)b       (17)
 2342  Ob       1    SUP    O      9   -1.050000   15.9994 ;(O)b       (18)
 2343  St       1    SUP   Si      5   +2.100000   28.0850 ;(SIt)      (1)
 2344  St       1    SUP   Si      5   +2.100000   28.0850 ;(SIt)      (2)
 2345  St       1    SUP   Si      5   +2.100000   28.0850 ;(SIt)      (3)
 2346  St       1    SUP   Si      5   +2.100000   28.0850 ;(SIt)      (4)
 2347  St       1    SUP   Si      5   +2.100000   28.0850 ;(SIt)      (5)
 2348  St       1    SUP   Si      5   +2.100000   28.0850 ;(SIt)      (6)
 2349  Ob       1    SUP    O      5   -1.050000   15.9994 ;(O)b       (7)
 2350  Ob       1    SUP    O      5   -1.050000   15.9994 ;(O)b       (8)
 2351  Ob       1    SUP    O      5   -1.050000   15.9994 ;(O)b       (9)
 2352  Ob       1    SUP    O      5   -1.050000   15.9994 ;(O)b       (10)
 2353  Ob       1    SUP    O      5   -1.050000   15.9994 ;(O)b       (11)
 2354  Ob       1    SUP    O      5   -1.050000   15.9994 ;(O)b       (12)
 2355  Ob       1    SUP    O      5   -1.050000   15.9994 ;(O)b       (13)
 2356  Ob       1    SUP    O      5   -1.050000   15.9994 ;(O)b       (14)
 2357  Ob       1    SUP    O      5   -1.050000   15.9994 ;(O)b       (15)
 2358  Ob       1    SUP    O      5   -1.050000   15.9994 ;(O)b       (16)
 2359  Ob       1    SUP    O      5   -1.050000   15.9994 ;(O)b       (17)
 2360  Ob       1    SUP    O      5   -1.050000   15.9994 ;(O)b       (18)
 2361  St       1    SUP   Si      8   +2.084641   28.0850 ;O(SIt)O    (1)
 2362  St       1    SUP   Si      8   +2.084641   28.0850 ;O(SIt)O    (2)
 2363  St       1    SUP   Si      8   +2.084641   28.0850 ;(SIt)OH    (3)
 2364  St       1    SUP   Si      8   +2.084641   28.0850 ;(SIt)OH    (4)
 2365  St       1    SUP   Si      8   +2.084641   28.0850 ;(SIt)OH    (5)
 2366  St       1    SUP   Si      8   +2.009641   28.0850 ;(SIt)Oq    (6)
 2367  Ob       1    SUP    O      8   -1.045359   15.9994 ;SIt(O)SIt  (7)
 2368  Ob       1    SUP    O      8   -1.045359   15.9994 ;SIt(O)SIt  (8)
 2369  Ob       1    SUP    O      8   -1.045359   15.9994 ;SIt(O)SIt  (9)
 2370  Ob       1    SUP    O      8   -1.045359   15.9994 ;SIt(O)SIt  (10)
 2371  Ob       1    SUP    O      8   -1.045359   15.9994 ;SIt(O)SIt  (11)
 2372  Ob       1    SUP    O      8   -1.045359   15.9994 ;SIt(O)SIt  (12)
 2373  Ob       1    SUP    O      8   -1.045359   15.9994 ;SIt(O)SIt  (13)
 2374  Ob       1    SUP    O      8   -1.045359   15.9994 ;SIt(O)SIt  (14)
 2375  Ob       1    SUP    O      8   -0.945359   15.9994 ;SIt(O)H    (15)
 2376  Ob       1    SUP    O      8   -0.945359   15.9994 ;SIt(O)H    (16)
 2377  Ob       1    SUP   OM      8   -1.085359   15.9994 ;SIt(O)q    (17)
 2378  Ob       1    SUP    O      8   -0.945359   15.9994 ;SIt(O)H    (18)
 2379  Ob       1    SUP    O      9   -0.950000   15.9994 ;SIt(O)H    (19)
 2380  Ob       1    SUP    O      9   -0.950000   15.9994 ;SIt(O)H    (19)
 2381  Ob       1    SUP    O      9   -0.950000   15.9994 ;SIt(O)H    (19)
 2382  Ob       1    SUP    O      9   -0.950000   15.9994 ;SIt(O)H    (19)
 2383  St       1    SUP   Si      9   +2.100000   28.0850 ;(SIt)OH    (1)
 2384  St       1    SUP   Si      9   +2.100000   28.0850 ;(SIt)OH    (2)
 2385  St       1    SUP   Si      9   +2.100000   28.0850 ;(SIt)OH    (3)
 2386  St       1    SUP   Si      9   +2.100000   28.0850 ;(SIt)OH    (4)
 2387  St       1    SUP   Si      9   +2.100000   28.0850 ;O(SIt)O    (5)
 2388  St       1    SUP   Si      9   +2.100000   28.0850 ;O(SIt)O    (6)
 2389  Ob       1    SUP    O      9   -1.050000   15.9994 ;SIt(O)SIt  (7)
 2390  Ob       1    SUP    O      9   -1.050000   15.9994 ;SIt(O)SIt  (8)
 2391  Ob       1    SUP    O      9   -1.050000   15.9994 ;SIt(O)SIt  (9)
 2392  Ob       1    SUP    O      9   -1.050000   15.9994 ;SIt(O)SIt  (10)
 2393  Ob       1    SUP    O      9   -1.050000   15.9994 ;SIt(O)SIt  (11)
 2394  Ob       1    SUP    O      9   -1.050000   15.9994 ;SIt(O)SIt  (12)
 2395  Ob       1    SUP    O      9   -1.050000   15.9994 ;SIt(O)SIt  (13)
 2396  Ob       1    SUP    O      9   -1.050000   15.9994 ;SIt(O)SIt  (14)
 2397  Ob       1    SUP    O      9   -1.050000   15.9994 ;(O)b       (15)
 2398  Ob       1    SUP    O      9   -1.050000   15.9994 ;(O)b       (16)
 2399  Ob       1    SUP    O      9   -1.050000   15.9994 ;(O)b       (17)
 2400  Ob       1    SUP    O      9   -1.050000   15.9994 ;(O)b       (18)
 2401  St       1    SUP   Si      5   +2.100000   28.0850 ;(SIt)      (1)
 2402  St       1    SUP   Si      5   +2.100000   28.0850 ;(SIt)      (2)
 2403  St       1    SUP   Si      5   +2.100000   28.0850 ;(SIt)      (3)
 2404  St       1    SUP   Si      5   +2.100000   28.0850 ;(SIt)      (4)
 2405  St       1    SUP   Si      5   +2.100000   28.0850 ;(SIt)      (5)
 2406  St       1    SUP   Si      5   +2.100000   28.0850 ;(SIt)      (6)
 2407  Ob       1    SUP    O      5   -1.050000   15.9994 ;(O)b       (7)
 2408  Ob       1    SUP    O      5   -1.050000   15.9994 ;(O)b       (8)
 2409  Ob       1    SUP    O      5   -1.050000   15.9994 ;(O)b       (9)
 2410  Ob       1    SUP    O      5   -1.050000   15.9994 ;(O)b       (10)
 2411  Ob       1    SUP    O      5   -1.050000   15.9994 ;(O)b       (11)
 2412  Ob       1    SUP    O      5   -1.050000   15.9994 ;(O)b       (12)
 2413  Ob       1    SUP    O      5   -1.050000   15.9994 ;(O)b       (13)
 2414  Ob       1    SUP    O      5   -1.050000   15.9994 ;(O)b       (14)
 2415  Ob       1    SUP    O      5   -1.050000   15.9994 ;(O)b       (15)
 2416  Ob       1    SUP    O      5   -1.050000   15.9994 ;(O)b       (16)
 2417  Ob       1    SUP    O      5   -1.050000   15.9994 ;(O)b       (17)
 2418  Ob       1    SUP    O      5   -1.050000   15.9994 ;(O)b       (18)
 2419  St       1    SUP   Si      7   +2.084641   28.0850 ;O(SIt)O    (1)
 2420  St       1    SUP   Si      7   +2.084641   28.0850 ;O(SIt)O    (2)
 2421  St       1    SUP   Si      7   +2.084641   28.0850 ;(SIt)OH    (3)
 2422  St       1    SUP   Si      7   +2.084641   28.0850 ;(SIt)OH    (4)
 2423  St       1    SUP   Si      7   +2.084641   28.0850 ;(SIt)OH    (5)
 2424  St       1    SUP   Si      7   +2.084641   28.0850 ;(SIt)OH    (6)
 2425  Ob       1    SUP    O      7   -1.045359   15.9994 ;SIt(O)SIt  (7)
 2426  Ob       1    SUP    O      7   -1.045359   15.9994 ;SIt(O)SIt  (8)
 2427  Ob       1    SUP    O      7   -1.045359   15.9994 ;SIt(O)SIt  (9)
 2428  Ob       1    SUP    O      7   -1.045359   15.9994 ;SIt(O)SIt  (10)
 2429  Ob       1    SUP    O      7   -1.045359   15.9994 ;SIt(O)SIt  (11)
 2430  Ob       1    SUP    O      7   -1.045359   15.9994 ;SIt(O)SIt  (12)
 2431  Ob       1    SUP    O      7   -1.045359   15.9994 ;SIt(O)SIt  (13)
 2432  Ob       1    SUP    O      7   -1.045359   15.9994 ;SIt(O)SIt  (14)
 2433  Ob       1    SUP    O      7   -0.945359   15.9994 ;SIt(O)H    (15)
 2434  Ob       1    SUP    O      7   -0.945359   15.9994 ;SIt(O)H    (16)
 2435  Ob       1    SUP    O      7   -0.945359   15.9994 ;SIt(O)H    (17)
 2436  Ob       1    SUP    O      7   -0.945359   15.9994 ;SIt(O)H    (18)
 2437  Ob       1    SUP    O      9   -0.950000   15.9994 ;SIt(O)H    (19)
 2438  Ob       1    SUP    O      9   -0.950000   15.9994 ;SIt(O)H    (19)
 2439  Ob       1    SUP    O      9   -0.950000   15.9994 ;SIt(O)H    (19)
 2440  Ob       1    SUP    O      9   -0.950000   15.9994 ;SIt(O)H    (19)
 2441  St       1    SUP   Si      9   +2.100000   28.0850 ;(SIt)OH    (1)
 2442  St       1    SUP   Si      9   +2.100000   28.0850 ;(SIt)OH    (2)
 2443  St       1    SUP   Si      9   +2.100000   28.0850 ;(SIt)OH    (3)
 2444  St       1    SUP   Si      9   +2.100000   28.0850 ;(SIt)OH    (4)
 2445  St       1    SUP   Si      9   +2.100000   28.0850 ;O(SIt)O    (5)
 2446  St       1    SUP   Si      9   +2.100000   28.0850 ;O(SIt)O    (6)
 2447  Ob       1    SUP    O      9   -1.050000   15.9994 ;SIt(O)SIt  (7)
 2448  Ob       1    SUP    O      9   -1.050000   15.9994 ;SIt(O)SIt  (8)
 2449  Ob       1    SUP    O      9   -1.050000   15.9994 ;SIt(O)SIt  (9)
 2450  Ob       1    SUP    O      9   -1.050000   15.9994 ;SIt(O)SIt  (10)
 2451  Ob       1    SUP    O      9   -1.050000   15.9994 ;SIt(O)SIt  (11)
 2452  Ob       1    SUP    O      9   -1.050000   15.9994 ;SIt(O)SIt  (12)
 2453  Ob       1    SUP    O      9   -1.050000   15.9994 ;SIt(O)SIt  (13)
 2454  Ob       1    SUP    O      9   -1.050000   15.9994 ;SIt(O)SIt  (14)
 2455  Ob       1    SUP    O      9   -1.050000   15.9994 ;(O)b       (15)
 2456  Ob       1    SUP    O      9   -1.050000   15.9994 ;(O)b       (16)
 2457  Ob       1    SUP    O      9   -1.050000   15.9994 ;(O)b       (17)
 2458  Ob       1    SUP    O      9   -1.050000   15.9994 ;(O)b       (18)
 2459  St       1    SUP   Si      5   +2.100000   28.0850 ;(SIt)      (1)
 2460  St       1    SUP   Si      5   +2.100000   28.0850 ;(SIt)      (2)
 2461  St       1    SUP   Si      5   +2.100000   28.0850 ;(SIt)      (3)
 2462  St       1    SUP   Si      5   +2.100000   28.0850 ;(SIt)      (4)
 2463  St       1    SUP   Si      5   +2.100000   28.0850 ;(SIt)      (5)
 2464  St       1    SUP   Si      5   +2.100000   28.0850 ;(SIt)      (6)
 2465  Ob       1    SUP    O      5   -1.050000   15.9994 ;(O)b       (7)
 2466  Ob       1    SUP    O      5   -1.050000   15.9994 ;(O)b       (8)
 2467  Ob       1    SUP    O      5   -1.050000   15.9994 ;(O)b       (9)
 2468  Ob       1    SUP    O      5   -1.050000   15.9994 ;(O)b       (10)
 2469  Ob       1    SUP    O      5   -1.050000   15.9994 ;(O)b       (11)
 2470  Ob       1    SUP    O      5   -1.050000   15.9994 ;(O)b       (12)
 2471  Ob       1    SUP    O      5   -1.050000   15.9994 ;(O)b       (13)
 2472  Ob       1    SUP    O      5   -1.050000   15.9994 ;(O)b       (14)
 2473  Ob       1    SUP    O      5   -1.050000   15.9994 ;(O)b       (15)
 2474  Ob       1    SUP    O      5   -1.050000   15.9994 ;(O)b       (16)
 2475  Ob       1    SUP    O      5   -1.050000   15.9994 ;(O)b       (17)
 2476  Ob       1    SUP    O      5   -1.050000   15.9994 ;(O)b       (18)
 2477  St       1    SUP   Si      8   +2.084641   28.0850 ;O(SIt)O    (1)
 2478  St       1    SUP   Si      8   +2.084641   28.0850 ;O(SIt)O    (2)
 2479  St       1    SUP   Si      8   +2.084641   28.0850 ;(SIt)OH    (3)
 2480  St       1    SUP   Si      8   +2.084641   28.0850 ;(SIt)OH    (4)
 2481  St       1    SUP   Si      8   +2.084641   28.0850 ;(SIt)OH    (5)
 2482  St       1    SUP   Si      8   +2.009641   28.0850 ;(SIt)Oq    (6)
 2483  Ob       1    SUP    O      8   -1.045359   15.9994 ;SIt(O)SIt  (7)
 2484  Ob       1    SUP    O      8   -1.045359   15.9994 ;SIt(O)SIt  (8)
 2485  Ob       1    SUP    O      8   -1.045359   15.9994 ;SIt(O)SIt  (9)
 2486  Ob       1    SUP    O      8   -1.045359   15.9994 ;SIt(O)SIt  (10)
 2487  Ob       1    SUP    O      8   -1.045359   15.9994 ;SIt(O)SIt  (11)
 2488  Ob       1    SUP    O      8   -1.045359   15.9994 ;SIt(O)SIt  (12)
 2489  Ob       1    SUP    O      8   -1.045359   15.9994 ;SIt(O)SIt  (13)
 2490  Ob       1    SUP    O      8   -1.045359   15.9994 ;SIt(O)SIt  (14)
 2491  Ob       1    SUP    O      8   -0.945359   15.9994 ;SIt(O)H    (15)
 2492  Ob       1    SUP    O      8   -0.945359   15.9994 ;SIt(O)H    (16)
 2493  Ob       1    SUP   OM      8   -1.085359   15.9994 ;SIt(O)q    (17)
 2494  Ob       1    SUP    O      8   -0.945359   15.9994 ;SIt(O)H    (18)
 2495  Ob       1    SUP    O      9   -0.950000   15.9994 ;SIt(O)H    (19)
 2496  Ob       1    SUP    O      9   -0.950000   15.9994 ;SIt(O)H    (19)
 2497  Ob       1    SUP    O      9   -0.950000   15.9994 ;SIt(O)H    (19)
 2498  Ob       1    SUP    O      9   -0.950000   15.9994 ;SIt(O)H    (19)
 2499  St       1    SUP   Si      9   +2.100000   28.0850 ;(SIt)OH    (1)
 2500  St       1    SUP   Si      9   +2.100000   28.0850 ;(SIt)OH    (2)
 2501  St       1    SUP   Si      9   +2.100000   28.0850 ;(SIt)OH    (3)
 2502  St       1    SUP   Si      9   +2.100000   28.0850 ;(SIt)OH    (4)
 2503  St       1    SUP   Si      9   +2.100000   28.0850 ;O(SIt)O    (5)
 2504  St       1    SUP   Si      9   +2.100000   28.0850 ;O(SIt)O    (6)
 2505  Ob       1    SUP    O      9   -1.050000   15.9994 ;SIt(O)SIt  (7)
 2506  Ob       1    SUP    O      9   -1.050000   15.9994 ;SIt(O)SIt  (8)
 2507  Ob       1    SUP    O      9   -1.050000   15.9994 ;SIt(O)SIt  (9)
 2508  Ob       1    SUP    O      9   -1.050000   15.9994 ;SIt(O)SIt  (10)
 2509  Ob       1    SUP    O      9   -1.050000   15.9994 ;SIt(O)SIt  (11)
 2510  Ob       1    SUP    O      9   -1.050000   15.9994 ;SIt(O)SIt  (12)
 2511  Ob       1    SUP    O      9   -1.050000   15.9994 ;SIt(O)SIt  (13)
 2512  Ob       1    SUP    O      9   -1.050000   15.9994 ;SIt(O)SIt  (14)
 2513  Ob       1    SUP    O      9   -1.050000   15.9994 ;(O)b       (15)
 2514  Ob       1    SUP    O      9   -1.050000   15.9994 ;(O)b       (16)
 2515  Ob       1    SUP    O      9   -1.050000   15.9994 ;(O)b       (17)
 2516  Ob       1    SUP    O      9   -1.050000   15.9994 ;(O)b       (18)
 2517  St       1    SUP   Si      5   +2.100000   28.0850 ;(SIt)      (1)
 2518  St       1    SUP   Si      5   +2.100000   28.0850 ;(SIt)      (2)
 2519  St       1    SUP   Si      5   +2.100000   28.0850 ;(SIt)      (3)
 2520  St       1    SUP   Si      5   +2.100000   28.0850 ;(SIt)      (4)
 2521  St       1    SUP   Si      5   +2.100000   28.0850 ;(SIt)      (5)
 2522  St       1    SUP   Si      5   +2.100000   28.0850 ;(SIt)      (6)
 2523  Ob       1    SUP    O      5   -1.050000   15.9994 ;(O)b       (7)
 2524  Ob       1    SUP    O      5   -1.050000   15.9994 ;(O)b       (8)
 2525  Ob       1    SUP    O      5   -1.050000   15.9994 ;(O)b       (9)
 2526  Ob       1    SUP    O      5   -1.050000   15.9994 ;(O)b       (10)
 2527  Ob       1    SUP    O      5   -1.050000   15.9994 ;(O)b       (11)
 2528  Ob       1    SUP    O      5   -1.050000   15.9994 ;(O)b       (12)
 2529  Ob       1    SUP    O      5   -1.050000   15.9994 ;(O)b       (13)
 2530  Ob       1    SUP    O      5   -1.050000   15.9994 ;(O)b       (14)
 2531  Ob       1    SUP    O      5   -1.050000   15.9994 ;(O)b       (15)
 2532  Ob       1    SUP    O      5   -1.050000   15.9994 ;(O)b       (16)
 2533  Ob       1    SUP    O      5   -1.050000   15.9994 ;(O)b       (17)
 2534  Ob       1    SUP    O      5   -1.050000   15.9994 ;(O)b       (18)
 2535  St       1    SUP   Si      7   +2.084641   28.0850 ;O(SIt)O    (1)
 2536  St       1    SUP   Si      7   +2.084641   28.0850 ;O(SIt)O    (2)
 2537  St       1    SUP   Si      7   +2.084641   28.0850 ;(SIt)OH    (3)
 2538  St       1    SUP   Si      7   +2.084641   28.0850 ;(SIt)OH    (4)
 2539  St       1    SUP   Si      7   +2.084641   28.0850 ;(SIt)OH    (5)
 2540  St       1    SUP   Si      7   +2.084641   28.0850 ;(SIt)OH    (6)
 2541  Ob       1    SUP    O      7   -1.045359   15.9994 ;SIt(O)SIt  (7)
 2542  Ob       1    SUP    O      7   -1.045359   15.9994 ;SIt(O)SIt  (8)
 2543  Ob       1    SUP    O      7   -1.045359   15.9994 ;SIt(O)SIt  (9)
 2544  Ob       1    SUP    O      7   -1.045359   15.9994 ;SIt(O)SIt  (10)
 2545  Ob       1    SUP    O      7   -1.045359   15.9994 ;SIt(O)SIt  (11)
 2546  Ob       1    SUP    O      7   -1.045359   15.9994 ;SIt(O)SIt  (12)
 2547  Ob       1    SUP    O      7   -1.045359   15.9994 ;SIt(O)SIt  (13)
 2548  Ob       1    SUP    O      7   -1.045359   15.9994 ;SIt(O)SIt  (14)
 2549  Ob       1    SUP    O      7   -0.945359   15.9994 ;SIt(O)H    (15)
 2550  Ob       1    SUP    O      7   -0.945359   15.9994 ;SIt(O)H    (16)
 2551  Ob       1    SUP    O      7   -0.945359   15.9994 ;SIt(O)H    (17)
 2552  Ob       1    SUP    O      7   -0.945359   15.9994 ;SIt(O)H    (18)
 2553  Ob       1    SUP    O      9   -0.950000   15.9994 ;SIt(O)H    (19)
 2554  Ob       1    SUP    O      9   -0.950000   15.9994 ;SIt(O)H    (19)
 2555  Ob       1    SUP    O      9   -0.950000   15.9994 ;SIt(O)H    (19)
 2556  Ob       1    SUP    O      9   -0.950000   15.9994 ;SIt(O)H    (19)
 2557  St       1    SUP   Si      9   +2.100000   28.0850 ;(SIt)OH    (1)
 2558  St       1    SUP   Si      9   +2.100000   28.0850 ;(SIt)OH    (2)
 2559  St       1    SUP   Si      9   +2.100000   28.0850 ;(SIt)OH    (3)
 2560  St       1    SUP   Si      9   +2.100000   28.0850 ;(SIt)OH    (4)
 2561  St       1    SUP   Si      9   +2.100000   28.0850 ;O(SIt)O    (5)
 2562  St       1    SUP   Si      9   +2.100000   28.0850 ;O(SIt)O    (6)
 2563  Ob       1    SUP    O      9   -1.050000   15.9994 ;SIt(O)SIt  (7)
 2564  Ob       1    SUP    O      9   -1.050000   15.9994 ;SIt(O)SIt  (8)
 2565  Ob       1    SUP    O      9   -1.050000   15.9994 ;SIt(O)SIt  (9)
 2566  Ob       1    SUP    O      9   -1.050000   15.9994 ;SIt(O)SIt  (10)
 2567  Ob       1    SUP    O      9   -1.050000   15.9994 ;SIt(O)SIt  (11)
 2568  Ob       1    SUP    O      9   -1.050000   15.9994 ;SIt(O)SIt  (12)
 2569  Ob       1    SUP    O      9   -1.050000   15.9994 ;SIt(O)SIt  (13)
 2570  Ob       1    SUP    O      9   -1.050000   15.9994 ;SIt(O)SIt  (14)
 2571  Ob       1    SUP    O      9   -1.050000   15.9994 ;(O)b       (15)
 2572  Ob       1    SUP    O      9   -1.050000   15.9994 ;(O)b       (16)
 2573  Ob       1    SUP    O      9   -1.050000   15.9994 ;(O)b       (17)
 2574  Ob       1    SUP    O      9   -1.050000   15.9994 ;(O)b       (18)
 2575  St       1    SUP   Si      5   +2.100000   28.0850 ;(SIt)      (1)
 2576  St       1    SUP   Si      5   +2.100000   28.0850 ;(SIt)      (2)
 2577  St       1    SUP   Si      5   +2.100000   28.0850 ;(SIt)      (3)
 2578  St       1    SUP   Si      5   +2.100000   28.0850 ;(SIt)      (4)
 2579  St       1    SUP   Si      5   +2.100000   28.0850 ;(SIt)      (5)
 2580  St       1    SUP   Si      5   +2.100000   28.0850 ;(SIt)      (6)
 2581  Ob       1    SUP    O      5   -1.050000   15.9994 ;(O)b       (7)
 2582  Ob       1    SUP    O      5   -1.050000   15.9994 ;(O)b       (8)
 2583  Ob       1    SUP    O      5   -1.050000   15.9994 ;(O)b       (9)
 2584  Ob       1    SUP    O      5   -1.050000   15.9994 ;(O)b       (10)
 2585  Ob       1    SUP    O      5   -1.050000   15.9994 ;(O)b       (11)
 2586  Ob       1    SUP    O      5   -1.050000   15.9994 ;(O)b       (12)
 2587  Ob       1    SUP    O      5   -1.050000   15.9994 ;(O)b       (13)
 2588  Ob       1    SUP    O      5   -1.050000   15.9994 ;(O)b       (14)
 2589  Ob       1    SUP    O      5   -1.050000   15.9994 ;(O)b       (15)
 2590  Ob       1    SUP    O      5   -1.050000   15.9994 ;(O)b       (16)
 2591  Ob       1    SUP    O      5   -1.050000   15.9994 ;(O)b       (17)
 2592  Ob       1    SUP    O      5   -1.050000   15.9994 ;(O)b       (18)
 2593  St       1    SUP   Si      8   +2.084641   28.0850 ;O(SIt)O    (1)
 2594  St       1    SUP   Si      8   +2.084641   28.0850 ;O(SIt)O    (2)
 2595  St       1    SUP   Si      8   +2.084641   28.0850 ;(SIt)OH    (3)
 2596  St       1    SUP   Si      8   +2.084641   28.0850 ;(SIt)OH    (4)
 2597  St       1    SUP   Si      8   +2.084641   28.0850 ;(SIt)OH    (5)
 2598  St       1    SUP   Si      8   +2.009641   28.0850 ;(SIt)Oq    (6)
 2599  Ob       1    SUP    O      8   -1.045359   15.9994 ;SIt(O)SIt  (7)
 2600  Ob       1    SUP    O      8   -1.045359   15.9994 ;SIt(O)SIt  (8)
 2601  Ob       1    SUP    O      8   -1.045359   15.9994 ;SIt(O)SIt  (9)
 2602  Ob       1    SUP    O      8   -1.045359   15.9994 ;SIt(O)SIt  (10)
 2603  Ob       1    SUP    O      8   -1.045359   15.9994 ;SIt(O)SIt  (11)
 2604  Ob       1    SUP    O      8   -1.045359   15.9994 ;SIt(O)SIt  (12)
 2605  Ob       1    SUP    O      8   -1.045359   15.9994 ;SIt(O)SIt  (13)
 2606  Ob       1    SUP    O      8   -1.045359   15.9994 ;SIt(O)SIt  (14)
 2607  Ob       1    SUP    O      8   -0.945359   15.9994 ;SIt(O)H    (15)
 2608  Ob       1    SUP    O      8   -0.945359   15.9994 ;SIt(O)H    (16)
 2609  Ob       1    SUP   OM      8   -1.085359   15.9994 ;SIt(O)q    (17)
 2610  Ob       1    SUP    O      8   -0.945359   15.9994 ;SIt(O)H    (18)
 2611  Ob       1    SUP    O      9   -0.950000   15.9994 ;SIt(O)H    (19)
 2612  Ob       1    SUP    O      9   -0.950000   15.9994 ;SIt(O)H    (19)
 2613  Ob       1    SUP    O      9   -0.950000   15.9994 ;SIt(O)H    (19)
 2614  Ob       1    SUP    O      9   -0.950000   15.9994 ;SIt(O)H    (19)
 2615  St       1    SUP   Si      9   +2.100000   28.0850 ;(SIt)OH    (1)
 2616  St       1    SUP   Si      9   +2.100000   28.0850 ;(SIt)OH    (2)
 2617  St       1    SUP   Si      9   +2.100000   28.0850 ;(SIt)OH    (3)
 2618  St       1    SUP   Si      9   +2.100000   28.0850 ;(SIt)OH    (4)
 2619  St       1    SUP   Si      9   +2.100000   28.0850 ;O(SIt)O    (5)
 2620  St       1    SUP   Si      9   +2.100000   28.0850 ;O(SIt)O    (6)
 2621  Ob       1    SUP    O      9   -1.050000   15.9994 ;SIt(O)SIt  (7)
 2622  Ob       1    SUP    O      9   -1.050000   15.9994 ;SIt(O)SIt  (8)
 2623  Ob       1    SUP    O      9   -1.050000   15.9994 ;SIt(O)SIt  (9)
 2624  Ob       1    SUP    O      9   -1.050000   15.9994 ;SIt(O)SIt  (10)
 2625  Ob       1    SUP    O      9   -1.050000   15.9994 ;SIt(O)SIt  (11)
 2626  Ob       1    SUP    O      9   -1.050000   15.9994 ;SIt(O)SIt  (12)
 2627  Ob       1    SUP    O      9   -1.050000   15.9994 ;SIt(O)SIt  (13)
 2628  Ob       1    SUP    O      9   -1.050000   15.9994 ;SIt(O)SIt  (14)
 2629  Ob       1    SUP    O      9   -1.050000   15.9994 ;(O)b       (15)
 2630  Ob       1    SUP    O      9   -1.050000   15.9994 ;(O)b       (16)
 2631  Ob       1    SUP    O      9   -1.050000   15.9994 ;(O)b       (17)
 2632  Ob       1    SUP    O      9   -1.050000   15.9994 ;(O)b       (18)
 2633  St       1    SUP   Si      5   +2.100000   28.0850 ;(SIt)      (1)
 2634  St       1    SUP   Si      5   +2.100000   28.0850 ;(SIt)      (2)
 2635  St       1    SUP   Si      5   +2.100000   28.0850 ;(SIt)      (3)
 2636  St       1    SUP   Si      5   +2.100000   28.0850 ;(SIt)      (4)
 2637  St       1    SUP   Si      5   +2.100000   28.0850 ;(SIt)      (5)
 2638  St       1    SUP   Si      5   +2.100000   28.0850 ;(SIt)      (6)
 2639  Ob       1    SUP    O      5   -1.050000   15.9994 ;(O)b       (7)
 2640  Ob       1    SUP    O      5   -1.050000   15.9994 ;(O)b       (8)
 2641  Ob       1    SUP    O      5   -1.050000   15.9994 ;(O)b       (9)
 2642  Ob       1    SUP    O      5   -1.050000   15.9994 ;(O)b       (10)
 2643  Ob       1    SUP    O      5   -1.050000   15.9994 ;(O)b       (11)
 2644  Ob       1    SUP    O      5   -1.050000   15.9994 ;(O)b       (12)
 2645  Ob       1    SUP    O      5   -1.050000   15.9994 ;(O)b       (13)
 2646  Ob       1    SUP    O      5   -1.050000   15.9994 ;(O)b       (14)
 2647  Ob       1    SUP    O      5   -1.050000   15.9994 ;(O)b       (15)
 2648  Ob       1    SUP    O      5   -1.050000   15.9994 ;(O)b       (16)
 2649  Ob       1    SUP    O      5   -1.050000   15.9994 ;(O)b       (17)
 2650  Ob       1    SUP    O      5   -1.050000   15.9994 ;(O)b       (18)
 2651  St       1    SUP   Si      7   +2.084641   28.0850 ;O(SIt)O    (1)
 2652  St       1    SUP   Si      7   +2.084641   28.0850 ;O(SIt)O    (2)
 2653  St       1    SUP   Si      7   +2.084641   28.0850 ;(SIt)OH    (3)
 2654  St       1    SUP   Si      7   +2.084641   28.0850 ;(SIt)OH    (4)
 2655  St       1    SUP   Si      7   +2.084641   28.0850 ;(SIt)OH    (5)
 2656  St       1    SUP   Si      7   +2.084641   28.0850 ;(SIt)OH    (6)
 2657  Ob       1    SUP    O      7   -1.045359   15.9994 ;SIt(O)SIt  (7)
 2658  Ob       1    SUP    O      7   -1.045359   15.9994 ;SIt(O)SIt  (8)
 2659  Ob       1    SUP    O      7   -1.045359   15.9994 ;SIt(O)SIt  (9)
 2660  Ob       1    SUP    O      7   -1.045359   15.9994 ;SIt(O)SIt  (10)
 2661  Ob       1    SUP    O      7   -1.045359   15.9994 ;SIt(O)SIt  (11)
 2662  Ob       1    SUP    O      7   -1.045359   15.9994 ;SIt(O)SIt  (12)
 2663  Ob       1    SUP    O      7   -1.045359   15.9994 ;SIt(O)SIt  (13)
 2664  Ob       1    SUP    O      7   -1.045359   15.9994 ;SIt(O)SIt  (14)
 2665  Ob       1    SUP    O      7   -0.945359   15.9994 ;SIt(O)H    (15)
 2666  Ob       1    SUP    O      7   -0.945359   15.9994 ;SIt(O)H    (16)
 2667  Ob       1    SUP    O      7   -0.945359   15.9994 ;SIt(O)H    (17)
 2668  Ob       1    SUP    O      7   -0.945359   15.9994 ;SIt(O)H    (18)
 2669  Ob       1    SUP    O      9   -0.950000   15.9994 ;SIt(O)H    (19)
 2670  Ob       1    SUP    O      9   -0.950000   15.9994 ;SIt(O)H    (19)
 2671  Ob       1    SUP    O      9   -0.950000   15.9994 ;SIt(O)H    (19)
 2672  Ob       1    SUP    O      9   -0.950000   15.9994 ;SIt(O)H    (19)
 2673  St       1    SUP   Si      9   +2.100000   28.0850 ;(SIt)OH    (1)
 2674  St       1    SUP   Si      9   +2.100000   28.0850 ;(SIt)OH    (2)
 2675  St       1    SUP   Si      9   +2.100000   28.0850 ;(SIt)OH    (3)
 2676  St       1    SUP   Si      9   +2.100000   28.0850 ;(SIt)OH    (4)
 2677  St       1    SUP   Si      9   +2.100000   28.0850 ;O(SIt)O    (5)
 2678  St       1    SUP   Si      9   +2.100000   28.0850 ;O(SIt)O    (6)
 2679  Ob       1    SUP    O      9   -1.050000   15.9994 ;SIt(O)SIt  (7)
 2680  Ob       1    SUP    O      9   -1.050000   15.9994 ;SIt(O)SIt  (8)
 2681  Ob       1    SUP    O      9   -1.050000   15.9994 ;SIt(O)SIt  (9)
 2682  Ob       1    SUP    O      9   -1.050000   15.9994 ;SIt(O)SIt  (10)
 2683  Ob       1    SUP    O      9   -1.050000   15.9994 ;SIt(O)SIt  (11)
 2684  Ob       1    SUP    O      9   -1.050000   15.9994 ;SIt(O)SIt  (12)
 2685  Ob       1    SUP    O      9   -1.050000   15.9994 ;SIt(O)SIt  (13)
 2686  Ob       1    SUP    O      9   -1.050000   15.9994 ;SIt(O)SIt  (14)
 2687  Ob       1    SUP    O      9   -1.050000   15.9994 ;(O)b       (15)
 2688  Ob       1    SUP    O      9   -1.050000   15.9994 ;(O)b       (16)
 2689  Ob       1    SUP    O      9   -1.050000   15.9994 ;(O)b       (17)
 2690  Ob       1    SUP    O      9   -1.050000   15.9994 ;(O)b       (18)
 2691  St       1    SUP   Si      5   +2.100000   28.0850 ;(SIt)      (1)
 2692  St       1    SUP   Si      5   +2.100000   28.0850 ;(SIt)      (2)
 2693  St       1    SUP   Si      5   +2.100000   28.0850 ;(SIt)      (3)
 2694  St       1    SUP   Si      5   +2.100000   28.0850 ;(SIt)      (4)
 2695  St       1    SUP   Si      5   +2.100000   28.0850 ;(SIt)      (5)
 2696  St       1    SUP   Si      5   +2.100000   28.0850 ;(SIt)      (6)
 2697  Ob       1    SUP    O      5   -1.050000   15.9994 ;(O)b       (7)
 2698  Ob       1    SUP    O      5   -1.050000   15.9994 ;(O)b       (8)
 2699  Ob       1    SUP    O      5   -1.050000   15.9994 ;(O)b       (9)
 2700  Ob       1    SUP    O      5   -1.050000   15.9994 ;(O)b       (10)
 2701  Ob       1    SUP    O      5   -1.050000   15.9994 ;(O)b       (11)
 2702  Ob       1    SUP    O      5   -1.050000   15.9994 ;(O)b       (12)
 2703  Ob       1    SUP    O      5   -1.050000   15.9994 ;(O)b       (13)
 2704  Ob       1    SUP    O      5   -1.050000   15.9994 ;(O)b       (14)
 2705  Ob       1    SUP    O      5   -1.050000   15.9994 ;(O)b       (15)
 2706  Ob       1    SUP    O      5   -1.050000   15.9994 ;(O)b       (16)
 2707  Ob       1    SUP    O      5   -1.050000   15.9994 ;(O)b       (17)
 2708  Ob       1    SUP    O      5   -1.050000   15.9994 ;(O)b       (18)
 2709  St       1    SUP   Si      8   +2.084641   28.0850 ;O(SIt)O    (1)
 2710  St       1    SUP   Si      8   +2.084641   28.0850 ;O(SIt)O    (2)
 2711  St       1    SUP   Si      8   +2.084641   28.0850 ;(SIt)OH    (3)
 2712  St       1    SUP   Si      8   +2.084641   28.0850 ;(SIt)OH    (4)
 2713  St       1    SUP   Si      8   +2.084641   28.0850 ;(SIt)OH    (5)
 2714  St       1    SUP   Si      8   +2.009641   28.0850 ;(SIt)Oq    (6)
 2715  Ob       1    SUP    O      8   -1.045359   15.9994 ;SIt(O)SIt  (7)
 2716  Ob       1    SUP    O      8   -1.045359   15.9994 ;SIt(O)SIt  (8)
 2717  Ob       1    SUP    O      8   -1.045359   15.9994 ;SIt(O)SIt  (9)
 2718  Ob       1    SUP    O      8   -1.045359   15.9994 ;SIt(O)SIt  (10)
 2719  Ob       1    SUP    O      8   -1.045359   15.9994 ;SIt(O)SIt  (11)
 2720  Ob       1    SUP    O      8   -1.045359   15.9994 ;SIt(O)SIt  (12)
 2721  Ob       1    SUP    O      8   -1.045359   15.9994 ;SIt(O)SIt  (13)
 2722  Ob       1    SUP    O      8   -1.045359   15.9994 ;SIt(O)SIt  (14)
 2723  Ob       1    SUP    O      8   -0.945359   15.9994 ;SIt(O)H    (15)
 2724  Ob       1    SUP    O      8   -0.945359   15.9994 ;SIt(O)H    (16)
 2725  Ob       1    SUP   OM      8   -1.085359   15.9994 ;SIt(O)q    (17)
 2726  Ob       1    SUP    O      8   -0.945359   15.9994 ;SIt(O)H    (18)
 2727  Ob       1    SUP    O      9   -0.950000   15.9994 ;SIt(O)H    (19)
 2728  Ob       1    SUP    O      9   -0.950000   15.9994 ;SIt(O)H    (19)
 2729  Ob       1    SUP    O      9   -0.950000   15.9994 ;SIt(O)H    (19)
 2730  Ob       1    SUP    O      9   -0.950000   15.9994 ;SIt(O)H    (19)
 2731  St       1    SUP   Si      9   +2.100000   28.0850 ;(SIt)OH    (1)
 2732  St       1    SUP   Si      9   +2.100000   28.0850 ;(SIt)OH    (2)
 2733  St       1    SUP   Si      9   +2.100000   28.0850 ;(SIt)OH    (3)
 2734  St       1    SUP   Si      9   +2.100000   28.0850 ;(SIt)OH    (4)
 2735  St       1    SUP   Si      9   +2.100000   28.0850 ;O(SIt)O    (5)
 2736  St       1    SUP   Si      9   +2.100000   28.0850 ;O(SIt)O    (6)
 2737  Ob       1    SUP    O      9   -1.050000   15.9994 ;SIt(O)SIt  (7)
 2738  Ob       1    SUP    O      9   -1.050000   15.9994 ;SIt(O)SIt  (8)
 2739  Ob       1    SUP    O      9   -1.050000   15.9994 ;SIt(O)SIt  (9)
 2740  Ob       1    SUP    O      9   -1.050000   15.9994 ;SIt(O)SIt  (10)
 2741  Ob       1    SUP    O      9   -1.050000   15.9994 ;SIt(O)SIt  (11)
 2742  Ob       1    SUP    O      9   -1.050000   15.9994 ;SIt(O)SIt  (12)
 2743  Ob       1    SUP    O      9   -1.050000   15.9994 ;SIt(O)SIt  (13)
 2744  Ob       1    SUP    O      9   -1.050000   15.9994 ;SIt(O)SIt  (14)
 2745  Ob       1    SUP    O      9   -1.050000   15.9994 ;(O)b       (15)
 2746  Ob       1    SUP    O      9   -1.050000   15.9994 ;(O)b       (16)
 2747  Ob       1    SUP    O      9   -1.050000   15.9994 ;(O)b       (17)
 2748  Ob       1    SUP    O      9   -1.050000   15.9994 ;(O)b       (18)
 2749  St       1    SUP   Si      5   +2.100000   28.0850 ;(SIt)      (1)
 2750  St       1    SUP   Si      5   +2.100000   28.0850 ;(SIt)      (2)
 2751  St       1    SUP   Si      5   +2.100000   28.0850 ;(SIt)      (3)
 2752  St       1    SUP   Si      5   +2.100000   28.0850 ;(SIt)      (4)
 2753  St       1    SUP   Si      5   +2.100000   28.0850 ;(SIt)      (5)
 2754  St       1    SUP   Si      5   +2.100000   28.0850 ;(SIt)      (6)
 2755  Ob       1    SUP    O      5   -1.050000   15.9994 ;(O)b       (7)
 2756  Ob       1    SUP    O      5   -1.050000   15.9994 ;(O)b       (8)
 2757  Ob       1    SUP    O      5   -1.050000   15.9994 ;(O)b       (9)
 2758  Ob       1    SUP    O      5   -1.050000   15.9994 ;(O)b       (10)
 2759  Ob       1    SUP    O      5   -1.050000   15.9994 ;(O)b       (11)
 2760  Ob       1    SUP    O      5   -1.050000   15.9994 ;(O)b       (12)
 2761  Ob       1    SUP    O      5   -1.050000   15.9994 ;(O)b       (13)
 2762  Ob       1    SUP    O      5   -1.050000   15.9994 ;(O)b       (14)
 2763  Ob       1    SUP    O      5   -1.050000   15.9994 ;(O)b       (15)
 2764  Ob       1    SUP    O      5   -1.050000   15.9994 ;(O)b       (16)
 2765  Ob       1    SUP    O      5   -1.050000   15.9994 ;(O)b       (17)
 2766  Ob       1    SUP    O      5   -1.050000   15.9994 ;(O)b       (18)
 2767  St       1    SUP   Si      7   +2.084641   28.0850 ;O(SIt)O    (1)
 2768  St       1    SUP   Si      7   +2.084641   28.0850 ;O(SIt)O    (2)
 2769  St       1    SUP   Si      7   +2.084641   28.0850 ;(SIt)OH    (3)
 2770  St       1    SUP   Si      7   +2.084641   28.0850 ;(SIt)OH    (4)
 2771  St       1    SUP   Si      7   +2.084641   28.0850 ;(SIt)OH    (5)
 2772  St       1    SUP   Si      7   +2.084641   28.0850 ;(SIt)OH    (6)
 2773  Ob       1    SUP    O      7   -1.045359   15.9994 ;SIt(O)SIt  (7)
 2774  Ob       1    SUP    O      7   -1.045359   15.9994 ;SIt(O)SIt  (8)
 2775  Ob       1    SUP    O      7   -1.045359   15.9994 ;SIt(O)SIt  (9)
 2776  Ob       1    SUP    O      7   -1.045359   15.9994 ;SIt(O)SIt  (10)
 2777  Ob       1    SUP    O      7   -1.045359   15.9994 ;SIt(O)SIt  (11)
 2778  Ob       1    SUP    O      7   -1.045359   15.9994 ;SIt(O)SIt  (12)
 2779  Ob       1    SUP    O      7   -1.045359   15.9994 ;SIt(O)SIt  (13)
 2780  Ob       1    SUP    O      7   -1.045359   15.9994 ;SIt(O)SIt  (14)
 2781  Ob       1    SUP    O      7   -0.945359   15.9994 ;SIt(O)H    (15)
 2782  Ob       1    SUP    O      7   -0.945359   15.9994 ;SIt(O)H    (16)
 2783  Ob       1    SUP    O      7   -0.945359   15.9994 ;SIt(O)H    (17)
 2784  Ob       1    SUP    O      7   -0.945359   15.9994 ;SIt(O)H    (18)
 2785  Ob       1    SUP    O      9   -0.950000   15.9994 ;SIt(O)H    (19)
 2786  Ob       1    SUP    O      9   -0.950000   15.9994 ;SIt(O)H    (19)
 2787  Ob       1    SUP    O      9   -0.950000   15.9994 ;SIt(O)H    (19)
 2788  Ob       1    SUP    O      9   -0.950000   15.9994 ;SIt(O)H    (19)
 2789  St       1    SUP   Si      9   +2.100000   28.0850 ;(SIt)OH    (1)
 2790  St       1    SUP   Si      9   +2.100000   28.0850 ;(SIt)OH    (2)
 2791  St       1    SUP   Si      9   +2.100000   28.0850 ;(SIt)OH    (3)
 2792  St       1    SUP   Si      9   +2.100000   28.0850 ;(SIt)OH    (4)
 2793  St       1    SUP   Si      9   +2.100000   28.0850 ;O(SIt)O    (5)
 2794  St       1    SUP   Si      9   +2.100000   28.0850 ;O(SIt)O    (6)
 2795  Ob       1    SUP    O      9   -1.050000   15.9994 ;SIt(O)SIt  (7)
 2796  Ob       1    SUP    O      9   -1.050000   15.9994 ;SIt(O)SIt  (8)
 2797  Ob       1    SUP    O      9   -1.050000   15.9994 ;SIt(O)SIt  (9)
 2798  Ob       1    SUP    O      9   -1.050000   15.9994 ;SIt(O)SIt  (10)
 2799  Ob       1    SUP    O      9   -1.050000   15.9994 ;SIt(O)SIt  (11)
 2800  Ob       1    SUP    O      9   -1.050000   15.9994 ;SIt(O)SIt  (12)
 2801  Ob       1    SUP    O      9   -1.050000   15.9994 ;SIt(O)SIt  (13)
 2802  Ob       1    SUP    O      9   -1.050000   15.9994 ;SIt(O)SIt  (14)
 2803  Ob       1    SUP    O      9   -1.050000   15.9994 ;(O)b       (15)
 2804  Ob       1    SUP    O      9   -1.050000   15.9994 ;(O)b       (16)
 2805  Ob       1    SUP    O      9   -1.050000   15.9994 ;(O)b       (17)
 2806  Ob       1    SUP    O      9   -1.050000   15.9994 ;(O)b       (18)
 2807  St       1    SUP   Si      5   +2.100000   28.0850 ;(SIt)      (1)
 2808  St       1    SUP   Si      5   +2.100000   28.0850 ;(SIt)      (2)
 2809  St       1    SUP   Si      5   +2.100000   28.0850 ;(SIt)      (3)
 2810  St       1    SUP   Si      5   +2.100000   28.0850 ;(SIt)      (4)
 2811  St       1    SUP   Si      5   +2.100000   28.0850 ;(SIt)      (5)
 2812  St       1    SUP   Si      5   +2.100000   28.0850 ;(SIt)      (6)
 2813  Ob       1    SUP    O      5   -1.050000   15.9994 ;(O)b       (7)
 2814  Ob       1    SUP    O      5   -1.050000   15.9994 ;(O)b       (8)
 2815  Ob       1    SUP    O      5   -1.050000   15.9994 ;(O)b       (9)
 2816  Ob       1    SUP    O      5   -1.050000   15.9994 ;(O)b       (10)
 2817  Ob       1    SUP    O      5   -1.050000   15.9994 ;(O)b       (11)
 2818  Ob       1    SUP    O      5   -1.050000   15.9994 ;(O)b       (12)
 2819  Ob       1    SUP    O      5   -1.050000   15.9994 ;(O)b       (13)
 2820  Ob       1    SUP    O      5   -1.050000   15.9994 ;(O)b       (14)
 2821  Ob       1    SUP    O      5   -1.050000   15.9994 ;(O)b       (15)
 2822  Ob       1    SUP    O      5   -1.050000   15.9994 ;(O)b       (16)
 2823  Ob       1    SUP    O      5   -1.050000   15.9994 ;(O)b       (17)
 2824  Ob       1    SUP    O      5   -1.050000   15.9994 ;(O)b       (18)
 2825  St       1    SUP   Si      8   +2.084641   28.0850 ;O(SIt)O    (1)
 2826  St       1    SUP   Si      8   +2.084641   28.0850 ;O(SIt)O    (2)
 2827  St       1    SUP   Si      8   +2.084641   28.0850 ;(SIt)OH    (3)
 2828  St       1    SUP   Si      8   +2.084641   28.0850 ;(SIt)OH    (4)
 2829  St       1    SUP   Si      8   +2.084641   28.0850 ;(SIt)OH    (5)
 2830  St       1    SUP   Si      8   +2.009641   28.0850 ;(SIt)Oq    (6)
 2831  Ob       1    SUP    O      8   -1.045359   15.9994 ;SIt(O)SIt  (7)
 2832  Ob       1    SUP    O      8   -1.045359   15.9994 ;SIt(O)SIt  (8)
 2833  Ob       1    SUP    O      8   -1.045359   15.9994 ;SIt(O)SIt  (9)
 2834  Ob       1    SUP    O      8   -1.045359   15.9994 ;SIt(O)SIt  (10)
 2835  Ob       1    SUP    O      8   -1.045359   15.9994 ;SIt(O)SIt  (11)
 2836  Ob       1    SUP    O      8   -1.045359   15.9994 ;SIt(O)SIt  (12)
 2837  Ob       1    SUP    O      8   -1.045359   15.9994 ;SIt(O)SIt  (13)
 2838  Ob       1    SUP    O      8   -1.045359   15.9994 ;SIt(O)SIt  (14)
 2839  Ob       1    SUP    O      8   -0.945359   15.9994 ;SIt(O)H    (15)
 2840  Ob       1    SUP    O      8   -0.945359   15.9994 ;SIt(O)H    (16)
 2841  Ob       1    SUP   OM      8   -1.085359   15.9994 ;SIt(O)q    (17)
 2842  Ob       1    SUP    O      8   -0.945359   15.9994 ;SIt(O)H    (18)
 2843  Ob       1    SUP    O      9   -0.950000   15.9994 ;SIt(O)H    (19)
 2844  Ob       1    SUP    O      9   -0.950000   15.9994 ;SIt(O)H    (19)
 2845  Ob       1    SUP    O      9   -0.950000   15.9994 ;SIt(O)H    (19)
 2846  Ob       1    SUP    O      9   -0.950000   15.9994 ;SIt(O)H    (19)
 2847  St       1    SUP   Si      9   +2.100000   28.0850 ;(SIt)OH    (1)
 2848  St       1    SUP   Si      9   +2.100000   28.0850 ;(SIt)OH    (2)
 2849  St       1    SUP   Si      9   +2.100000   28.0850 ;(SIt)OH    (3)
 2850  St       1    SUP   Si      9   +2.100000   28.0850 ;(SIt)OH    (4)
 2851  St       1    SUP   Si      9   +2.100000   28.0850 ;O(SIt)O    (5)
 2852  St       1    SUP   Si      9   +2.100000   28.0850 ;O(SIt)O    (6)
 2853  Ob       1    SUP    O      9   -1.050000   15.9994 ;SIt(O)SIt  (7)
 2854  Ob       1    SUP    O      9   -1.050000   15.9994 ;SIt(O)SIt  (8)
 2855  Ob       1    SUP    O      9   -1.050000   15.9994 ;SIt(O)SIt  (9)
 2856  Ob       1    SUP    O      9   -1.050000   15.9994 ;SIt(O)SIt  (10)
 2857  Ob       1    SUP    O      9   -1.050000   15.9994 ;SIt(O)SIt  (11)
 2858  Ob       1    SUP    O      9   -1.050000   15.9994 ;SIt(O)SIt  (12)
 2859  Ob       1    SUP    O      9   -1.050000   15.9994 ;SIt(O)SIt  (13)
 2860  Ob       1    SUP    O      9   -1.050000   15.9994 ;SIt(O)SIt  (14)
 2861  Ob       1    SUP    O      9   -1.050000   15.9994 ;(O)b       (15)
 2862  Ob       1    SUP    O      9   -1.050000   15.9994 ;(O)b       (16)
 2863  Ob       1    SUP    O      9   -1.050000   15.9994 ;(O)b       (17)
 2864  Ob       1    SUP    O      9   -1.050000   15.9994 ;(O)b       (18)
 2865  St       1    SUP   Si      5   +2.100000   28.0850 ;(SIt)      (1)
 2866  St       1    SUP   Si      5   +2.100000   28.0850 ;(SIt)      (2)
 2867  St       1    SUP   Si      5   +2.100000   28.0850 ;(SIt)      (3)
 2868  St       1    SUP   Si      5   +2.100000   28.0850 ;(SIt)      (4)
 2869  St       1    SUP   Si      5   +2.100000   28.0850 ;(SIt)      (5)
 2870  St       1    SUP   Si      5   +2.100000   28.0850 ;(SIt)      (6)
 2871  Ob       1    SUP    O      5   -1.050000   15.9994 ;(O)b       (7)
 2872  Ob       1    SUP    O      5   -1.050000   15.9994 ;(O)b       (8)
 2873  Ob       1    SUP    O      5   -1.050000   15.9994 ;(O)b       (9)
 2874  Ob       1    SUP    O      5   -1.050000   15.9994 ;(O)b       (10)
 2875  Ob       1    SUP    O      5   -1.050000   15.9994 ;(O)b       (11)
 2876  Ob       1    SUP    O      5   -1.050000   15.9994 ;(O)b       (12)
 2877  Ob       1    SUP    O      5   -1.050000   15.9994 ;(O)b       (13)
 2878  Ob       1    SUP    O      5   -1.050000   15.9994 ;(O)b       (14)
 2879  Ob       1    SUP    O      5   -1.050000   15.9994 ;(O)b       (15)
 2880  Ob       1    SUP    O      5   -1.050000   15.9994 ;(O)b       (16)
 2881  Ob       1    SUP    O      5   -1.050000   15.9994 ;(O)b       (17)
 2882  Ob       1    SUP    O      5   -1.050000   15.9994 ;(O)b       (18)
 2883  St       1    SUP   Si      7   +2.084641   28.0850 ;O(SIt)O    (1)
 2884  St       1    SUP   Si      7   +2.084641   28.0850 ;O(SIt)O    (2)
 2885  St       1    SUP   Si      7   +2.084641   28.0850 ;(SIt)OH    (3)
 2886  St       1    SUP   Si      7   +2.084641   28.0850 ;(SIt)OH    (4)
 2887  St       1    SUP   Si      7   +2.084641   28.0850 ;(SIt)OH    (5)
 2888  St       1    SUP   Si      7   +2.084641   28.0850 ;(SIt)OH    (6)
 2889  Ob       1    SUP    O      7   -1.045359   15.9994 ;SIt(O)SIt  (7)
 2890  Ob       1    SUP    O      7   -1.045359   15.9994 ;SIt(O)SIt  (8)
 2891  Ob       1    SUP    O      7   -1.045359   15.9994 ;SIt(O)SIt  (9)
 2892  Ob       1    SUP    O      7   -1.045359   15.9994 ;SIt(O)SIt  (10)
 2893  Ob       1    SUP    O      7   -1.045359   15.9994 ;SIt(O)SIt  (11)
 2894  Ob       1    SUP    O      7   -1.045359   15.9994 ;SIt(O)SIt  (12)
 2895  Ob       1    SUP    O      7   -1.045359   15.9994 ;SIt(O)SIt  (13)
 2896  Ob       1    SUP    O      7   -1.045359   15.9994 ;SIt(O)SIt  (14)
 2897  Ob       1    SUP    O      7   -0.945359   15.9994 ;SIt(O)H    (15)
 2898  Ob       1    SUP    O      7   -0.945359   15.9994 ;SIt(O)H    (16)
 2899  Ob       1    SUP    O      7   -0.945359   15.9994 ;SIt(O)H    (17)
 2900  Ob       1    SUP    O      7   -0.945359   15.9994 ;SIt(O)H    (18)
 2901  Ob       1    SUP    O      9   -0.950000   15.9994 ;SIt(O)H    (19)
 2902  Ob       1    SUP    O      9   -0.950000   15.9994 ;SIt(O)H    (19)
 2903  Ob       1    SUP    O      9   -0.950000   15.9994 ;SIt(O)H    (19)
 2904  Ob       1    SUP    O      9   -0.950000   15.9994 ;SIt(O)H    (19)
 2905  St       1    SUP   Si      9   +2.100000   28.0850 ;(SIt)OH    (1)
 2906  St       1    SUP   Si      9   +2.100000   28.0850 ;(SIt)OH    (2)
 2907  St       1    SUP   Si      9   +2.100000   28.0850 ;(SIt)OH    (3)
 2908  St       1    SUP   Si      9   +2.100000   28.0850 ;(SIt)OH    (4)
 2909  St       1    SUP   Si      9   +2.100000   28.0850 ;O(SIt)O    (5)
 2910  St       1    SUP   Si      9   +2.100000   28.0850 ;O(SIt)O    (6)
 2911  Ob       1    SUP    O      9   -1.050000   15.9994 ;SIt(O)SIt  (7)
 2912  Ob       1    SUP    O      9   -1.050000   15.9994 ;SIt(O)SIt  (8)
 2913  Ob       1    SUP    O      9   -1.050000   15.9994 ;SIt(O)SIt  (9)
 2914  Ob       1    SUP    O      9   -1.050000   15.9994 ;SIt(O)SIt  (10)
 2915  Ob       1    SUP    O      9   -1.050000   15.9994 ;SIt(O)SIt  (11)
 2916  Ob       1    SUP    O      9   -1.050000   15.9994 ;SIt(O)SIt  (12)
 2917  Ob       1    SUP    O      9   -1.050000   15.9994 ;SIt(O)SIt  (13)
 2918  Ob       1    SUP    O      9   -1.050000   15.9994 ;SIt(O)SIt  (14)
 2919  Ob       1    SUP    O      9   -1.050000   15.9994 ;(O)b       (15)
 2920  Ob       1    SUP    O      9   -1.050000   15.9994 ;(O)b       (16)
 2921  Ob       1    SUP    O      9   -1.050000   15.9994 ;(O)b       (17)
 2922  Ob       1    SUP    O      9   -1.050000   15.9994 ;(O)b       (18)
 2923  St       1    SUP   Si      5   +2.100000   28.0850 ;(SIt)      (1)
 2924  St       1    SUP   Si      5   +2.100000   28.0850 ;(SIt)      (2)
 2925  St       1    SUP   Si      5   +2.100000   28.0850 ;(SIt)      (3)
 2926  St       1    SUP   Si      5   +2.100000   28.0850 ;(SIt)      (4)
 2927  St       1    SUP   Si      5   +2.100000   28.0850 ;(SIt)      (5)
 2928  St       1    SUP   Si      5   +2.100000   28.0850 ;(SIt)      (6)
 2929  Ob       1    SUP    O      5   -1.050000   15.9994 ;(O)b       (7)
 2930  Ob       1    SUP    O      5   -1.050000   15.9994 ;(O)b       (8)
 2931  Ob       1    SUP    O      5   -1.050000   15.9994 ;(O)b       (9)
 2932  Ob       1    SUP    O      5   -1.050000   15.9994 ;(O)b       (10)
 2933  Ob       1    SUP    O      5   -1.050000   15.9994 ;(O)b       (11)
 2934  Ob       1    SUP    O      5   -1.050000   15.9994 ;(O)b       (12)
 2935  Ob       1    SUP    O      5   -1.050000   15.9994 ;(O)b       (13)
 2936  Ob       1    SUP    O      5   -1.050000   15.9994 ;(O)b       (14)
 2937  Ob       1    SUP    O      5   -1.050000   15.9994 ;(O)b       (15)
 2938  Ob       1    SUP    O      5   -1.050000   15.9994 ;(O)b       (16)
 2939  Ob       1    SUP    O      5   -1.050000   15.9994 ;(O)b       (17)
 2940  Ob       1    SUP    O      5   -1.050000   15.9994 ;(O)b       (18)
 2941  St       1    SUP   Si      7   +2.084641   28.0850 ;O(SIt)O    (1)
 2942  St       1    SUP   Si      7   +2.084641   28.0850 ;O(SIt)O    (2)
 2943  St       1    SUP   Si      7   +2.084641   28.0850 ;(SIt)OH    (3)
 2944  St       1    SUP   Si      7   +2.084641   28.0850 ;(SIt)OH    (4)
 2945  St       1    SUP   Si      7   +2.084641   28.0850 ;(SIt)OH    (5)
 2946  St       1    SUP   Si      7   +2.084641   28.0850 ;(SIt)OH    (6)
 2947  Ob       1    SUP    O      7   -1.045359   15.9994 ;SIt(O)SIt  (7)
 2948  Ob       1    SUP    O      7   -1.045359   15.9994 ;SIt(O)SIt  (8)
 2949  Ob       1    SUP    O      7   -1.045359   15.9994 ;SIt(O)SIt  (9)
 2950  Ob       1    SUP    O      7   -1.045359   15.9994 ;SIt(O)SIt  (10)
 2951  Ob       1    SUP    O      7   -1.045359   15.9994 ;SIt(O)SIt  (11)
 2952  Ob       1    SUP    O      7   -1.045359   15.9994 ;SIt(O)SIt  (12)
 2953  Ob       1    SUP    O      7   -1.045359   15.9994 ;SIt(O)SIt  (13)
 2954  Ob       1    SUP    O      7   -1.045359   15.9994 ;SIt(O)SIt  (14)
 2955  Ob       1    SUP    O      7   -0.945359   15.9994 ;SIt(O)H    (15)
 2956  Ob       1    SUP    O      7   -0.945359   15.9994 ;SIt(O)H    (16)
 2957  Ob       1    SUP    O      7   -0.945359   15.9994 ;SIt(O)H    (17)
 2958  Ob       1    SUP    O      7   -0.945359   15.9994 ;SIt(O)H    (18)
 2959  Ob       1    SUP    O      9   -0.950000   15.9994 ;SIt(O)H    (19)
 2960  Ob       1    SUP    O      9   -0.950000   15.9994 ;SIt(O)H    (19)
 2961  Ob       1    SUP    O      9   -0.950000   15.9994 ;SIt(O)H    (19)
 2962  Ob       1    SUP    O      9   -0.950000   15.9994 ;SIt(O)H    (19)
 2963  St       1    SUP   Si      9   +2.100000   28.0850 ;(SIt)OH    (1)
 2964  St       1    SUP   Si      9   +2.100000   28.0850 ;(SIt)OH    (2)
 2965  St       1    SUP   Si      9   +2.100000   28.0850 ;(SIt)OH    (3)
 2966  St       1    SUP   Si      9   +2.100000   28.0850 ;(SIt)OH    (4)
 2967  St       1    SUP   Si      9   +2.100000   28.0850 ;O(SIt)O    (5)
 2968  St       1    SUP   Si      9   +2.100000   28.0850 ;O(SIt)O    (6)
 2969  Ob       1    SUP    O      9   -1.050000   15.9994 ;SIt(O)SIt  (7)
 2970  Ob       1    SUP    O      9   -1.050000   15.9994 ;SIt(O)SIt  (8)
 2971  Ob       1    SUP    O      9   -1.050000   15.9994 ;SIt(O)SIt  (9)
 2972  Ob       1    SUP    O      9   -1.050000   15.9994 ;SIt(O)SIt  (10)
 2973  Ob       1    SUP    O      9   -1.050000   15.9994 ;SIt(O)SIt  (11)
 2974  Ob       1    SUP    O      9   -1.050000   15.9994 ;SIt(O)SIt  (12)
 2975  Ob       1    SUP    O      9   -1.050000   15.9994 ;SIt(O)SIt  (13)
 2976  Ob       1    SUP    O      9   -1.050000   15.9994 ;SIt(O)SIt  (14)
 2977  Ob       1    SUP    O      9   -1.050000   15.9994 ;(O)b       (15)
 2978  Ob       1    SUP    O      9   -1.050000   15.9994 ;(O)b       (16)
 2979  Ob       1    SUP    O      9   -1.050000   15.9994 ;(O)b       (17)
 2980  Ob       1    SUP    O      9   -1.050000   15.9994 ;(O)b       (18)
 2981  St       1    SUP   Si      5   +2.100000   28.0850 ;(SIt)      (1)
 2982  St       1    SUP   Si      5   +2.100000   28.0850 ;(SIt)      (2)
 2983  St       1    SUP   Si      5   +2.100000   28.0850 ;(SIt)      (3)
 2984  St       1    SUP   Si      5   +2.100000   28.0850 ;(SIt)      (4)
 2985  St       1    SUP   Si      5   +2.100000   28.0850 ;(SIt)      (5)
 2986  St       1    SUP   Si      5   +2.100000   28.0850 ;(SIt)      (6)
 2987  Ob       1    SUP    O      5   -1.050000   15.9994 ;(O)b       (7)
 2988  Ob       1    SUP    O      5   -1.050000   15.9994 ;(O)b       (8)
 2989  Ob       1    SUP    O      5   -1.050000   15.9994 ;(O)b       (9)
 2990  Ob       1    SUP    O      5   -1.050000   15.9994 ;(O)b       (10)
 2991  Ob       1    SUP    O      5   -1.050000   15.9994 ;(O)b       (11)
 2992  Ob       1    SUP    O      5   -1.050000   15.9994 ;(O)b       (12)
 2993  Ob       1    SUP    O      5   -1.050000   15.9994 ;(O)b       (13)
 2994  Ob       1    SUP    O      5   -1.050000   15.9994 ;(O)b       (14)
 2995  Ob       1    SUP    O      5   -1.050000   15.9994 ;(O)b       (15)
 2996  Ob       1    SUP    O      5   -1.050000   15.9994 ;(O)b       (16)
 2997  Ob       1    SUP    O      5   -1.050000   15.9994 ;(O)b       (17)
 2998  Ob       1    SUP    O      5   -1.050000   15.9994 ;(O)b       (18)
 2999  St       1    SUP   Si      7   +2.084641   28.0850 ;O(SIt)O    (1)
 3000  St       1    SUP   Si      7   +2.084641   28.0850 ;O(SIt)O    (2)
 3001  St       1    SUP   Si      7   +2.084641   28.0850 ;(SIt)OH    (3)
 3002  St       1    SUP   Si      7   +2.084641   28.0850 ;(SIt)OH    (4)
 3003  St       1    SUP   Si      7   +2.084641   28.0850 ;(SIt)OH    (5)
 3004  St       1    SUP   Si      7   +2.084641   28.0850 ;(SIt)OH    (6)
 3005  Ob       1    SUP    O      7   -1.045359   15.9994 ;SIt(O)SIt  (7)
 3006  Ob       1    SUP    O      7   -1.045359   15.9994 ;SIt(O)SIt  (8)
 3007  Ob       1    SUP    O      7   -1.045359   15.9994 ;SIt(O)SIt  (9)
 3008  Ob       1    SUP    O      7   -1.045359   15.9994 ;SIt(O)SIt  (10)
 3009  Ob       1    SUP    O      7   -1.045359   15.9994 ;SIt(O)SIt  (11)
 3010  Ob       1    SUP    O      7   -1.045359   15.9994 ;SIt(O)SIt  (12)
 3011  Ob       1    SUP    O      7   -1.045359   15.9994 ;SIt(O)SIt  (13)
 3012  Ob       1    SUP    O      7   -1.045359   15.9994 ;SIt(O)SIt  (14)
 3013  Ob       1    SUP    O      7   -0.945359   15.9994 ;SIt(O)H    (15)
 3014  Ob       1    SUP    O      7   -0.945359   15.9994 ;SIt(O)H    (16)
 3015  Ob       1    SUP    O      7   -0.945359   15.9994 ;SIt(O)H    (17)
 3016  Ob       1    SUP    O      7   -0.945359   15.9994 ;SIt(O)H    (18)
 3017  Ob       1    SUP    O      9   -0.950000   15.9994 ;SIt(O)H    (19)
 3018  Ob       1    SUP    O      9   -0.950000   15.9994 ;SIt(O)H    (19)
 3019  Ob       1    SUP    O      9   -0.950000   15.9994 ;SIt(O)H    (19)
 3020  Ob       1    SUP    O      9   -0.950000   15.9994 ;SIt(O)H    (19)
 3021  St       1    SUP   Si      9   +2.100000   28.0850 ;(SIt)OH    (1)
 3022  St       1    SUP   Si      9   +2.100000   28.0850 ;(SIt)OH    (2)
 3023  St       1    SUP   Si      9   +2.100000   28.0850 ;(SIt)OH    (3)
 3024  St       1    SUP   Si      9   +2.100000   28.0850 ;(SIt)OH    (4)
 3025  St       1    SUP   Si      9   +2.100000   28.0850 ;O(SIt)O    (5)
 3026  St       1    SUP   Si      9   +2.100000   28.0850 ;O(SIt)O    (6)
 3027  Ob       1    SUP    O      9   -1.050000   15.9994 ;SIt(O)SIt  (7)
 3028  Ob       1    SUP    O      9   -1.050000   15.9994 ;SIt(O)SIt  (8)
 3029  Ob       1    SUP    O      9   -1.050000   15.9994 ;SIt(O)SIt  (9)
 3030  Ob       1    SUP    O      9   -1.050000   15.9994 ;SIt(O)SIt  (10)
 3031  Ob       1    SUP    O      9   -1.050000   15.9994 ;SIt(O)SIt  (11)
 3032  Ob       1    SUP    O      9   -1.050000   15.9994 ;SIt(O)SIt  (12)
 3033  Ob       1    SUP    O      9   -1.050000   15.9994 ;SIt(O)SIt  (13)
 3034  Ob       1    SUP    O      9   -1.050000   15.9994 ;SIt(O)SIt  (14)
 3035  Ob       1    SUP    O      9   -1.050000   15.9994 ;(O)b       (15)
 3036  Ob       1    SUP    O      9   -1.050000   15.9994 ;(O)b       (16)
 3037  Ob       1    SUP    O      9   -1.050000   15.9994 ;(O)b       (17)
 3038  Ob       1    SUP    O      9   -1.050000   15.9994 ;(O)b       (18)
 3039  St       1    SUP   Si      5   +2.100000   28.0850 ;(SIt)      (1)
 3040  St       1    SUP   Si      5   +2.100000   28.0850 ;(SIt)      (2)
 3041  St       1    SUP   Si      5   +2.100000   28.0850 ;(SIt)      (3)
 3042  St       1    SUP   Si      5   +2.100000   28.0850 ;(SIt)      (4)
 3043  St       1    SUP   Si      5   +2.100000   28.0850 ;(SIt)      (5)
 3044  St       1    SUP   Si      5   +2.100000   28.0850 ;(SIt)      (6)
 3045  Ob       1    SUP    O      5   -1.050000   15.9994 ;(O)b       (7)
 3046  Ob       1    SUP    O      5   -1.050000   15.9994 ;(O)b       (8)
 3047  Ob       1    SUP    O      5   -1.050000   15.9994 ;(O)b       (9)
 3048  Ob       1    SUP    O      5   -1.050000   15.9994 ;(O)b       (10)
 3049  Ob       1    SUP    O      5   -1.050000   15.9994 ;(O)b       (11)
 3050  Ob       1    SUP    O      5   -1.050000   15.9994 ;(O)b       (12)
 3051  Ob       1    SUP    O      5   -1.050000   15.9994 ;(O)b       (13)
 3052  Ob       1    SUP    O      5   -1.050000   15.9994 ;(O)b       (14)
 3053  Ob       1    SUP    O      5   -1.050000   15.9994 ;(O)b       (15)
 3054  Ob       1    SUP    O      5   -1.050000   15.9994 ;(O)b       (16)
 3055  Ob       1    SUP    O      5   -1.050000   15.9994 ;(O)b       (17)
 3056  Ob       1    SUP    O      5   -1.050000   15.9994 ;(O)b       (18)
 3057  St       1    SUP   Si      7   +2.084641   28.0850 ;O(SIt)O    (1)
 3058  St       1    SUP   Si      7   +2.084641   28.0850 ;O(SIt)O    (2)
 3059  St       1    SUP   Si      7   +2.084641   28.0850 ;(SIt)OH    (3)
 3060  St       1    SUP   Si      7   +2.084641   28.0850 ;(SIt)OH    (4)
 3061  St       1    SUP   Si      7   +2.084641   28.0850 ;(SIt)OH    (5)
 3062  St       1    SUP   Si      7   +2.084641   28.0850 ;(SIt)OH    (6)
 3063  Ob       1    SUP    O      7   -1.045359   15.9994 ;SIt(O)SIt  (7)
 3064  Ob       1    SUP    O      7   -1.045359   15.9994 ;SIt(O)SIt  (8)
 3065  Ob       1    SUP    O      7   -1.045359   15.9994 ;SIt(O)SIt  (9)
 3066  Ob       1    SUP    O      7   -1.045359   15.9994 ;SIt(O)SIt  (10)
 3067  Ob       1    SUP    O      7   -1.045359   15.9994 ;SIt(O)SIt  (11)
 3068  Ob       1    SUP    O      7   -1.045359   15.9994 ;SIt(O)SIt  (12)
 3069  Ob       1    SUP    O      7   -1.045359   15.9994 ;SIt(O)SIt  (13)
 3070  Ob       1    SUP    O      7   -1.045359   15.9994 ;SIt(O)SIt  (14)
 3071  Ob       1    SUP    O      7   -0.945359   15.9994 ;SIt(O)H    (15)
 3072  Ob       1    SUP    O      7   -0.945359   15.9994 ;SIt(O)H    (16)
 3073  Ob       1    SUP    O      7   -0.945359   15.9994 ;SIt(O)H    (17)
 3074  Ob       1    SUP    O      7   -0.945359   15.9994 ;SIt(O)H    (18)
 3075  Ob       1    SUP    O      9   -0.950000   15.9994 ;SIt(O)H    (19)
 3076  Ob       1    SUP    O      9   -0.950000   15.9994 ;SIt(O)H    (19)
 3077  Ob       1    SUP    O      9   -0.950000   15.9994 ;SIt(O)H    (19)
 3078  Ob       1    SUP    O      9   -0.950000   15.9994 ;SIt(O)H    (19)
 3079  St       1    SUP   Si      9   +2.100000   28.0850 ;(SIt)OH    (1)
 3080  St       1    SUP   Si      9   +2.100000   28.0850 ;(SIt)OH    (2)
 3081  St       1    SUP   Si      9   +2.100000   28.0850 ;(SIt)OH    (3)
 3082  St       1    SUP   Si      9   +2.100000   28.0850 ;(SIt)OH    (4)
 3083  St       1    SUP   Si      9   +2.100000   28.0850 ;O(SIt)O    (5)
 3084  St       1    SUP   Si      9   +2.100000   28.0850 ;O(SIt)O    (6)
 3085  Ob       1    SUP    O      9   -1.050000   15.9994 ;SIt(O)SIt  (7)
 3086  Ob       1    SUP    O      9   -1.050000   15.9994 ;SIt(O)SIt  (8)
 3087  Ob       1    SUP    O      9   -1.050000   15.9994 ;SIt(O)SIt  (9)
 3088  Ob       1    SUP    O      9   -1.050000   15.9994 ;SIt(O)SIt  (10)
 3089  Ob       1    SUP    O      9   -1.050000   15.9994 ;SIt(O)SIt  (11)
 3090  Ob       1    SUP    O      9   -1.050000   15.9994 ;SIt(O)SIt  (12)
 3091  Ob       1    SUP    O      9   -1.050000   15.9994 ;SIt(O)SIt  (13)
 3092  Ob       1    SUP    O      9   -1.050000   15.9994 ;SIt(O)SIt  (14)
 3093  Ob       1    SUP    O      9   -1.050000   15.9994 ;(O)b       (15)
 3094  Ob       1    SUP    O      9   -1.050000   15.9994 ;(O)b       (16)
 3095  Ob       1    SUP    O      9   -1.050000   15.9994 ;(O)b       (17)
 3096  Ob       1    SUP    O      9   -1.050000   15.9994 ;(O)b       (18)
 3097  St       1    SUP   Si      5   +2.100000   28.0850 ;(SIt)      (1)
 3098  St       1    SUP   Si      5   +2.100000   28.0850 ;(SIt)      (2)
 3099  St       1    SUP   Si      5   +2.100000   28.0850 ;(SIt)      (3)
 3100  St       1    SUP   Si      5   +2.100000   28.0850 ;(SIt)      (4)
 3101  St       1    SUP   Si      5   +2.100000   28.0850 ;(SIt)      (5)
 3102  St       1    SUP   Si      5   +2.100000   28.0850 ;(SIt)      (6)
 3103  Ob       1    SUP    O      5   -1.050000   15.9994 ;(O)b       (7)
 3104  Ob       1    SUP    O      5   -1.050000   15.9994 ;(O)b       (8)
 3105  Ob       1    SUP    O      5   -1.050000   15.9994 ;(O)b       (9)
 3106  Ob       1    SUP    O      5   -1.050000   15.9994 ;(O)b       (10)
 3107  Ob       1    SUP    O      5   -1.050000   15.9994 ;(O)b       (11)
 3108  Ob       1    SUP    O      5   -1.050000   15.9994 ;(O)b       (12)
 3109  Ob       1    SUP    O      5   -1.050000   15.9994 ;(O)b       (13)
 3110  Ob       1    SUP    O      5   -1.050000   15.9994 ;(O)b       (14)
 3111  Ob       1    SUP    O      5   -1.050000   15.9994 ;(O)b       (15)
 3112  Ob       1    SUP    O      5   -1.050000   15.9994 ;(O)b       (16)
 3113  Ob       1    SUP    O      5   -1.050000   15.9994 ;(O)b       (17)
 3114  Ob       1    SUP    O      5   -1.050000   15.9994 ;(O)b       (18)
 3115  St       1    SUP   Si      7   +2.084641   28.0850 ;O(SIt)O    (1)
 3116  St       1    SUP   Si      7   +2.084641   28.0850 ;O(SIt)O    (2)
 3117  St       1    SUP   Si      7   +2.084641   28.0850 ;(SIt)OH    (3)
 3118  St       1    SUP   Si      7   +2.084641   28.0850 ;(SIt)OH    (4)
 3119  St       1    SUP   Si      7   +2.084641   28.0850 ;(SIt)OH    (5)
 3120  St       1    SUP   Si      7   +2.084641   28.0850 ;(SIt)OH    (6)
 3121  Ob       1    SUP    O      7   -1.045359   15.9994 ;SIt(O)SIt  (7)
 3122  Ob       1    SUP    O      7   -1.045359   15.9994 ;SIt(O)SIt  (8)
 3123  Ob       1    SUP    O      7   -1.045359   15.9994 ;SIt(O)SIt  (9)
 3124  Ob       1    SUP    O      7   -1.045359   15.9994 ;SIt(O)SIt  (10)
 3125  Ob       1    SUP    O      7   -1.045359   15.9994 ;SIt(O)SIt  (11)
 3126  Ob       1    SUP    O      7   -1.045359   15.9994 ;SIt(O)SIt  (12)
 3127  Ob       1    SUP    O      7   -1.045359   15.9994 ;SIt(O)SIt  (13)
 3128  Ob       1    SUP    O      7   -1.045359   15.9994 ;SIt(O)SIt  (14)
 3129  Ob       1    SUP    O      7   -0.945359   15.9994 ;SIt(O)H    (15)
 3130  Ob       1    SUP    O      7   -0.945359   15.9994 ;SIt(O)H    (16)
 3131  Ob       1    SUP    O      7   -0.945359   15.9994 ;SIt(O)H    (17)
 3132  Ob       1    SUP    O      7   -0.945359   15.9994 ;SIt(O)H    (18)
 3133  Ob       1    SUP    O      9   -0.950000   15.9994 ;SIt(O)H    (19)
 3134  Ob       1    SUP    O      9   -0.950000   15.9994 ;SIt(O)H    (19)
 3135  Ob       1    SUP    O      9   -0.950000   15.9994 ;SIt(O)H    (19)
 3136  Ob       1    SUP    O      9   -0.950000   15.9994 ;SIt(O)H    (19)
 3137  St       1    SUP   Si      9   +2.100000   28.0850 ;(SIt)OH    (1)
 3138  St       1    SUP   Si      9   +2.100000   28.0850 ;(SIt)OH    (2)
 3139  St       1    SUP   Si      9   +2.100000   28.0850 ;(SIt)OH    (3)
 3140  St       1    SUP   Si      9   +2.100000   28.0850 ;(SIt)OH    (4)
 3141  St       1    SUP   Si      9   +2.100000   28.0850 ;O(SIt)O    (5)
 3142  St       1    SUP   Si      9   +2.100000   28.0850 ;O(SIt)O    (6)
 3143  Ob       1    SUP    O      9   -1.050000   15.9994 ;SIt(O)SIt  (7)
 3144  Ob       1    SUP    O      9   -1.050000   15.9994 ;SIt(O)SIt  (8)
 3145  Ob       1    SUP    O      9   -1.050000   15.9994 ;SIt(O)SIt  (9)
 3146  Ob       1    SUP    O      9   -1.050000   15.9994 ;SIt(O)SIt  (10)
 3147  Ob       1    SUP    O      9   -1.050000   15.9994 ;SIt(O)SIt  (11)
 3148  Ob       1    SUP    O      9   -1.050000   15.9994 ;SIt(O)SIt  (12)
 3149  Ob       1    SUP    O      9   -1.050000   15.9994 ;SIt(O)SIt  (13)
 3150  Ob       1    SUP    O      9   -1.050000   15.9994 ;SIt(O)SIt  (14)
 3151  Ob       1    SUP    O      9   -1.050000   15.9994 ;(O)b       (15)
 3152  Ob       1    SUP    O      9   -1.050000   15.9994 ;(O)b       (16)
 3153  Ob       1    SUP    O      9   -1.050000   15.9994 ;(O)b       (17)
 3154  Ob       1    SUP    O      9   -1.050000   15.9994 ;(O)b       (18)
 3155  St       1    SUP   Si      5   +2.100000   28.0850 ;(SIt)      (1)
 3156  St       1    SUP   Si      5   +2.100000   28.0850 ;(SIt)      (2)
 3157  St       1    SUP   Si      5   +2.100000   28.0850 ;(SIt)      (3)
 3158  St       1    SUP   Si      5   +2.100000   28.0850 ;(SIt)      (4)
 3159  St       1    SUP   Si      5   +2.100000   28.0850 ;(SIt)      (5)
 3160  St       1    SUP   Si      5   +2.100000   28.0850 ;(SIt)      (6)
 3161  Ob       1    SUP    O      5   -1.050000   15.9994 ;(O)b       (7)
 3162  Ob       1    SUP    O      5   -1.050000   15.9994 ;(O)b       (8)
 3163  Ob       1    SUP    O      5   -1.050000   15.9994 ;(O)b       (9)
 3164  Ob       1    SUP    O      5   -1.050000   15.9994 ;(O)b       (10)
 3165  Ob       1    SUP    O      5   -1.050000   15.9994 ;(O)b       (11)
 3166  Ob       1    SUP    O      5   -1.050000   15.9994 ;(O)b       (12)
 3167  Ob       1    SUP    O      5   -1.050000   15.9994 ;(O)b       (13)
 3168  Ob       1    SUP    O      5   -1.050000   15.9994 ;(O)b       (14)
 3169  Ob       1    SUP    O      5   -1.050000   15.9994 ;(O)b       (15)
 3170  Ob       1    SUP    O      5   -1.050000   15.9994 ;(O)b       (16)
 3171  Ob       1    SUP    O      5   -1.050000   15.9994 ;(O)b       (17)
 3172  Ob       1    SUP    O      5   -1.050000   15.9994 ;(O)b       (18)
 3173  St       1    SUP   Si      7   +2.084641   28.0850 ;O(SIt)O    (1)
 3174  St       1    SUP   Si      7   +2.084641   28.0850 ;O(SIt)O    (2)
 3175  St       1    SUP   Si      7   +2.084641   28.0850 ;(SIt)OH    (3)
 3176  St       1    SUP   Si      7   +2.084641   28.0850 ;(SIt)OH    (4)
 3177  St       1    SUP   Si      7   +2.084641   28.0850 ;(SIt)OH    (5)
 3178  St       1    SUP   Si      7   +2.084641   28.0850 ;(SIt)OH    (6)
 3179  Ob       1    SUP    O      7   -1.045359   15.9994 ;SIt(O)SIt  (7)
 3180  Ob       1    SUP    O      7   -1.045359   15.9994 ;SIt(O)SIt  (8)
 3181  Ob       1    SUP    O      7   -1.045359   15.9994 ;SIt(O)SIt  (9)
 3182  Ob       1    SUP    O      7   -1.045359   15.9994 ;SIt(O)SIt  (10)
 3183  Ob       1    SUP    O      7   -1.045359   15.9994 ;SIt(O)SIt  (11)
 3184  Ob       1    SUP    O      7   -1.045359   15.9994 ;SIt(O)SIt  (12)
 3185  Ob       1    SUP    O      7   -1.045359   15.9994 ;SIt(O)SIt  (13)
 3186  Ob       1    SUP    O      7   -1.045359   15.9994 ;SIt(O)SIt  (14)
 3187  Ob       1    SUP    O      7   -0.945359   15.9994 ;SIt(O)H    (15)
 3188  Ob       1    SUP    O      7   -0.945359   15.9994 ;SIt(O)H    (16)
 3189  Ob       1    SUP    O      7   -0.945359   15.9994 ;SIt(O)H    (17)
 3190  Ob       1    SUP    O      7   -0.945359   15.9994 ;SIt(O)H    (18)
 3191  Ob       1    SUP    O      9   -0.950000   15.9994 ;SIt(O)H    (19)
 3192  Ob       1    SUP    O      9   -0.950000   15.9994 ;SIt(O)H    (19)
 3193  Ob       1    SUP    O      9   -0.950000   15.9994 ;SIt(O)H    (19)
 3194  Ob       1    SUP    O      9   -0.950000   15.9994 ;SIt(O)H    (19)
 3195  St       1    SUP   Si      9   +2.100000   28.0850 ;(SIt)OH    (1)
 3196  St       1    SUP   Si      9   +2.100000   28.0850 ;(SIt)OH    (2)
 3197  St       1    SUP   Si      9   +2.100000   28.0850 ;(SIt)OH    (3)
 3198  St       1    SUP   Si      9   +2.100000   28.0850 ;(SIt)OH    (4)
 3199  St       1    SUP   Si      9   +2.100000   28.0850 ;O(SIt)O    (5)
 3200  St       1    SUP   Si      9   +2.100000   28.0850 ;O(SIt)O    (6)
 3201  Ob       1    SUP    O      9   -1.050000   15.9994 ;SIt(O)SIt  (7)
 3202  Ob       1    SUP    O      9   -1.050000   15.9994 ;SIt(O)SIt  (8)
 3203  Ob       1    SUP    O      9   -1.050000   15.9994 ;SIt(O)SIt  (9)
 3204  Ob       1    SUP    O      9   -1.050000   15.9994 ;SIt(O)SIt  (10)
 3205  Ob       1    SUP    O      9   -1.050000   15.9994 ;SIt(O)SIt  (11)
 3206  Ob       1    SUP    O      9   -1.050000   15.9994 ;SIt(O)SIt  (12)
 3207  Ob       1    SUP    O      9   -1.050000   15.9994 ;SIt(O)SIt  (13)
 3208  Ob       1    SUP    O      9   -1.050000   15.9994 ;SIt(O)SIt  (14)
 3209  Ob       1    SUP    O      9   -1.050000   15.9994 ;(O)b       (15)
 3210  Ob       1    SUP    O      9   -1.050000   15.9994 ;(O)b       (16)
 3211  Ob       1    SUP    O      9   -1.050000   15.9994 ;(O)b       (17)
 3212  Ob       1    SUP    O      9   -1.050000   15.9994 ;(O)b       (18)
 3213  St       1    SUP   Si      5   +2.100000   28.0850 ;(SIt)      (1)
 3214  St       1    SUP   Si      5   +2.100000   28.0850 ;(SIt)      (2)
 3215  St       1    SUP   Si      5   +2.100000   28.0850 ;(SIt)      (3)
 3216  St       1    SUP   Si      5   +2.100000   28.0850 ;(SIt)      (4)
 3217  St       1    SUP   Si      5   +2.100000   28.0850 ;(SIt)      (5)
 3218  St       1    SUP   Si      5   +2.100000   28.0850 ;(SIt)      (6)
 3219  Ob       1    SUP    O      5   -1.050000   15.9994 ;(O)b       (7)
 3220  Ob       1    SUP    O      5   -1.050000   15.9994 ;(O)b       (8)
 3221  Ob       1    SUP    O      5   -1.050000   15.9994 ;(O)b       (9)
 3222  Ob       1    SUP    O      5   -1.050000   15.9994 ;(O)b       (10)
 3223  Ob       1    SUP    O      5   -1.050000   15.9994 ;(O)b       (11)
 3224  Ob       1    SUP    O      5   -1.050000   15.9994 ;(O)b       (12)
 3225  Ob       1    SUP    O      5   -1.050000   15.9994 ;(O)b       (13)
 3226  Ob       1    SUP    O      5   -1.050000   15.9994 ;(O)b       (14)
 3227  Ob       1    SUP    O      5   -1.050000   15.9994 ;(O)b       (15)
 3228  Ob       1    SUP    O      5   -1.050000   15.9994 ;(O)b       (16)
 3229  Ob       1    SUP    O      5   -1.050000   15.9994 ;(O)b       (17)
 3230  Ob       1    SUP    O      5   -1.050000   15.9994 ;(O)b       (18)
 3231  St       1    SUP   Si      7   +2.084641   28.0850 ;O(SIt)O    (1)
 3232  St       1    SUP   Si      7   +2.084641   28.0850 ;O(SIt)O    (2)
 3233  St       1    SUP   Si      7   +2.084641   28.0850 ;(SIt)OH    (3)
 3234  St       1    SUP   Si      7   +2.084641   28.0850 ;(SIt)OH    (4)
 3235  St       1    SUP   Si      7   +2.084641   28.0850 ;(SIt)OH    (5)
 3236  St       1    SUP   Si      7   +2.084641   28.0850 ;(SIt)OH    (6)
 3237  Ob       1    SUP    O      7   -1.045359   15.9994 ;SIt(O)SIt  (7)
 3238  Ob       1    SUP    O      7   -1.045359   15.9994 ;SIt(O)SIt  (8)
 3239  Ob       1    SUP    O      7   -1.045359   15.9994 ;SIt(O)SIt  (9)
 3240  Ob       1    SUP    O      7   -1.045359   15.9994 ;SIt(O)SIt  (10)
 3241  Ob       1    SUP    O      7   -1.045359   15.9994 ;SIt(O)SIt  (11)
 3242  Ob       1    SUP    O      7   -1.045359   15.9994 ;SIt(O)SIt  (12)
 3243  Ob       1    SUP    O      7   -1.045359   15.9994 ;SIt(O)SIt  (13)
 3244  Ob       1    SUP    O      7   -1.045359   15.9994 ;SIt(O)SIt  (14)
 3245  Ob       1    SUP    O      7   -0.945359   15.9994 ;SIt(O)H    (15)
 3246  Ob       1    SUP    O      7   -0.945359   15.9994 ;SIt(O)H    (16)
 3247  Ob       1    SUP    O      7   -0.945359   15.9994 ;SIt(O)H    (17)
 3248  Ob       1    SUP    O      7   -0.945359   15.9994 ;SIt(O)H    (18)
 3249  Ob       1    SUP    O      9   -0.950000   15.9994 ;SIt(O)H    (19)
 3250  Ob       1    SUP    O      9   -0.950000   15.9994 ;SIt(O)H    (19)
 3251  Ob       1    SUP    O      9   -0.950000   15.9994 ;SIt(O)H    (19)
 3252  Ob       1    SUP    O      9   -0.950000   15.9994 ;SIt(O)H    (19)
 3253  St       1    SUP   Si      9   +2.100000   28.0850 ;(SIt)OH    (1)
 3254  St       1    SUP   Si      9   +2.100000   28.0850 ;(SIt)OH    (2)
 3255  St       1    SUP   Si      9   +2.100000   28.0850 ;(SIt)OH    (3)
 3256  St       1    SUP   Si      9   +2.100000   28.0850 ;(SIt)OH    (4)
 3257  St       1    SUP   Si      9   +2.100000   28.0850 ;O(SIt)O    (5)
 3258  St       1    SUP   Si      9   +2.100000   28.0850 ;O(SIt)O    (6)
 3259  Ob       1    SUP    O      9   -1.050000   15.9994 ;SIt(O)SIt  (7)
 3260  Ob       1    SUP    O      9   -1.050000   15.9994 ;SIt(O)SIt  (8)
 3261  Ob       1    SUP    O      9   -1.050000   15.9994 ;SIt(O)SIt  (9)
 3262  Ob       1    SUP    O      9   -1.050000   15.9994 ;SIt(O)SIt  (10)
 3263  Ob       1    SUP    O      9   -1.050000   15.9994 ;SIt(O)SIt  (11)
 3264  Ob       1    SUP    O      9   -1.050000   15.9994 ;SIt(O)SIt  (12)
 3265  Ob       1    SUP    O      9   -1.050000   15.9994 ;SIt(O)SIt  (13)
 3266  Ob       1    SUP    O      9   -1.050000   15.9994 ;SIt(O)SIt  (14)
 3267  Ob       1    SUP    O      9   -1.050000   15.9994 ;(O)b       (15)
 3268  Ob       1    SUP    O      9   -1.050000   15.9994 ;(O)b       (16)
 3269  Ob       1    SUP    O      9   -1.050000   15.9994 ;(O)b       (17)
 3270  Ob       1    SUP    O      9   -1.050000   15.9994 ;(O)b       (18)
 3271  St       1    SUP   Si      5   +2.100000   28.0850 ;(SIt)      (1)
 3272  St       1    SUP   Si      5   +2.100000   28.0850 ;(SIt)      (2)
 3273  St       1    SUP   Si      5   +2.100000   28.0850 ;(SIt)      (3)
 3274  St       1    SUP   Si      5   +2.100000   28.0850 ;(SIt)      (4)
 3275  St       1    SUP   Si      5   +2.100000   28.0850 ;(SIt)      (5)
 3276  St       1    SUP   Si      5   +2.100000   28.0850 ;(SIt)      (6)
 3277  Ob       1    SUP    O      5   -1.050000   15.9994 ;(O)b       (7)
 3278  Ob       1    SUP    O      5   -1.050000   15.9994 ;(O)b       (8)
 3279  Ob       1    SUP    O      5   -1.050000   15.9994 ;(O)b       (9)
 3280  Ob       1    SUP    O      5   -1.050000   15.9994 ;(O)b       (10)
 3281  Ob       1    SUP    O      5   -1.050000   15.9994 ;(O)b       (11)
 3282  Ob       1    SUP    O      5   -1.050000   15.9994 ;(O)b       (12)
 3283  Ob       1    SUP    O      5   -1.050000   15.9994 ;(O)b       (13)
 3284  Ob       1    SUP    O      5   -1.050000   15.9994 ;(O)b       (14)
 3285  Ob       1    SUP    O      5   -1.050000   15.9994 ;(O)b       (15)
 3286  Ob       1    SUP    O      5   -1.050000   15.9994 ;(O)b       (16)
 3287  Ob       1    SUP    O      5   -1.050000   15.9994 ;(O)b       (17)
 3288  Ob       1    SUP    O      5   -1.050000   15.9994 ;(O)b       (18)
 3289  St       1    SUP   Si      7   +2.084641   28.0850 ;O(SIt)O    (1)
 3290  St       1    SUP   Si      7   +2.084641   28.0850 ;O(SIt)O    (2)
 3291  St       1    SUP   Si      7   +2.084641   28.0850 ;(SIt)OH    (3)
 3292  St       1    SUP   Si      7   +2.084641   28.0850 ;(SIt)OH    (4)
 3293  St       1    SUP   Si      7   +2.084641   28.0850 ;(SIt)OH    (5)
 3294  St       1    SUP   Si      7   +2.084641   28.0850 ;(SIt)OH    (6)
 3295  Ob       1    SUP    O      7   -1.045359   15.9994 ;SIt(O)SIt  (7)
 3296  Ob       1    SUP    O      7   -1.045359   15.9994 ;SIt(O)SIt  (8)
 3297  Ob       1    SUP    O      7   -1.045359   15.9994 ;SIt(O)SIt  (9)
 3298  Ob       1    SUP    O      7   -1.045359   15.9994 ;SIt(O)SIt  (10)
 3299  Ob       1    SUP    O      7   -1.045359   15.9994 ;SIt(O)SIt  (11)
 3300  Ob       1    SUP    O      7   -1.045359   15.9994 ;SIt(O)SIt  (12)
 3301  Ob       1    SUP    O      7   -1.045359   15.9994 ;SIt(O)SIt  (13)
 3302  Ob       1    SUP    O      7   -1.045359   15.9994 ;SIt(O)SIt  (14)
 3303  Ob       1    SUP    O      7   -0.945359   15.9994 ;SIt(O)H    (15)
 3304  Ob       1    SUP    O      7   -0.945359   15.9994 ;SIt(O)H    (16)
 3305  Ob       1    SUP    O      7   -0.945359   15.9994 ;SIt(O)H    (17)
 3306  Ob       1    SUP    O      7   -0.945359   15.9994 ;SIt(O)H    (18)
 3307  Ob       1    SUP    O      9   -0.950000   15.9994 ;SIt(O)H    (19)
 3308  Ob       1    SUP    O      9   -0.950000   15.9994 ;SIt(O)H    (19)
 3309  Ob       1    SUP    O      9   -0.950000   15.9994 ;SIt(O)H    (19)
 3310  Ob       1    SUP    O      9   -0.950000   15.9994 ;SIt(O)H    (19)
 3311  St       1    SUP   Si      9   +2.100000   28.0850 ;(SIt)OH    (1)
 3312  St       1    SUP   Si      9   +2.100000   28.0850 ;(SIt)OH    (2)
 3313  St       1    SUP   Si      9   +2.100000   28.0850 ;(SIt)OH    (3)
 3314  St       1    SUP   Si      9   +2.100000   28.0850 ;(SIt)OH    (4)
 3315  St       1    SUP   Si      9   +2.100000   28.0850 ;O(SIt)O    (5)
 3316  St       1    SUP   Si      9   +2.100000   28.0850 ;O(SIt)O    (6)
 3317  Ob       1    SUP    O      9   -1.050000   15.9994 ;SIt(O)SIt  (7)
 3318  Ob       1    SUP    O      9   -1.050000   15.9994 ;SIt(O)SIt  (8)
 3319  Ob       1    SUP    O      9   -1.050000   15.9994 ;SIt(O)SIt  (9)
 3320  Ob       1    SUP    O      9   -1.050000   15.9994 ;SIt(O)SIt  (10)
 3321  Ob       1    SUP    O      9   -1.050000   15.9994 ;SIt(O)SIt  (11)
 3322  Ob       1    SUP    O      9   -1.050000   15.9994 ;SIt(O)SIt  (12)
 3323  Ob       1    SUP    O      9   -1.050000   15.9994 ;SIt(O)SIt  (13)
 3324  Ob       1    SUP    O      9   -1.050000   15.9994 ;SIt(O)SIt  (14)
 3325  Ob       1    SUP    O      9   -1.050000   15.9994 ;(O)b       (15)
 3326  Ob       1    SUP    O      9   -1.050000   15.9994 ;(O)b       (16)
 3327  Ob       1    SUP    O      9   -1.050000   15.9994 ;(O)b       (17)
 3328  Ob       1    SUP    O      9   -1.050000   15.9994 ;(O)b       (18)
 3329  St       1    SUP   Si      5   +2.100000   28.0850 ;(SIt)      (1)
 3330  St       1    SUP   Si      5   +2.100000   28.0850 ;(SIt)      (2)
 3331  St       1    SUP   Si      5   +2.100000   28.0850 ;(SIt)      (3)
 3332  St       1    SUP   Si      5   +2.100000   28.0850 ;(SIt)      (4)
 3333  St       1    SUP   Si      5   +2.100000   28.0850 ;(SIt)      (5)
 3334  St       1    SUP   Si      5   +2.100000   28.0850 ;(SIt)      (6)
 3335  Ob       1    SUP    O      5   -1.050000   15.9994 ;(O)b       (7)
 3336  Ob       1    SUP    O      5   -1.050000   15.9994 ;(O)b       (8)
 3337  Ob       1    SUP    O      5   -1.050000   15.9994 ;(O)b       (9)
 3338  Ob       1    SUP    O      5   -1.050000   15.9994 ;(O)b       (10)
 3339  Ob       1    SUP    O      5   -1.050000   15.9994 ;(O)b       (11)
 3340  Ob       1    SUP    O      5   -1.050000   15.9994 ;(O)b       (12)
 3341  Ob       1    SUP    O      5   -1.050000   15.9994 ;(O)b       (13)
 3342  Ob       1    SUP    O      5   -1.050000   15.9994 ;(O)b       (14)
 3343  Ob       1    SUP    O      5   -1.050000   15.9994 ;(O)b       (15)
 3344  Ob       1    SUP    O      5   -1.050000   15.9994 ;(O)b       (16)
 3345  Ob       1    SUP    O      5   -1.050000   15.9994 ;(O)b       (17)
 3346  Ob       1    SUP    O      5   -1.050000   15.9994 ;(O)b       (18)
 3347  St       1    SUP   Si      7   +2.084641   28.0850 ;O(SIt)O    (1)
 3348  St       1    SUP   Si      7   +2.084641   28.0850 ;O(SIt)O    (2)
 3349  St       1    SUP   Si      7   +2.084641   28.0850 ;(SIt)OH    (3)
 3350  St       1    SUP   Si      7   +2.084641   28.0850 ;(SIt)OH    (4)
 3351  St       1    SUP   Si      7   +2.084641   28.0850 ;(SIt)OH    (5)
 3352  St       1    SUP   Si      7   +2.084641   28.0850 ;(SIt)OH    (6)
 3353  Ob       1    SUP    O      7   -1.045359   15.9994 ;SIt(O)SIt  (7)
 3354  Ob       1    SUP    O      7   -1.045359   15.9994 ;SIt(O)SIt  (8)
 3355  Ob       1    SUP    O      7   -1.045359   15.9994 ;SIt(O)SIt  (9)
 3356  Ob       1    SUP    O      7   -1.045359   15.9994 ;SIt(O)SIt  (10)
 3357  Ob       1    SUP    O      7   -1.045359   15.9994 ;SIt(O)SIt  (11)
 3358  Ob       1    SUP    O      7   -1.045359   15.9994 ;SIt(O)SIt  (12)
 3359  Ob       1    SUP    O      7   -1.045359   15.9994 ;SIt(O)SIt  (13)
 3360  Ob       1    SUP    O      7   -1.045359   15.9994 ;SIt(O)SIt  (14)
 3361  Ob       1    SUP    O      7   -0.945359   15.9994 ;SIt(O)H    (15)
 3362  Ob       1    SUP    O      7   -0.945359   15.9994 ;SIt(O)H    (16)
 3363  Ob       1    SUP    O      7   -0.945359   15.9994 ;SIt(O)H    (17)
 3364  Ob       1    SUP    O      7   -0.945359   15.9994 ;SIt(O)H    (18)
 3365  Ob       1    SUP    O      9   -0.950000   15.9994 ;SIt(O)H    (19)
 3366  Ob       1    SUP    O      9   -0.950000   15.9994 ;SIt(O)H    (19)
 3367  Ob       1    SUP    O      9   -0.950000   15.9994 ;SIt(O)H    (19)
 3368  Ob       1    SUP    O      9   -0.950000   15.9994 ;SIt(O)H    (19)
 3369  St       1    SUP   Si      9   +2.100000   28.0850 ;(SIt)OH    (1)
 3370  St       1    SUP   Si      9   +2.100000   28.0850 ;(SIt)OH    (2)
 3371  St       1    SUP   Si      9   +2.100000   28.0850 ;(SIt)OH    (3)
 3372  St       1    SUP   Si      9   +2.100000   28.0850 ;(SIt)OH    (4)
 3373  St       1    SUP   Si      9   +2.100000   28.0850 ;O(SIt)O    (5)
 3374  St       1    SUP   Si      9   +2.100000   28.0850 ;O(SIt)O    (6)
 3375  Ob       1    SUP    O      9   -1.050000   15.9994 ;SIt(O)SIt  (7)
 3376  Ob       1    SUP    O      9   -1.050000   15.9994 ;SIt(O)SIt  (8)
 3377  Ob       1    SUP    O      9   -1.050000   15.9994 ;SIt(O)SIt  (9)
 3378  Ob       1    SUP    O      9   -1.050000   15.9994 ;SIt(O)SIt  (10)
 3379  Ob       1    SUP    O      9   -1.050000   15.9994 ;SIt(O)SIt  (11)
 3380  Ob       1    SUP    O      9   -1.050000   15.9994 ;SIt(O)SIt  (12)
 3381  Ob       1    SUP    O      9   -1.050000   15.9994 ;SIt(O)SIt  (13)
 3382  Ob       1    SUP    O      9   -1.050000   15.9994 ;SIt(O)SIt  (14)
 3383  Ob       1    SUP    O      9   -1.050000   15.9994 ;(O)b       (15)
 3384  Ob       1    SUP    O      9   -1.050000   15.9994 ;(O)b       (16)
 3385  Ob       1    SUP    O      9   -1.050000   15.9994 ;(O)b       (17)
 3386  Ob       1    SUP    O      9   -1.050000   15.9994 ;(O)b       (18)
 3387  St       1    SUP   Si      5   +2.100000   28.0850 ;(SIt)      (1)
 3388  St       1    SUP   Si      5   +2.100000   28.0850 ;(SIt)      (2)
 3389  St       1    SUP   Si      5   +2.100000   28.0850 ;(SIt)      (3)
 3390  St       1    SUP   Si      5   +2.100000   28.0850 ;(SIt)      (4)
 3391  St       1    SUP   Si      5   +2.100000   28.0850 ;(SIt)      (5)
 3392  St       1    SUP   Si      5   +2.100000   28.0850 ;(SIt)      (6)
 3393  Ob       1    SUP    O      5   -1.050000   15.9994 ;(O)b       (7)
 3394  Ob       1    SUP    O      5   -1.050000   15.9994 ;(O)b       (8)
 3395  Ob       1    SUP    O      5   -1.050000   15.9994 ;(O)b       (9)
 3396  Ob       1    SUP    O      5   -1.050000   15.9994 ;(O)b       (10)
 3397  Ob       1    SUP    O      5   -1.050000   15.9994 ;(O)b       (11)
 3398  Ob       1    SUP    O      5   -1.050000   15.9994 ;(O)b       (12)
 3399  Ob       1    SUP    O      5   -1.050000   15.9994 ;(O)b       (13)
 3400  Ob       1    SUP    O      5   -1.050000   15.9994 ;(O)b       (14)
 3401  Ob       1    SUP    O      5   -1.050000   15.9994 ;(O)b       (15)
 3402  Ob       1    SUP    O      5   -1.050000   15.9994 ;(O)b       (16)
 3403  Ob       1    SUP    O      5   -1.050000   15.9994 ;(O)b       (17)
 3404  Ob       1    SUP    O      5   -1.050000   15.9994 ;(O)b       (18)
 3405  St       1    SUP   Si      7   +2.084641   28.0850 ;O(SIt)O    (1)
 3406  St       1    SUP   Si      7   +2.084641   28.0850 ;O(SIt)O    (2)
 3407  St       1    SUP   Si      7   +2.084641   28.0850 ;(SIt)OH    (3)
 3408  St       1    SUP   Si      7   +2.084641   28.0850 ;(SIt)OH    (4)
 3409  St       1    SUP   Si      7   +2.084641   28.0850 ;(SIt)OH    (5)
 3410  St       1    SUP   Si      7   +2.084641   28.0850 ;(SIt)OH    (6)
 3411  Ob       1    SUP    O      7   -1.045359   15.9994 ;SIt(O)SIt  (7)
 3412  Ob       1    SUP    O      7   -1.045359   15.9994 ;SIt(O)SIt  (8)
 3413  Ob       1    SUP    O      7   -1.045359   15.9994 ;SIt(O)SIt  (9)
 3414  Ob       1    SUP    O      7   -1.045359   15.9994 ;SIt(O)SIt  (10)
 3415  Ob       1    SUP    O      7   -1.045359   15.9994 ;SIt(O)SIt  (11)
 3416  Ob       1    SUP    O      7   -1.045359   15.9994 ;SIt(O)SIt  (12)
 3417  Ob       1    SUP    O      7   -1.045359   15.9994 ;SIt(O)SIt  (13)
 3418  Ob       1    SUP    O      7   -1.045359   15.9994 ;SIt(O)SIt  (14)
 3419  Ob       1    SUP    O      7   -0.945359   15.9994 ;SIt(O)H    (15)
 3420  Ob       1    SUP    O      7   -0.945359   15.9994 ;SIt(O)H    (16)
 3421  Ob       1    SUP    O      7   -0.945359   15.9994 ;SIt(O)H    (17)
 3422  Ob       1    SUP    O      7   -0.945359   15.9994 ;SIt(O)H    (18)
 3423  Ob       1    SUP    O      9   -0.950000   15.9994 ;SIt(O)H    (19)
 3424  Ob       1    SUP    O      9   -0.950000   15.9994 ;SIt(O)H    (19)
 3425  Ob       1    SUP    O      9   -0.950000   15.9994 ;SIt(O)H    (19)
 3426  Ob       1    SUP    O      9   -0.950000   15.9994 ;SIt(O)H    (19)
 3427  St       1    SUP   Si      9   +2.100000   28.0850 ;(SIt)OH    (1)
 3428  St       1    SUP   Si      9   +2.100000   28.0850 ;(SIt)OH    (2)
 3429  St       1    SUP   Si      9   +2.100000   28.0850 ;(SIt)OH    (3)
 3430  St       1    SUP   Si      9   +2.100000   28.0850 ;(SIt)OH    (4)
 3431  St       1    SUP   Si      9   +2.100000   28.0850 ;O(SIt)O    (5)
 3432  St       1    SUP   Si      9   +2.100000   28.0850 ;O(SIt)O    (6)
 3433  Ob       1    SUP    O      9   -1.050000   15.9994 ;SIt(O)SIt  (7)
 3434  Ob       1    SUP    O      9   -1.050000   15.9994 ;SIt(O)SIt  (8)
 3435  Ob       1    SUP    O      9   -1.050000   15.9994 ;SIt(O)SIt  (9)
 3436  Ob       1    SUP    O      9   -1.050000   15.9994 ;SIt(O)SIt  (10)
 3437  Ob       1    SUP    O      9   -1.050000   15.9994 ;SIt(O)SIt  (11)
 3438  Ob       1    SUP    O      9   -1.050000   15.9994 ;SIt(O)SIt  (12)
 3439  Ob       1    SUP    O      9   -1.050000   15.9994 ;SIt(O)SIt  (13)
 3440  Ob       1    SUP    O      9   -1.050000   15.9994 ;SIt(O)SIt  (14)
 3441  Ob       1    SUP    O      9   -1.050000   15.9994 ;(O)b       (15)
 3442  Ob       1    SUP    O      9   -1.050000   15.9994 ;(O)b       (16)
 3443  Ob       1    SUP    O      9   -1.050000   15.9994 ;(O)b       (17)
 3444  Ob       1    SUP    O      9   -1.050000   15.9994 ;(O)b       (18)
 3445  St       1    SUP   Si      5   +2.100000   28.0850 ;(SIt)      (1)
 3446  St       1    SUP   Si      5   +2.100000   28.0850 ;(SIt)      (2)
 3447  St       1    SUP   Si      5   +2.100000   28.0850 ;(SIt)      (3)
 3448  St       1    SUP   Si      5   +2.100000   28.0850 ;(SIt)      (4)
 3449  St       1    SUP   Si      5   +2.100000   28.0850 ;(SIt)      (5)
 3450  St       1    SUP   Si      5   +2.100000   28.0850 ;(SIt)      (6)
 3451  Ob       1    SUP    O      5   -1.050000   15.9994 ;(O)b       (7)
 3452  Ob       1    SUP    O      5   -1.050000   15.9994 ;(O)b       (8)
 3453  Ob       1    SUP    O      5   -1.050000   15.9994 ;(O)b       (9)
 3454  Ob       1    SUP    O      5   -1.050000   15.9994 ;(O)b       (10)
 3455  Ob       1    SUP    O      5   -1.050000   15.9994 ;(O)b       (11)
 3456  Ob       1    SUP    O      5   -1.050000   15.9994 ;(O)b       (12)
 3457  Ob       1    SUP    O      5   -1.050000   15.9994 ;(O)b       (13)
 3458  Ob       1    SUP    O      5   -1.050000   15.9994 ;(O)b       (14)
 3459  Ob       1    SUP    O      5   -1.050000   15.9994 ;(O)b       (15)
 3460  Ob       1    SUP    O      5   -1.050000   15.9994 ;(O)b       (16)
 3461  Ob       1    SUP    O      5   -1.050000   15.9994 ;(O)b       (17)
 3462  Ob       1    SUP    O      5   -1.050000   15.9994 ;(O)b       (18)
 3463  St       1    SUP   Si      7   +2.084641   28.0850 ;O(SIt)O    (1)
 3464  St       1    SUP   Si      7   +2.084641   28.0850 ;O(SIt)O    (2)
 3465  St       1    SUP   Si      7   +2.084641   28.0850 ;(SIt)OH    (3)
 3466  St       1    SUP   Si      7   +2.084641   28.0850 ;(SIt)OH    (4)
 3467  St       1    SUP   Si      7   +2.084641   28.0850 ;(SIt)OH    (5)
 3468  St       1    SUP   Si      7   +2.084641   28.0850 ;(SIt)OH    (6)
 3469  Ob       1    SUP    O      7   -1.045359   15.9994 ;SIt(O)SIt  (7)
 3470  Ob       1    SUP    O      7   -1.045359   15.9994 ;SIt(O)SIt  (8)
 3471  Ob       1    SUP    O      7   -1.045359   15.9994 ;SIt(O)SIt  (9)
 3472  Ob       1    SUP    O      7   -1.045359   15.9994 ;SIt(O)SIt  (10)
 3473  Ob       1    SUP    O      7   -1.045359   15.9994 ;SIt(O)SIt  (11)
 3474  Ob       1    SUP    O      7   -1.045359   15.9994 ;SIt(O)SIt  (12)
 3475  Ob       1    SUP    O      7   -1.045359   15.9994 ;SIt(O)SIt  (13)
 3476  Ob       1    SUP    O      7   -1.045359   15.9994 ;SIt(O)SIt  (14)
 3477  Ob       1    SUP    O      7   -0.945359   15.9994 ;SIt(O)H    (15)
 3478  Ob       1    SUP    O      7   -0.945359   15.9994 ;SIt(O)H    (16)
 3479  Ob       1    SUP    O      7   -0.945359   15.9994 ;SIt(O)H    (17)
 3480  Ob       1    SUP    O      7   -0.945359   15.9994 ;SIt(O)H    (18)
 3481  Ob       1    SUP    O      9   -0.950000   15.9994 ;SIt(O)H    (19)
 3482  Ob       1    SUP    O      9   -0.950000   15.9994 ;SIt(O)H    (19)
 3483  Ob       1    SUP    O      9   -0.950000   15.9994 ;SIt(O)H    (19)
 3484  Ob       1    SUP    O      9   -0.950000   15.9994 ;SIt(O)H    (19)
 3485  St       1    SUP   Si      9   +2.100000   28.0850 ;(SIt)OH    (1)
 3486  St       1    SUP   Si      9   +2.100000   28.0850 ;(SIt)OH    (2)
 3487  St       1    SUP   Si      9   +2.100000   28.0850 ;(SIt)OH    (3)
 3488  St       1    SUP   Si      9   +2.100000   28.0850 ;(SIt)OH    (4)
 3489  St       1    SUP   Si      9   +2.100000   28.0850 ;O(SIt)O    (5)
 3490  St       1    SUP   Si      9   +2.100000   28.0850 ;O(SIt)O    (6)
 3491  Ob       1    SUP    O      9   -1.050000   15.9994 ;SIt(O)SIt  (7)
 3492  Ob       1    SUP    O      9   -1.050000   15.9994 ;SIt(O)SIt  (8)
 3493  Ob       1    SUP    O      9   -1.050000   15.9994 ;SIt(O)SIt  (9)
 3494  Ob       1    SUP    O      9   -1.050000   15.9994 ;SIt(O)SIt  (10)
 3495  Ob       1    SUP    O      9   -1.050000   15.9994 ;SIt(O)SIt  (11)
 3496  Ob       1    SUP    O      9   -1.050000   15.9994 ;SIt(O)SIt  (12)
 3497  Ob       1    SUP    O      9   -1.050000   15.9994 ;SIt(O)SIt  (13)
 3498  Ob       1    SUP    O      9   -1.050000   15.9994 ;SIt(O)SIt  (14)
 3499  Ob       1    SUP    O      9   -1.050000   15.9994 ;(O)b       (15)
 3500  Ob       1    SUP    O      9   -1.050000   15.9994 ;(O)b       (16)
 3501  Ob       1    SUP    O      9   -1.050000   15.9994 ;(O)b       (17)
 3502  Ob       1    SUP    O      9   -1.050000   15.9994 ;(O)b       (18)
 3503  St       1    SUP   Si      5   +2.100000   28.0850 ;(SIt)      (1)
 3504  St       1    SUP   Si      5   +2.100000   28.0850 ;(SIt)      (2)
 3505  St       1    SUP   Si      5   +2.100000   28.0850 ;(SIt)      (3)
 3506  St       1    SUP   Si      5   +2.100000   28.0850 ;(SIt)      (4)
 3507  St       1    SUP   Si      5   +2.100000   28.0850 ;(SIt)      (5)
 3508  St       1    SUP   Si      5   +2.100000   28.0850 ;(SIt)      (6)
 3509  Ob       1    SUP    O      5   -1.050000   15.9994 ;(O)b       (7)
 3510  Ob       1    SUP    O      5   -1.050000   15.9994 ;(O)b       (8)
 3511  Ob       1    SUP    O      5   -1.050000   15.9994 ;(O)b       (9)
 3512  Ob       1    SUP    O      5   -1.050000   15.9994 ;(O)b       (10)
 3513  Ob       1    SUP    O      5   -1.050000   15.9994 ;(O)b       (11)
 3514  Ob       1    SUP    O      5   -1.050000   15.9994 ;(O)b       (12)
 3515  Ob       1    SUP    O      5   -1.050000   15.9994 ;(O)b       (13)
 3516  Ob       1    SUP    O      5   -1.050000   15.9994 ;(O)b       (14)
 3517  Ob       1    SUP    O      5   -1.050000   15.9994 ;(O)b       (15)
 3518  Ob       1    SUP    O      5   -1.050000   15.9994 ;(O)b       (16)
 3519  Ob       1    SUP    O      5   -1.050000   15.9994 ;(O)b       (17)
 3520  Ob       1    SUP    O      5   -1.050000   15.9994 ;(O)b       (18)
 3521  St       1    SUP   Si      7   +2.084641   28.0850 ;O(SIt)O    (1)
 3522  St       1    SUP   Si      7   +2.084641   28.0850 ;O(SIt)O    (2)
 3523  St       1    SUP   Si      7   +2.084641   28.0850 ;(SIt)OH    (3)
 3524  St       1    SUP   Si      7   +2.084641   28.0850 ;(SIt)OH    (4)
 3525  St       1    SUP   Si      7   +2.084641   28.0850 ;(SIt)OH    (5)
 3526  St       1    SUP   Si      7   +2.084641   28.0850 ;(SIt)OH    (6)
 3527  Ob       1    SUP    O      7   -1.045359   15.9994 ;SIt(O)SIt  (7)
 3528  Ob       1    SUP    O      7   -1.045359   15.9994 ;SIt(O)SIt  (8)
 3529  Ob       1    SUP    O      7   -1.045359   15.9994 ;SIt(O)SIt  (9)
 3530  Ob       1    SUP    O      7   -1.045359   15.9994 ;SIt(O)SIt  (10)
 3531  Ob       1    SUP    O      7   -1.045359   15.9994 ;SIt(O)SIt  (11)
 3532  Ob       1    SUP    O      7   -1.045359   15.9994 ;SIt(O)SIt  (12)
 3533  Ob       1    SUP    O      7   -1.045359   15.9994 ;SIt(O)SIt  (13)
 3534  Ob       1    SUP    O      7   -1.045359   15.9994 ;SIt(O)SIt  (14)
 3535  Ob       1    SUP    O      7   -0.945359   15.9994 ;SIt(O)H    (15)
 3536  Ob       1    SUP    O      7   -0.945359   15.9994 ;SIt(O)H    (16)
 3537  Ob       1    SUP    O      7   -0.945359   15.9994 ;SIt(O)H    (17)
 3538  Ob       1    SUP    O      7   -0.945359   15.9994 ;SIt(O)H    (18)
 3539  Ob       1    SUP    O      9   -0.950000   15.9994 ;SIt(O)H    (19)
 3540  Ob       1    SUP    O      9   -0.950000   15.9994 ;SIt(O)H    (19)
 3541  Ob       1    SUP    O      9   -0.950000   15.9994 ;SIt(O)H    (19)
 3542  Ob       1    SUP    O      9   -0.950000   15.9994 ;SIt(O)H    (19)
 3543  St       1    SUP   Si      9   +2.100000   28.0850 ;(SIt)OH    (1)
 3544  St       1    SUP   Si      9   +2.100000   28.0850 ;(SIt)OH    (2)
 3545  St       1    SUP   Si      9   +2.100000   28.0850 ;(SIt)OH    (3)
 3546  St       1    SUP   Si      9   +2.100000   28.0850 ;(SIt)OH    (4)
 3547  St       1    SUP   Si      9   +2.100000   28.0850 ;O(SIt)O    (5)
 3548  St       1    SUP   Si      9   +2.100000   28.0850 ;O(SIt)O    (6)
 3549  Ob       1    SUP    O      9   -1.050000   15.9994 ;SIt(O)SIt  (7)
 3550  Ob       1    SUP    O      9   -1.050000   15.9994 ;SIt(O)SIt  (8)
 3551  Ob       1    SUP    O      9   -1.050000   15.9994 ;SIt(O)SIt  (9)
 3552  Ob       1    SUP    O      9   -1.050000   15.9994 ;SIt(O)SIt  (10)
 3553  Ob       1    SUP    O      9   -1.050000   15.9994 ;SIt(O)SIt  (11)
 3554  Ob       1    SUP    O      9   -1.050000   15.9994 ;SIt(O)SIt  (12)
 3555  Ob       1    SUP    O      9   -1.050000   15.9994 ;SIt(O)SIt  (13)
 3556  Ob       1    SUP    O      9   -1.050000   15.9994 ;SIt(O)SIt  (14)
 3557  Ob       1    SUP    O      9   -1.050000   15.9994 ;(O)b       (15)
 3558  Ob       1    SUP    O      9   -1.050000   15.9994 ;(O)b       (16)
 3559  Ob       1    SUP    O      9   -1.050000   15.9994 ;(O)b       (17)
 3560  Ob       1    SUP    O      9   -1.050000   15.9994 ;(O)b       (18)
 3561  St       1    SUP   Si      5   +2.100000   28.0850 ;(SIt)      (1)
 3562  St       1    SUP   Si      5   +2.100000   28.0850 ;(SIt)      (2)
 3563  St       1    SUP   Si      5   +2.100000   28.0850 ;(SIt)      (3)
 3564  St       1    SUP   Si      5   +2.100000   28.0850 ;(SIt)      (4)
 3565  St       1    SUP   Si      5   +2.100000   28.0850 ;(SIt)      (5)
 3566  St       1    SUP   Si      5   +2.100000   28.0850 ;(SIt)      (6)
 3567  Ob       1    SUP    O      5   -1.050000   15.9994 ;(O)b       (7)
 3568  Ob       1    SUP    O      5   -1.050000   15.9994 ;(O)b       (8)
 3569  Ob       1    SUP    O      5   -1.050000   15.9994 ;(O)b       (9)
 3570  Ob       1    SUP    O      5   -1.050000   15.9994 ;(O)b       (10)
 3571  Ob       1    SUP    O      5   -1.050000   15.9994 ;(O)b       (11)
 3572  Ob       1    SUP    O      5   -1.050000   15.9994 ;(O)b       (12)
 3573  Ob       1    SUP    O      5   -1.050000   15.9994 ;(O)b       (13)
 3574  Ob       1    SUP    O      5   -1.050000   15.9994 ;(O)b       (14)
 3575  Ob       1    SUP    O      5   -1.050000   15.9994 ;(O)b       (15)
 3576  Ob       1    SUP    O      5   -1.050000   15.9994 ;(O)b       (16)
 3577  Ob       1    SUP    O      5   -1.050000   15.9994 ;(O)b       (17)
 3578  Ob       1    SUP    O      5   -1.050000   15.9994 ;(O)b       (18)
 3579  St       1    SUP   Si      7   +2.084641   28.0850 ;O(SIt)O    (1)
 3580  St       1    SUP   Si      7   +2.084641   28.0850 ;O(SIt)O    (2)
 3581  St       1    SUP   Si      7   +2.084641   28.0850 ;(SIt)OH    (3)
 3582  St       1    SUP   Si      7   +2.084641   28.0850 ;(SIt)OH    (4)
 3583  St       1    SUP   Si      7   +2.084641   28.0850 ;(SIt)OH    (5)
 3584  St       1    SUP   Si      7   +2.084641   28.0850 ;(SIt)OH    (6)
 3585  Ob       1    SUP    O      7   -1.045359   15.9994 ;SIt(O)SIt  (7)
 3586  Ob       1    SUP    O      7   -1.045359   15.9994 ;SIt(O)SIt  (8)
 3587  Ob       1    SUP    O      7   -1.045359   15.9994 ;SIt(O)SIt  (9)
 3588  Ob       1    SUP    O      7   -1.045359   15.9994 ;SIt(O)SIt  (10)
 3589  Ob       1    SUP    O      7   -1.045359   15.9994 ;SIt(O)SIt  (11)
 3590  Ob       1    SUP    O      7   -1.045359   15.9994 ;SIt(O)SIt  (12)
 3591  Ob       1    SUP    O      7   -1.045359   15.9994 ;SIt(O)SIt  (13)
 3592  Ob       1    SUP    O      7   -1.045359   15.9994 ;SIt(O)SIt  (14)
 3593  Ob       1    SUP    O      7   -0.945359   15.9994 ;SIt(O)H    (15)
 3594  Ob       1    SUP    O      7   -0.945359   15.9994 ;SIt(O)H    (16)
 3595  Ob       1    SUP    O      7   -0.945359   15.9994 ;SIt(O)H    (17)
 3596  Ob       1    SUP    O      7   -0.945359   15.9994 ;SIt(O)H    (18)
 3597  Ob       1    SUP    O      9   -0.950000   15.9994 ;SIt(O)H    (19)
 3598  Ob       1    SUP    O      9   -0.950000   15.9994 ;SIt(O)H    (19)
 3599  Ob       1    SUP    O      9   -0.950000   15.9994 ;SIt(O)H    (19)
 3600  Ob       1    SUP    O      9   -0.950000   15.9994 ;SIt(O)H    (19)
 3601  St       1    SUP   Si      9   +2.100000   28.0850 ;(SIt)OH    (1)
 3602  St       1    SUP   Si      9   +2.100000   28.0850 ;(SIt)OH    (2)
 3603  St       1    SUP   Si      9   +2.100000   28.0850 ;(SIt)OH    (3)
 3604  St       1    SUP   Si      9   +2.100000   28.0850 ;(SIt)OH    (4)
 3605  St       1    SUP   Si      9   +2.100000   28.0850 ;O(SIt)O    (5)
 3606  St       1    SUP   Si      9   +2.100000   28.0850 ;O(SIt)O    (6)
 3607  Ob       1    SUP    O      9   -1.050000   15.9994 ;SIt(O)SIt  (7)
 3608  Ob       1    SUP    O      9   -1.050000   15.9994 ;SIt(O)SIt  (8)
 3609  Ob       1    SUP    O      9   -1.050000   15.9994 ;SIt(O)SIt  (9)
 3610  Ob       1    SUP    O      9   -1.050000   15.9994 ;SIt(O)SIt  (10)
 3611  Ob       1    SUP    O      9   -1.050000   15.9994 ;SIt(O)SIt  (11)
 3612  Ob       1    SUP    O      9   -1.050000   15.9994 ;SIt(O)SIt  (12)
 3613  Ob       1    SUP    O      9   -1.050000   15.9994 ;SIt(O)SIt  (13)
 3614  Ob       1    SUP    O      9   -1.050000   15.9994 ;SIt(O)SIt  (14)
 3615  Ob       1    SUP    O      9   -1.050000   15.9994 ;(O)b       (15)
 3616  Ob       1    SUP    O      9   -1.050000   15.9994 ;(O)b       (16)
 3617  Ob       1    SUP    O      9   -1.050000   15.9994 ;(O)b       (17)
 3618  Ob       1    SUP    O      9   -1.050000   15.9994 ;(O)b       (18)
 3619  St       1    SUP   Si      5   +2.100000   28.0850 ;(SIt)      (1)
 3620  St       1    SUP   Si      5   +2.100000   28.0850 ;(SIt)      (2)
 3621  St       1    SUP   Si      5   +2.100000   28.0850 ;(SIt)      (3)
 3622  St       1    SUP   Si      5   +2.100000   28.0850 ;(SIt)      (4)
 3623  St       1    SUP   Si      5   +2.100000   28.0850 ;(SIt)      (5)
 3624  St       1    SUP   Si      5   +2.100000   28.0850 ;(SIt)      (6)
 3625  Ob       1    SUP    O      5   -1.050000   15.9994 ;(O)b       (7)
 3626  Ob       1    SUP    O      5   -1.050000   15.9994 ;(O)b       (8)
 3627  Ob       1    SUP    O      5   -1.050000   15.9994 ;(O)b       (9)
 3628  Ob       1    SUP    O      5   -1.050000   15.9994 ;(O)b       (10)
 3629  Ob       1    SUP    O      5   -1.050000   15.9994 ;(O)b       (11)
 3630  Ob       1    SUP    O      5   -1.050000   15.9994 ;(O)b       (12)
 3631  Ob       1    SUP    O      5   -1.050000   15.9994 ;(O)b       (13)
 3632  Ob       1    SUP    O      5   -1.050000   15.9994 ;(O)b       (14)
 3633  Ob       1    SUP    O      5   -1.050000   15.9994 ;(O)b       (15)
 3634  Ob       1    SUP    O      5   -1.050000   15.9994 ;(O)b       (16)
 3635  Ob       1    SUP    O      5   -1.050000   15.9994 ;(O)b       (17)
 3636  Ob       1    SUP    O      5   -1.050000   15.9994 ;(O)b       (18)
 3637  St       1    SUP   Si      7   +2.084641   28.0850 ;O(SIt)O    (1)
 3638  St       1    SUP   Si      7   +2.084641   28.0850 ;O(SIt)O    (2)
 3639  St       1    SUP   Si      7   +2.084641   28.0850 ;(SIt)OH    (3)
 3640  St       1    SUP   Si      7   +2.084641   28.0850 ;(SIt)OH    (4)
 3641  St       1    SUP   Si      7   +2.084641   28.0850 ;(SIt)OH    (5)
 3642  St       1    SUP   Si      7   +2.084641   28.0850 ;(SIt)OH    (6)
 3643  Ob       1    SUP    O      7   -1.045359   15.9994 ;SIt(O)SIt  (7)
 3644  Ob       1    SUP    O      7   -1.045359   15.9994 ;SIt(O)SIt  (8)
 3645  Ob       1    SUP    O      7   -1.045359   15.9994 ;SIt(O)SIt  (9)
 3646  Ob       1    SUP    O      7   -1.045359   15.9994 ;SIt(O)SIt  (10)
 3647  Ob       1    SUP    O      7   -1.045359   15.9994 ;SIt(O)SIt  (11)
 3648  Ob       1    SUP    O      7   -1.045359   15.9994 ;SIt(O)SIt  (12)
 3649  Ob       1    SUP    O      7   -1.045359   15.9994 ;SIt(O)SIt  (13)
 3650  Ob       1    SUP    O      7   -1.045359   15.9994 ;SIt(O)SIt  (14)
 3651  Ob       1    SUP    O      7   -0.945359   15.9994 ;SIt(O)H    (15)
 3652  Ob       1    SUP    O      7   -0.945359   15.9994 ;SIt(O)H    (16)
 3653  Ob       1    SUP    O      7   -0.945359   15.9994 ;SIt(O)H    (17)
 3654  Ob       1    SUP    O      7   -0.945359   15.9994 ;SIt(O)H    (18)
 3655  Ob       1    SUP    O      9   -0.950000   15.9994 ;SIt(O)H    (19)
 3656  Ob       1    SUP    O      9   -0.950000   15.9994 ;SIt(O)H    (19)
 3657  Ob       1    SUP    O      9   -0.950000   15.9994 ;SIt(O)H    (19)
 3658  Ob       1    SUP    O      9   -0.950000   15.9994 ;SIt(O)H    (19)
 3659  St       1    SUP   Si      9   +2.100000   28.0850 ;(SIt)OH    (1)
 3660  St       1    SUP   Si      9   +2.100000   28.0850 ;(SIt)OH    (2)
 3661  St       1    SUP   Si      9   +2.100000   28.0850 ;(SIt)OH    (3)
 3662  St       1    SUP   Si      9   +2.100000   28.0850 ;(SIt)OH    (4)
 3663  St       1    SUP   Si      9   +2.100000   28.0850 ;O(SIt)O    (5)
 3664  St       1    SUP   Si      9   +2.100000   28.0850 ;O(SIt)O    (6)
 3665  Ob       1    SUP    O      9   -1.050000   15.9994 ;SIt(O)SIt  (7)
 3666  Ob       1    SUP    O      9   -1.050000   15.9994 ;SIt(O)SIt  (8)
 3667  Ob       1    SUP    O      9   -1.050000   15.9994 ;SIt(O)SIt  (9)
 3668  Ob       1    SUP    O      9   -1.050000   15.9994 ;SIt(O)SIt  (10)
 3669  Ob       1    SUP    O      9   -1.050000   15.9994 ;SIt(O)SIt  (11)
 3670  Ob       1    SUP    O      9   -1.050000   15.9994 ;SIt(O)SIt  (12)
 3671  Ob       1    SUP    O      9   -1.050000   15.9994 ;SIt(O)SIt  (13)
 3672  Ob       1    SUP    O      9   -1.050000   15.9994 ;SIt(O)SIt  (14)
 3673  Ob       1    SUP    O      9   -1.050000   15.9994 ;(O)b       (15)
 3674  Ob       1    SUP    O      9   -1.050000   15.9994 ;(O)b       (16)
 3675  Ob       1    SUP    O      9   -1.050000   15.9994 ;(O)b       (17)
 3676  Ob       1    SUP    O      9   -1.050000   15.9994 ;(O)b       (18)
 3677  St       1    SUP   Si      5   +2.100000   28.0850 ;(SIt)      (1)
 3678  St       1    SUP   Si      5   +2.100000   28.0850 ;(SIt)      (2)
 3679  St       1    SUP   Si      5   +2.100000   28.0850 ;(SIt)      (3)
 3680  St       1    SUP   Si      5   +2.100000   28.0850 ;(SIt)      (4)
 3681  St       1    SUP   Si      5   +2.100000   28.0850 ;(SIt)      (5)
 3682  St       1    SUP   Si      5   +2.100000   28.0850 ;(SIt)      (6)
 3683  Ob       1    SUP    O      5   -1.050000   15.9994 ;(O)b       (7)
 3684  Ob       1    SUP    O      5   -1.050000   15.9994 ;(O)b       (8)
 3685  Ob       1    SUP    O      5   -1.050000   15.9994 ;(O)b       (9)
 3686  Ob       1    SUP    O      5   -1.050000   15.9994 ;(O)b       (10)
 3687  Ob       1    SUP    O      5   -1.050000   15.9994 ;(O)b       (11)
 3688  Ob       1    SUP    O      5   -1.050000   15.9994 ;(O)b       (12)
 3689  Ob       1    SUP    O      5   -1.050000   15.9994 ;(O)b       (13)
 3690  Ob       1    SUP    O      5   -1.050000   15.9994 ;(O)b       (14)
 3691  Ob       1    SUP    O      5   -1.050000   15.9994 ;(O)b       (15)
 3692  Ob       1    SUP    O      5   -1.050000   15.9994 ;(O)b       (16)
 3693  Ob       1    SUP    O      5   -1.050000   15.9994 ;(O)b       (17)
 3694  Ob       1    SUP    O      5   -1.050000   15.9994 ;(O)b       (18)
 3695  St       1    SUP   Si      7   +2.084641   28.0850 ;O(SIt)O    (1)
 3696  St       1    SUP   Si      7   +2.084641   28.0850 ;O(SIt)O    (2)
 3697  St       1    SUP   Si      7   +2.084641   28.0850 ;(SIt)OH    (3)
 3698  St       1    SUP   Si      7   +2.084641   28.0850 ;(SIt)OH    (4)
 3699  St       1    SUP   Si      7   +2.084641   28.0850 ;(SIt)OH    (5)
 3700  St       1    SUP   Si      7   +2.084641   28.0850 ;(SIt)OH    (6)
 3701  Ob       1    SUP    O      7   -1.045359   15.9994 ;SIt(O)SIt  (7)
 3702  Ob       1    SUP    O      7   -1.045359   15.9994 ;SIt(O)SIt  (8)
 3703  Ob       1    SUP    O      7   -1.045359   15.9994 ;SIt(O)SIt  (9)
 3704  Ob       1    SUP    O      7   -1.045359   15.9994 ;SIt(O)SIt  (10)
 3705  Ob       1    SUP    O      7   -1.045359   15.9994 ;SIt(O)SIt  (11)
 3706  Ob       1    SUP    O      7   -1.045359   15.9994 ;SIt(O)SIt  (12)
 3707  Ob       1    SUP    O      7   -1.045359   15.9994 ;SIt(O)SIt  (13)
 3708  Ob       1    SUP    O      7   -1.045359   15.9994 ;SIt(O)SIt  (14)
 3709  Ob       1    SUP    O      7   -0.945359   15.9994 ;SIt(O)H    (15)
 3710  Ob       1    SUP    O      7   -0.945359   15.9994 ;SIt(O)H    (16)
 3711  Ob       1    SUP    O      7   -0.945359   15.9994 ;SIt(O)H    (17)
 3712  Ob       1    SUP    O      7   -0.945359   15.9994 ;SIt(O)H    (18)
 3713  Ob       1    SUP    O      9   -0.950000   15.9994 ;SIt(O)H    (19)
 3714  Ob       1    SUP    O      9   -0.950000   15.9994 ;SIt(O)H    (19)
 3715  Ob       1    SUP    O      9   -0.950000   15.9994 ;SIt(O)H    (19)
 3716  Ob       1    SUP    O      9   -0.950000   15.9994 ;SIt(O)H    (19)
 3717  St       1    SUP   Si      9   +2.100000   28.0850 ;(SIt)OH    (1)
 3718  St       1    SUP   Si      9   +2.100000   28.0850 ;(SIt)OH    (2)
 3719  St       1    SUP   Si      9   +2.100000   28.0850 ;(SIt)OH    (3)
 3720  St       1    SUP   Si      9   +2.100000   28.0850 ;(SIt)OH    (4)
 3721  St       1    SUP   Si      9   +2.100000   28.0850 ;O(SIt)O    (5)
 3722  St       1    SUP   Si      9   +2.100000   28.0850 ;O(SIt)O    (6)
 3723  Ob       1    SUP    O      9   -1.050000   15.9994 ;SIt(O)SIt  (7)
 3724  Ob       1    SUP    O      9   -1.050000   15.9994 ;SIt(O)SIt  (8)
 3725  Ob       1    SUP    O      9   -1.050000   15.9994 ;SIt(O)SIt  (9)
 3726  Ob       1    SUP    O      9   -1.050000   15.9994 ;SIt(O)SIt  (10)
 3727  Ob       1    SUP    O      9   -1.050000   15.9994 ;SIt(O)SIt  (11)
 3728  Ob       1    SUP    O      9   -1.050000   15.9994 ;SIt(O)SIt  (12)
 3729  Ob       1    SUP    O      9   -1.050000   15.9994 ;SIt(O)SIt  (13)
 3730  Ob       1    SUP    O      9   -1.050000   15.9994 ;SIt(O)SIt  (14)
 3731  Ob       1    SUP    O      9   -1.050000   15.9994 ;(O)b       (15)
 3732  Ob       1    SUP    O      9   -1.050000   15.9994 ;(O)b       (16)
 3733  Ob       1    SUP    O      9   -1.050000   15.9994 ;(O)b       (17)
 3734  Ob       1    SUP    O      9   -1.050000   15.9994 ;(O)b       (18)
 3735  St       1    SUP   Si      5   +2.100000   28.0850 ;(SIt)      (1)
 3736  St       1    SUP   Si      5   +2.100000   28.0850 ;(SIt)      (2)
 3737  St       1    SUP   Si      5   +2.100000   28.0850 ;(SIt)      (3)
 3738  St       1    SUP   Si      5   +2.100000   28.0850 ;(SIt)      (4)
 3739  St       1    SUP   Si      5   +2.100000   28.0850 ;(SIt)      (5)
 3740  St       1    SUP   Si      5   +2.100000   28.0850 ;(SIt)      (6)
 3741  Ob       1    SUP    O      5   -1.050000   15.9994 ;(O)b       (7)
 3742  Ob       1    SUP    O      5   -1.050000   15.9994 ;(O)b       (8)
 3743  Ob       1    SUP    O      5   -1.050000   15.9994 ;(O)b       (9)
 3744  Ob       1    SUP    O      5   -1.050000   15.9994 ;(O)b       (10)
 3745  Ob       1    SUP    O      5   -1.050000   15.9994 ;(O)b       (11)
 3746  Ob       1    SUP    O      5   -1.050000   15.9994 ;(O)b       (12)
 3747  Ob       1    SUP    O      5   -1.050000   15.9994 ;(O)b       (13)
 3748  Ob       1    SUP    O      5   -1.050000   15.9994 ;(O)b       (14)
 3749  Ob       1    SUP    O      5   -1.050000   15.9994 ;(O)b       (15)
 3750  Ob       1    SUP    O      5   -1.050000   15.9994 ;(O)b       (16)
 3751  Ob       1    SUP    O      5   -1.050000   15.9994 ;(O)b       (17)
 3752  Ob       1    SUP    O      5   -1.050000   15.9994 ;(O)b       (18)
 3753  St       1    SUP   Si      7   +2.084641   28.0850 ;O(SIt)O    (1)
 3754  St       1    SUP   Si      7   +2.084641   28.0850 ;O(SIt)O    (2)
 3755  St       1    SUP   Si      7   +2.084641   28.0850 ;(SIt)OH    (3)
 3756  St       1    SUP   Si      7   +2.084641   28.0850 ;(SIt)OH    (4)
 3757  St       1    SUP   Si      7   +2.084641   28.0850 ;(SIt)OH    (5)
 3758  St       1    SUP   Si      7   +2.084641   28.0850 ;(SIt)OH    (6)
 3759  Ob       1    SUP    O      7   -1.045359   15.9994 ;SIt(O)SIt  (7)
 3760  Ob       1    SUP    O      7   -1.045359   15.9994 ;SIt(O)SIt  (8)
 3761  Ob       1    SUP    O      7   -1.045359   15.9994 ;SIt(O)SIt  (9)
 3762  Ob       1    SUP    O      7   -1.045359   15.9994 ;SIt(O)SIt  (10)
 3763  Ob       1    SUP    O      7   -1.045359   15.9994 ;SIt(O)SIt  (11)
 3764  Ob       1    SUP    O      7   -1.045359   15.9994 ;SIt(O)SIt  (12)
 3765  Ob       1    SUP    O      7   -1.045359   15.9994 ;SIt(O)SIt  (13)
 3766  Ob       1    SUP    O      7   -1.045359   15.9994 ;SIt(O)SIt  (14)
 3767  Ob       1    SUP    O      7   -0.945359   15.9994 ;SIt(O)H    (15)
 3768  Ob       1    SUP    O      7   -0.945359   15.9994 ;SIt(O)H    (16)
 3769  Ob       1    SUP    O      7   -0.945359   15.9994 ;SIt(O)H    (17)
 3770  Ob       1    SUP    O      7   -0.945359   15.9994 ;SIt(O)H    (18)
 3771  Ob       1    SUP    O      9   -0.950000   15.9994 ;SIt(O)H    (19)
 3772  Ob       1    SUP    O      9   -0.950000   15.9994 ;SIt(O)H    (19)
 3773  Ob       1    SUP    O      9   -0.950000   15.9994 ;SIt(O)H    (19)
 3774  Ob       1    SUP    O      9   -0.950000   15.9994 ;SIt(O)H    (19)
 3775  St       1    SUP   Si      9   +2.100000   28.0850 ;(SIt)OH    (1)
 3776  St       1    SUP   Si      9   +2.100000   28.0850 ;(SIt)OH    (2)
 3777  St       1    SUP   Si      9   +2.100000   28.0850 ;(SIt)OH    (3)
 3778  St       1    SUP   Si      9   +2.100000   28.0850 ;(SIt)OH    (4)
 3779  St       1    SUP   Si      9   +2.100000   28.0850 ;O(SIt)O    (5)
 3780  St       1    SUP   Si      9   +2.100000   28.0850 ;O(SIt)O    (6)
 3781  Ob       1    SUP    O      9   -1.050000   15.9994 ;SIt(O)SIt  (7)
 3782  Ob       1    SUP    O      9   -1.050000   15.9994 ;SIt(O)SIt  (8)
 3783  Ob       1    SUP    O      9   -1.050000   15.9994 ;SIt(O)SIt  (9)
 3784  Ob       1    SUP    O      9   -1.050000   15.9994 ;SIt(O)SIt  (10)
 3785  Ob       1    SUP    O      9   -1.050000   15.9994 ;SIt(O)SIt  (11)
 3786  Ob       1    SUP    O      9   -1.050000   15.9994 ;SIt(O)SIt  (12)
 3787  Ob       1    SUP    O      9   -1.050000   15.9994 ;SIt(O)SIt  (13)
 3788  Ob       1    SUP    O      9   -1.050000   15.9994 ;SIt(O)SIt  (14)
 3789  Ob       1    SUP    O      9   -1.050000   15.9994 ;(O)b       (15)
 3790  Ob       1    SUP    O      9   -1.050000   15.9994 ;(O)b       (16)
 3791  Ob       1    SUP    O      9   -1.050000   15.9994 ;(O)b       (17)
 3792  Ob       1    SUP    O      9   -1.050000   15.9994 ;(O)b       (18)
 3793  St       1    SUP   Si      5   +2.100000   28.0850 ;(SIt)      (1)
 3794  St       1    SUP   Si      5   +2.100000   28.0850 ;(SIt)      (2)
 3795  St       1    SUP   Si      5   +2.100000   28.0850 ;(SIt)      (3)
 3796  St       1    SUP   Si      5   +2.100000   28.0850 ;(SIt)      (4)
 3797  St       1    SUP   Si      5   +2.100000   28.0850 ;(SIt)      (5)
 3798  St       1    SUP   Si      5   +2.100000   28.0850 ;(SIt)      (6)
 3799  Ob       1    SUP    O      5   -1.050000   15.9994 ;(O)b       (7)
 3800  Ob       1    SUP    O      5   -1.050000   15.9994 ;(O)b       (8)
 3801  Ob       1    SUP    O      5   -1.050000   15.9994 ;(O)b       (9)
 3802  Ob       1    SUP    O      5   -1.050000   15.9994 ;(O)b       (10)
 3803  Ob       1    SUP    O      5   -1.050000   15.9994 ;(O)b       (11)
 3804  Ob       1    SUP    O      5   -1.050000   15.9994 ;(O)b       (12)
 3805  Ob       1    SUP    O      5   -1.050000   15.9994 ;(O)b       (13)
 3806  Ob       1    SUP    O      5   -1.050000   15.9994 ;(O)b       (14)
 3807  Ob       1    SUP    O      5   -1.050000   15.9994 ;(O)b       (15)
 3808  Ob       1    SUP    O      5   -1.050000   15.9994 ;(O)b       (16)
 3809  Ob       1    SUP    O      5   -1.050000   15.9994 ;(O)b       (17)
 3810  Ob       1    SUP    O      5   -1.050000   15.9994 ;(O)b       (18)
 3811  St       1    SUP   Si      7   +2.084641   28.0850 ;O(SIt)O    (1)
 3812  St       1    SUP   Si      7   +2.084641   28.0850 ;O(SIt)O    (2)
 3813  St       1    SUP   Si      7   +2.084641   28.0850 ;(SIt)OH    (3)
 3814  St       1    SUP   Si      7   +2.084641   28.0850 ;(SIt)OH    (4)
 3815  St       1    SUP   Si      7   +2.084641   28.0850 ;(SIt)OH    (5)
 3816  St       1    SUP   Si      7   +2.084641   28.0850 ;(SIt)OH    (6)
 3817  Ob       1    SUP    O      7   -1.045359   15.9994 ;SIt(O)SIt  (7)
 3818  Ob       1    SUP    O      7   -1.045359   15.9994 ;SIt(O)SIt  (8)
 3819  Ob       1    SUP    O      7   -1.045359   15.9994 ;SIt(O)SIt  (9)
 3820  Ob       1    SUP    O      7   -1.045359   15.9994 ;SIt(O)SIt  (10)
 3821  Ob       1    SUP    O      7   -1.045359   15.9994 ;SIt(O)SIt  (11)
 3822  Ob       1    SUP    O      7   -1.045359   15.9994 ;SIt(O)SIt  (12)
 3823  Ob       1    SUP    O      7   -1.045359   15.9994 ;SIt(O)SIt  (13)
 3824  Ob       1    SUP    O      7   -1.045359   15.9994 ;SIt(O)SIt  (14)
 3825  Ob       1    SUP    O      7   -0.945359   15.9994 ;SIt(O)H    (15)
 3826  Ob       1    SUP    O      7   -0.945359   15.9994 ;SIt(O)H    (16)
 3827  Ob       1    SUP    O      7   -0.945359   15.9994 ;SIt(O)H    (17)
 3828  Ob       1    SUP    O      7   -0.945359   15.9994 ;SIt(O)H    (18)
 3829  Ob       1    SUP    O      9   -0.950000   15.9994 ;SIt(O)H    (19)
 3830  Ob       1    SUP    O      9   -0.950000   15.9994 ;SIt(O)H    (19)
 3831  Ob       1    SUP    O      9   -0.950000   15.9994 ;SIt(O)H    (19)
 3832  Ob       1    SUP    O      9   -0.950000   15.9994 ;SIt(O)H    (19)
 3833  St       1    SUP   Si      9   +2.100000   28.0850 ;(SIt)OH    (1)
 3834  St       1    SUP   Si      9   +2.100000   28.0850 ;(SIt)OH    (2)
 3835  St       1    SUP   Si      9   +2.100000   28.0850 ;(SIt)OH    (3)
 3836  St       1    SUP   Si      9   +2.100000   28.0850 ;(SIt)OH    (4)
 3837  St       1    SUP   Si      9   +2.100000   28.0850 ;O(SIt)O    (5)
 3838  St       1    SUP   Si      9   +2.100000   28.0850 ;O(SIt)O    (6)
 3839  Ob       1    SUP    O      9   -1.050000   15.9994 ;SIt(O)SIt  (7)
 3840  Ob       1    SUP    O      9   -1.050000   15.9994 ;SIt(O)SIt  (8)
 3841  Ob       1    SUP    O      9   -1.050000   15.9994 ;SIt(O)SIt  (9)
 3842  Ob       1    SUP    O      9   -1.050000   15.9994 ;SIt(O)SIt  (10)
 3843  Ob       1    SUP    O      9   -1.050000   15.9994 ;SIt(O)SIt  (11)
 3844  Ob       1    SUP    O      9   -1.050000   15.9994 ;SIt(O)SIt  (12)
 3845  Ob       1    SUP    O      9   -1.050000   15.9994 ;SIt(O)SIt  (13)
 3846  Ob       1    SUP    O      9   -1.050000   15.9994 ;SIt(O)SIt  (14)
 3847  Ob       1    SUP    O      9   -1.050000   15.9994 ;(O)b       (15)
 3848  Ob       1    SUP    O      9   -1.050000   15.9994 ;(O)b       (16)
 3849  Ob       1    SUP    O      9   -1.050000   15.9994 ;(O)b       (17)
 3850  Ob       1    SUP    O      9   -1.050000   15.9994 ;(O)b       (18)
 3851  St       1    SUP   Si      5   +2.100000   28.0850 ;(SIt)      (1)
 3852  St       1    SUP   Si      5   +2.100000   28.0850 ;(SIt)      (2)
 3853  St       1    SUP   Si      5   +2.100000   28.0850 ;(SIt)      (3)
 3854  St       1    SUP   Si      5   +2.100000   28.0850 ;(SIt)      (4)
 3855  St       1    SUP   Si      5   +2.100000   28.0850 ;(SIt)      (5)
 3856  St       1    SUP   Si      5   +2.100000   28.0850 ;(SIt)      (6)
 3857  Ob       1    SUP    O      5   -1.050000   15.9994 ;(O)b       (7)
 3858  Ob       1    SUP    O      5   -1.050000   15.9994 ;(O)b       (8)
 3859  Ob       1    SUP    O      5   -1.050000   15.9994 ;(O)b       (9)
 3860  Ob       1    SUP    O      5   -1.050000   15.9994 ;(O)b       (10)
 3861  Ob       1    SUP    O      5   -1.050000   15.9994 ;(O)b       (11)
 3862  Ob       1    SUP    O      5   -1.050000   15.9994 ;(O)b       (12)
 3863  Ob       1    SUP    O      5   -1.050000   15.9994 ;(O)b       (13)
 3864  Ob       1    SUP    O      5   -1.050000   15.9994 ;(O)b       (14)
 3865  Ob       1    SUP    O      5   -1.050000   15.9994 ;(O)b       (15)
 3866  Ob       1    SUP    O      5   -1.050000   15.9994 ;(O)b       (16)
 3867  Ob       1    SUP    O      5   -1.050000   15.9994 ;(O)b       (17)
 3868  Ob       1    SUP    O      5   -1.050000   15.9994 ;(O)b       (18)
 3869  St       1    SUP   Si      7   +2.084641   28.0850 ;O(SIt)O    (1)
 3870  St       1    SUP   Si      7   +2.084641   28.0850 ;O(SIt)O    (2)
 3871  St       1    SUP   Si      7   +2.084641   28.0850 ;(SIt)OH    (3)
 3872  St       1    SUP   Si      7   +2.084641   28.0850 ;(SIt)OH    (4)
 3873  St       1    SUP   Si      7   +2.084641   28.0850 ;(SIt)OH    (5)
 3874  St       1    SUP   Si      7   +2.084641   28.0850 ;(SIt)OH    (6)
 3875  Ob       1    SUP    O      7   -1.045359   15.9994 ;SIt(O)SIt  (7)
 3876  Ob       1    SUP    O      7   -1.045359   15.9994 ;SIt(O)SIt  (8)
 3877  Ob       1    SUP    O      7   -1.045359   15.9994 ;SIt(O)SIt  (9)
 3878  Ob       1    SUP    O      7   -1.045359   15.9994 ;SIt(O)SIt  (10)
 3879  Ob       1    SUP    O      7   -1.045359   15.9994 ;SIt(O)SIt  (11)
 3880  Ob       1    SUP    O      7   -1.045359   15.9994 ;SIt(O)SIt  (12)
 3881  Ob       1    SUP    O      7   -1.045359   15.9994 ;SIt(O)SIt  (13)
 3882  Ob       1    SUP    O      7   -1.045359   15.9994 ;SIt(O)SIt  (14)
 3883  Ob       1    SUP    O      7   -0.945359   15.9994 ;SIt(O)H    (15)
 3884  Ob       1    SUP    O      7   -0.945359   15.9994 ;SIt(O)H    (16)
 3885  Ob       1    SUP    O      7   -0.945359   15.9994 ;SIt(O)H    (17)
 3886  Ob       1    SUP    O      7   -0.945359   15.9994 ;SIt(O)H    (18)
 3887  Ob       1    SUP    O      9   -0.950000   15.9994 ;SIt(O)H    (19)
 3888  Ob       1    SUP    O      9   -0.950000   15.9994 ;SIt(O)H    (19)
 3889  Ob       1    SUP    O      9   -0.950000   15.9994 ;SIt(O)H    (19)
 3890  Ob       1    SUP    O      9   -0.950000   15.9994 ;SIt(O)H    (19)
 3891  St       1    SUP   Si      9   +2.100000   28.0850 ;(SIt)OH    (1)
 3892  St       1    SUP   Si      9   +2.100000   28.0850 ;(SIt)OH    (2)
 3893  St       1    SUP   Si      9   +2.100000   28.0850 ;(SIt)OH    (3)
 3894  St       1    SUP   Si      9   +2.100000   28.0850 ;(SIt)OH    (4)
 3895  St       1    SUP   Si      9   +2.100000   28.0850 ;O(SIt)O    (5)
 3896  St       1    SUP   Si      9   +2.100000   28.0850 ;O(SIt)O    (6)
 3897  Ob       1    SUP    O      9   -1.050000   15.9994 ;SIt(O)SIt  (7)
 3898  Ob       1    SUP    O      9   -1.050000   15.9994 ;SIt(O)SIt  (8)
 3899  Ob       1    SUP    O      9   -1.050000   15.9994 ;SIt(O)SIt  (9)
 3900  Ob       1    SUP    O      9   -1.050000   15.9994 ;SIt(O)SIt  (10)
 3901  Ob       1    SUP    O      9   -1.050000   15.9994 ;SIt(O)SIt  (11)
 3902  Ob       1    SUP    O      9   -1.050000   15.9994 ;SIt(O)SIt  (12)
 3903  Ob       1    SUP    O      9   -1.050000   15.9994 ;SIt(O)SIt  (13)
 3904  Ob       1    SUP    O      9   -1.050000   15.9994 ;SIt(O)SIt  (14)
 3905  Ob       1    SUP    O      9   -1.050000   15.9994 ;(O)b       (15)
 3906  Ob       1    SUP    O      9   -1.050000   15.9994 ;(O)b       (16)
 3907  Ob       1    SUP    O      9   -1.050000   15.9994 ;(O)b       (17)
 3908  Ob       1    SUP    O      9   -1.050000   15.9994 ;(O)b       (18)
 3909  St       1    SUP   Si      5   +2.100000   28.0850 ;(SIt)      (1)
 3910  St       1    SUP   Si      5   +2.100000   28.0850 ;(SIt)      (2)
 3911  St       1    SUP   Si      5   +2.100000   28.0850 ;(SIt)      (3)
 3912  St       1    SUP   Si      5   +2.100000   28.0850 ;(SIt)      (4)
 3913  St       1    SUP   Si      5   +2.100000   28.0850 ;(SIt)      (5)
 3914  St       1    SUP   Si      5   +2.100000   28.0850 ;(SIt)      (6)
 3915  Ob       1    SUP    O      5   -1.050000   15.9994 ;(O)b       (7)
 3916  Ob       1    SUP    O      5   -1.050000   15.9994 ;(O)b       (8)
 3917  Ob       1    SUP    O      5   -1.050000   15.9994 ;(O)b       (9)
 3918  Ob       1    SUP    O      5   -1.050000   15.9994 ;(O)b       (10)
 3919  Ob       1    SUP    O      5   -1.050000   15.9994 ;(O)b       (11)
 3920  Ob       1    SUP    O      5   -1.050000   15.9994 ;(O)b       (12)
 3921  Ob       1    SUP    O      5   -1.050000   15.9994 ;(O)b       (13)
 3922  Ob       1    SUP    O      5   -1.050000   15.9994 ;(O)b       (14)
 3923  Ob       1    SUP    O      5   -1.050000   15.9994 ;(O)b       (15)
 3924  Ob       1    SUP    O      5   -1.050000   15.9994 ;(O)b       (16)
 3925  Ob       1    SUP    O      5   -1.050000   15.9994 ;(O)b       (17)
 3926  Ob       1    SUP    O      5   -1.050000   15.9994 ;(O)b       (18)
 3927  St       1    SUP   Si      7   +2.084641   28.0850 ;O(SIt)O    (1)
 3928  St       1    SUP   Si      7   +2.084641   28.0850 ;O(SIt)O    (2)
 3929  St       1    SUP   Si      7   +2.084641   28.0850 ;(SIt)OH    (3)
 3930  St       1    SUP   Si      7   +2.084641   28.0850 ;(SIt)OH    (4)
 3931  St       1    SUP   Si      7   +2.084641   28.0850 ;(SIt)OH    (5)
 3932  St       1    SUP   Si      7   +2.084641   28.0850 ;(SIt)OH    (6)
 3933  Ob       1    SUP    O      7   -1.045359   15.9994 ;SIt(O)SIt  (7)
 3934  Ob       1    SUP    O      7   -1.045359   15.9994 ;SIt(O)SIt  (8)
 3935  Ob       1    SUP    O      7   -1.045359   15.9994 ;SIt(O)SIt  (9)
 3936  Ob       1    SUP    O      7   -1.045359   15.9994 ;SIt(O)SIt  (10)
 3937  Ob       1    SUP    O      7   -1.045359   15.9994 ;SIt(O)SIt  (11)
 3938  Ob       1    SUP    O      7   -1.045359   15.9994 ;SIt(O)SIt  (12)
 3939  Ob       1    SUP    O      7   -1.045359   15.9994 ;SIt(O)SIt  (13)
 3940  Ob       1    SUP    O      7   -1.045359   15.9994 ;SIt(O)SIt  (14)
 3941  Ob       1    SUP    O      7   -0.945359   15.9994 ;SIt(O)H    (15)
 3942  Ob       1    SUP    O      7   -0.945359   15.9994 ;SIt(O)H    (16)
 3943  Ob       1    SUP    O      7   -0.945359   15.9994 ;SIt(O)H    (17)
 3944  Ob       1    SUP    O      7   -0.945359   15.9994 ;SIt(O)H    (18)
 3945  Ob       1    SUP    O      9   -0.950000   15.9994 ;SIt(O)H    (19)
 3946  Ob       1    SUP    O      9   -0.950000   15.9994 ;SIt(O)H    (19)
 3947  Ob       1    SUP    O      9   -0.950000   15.9994 ;SIt(O)H    (19)
 3948  Ob       1    SUP    O      9   -0.950000   15.9994 ;SIt(O)H    (19)
 3949  St       1    SUP   Si      9   +2.100000   28.0850 ;(SIt)OH    (1)
 3950  St       1    SUP   Si      9   +2.100000   28.0850 ;(SIt)OH    (2)
 3951  St       1    SUP   Si      9   +2.100000   28.0850 ;(SIt)OH    (3)
 3952  St       1    SUP   Si      9   +2.100000   28.0850 ;(SIt)OH    (4)
 3953  St       1    SUP   Si      9   +2.100000   28.0850 ;O(SIt)O    (5)
 3954  St       1    SUP   Si      9   +2.100000   28.0850 ;O(SIt)O    (6)
 3955  Ob       1    SUP    O      9   -1.050000   15.9994 ;SIt(O)SIt  (7)
 3956  Ob       1    SUP    O      9   -1.050000   15.9994 ;SIt(O)SIt  (8)
 3957  Ob       1    SUP    O      9   -1.050000   15.9994 ;SIt(O)SIt  (9)
 3958  Ob       1    SUP    O      9   -1.050000   15.9994 ;SIt(O)SIt  (10)
 3959  Ob       1    SUP    O      9   -1.050000   15.9994 ;SIt(O)SIt  (11)
 3960  Ob       1    SUP    O      9   -1.050000   15.9994 ;SIt(O)SIt  (12)
 3961  Ob       1    SUP    O      9   -1.050000   15.9994 ;SIt(O)SIt  (13)
 3962  Ob       1    SUP    O      9   -1.050000   15.9994 ;SIt(O)SIt  (14)
 3963  Ob       1    SUP    O      9   -1.050000   15.9994 ;(O)b       (15)
 3964  Ob       1    SUP    O      9   -1.050000   15.9994 ;(O)b       (16)
 3965  Ob       1    SUP    O      9   -1.050000   15.9994 ;(O)b       (17)
 3966  Ob       1    SUP    O      9   -1.050000   15.9994 ;(O)b       (18)
 3967  St       1    SUP   Si      5   +2.100000   28.0850 ;(SIt)      (1)
 3968  St       1    SUP   Si      5   +2.100000   28.0850 ;(SIt)      (2)
 3969  St       1    SUP   Si      5   +2.100000   28.0850 ;(SIt)      (3)
 3970  St       1    SUP   Si      5   +2.100000   28.0850 ;(SIt)      (4)
 3971  St       1    SUP   Si      5   +2.100000   28.0850 ;(SIt)      (5)
 3972  St       1    SUP   Si      5   +2.100000   28.0850 ;(SIt)      (6)
 3973  Ob       1    SUP    O      5   -1.050000   15.9994 ;(O)b       (7)
 3974  Ob       1    SUP    O      5   -1.050000   15.9994 ;(O)b       (8)
 3975  Ob       1    SUP    O      5   -1.050000   15.9994 ;(O)b       (9)
 3976  Ob       1    SUP    O      5   -1.050000   15.9994 ;(O)b       (10)
 3977  Ob       1    SUP    O      5   -1.050000   15.9994 ;(O)b       (11)
 3978  Ob       1    SUP    O      5   -1.050000   15.9994 ;(O)b       (12)
 3979  Ob       1    SUP    O      5   -1.050000   15.9994 ;(O)b       (13)
 3980  Ob       1    SUP    O      5   -1.050000   15.9994 ;(O)b       (14)
 3981  Ob       1    SUP    O      5   -1.050000   15.9994 ;(O)b       (15)
 3982  Ob       1    SUP    O      5   -1.050000   15.9994 ;(O)b       (16)
 3983  Ob       1    SUP    O      5   -1.050000   15.9994 ;(O)b       (17)
 3984  Ob       1    SUP    O      5   -1.050000   15.9994 ;(O)b       (18)
 3985  St       1    SUP   Si      7   +2.084641   28.0850 ;O(SIt)O    (1)
 3986  St       1    SUP   Si      7   +2.084641   28.0850 ;O(SIt)O    (2)
 3987  St       1    SUP   Si      7   +2.084641   28.0850 ;(SIt)OH    (3)
 3988  St       1    SUP   Si      7   +2.084641   28.0850 ;(SIt)OH    (4)
 3989  St       1    SUP   Si      7   +2.084641   28.0850 ;(SIt)OH    (5)
 3990  St       1    SUP   Si      7   +2.084641   28.0850 ;(SIt)OH    (6)
 3991  Ob       1    SUP    O      7   -1.045359   15.9994 ;SIt(O)SIt  (7)
 3992  Ob       1    SUP    O      7   -1.045359   15.9994 ;SIt(O)SIt  (8)
 3993  Ob       1    SUP    O      7   -1.045359   15.9994 ;SIt(O)SIt  (9)
 3994  Ob       1    SUP    O      7   -1.045359   15.9994 ;SIt(O)SIt  (10)
 3995  Ob       1    SUP    O      7   -1.045359   15.9994 ;SIt(O)SIt  (11)
 3996  Ob       1    SUP    O      7   -1.045359   15.9994 ;SIt(O)SIt  (12)
 3997  Ob       1    SUP    O      7   -1.045359   15.9994 ;SIt(O)SIt  (13)
 3998  Ob       1    SUP    O      7   -1.045359   15.9994 ;SIt(O)SIt  (14)
 3999  Ob       1    SUP    O      7   -0.945359   15.9994 ;SIt(O)H    (15)
 4000  Ob       1    SUP    O      7   -0.945359   15.9994 ;SIt(O)H    (16)
 4001  Ob       1    SUP    O      7   -0.945359   15.9994 ;SIt(O)H    (17)
 4002  Ob       1    SUP    O      7   -0.945359   15.9994 ;SIt(O)H    (18)
 4003  Ob       1    SUP    O      9   -0.950000   15.9994 ;SIt(O)H    (19)
 4004  Ob       1    SUP    O      9   -0.950000   15.9994 ;SIt(O)H    (19)
 4005  Ob       1    SUP    O      9   -0.950000   15.9994 ;SIt(O)H    (19)
 4006  Ob       1    SUP    O      9   -0.950000   15.9994 ;SIt(O)H    (19)
 4007  St       1    SUP   Si      9   +2.100000   28.0850 ;(SIt)OH    (1)
 4008  St       1    SUP   Si      9   +2.100000   28.0850 ;(SIt)OH    (2)
 4009  St       1    SUP   Si      9   +2.100000   28.0850 ;(SIt)OH    (3)
 4010  St       1    SUP   Si      9   +2.100000   28.0850 ;(SIt)OH    (4)
 4011  St       1    SUP   Si      9   +2.100000   28.0850 ;O(SIt)O    (5)
 4012  St       1    SUP   Si      9   +2.100000   28.0850 ;O(SIt)O    (6)
 4013  Ob       1    SUP    O      9   -1.050000   15.9994 ;SIt(O)SIt  (7)
 4014  Ob       1    SUP    O      9   -1.050000   15.9994 ;SIt(O)SIt  (8)
 4015  Ob       1    SUP    O      9   -1.050000   15.9994 ;SIt(O)SIt  (9)
 4016  Ob       1    SUP    O      9   -1.050000   15.9994 ;SIt(O)SIt  (10)
 4017  Ob       1    SUP    O      9   -1.050000   15.9994 ;SIt(O)SIt  (11)
 4018  Ob       1    SUP    O      9   -1.050000   15.9994 ;SIt(O)SIt  (12)
 4019  Ob       1    SUP    O      9   -1.050000   15.9994 ;SIt(O)SIt  (13)
 4020  Ob       1    SUP    O      9   -1.050000   15.9994 ;SIt(O)SIt  (14)
 4021  Ob       1    SUP    O      9   -1.050000   15.9994 ;(O)b       (15)
 4022  Ob       1    SUP    O      9   -1.050000   15.9994 ;(O)b       (16)
 4023  Ob       1    SUP    O      9   -1.050000   15.9994 ;(O)b       (17)
 4024  Ob       1    SUP    O      9   -1.050000   15.9994 ;(O)b       (18)
 4025  St       1    SUP   Si      5   +2.100000   28.0850 ;(SIt)      (1)
 4026  St       1    SUP   Si      5   +2.100000   28.0850 ;(SIt)      (2)
 4027  St       1    SUP   Si      5   +2.100000   28.0850 ;(SIt)      (3)
 4028  St       1    SUP   Si      5   +2.100000   28.0850 ;(SIt)      (4)
 4029  St       1    SUP   Si      5   +2.100000   28.0850 ;(SIt)      (5)
 4030  St       1    SUP   Si      5   +2.100000   28.0850 ;(SIt)      (6)
 4031  Ob       1    SUP    O      5   -1.050000   15.9994 ;(O)b       (7)
 4032  Ob       1    SUP    O      5   -1.050000   15.9994 ;(O)b       (8)
 4033  Ob       1    SUP    O      5   -1.050000   15.9994 ;(O)b       (9)
 4034  Ob       1    SUP    O      5   -1.050000   15.9994 ;(O)b       (10)
 4035  Ob       1    SUP    O      5   -1.050000   15.9994 ;(O)b       (11)
 4036  Ob       1    SUP    O      5   -1.050000   15.9994 ;(O)b       (12)
 4037  Ob       1    SUP    O      5   -1.050000   15.9994 ;(O)b       (13)
 4038  Ob       1    SUP    O      5   -1.050000   15.9994 ;(O)b       (14)
 4039  Ob       1    SUP    O      5   -1.050000   15.9994 ;(O)b       (15)
 4040  Ob       1    SUP    O      5   -1.050000   15.9994 ;(O)b       (16)
 4041  Ob       1    SUP    O      5   -1.050000   15.9994 ;(O)b       (17)
 4042  Ob       1    SUP    O      5   -1.050000   15.9994 ;(O)b       (18)
 4043  St       1    SUP   Si      7   +2.084641   28.0850 ;O(SIt)O    (1)
 4044  St       1    SUP   Si      7   +2.084641   28.0850 ;O(SIt)O    (2)
 4045  St       1    SUP   Si      7   +2.084641   28.0850 ;(SIt)OH    (3)
 4046  St       1    SUP   Si      7   +2.084641   28.0850 ;(SIt)OH    (4)
 4047  St       1    SUP   Si      7   +2.084641   28.0850 ;(SIt)OH    (5)
 4048  St       1    SUP   Si      7   +2.084641   28.0850 ;(SIt)OH    (6)
 4049  Ob       1    SUP    O      7   -1.045359   15.9994 ;SIt(O)SIt  (7)
 4050  Ob       1    SUP    O      7   -1.045359   15.9994 ;SIt(O)SIt  (8)
 4051  Ob       1    SUP    O      7   -1.045359   15.9994 ;SIt(O)SIt  (9)
 4052  Ob       1    SUP    O      7   -1.045359   15.9994 ;SIt(O)SIt  (10)
 4053  Ob       1    SUP    O      7   -1.045359   15.9994 ;SIt(O)SIt  (11)
 4054  Ob       1    SUP    O      7   -1.045359   15.9994 ;SIt(O)SIt  (12)
 4055  Ob       1    SUP    O      7   -1.045359   15.9994 ;SIt(O)SIt  (13)
 4056  Ob       1    SUP    O      7   -1.045359   15.9994 ;SIt(O)SIt  (14)
 4057  Ob       1    SUP    O      7   -0.945359   15.9994 ;SIt(O)H    (15)
 4058  Ob       1    SUP    O      7   -0.945359   15.9994 ;SIt(O)H    (16)
 4059  Ob       1    SUP    O      7   -0.945359   15.9994 ;SIt(O)H    (17)
 4060  Ob       1    SUP    O      7   -0.945359   15.9994 ;SIt(O)H    (18)
 4061  Ob       1    SUP    O      9   -0.950000   15.9994 ;SIt(O)H    (19)
 4062  Ob       1    SUP    O      9   -0.950000   15.9994 ;SIt(O)H    (19)
 4063  Ob       1    SUP    O      9   -0.950000   15.9994 ;SIt(O)H    (19)
 4064  Ob       1    SUP    O      9   -0.950000   15.9994 ;SIt(O)H    (19)
 4065  St       1    SUP   Si      9   +2.100000   28.0850 ;(SIt)OH    (1)
 4066  St       1    SUP   Si      9   +2.100000   28.0850 ;(SIt)OH    (2)
 4067  St       1    SUP   Si      9   +2.100000   28.0850 ;(SIt)OH    (3)
 4068  St       1    SUP   Si      9   +2.100000   28.0850 ;(SIt)OH    (4)
 4069  St       1    SUP   Si      9   +2.100000   28.0850 ;O(SIt)O    (5)
 4070  St       1    SUP   Si      9   +2.100000   28.0850 ;O(SIt)O    (6)
 4071  Ob       1    SUP    O      9   -1.050000   15.9994 ;SIt(O)SIt  (7)
 4072  Ob       1    SUP    O      9   -1.050000   15.9994 ;SIt(O)SIt  (8)
 4073  Ob       1    SUP    O      9   -1.050000   15.9994 ;SIt(O)SIt  (9)
 4074  Ob       1    SUP    O      9   -1.050000   15.9994 ;SIt(O)SIt  (10)
 4075  Ob       1    SUP    O      9   -1.050000   15.9994 ;SIt(O)SIt  (11)
 4076  Ob       1    SUP    O      9   -1.050000   15.9994 ;SIt(O)SIt  (12)
 4077  Ob       1    SUP    O      9   -1.050000   15.9994 ;SIt(O)SIt  (13)
 4078  Ob       1    SUP    O      9   -1.050000   15.9994 ;SIt(O)SIt  (14)
 4079  Ob       1    SUP    O      9   -1.050000   15.9994 ;(O)b       (15)
 4080  Ob       1    SUP    O      9   -1.050000   15.9994 ;(O)b       (16)
 4081  Ob       1    SUP    O      9   -1.050000   15.9994 ;(O)b       (17)
 4082  Ob       1    SUP    O      9   -1.050000   15.9994 ;(O)b       (18)
 4083  St       1    SUP   Si      5   +2.100000   28.0850 ;(SIt)      (1)
 4084  St       1    SUP   Si      5   +2.100000   28.0850 ;(SIt)      (2)
 4085  St       1    SUP   Si      5   +2.100000   28.0850 ;(SIt)      (3)
 4086  St       1    SUP   Si      5   +2.100000   28.0850 ;(SIt)      (4)
 4087  St       1    SUP   Si      5   +2.100000   28.0850 ;(SIt)      (5)
 4088  St       1    SUP   Si      5   +2.100000   28.0850 ;(SIt)      (6)
 4089  Ob       1    SUP    O      5   -1.050000   15.9994 ;(O)b       (7)
 4090  Ob       1    SUP    O      5   -1.050000   15.9994 ;(O)b       (8)
 4091  Ob       1    SUP    O      5   -1.050000   15.9994 ;(O)b       (9)
 4092  Ob       1    SUP    O      5   -1.050000   15.9994 ;(O)b       (10)
 4093  Ob       1    SUP    O      5   -1.050000   15.9994 ;(O)b       (11)
 4094  Ob       1    SUP    O      5   -1.050000   15.9994 ;(O)b       (12)
 4095  Ob       1    SUP    O      5   -1.050000   15.9994 ;(O)b       (13)
 4096  Ob       1    SUP    O      5   -1.050000   15.9994 ;(O)b       (14)
 4097  Ob       1    SUP    O      5   -1.050000   15.9994 ;(O)b       (15)
 4098  Ob       1    SUP    O      5   -1.050000   15.9994 ;(O)b       (16)
 4099  Ob       1    SUP    O      5   -1.050000   15.9994 ;(O)b       (17)
 4100  Ob       1    SUP    O      5   -1.050000   15.9994 ;(O)b       (18)
 4101  St       1    SUP   Si      7   +2.084641   28.0850 ;O(SIt)O    (1)
 4102  St       1    SUP   Si      7   +2.084641   28.0850 ;O(SIt)O    (2)
 4103  St       1    SUP   Si      7   +2.084641   28.0850 ;(SIt)OH    (3)
 4104  St       1    SUP   Si      7   +2.084641   28.0850 ;(SIt)OH    (4)
 4105  St       1    SUP   Si      7   +2.084641   28.0850 ;(SIt)OH    (5)
 4106  St       1    SUP   Si      7   +2.084641   28.0850 ;(SIt)OH    (6)
 4107  Ob       1    SUP    O      7   -1.045359   15.9994 ;SIt(O)SIt  (7)
 4108  Ob       1    SUP    O      7   -1.045359   15.9994 ;SIt(O)SIt  (8)
 4109  Ob       1    SUP    O      7   -1.045359   15.9994 ;SIt(O)SIt  (9)
 4110  Ob       1    SUP    O      7   -1.045359   15.9994 ;SIt(O)SIt  (10)
 4111  Ob       1    SUP    O      7   -1.045359   15.9994 ;SIt(O)SIt  (11)
 4112  Ob       1    SUP    O      7   -1.045359   15.9994 ;SIt(O)SIt  (12)
 4113  Ob       1    SUP    O      7   -1.045359   15.9994 ;SIt(O)SIt  (13)
 4114  Ob       1    SUP    O      7   -1.045359   15.9994 ;SIt(O)SIt  (14)
 4115  Ob       1    SUP    O      7   -0.945359   15.9994 ;SIt(O)H    (15)
 4116  Ob       1    SUP    O      7   -0.945359   15.9994 ;SIt(O)H    (16)
 4117  Ob       1    SUP    O      7   -0.945359   15.9994 ;SIt(O)H    (17)
 4118  Ob       1    SUP    O      7   -0.945359   15.9994 ;SIt(O)H    (18)
 4119  Ob       1    SUP    O      9   -0.950000   15.9994 ;SIt(O)H    (19)
 4120  Ob       1    SUP    O      9   -0.950000   15.9994 ;SIt(O)H    (19)
 4121  Ob       1    SUP    O      9   -0.950000   15.9994 ;SIt(O)H    (19)
 4122  Ob       1    SUP    O      9   -0.950000   15.9994 ;SIt(O)H    (19)
 4123  St       1    SUP   Si      9   +2.100000   28.0850 ;(SIt)OH    (1)
 4124  St       1    SUP   Si      9   +2.100000   28.0850 ;(SIt)OH    (2)
 4125  St       1    SUP   Si      9   +2.100000   28.0850 ;(SIt)OH    (3)
 4126  St       1    SUP   Si      9   +2.100000   28.0850 ;(SIt)OH    (4)
 4127  St       1    SUP   Si      9   +2.100000   28.0850 ;O(SIt)O    (5)
 4128  St       1    SUP   Si      9   +2.100000   28.0850 ;O(SIt)O    (6)
 4129  Ob       1    SUP    O      9   -1.050000   15.9994 ;SIt(O)SIt  (7)
 4130  Ob       1    SUP    O      9   -1.050000   15.9994 ;SIt(O)SIt  (8)
 4131  Ob       1    SUP    O      9   -1.050000   15.9994 ;SIt(O)SIt  (9)
 4132  Ob       1    SUP    O      9   -1.050000   15.9994 ;SIt(O)SIt  (10)
 4133  Ob       1    SUP    O      9   -1.050000   15.9994 ;SIt(O)SIt  (11)
 4134  Ob       1    SUP    O      9   -1.050000   15.9994 ;SIt(O)SIt  (12)
 4135  Ob       1    SUP    O      9   -1.050000   15.9994 ;SIt(O)SIt  (13)
 4136  Ob       1    SUP    O      9   -1.050000   15.9994 ;SIt(O)SIt  (14)
 4137  Ob       1    SUP    O      9   -1.050000   15.9994 ;(O)b       (15)
 4138  Ob       1    SUP    O      9   -1.050000   15.9994 ;(O)b       (16)
 4139  Ob       1    SUP    O      9   -1.050000   15.9994 ;(O)b       (17)
 4140  Ob       1    SUP    O      9   -1.050000   15.9994 ;(O)b       (18)
 4141  St       1    SUP   Si      5   +2.100000   28.0850 ;(SIt)      (1)
 4142  St       1    SUP   Si      5   +2.100000   28.0850 ;(SIt)      (2)
 4143  St       1    SUP   Si      5   +2.100000   28.0850 ;(SIt)      (3)
 4144  St       1    SUP   Si      5   +2.100000   28.0850 ;(SIt)      (4)
 4145  St       1    SUP   Si      5   +2.100000   28.0850 ;(SIt)      (5)
 4146  St       1    SUP   Si      5   +2.100000   28.0850 ;(SIt)      (6)
 4147  Ob       1    SUP    O      5   -1.050000   15.9994 ;(O)b       (7)
 4148  Ob       1    SUP    O      5   -1.050000   15.9994 ;(O)b       (8)
 4149  Ob       1    SUP    O      5   -1.050000   15.9994 ;(O)b       (9)
 4150  Ob       1    SUP    O      5   -1.050000   15.9994 ;(O)b       (10)
 4151  Ob       1    SUP    O      5   -1.050000   15.9994 ;(O)b       (11)
 4152  Ob       1    SUP    O      5   -1.050000   15.9994 ;(O)b       (12)
 4153  Ob       1    SUP    O      5   -1.050000   15.9994 ;(O)b       (13)
 4154  Ob       1    SUP    O      5   -1.050000   15.9994 ;(O)b       (14)
 4155  Ob       1    SUP    O      5   -1.050000   15.9994 ;(O)b       (15)
 4156  Ob       1    SUP    O      5   -1.050000   15.9994 ;(O)b       (16)
 4157  Ob       1    SUP    O      5   -1.050000   15.9994 ;(O)b       (17)
 4158  Ob       1    SUP    O      5   -1.050000   15.9994 ;(O)b       (18)
 4159  St       1    SUP   Si      7   +2.084641   28.0850 ;O(SIt)O    (1)
 4160  St       1    SUP   Si      7   +2.084641   28.0850 ;O(SIt)O    (2)
 4161  St       1    SUP   Si      7   +2.084641   28.0850 ;(SIt)OH    (3)
 4162  St       1    SUP   Si      7   +2.084641   28.0850 ;(SIt)OH    (4)
 4163  St       1    SUP   Si      7   +2.084641   28.0850 ;(SIt)OH    (5)
 4164  St       1    SUP   Si      7   +2.084641   28.0850 ;(SIt)OH    (6)
 4165  Ob       1    SUP    O      7   -1.045359   15.9994 ;SIt(O)SIt  (7)
 4166  Ob       1    SUP    O      7   -1.045359   15.9994 ;SIt(O)SIt  (8)
 4167  Ob       1    SUP    O      7   -1.045359   15.9994 ;SIt(O)SIt  (9)
 4168  Ob       1    SUP    O      7   -1.045359   15.9994 ;SIt(O)SIt  (10)
 4169  Ob       1    SUP    O      7   -1.045359   15.9994 ;SIt(O)SIt  (11)
 4170  Ob       1    SUP    O      7   -1.045359   15.9994 ;SIt(O)SIt  (12)
 4171  Ob       1    SUP    O      7   -1.045359   15.9994 ;SIt(O)SIt  (13)
 4172  Ob       1    SUP    O      7   -1.045359   15.9994 ;SIt(O)SIt  (14)
 4173  Ob       1    SUP    O      7   -0.945359   15.9994 ;SIt(O)H    (15)
 4174  Ob       1    SUP    O      7   -0.945359   15.9994 ;SIt(O)H    (16)
 4175  Ob       1    SUP    O      7   -0.945359   15.9994 ;SIt(O)H    (17)
 4176  Ob       1    SUP    O      7   -0.945359   15.9994 ;SIt(O)H    (18)
 4177  Ob       1    SUP    O      9   -0.950000   15.9994 ;SIt(O)H    (19)
 4178  Ob       1    SUP    O      9   -0.950000   15.9994 ;SIt(O)H    (19)
 4179  Ob       1    SUP    O      9   -0.950000   15.9994 ;SIt(O)H    (19)
 4180  Ob       1    SUP    O      9   -0.950000   15.9994 ;SIt(O)H    (19)
 4181  St       1    SUP   Si      9   +2.100000   28.0850 ;(SIt)OH    (1)
 4182  St       1    SUP   Si      9   +2.100000   28.0850 ;(SIt)OH    (2)
 4183  St       1    SUP   Si      9   +2.100000   28.0850 ;(SIt)OH    (3)
 4184  St       1    SUP   Si      9   +2.100000   28.0850 ;(SIt)OH    (4)
 4185  St       1    SUP   Si      9   +2.100000   28.0850 ;O(SIt)O    (5)
 4186  St       1    SUP   Si      9   +2.100000   28.0850 ;O(SIt)O    (6)
 4187  Ob       1    SUP    O      9   -1.050000   15.9994 ;SIt(O)SIt  (7)
 4188  Ob       1    SUP    O      9   -1.050000   15.9994 ;SIt(O)SIt  (8)
 4189  Ob       1    SUP    O      9   -1.050000   15.9994 ;SIt(O)SIt  (9)
 4190  Ob       1    SUP    O      9   -1.050000   15.9994 ;SIt(O)SIt  (10)
 4191  Ob       1    SUP    O      9   -1.050000   15.9994 ;SIt(O)SIt  (11)
 4192  Ob       1    SUP    O      9   -1.050000   15.9994 ;SIt(O)SIt  (12)
 4193  Ob       1    SUP    O      9   -1.050000   15.9994 ;SIt(O)SIt  (13)
 4194  Ob       1    SUP    O      9   -1.050000   15.9994 ;SIt(O)SIt  (14)
 4195  Ob       1    SUP    O      9   -1.050000   15.9994 ;(O)b       (15)
 4196  Ob       1    SUP    O      9   -1.050000   15.9994 ;(O)b       (16)
 4197  Ob       1    SUP    O      9   -1.050000   15.9994 ;(O)b       (17)
 4198  Ob       1    SUP    O      9   -1.050000   15.9994 ;(O)b       (18)
 4199  St       1    SUP   Si      5   +2.100000   28.0850 ;(SIt)      (1)
 4200  St       1    SUP   Si      5   +2.100000   28.0850 ;(SIt)      (2)
 4201  St       1    SUP   Si      5   +2.100000   28.0850 ;(SIt)      (3)
 4202  St       1    SUP   Si      5   +2.100000   28.0850 ;(SIt)      (4)
 4203  St       1    SUP   Si      5   +2.100000   28.0850 ;(SIt)      (5)
 4204  St       1    SUP   Si      5   +2.100000   28.0850 ;(SIt)      (6)
 4205  Ob       1    SUP    O      5   -1.050000   15.9994 ;(O)b       (7)
 4206  Ob       1    SUP    O      5   -1.050000   15.9994 ;(O)b       (8)
 4207  Ob       1    SUP    O      5   -1.050000   15.9994 ;(O)b       (9)
 4208  Ob       1    SUP    O      5   -1.050000   15.9994 ;(O)b       (10)
 4209  Ob       1    SUP    O      5   -1.050000   15.9994 ;(O)b       (11)
 4210  Ob       1    SUP    O      5   -1.050000   15.9994 ;(O)b       (12)
 4211  Ob       1    SUP    O      5   -1.050000   15.9994 ;(O)b       (13)
 4212  Ob       1    SUP    O      5   -1.050000   15.9994 ;(O)b       (14)
 4213  Ob       1    SUP    O      5   -1.050000   15.9994 ;(O)b       (15)
 4214  Ob       1    SUP    O      5   -1.050000   15.9994 ;(O)b       (16)
 4215  Ob       1    SUP    O      5   -1.050000   15.9994 ;(O)b       (17)
 4216  Ob       1    SUP    O      5   -1.050000   15.9994 ;(O)b       (18)
 4217  St       1    SUP   Si      7   +2.084641   28.0850 ;O(SIt)O    (1)
 4218  St       1    SUP   Si      7   +2.084641   28.0850 ;O(SIt)O    (2)
 4219  St       1    SUP   Si      7   +2.084641   28.0850 ;(SIt)OH    (3)
 4220  St       1    SUP   Si      7   +2.084641   28.0850 ;(SIt)OH    (4)
 4221  St       1    SUP   Si      7   +2.084641   28.0850 ;(SIt)OH    (5)
 4222  St       1    SUP   Si      7   +2.084641   28.0850 ;(SIt)OH    (6)
 4223  Ob       1    SUP    O      7   -1.045359   15.9994 ;SIt(O)SIt  (7)
 4224  Ob       1    SUP    O      7   -1.045359   15.9994 ;SIt(O)SIt  (8)
 4225  Ob       1    SUP    O      7   -1.045359   15.9994 ;SIt(O)SIt  (9)
 4226  Ob       1    SUP    O      7   -1.045359   15.9994 ;SIt(O)SIt  (10)
 4227  Ob       1    SUP    O      7   -1.045359   15.9994 ;SIt(O)SIt  (11)
 4228  Ob       1    SUP    O      7   -1.045359   15.9994 ;SIt(O)SIt  (12)
 4229  Ob       1    SUP    O      7   -1.045359   15.9994 ;SIt(O)SIt  (13)
 4230  Ob       1    SUP    O      7   -1.045359   15.9994 ;SIt(O)SIt  (14)
 4231  Ob       1    SUP    O      7   -0.945359   15.9994 ;SIt(O)H    (15)
 4232  Ob       1    SUP    O      7   -0.945359   15.9994 ;SIt(O)H    (16)
 4233  Ob       1    SUP    O      7   -0.945359   15.9994 ;SIt(O)H    (17)
 4234  Ob       1    SUP    O      7   -0.945359   15.9994 ;SIt(O)H    (18)
 4235  Ob       1    SUP    O      9   -0.950000   15.9994 ;SIt(O)H    (19)
 4236  Ob       1    SUP    O      9   -0.950000   15.9994 ;SIt(O)H    (19)
 4237  Ob       1    SUP    O      9   -0.950000   15.9994 ;SIt(O)H    (19)
 4238  Ob       1    SUP    O      9   -0.950000   15.9994 ;SIt(O)H    (19)
 4239  St       1    SUP   Si      9   +2.100000   28.0850 ;(SIt)OH    (1)
 4240  St       1    SUP   Si      9   +2.100000   28.0850 ;(SIt)OH    (2)
 4241  St       1    SUP   Si      9   +2.100000   28.0850 ;(SIt)OH    (3)
 4242  St       1    SUP   Si      9   +2.100000   28.0850 ;(SIt)OH    (4)
 4243  St       1    SUP   Si      9   +2.100000   28.0850 ;O(SIt)O    (5)
 4244  St       1    SUP   Si      9   +2.100000   28.0850 ;O(SIt)O    (6)
 4245  Ob       1    SUP    O      9   -1.050000   15.9994 ;SIt(O)SIt  (7)
 4246  Ob       1    SUP    O      9   -1.050000   15.9994 ;SIt(O)SIt  (8)
 4247  Ob       1    SUP    O      9   -1.050000   15.9994 ;SIt(O)SIt  (9)
 4248  Ob       1    SUP    O      9   -1.050000   15.9994 ;SIt(O)SIt  (10)
 4249  Ob       1    SUP    O      9   -1.050000   15.9994 ;SIt(O)SIt  (11)
 4250  Ob       1    SUP    O      9   -1.050000   15.9994 ;SIt(O)SIt  (12)
 4251  Ob       1    SUP    O      9   -1.050000   15.9994 ;SIt(O)SIt  (13)
 4252  Ob       1    SUP    O      9   -1.050000   15.9994 ;SIt(O)SIt  (14)
 4253  Ob       1    SUP    O      9   -1.050000   15.9994 ;(O)b       (15)
 4254  Ob       1    SUP    O      9   -1.050000   15.9994 ;(O)b       (16)
 4255  Ob       1    SUP    O      9   -1.050000   15.9994 ;(O)b       (17)
 4256  Ob       1    SUP    O      9   -1.050000   15.9994 ;(O)b       (18)
 4257  St       1    SUP   Si      5   +2.100000   28.0850 ;(SIt)      (1)
 4258  St       1    SUP   Si      5   +2.100000   28.0850 ;(SIt)      (2)
 4259  St       1    SUP   Si      5   +2.100000   28.0850 ;(SIt)      (3)
 4260  St       1    SUP   Si      5   +2.100000   28.0850 ;(SIt)      (4)
 4261  St       1    SUP   Si      5   +2.100000   28.0850 ;(SIt)      (5)
 4262  St       1    SUP   Si      5   +2.100000   28.0850 ;(SIt)      (6)
 4263  Ob       1    SUP    O      5   -1.050000   15.9994 ;(O)b       (7)
 4264  Ob       1    SUP    O      5   -1.050000   15.9994 ;(O)b       (8)
 4265  Ob       1    SUP    O      5   -1.050000   15.9994 ;(O)b       (9)
 4266  Ob       1    SUP    O      5   -1.050000   15.9994 ;(O)b       (10)
 4267  Ob       1    SUP    O      5   -1.050000   15.9994 ;(O)b       (11)
 4268  Ob       1    SUP    O      5   -1.050000   15.9994 ;(O)b       (12)
 4269  Ob       1    SUP    O      5   -1.050000   15.9994 ;(O)b       (13)
 4270  Ob       1    SUP    O      5   -1.050000   15.9994 ;(O)b       (14)
 4271  Ob       1    SUP    O      5   -1.050000   15.9994 ;(O)b       (15)
 4272  Ob       1    SUP    O      5   -1.050000   15.9994 ;(O)b       (16)
 4273  Ob       1    SUP    O      5   -1.050000   15.9994 ;(O)b       (17)
 4274  Ob       1    SUP    O      5   -1.050000   15.9994 ;(O)b       (18)
 4275  St       1    SUP   Si      7   +2.084641   28.0850 ;O(SIt)O    (1)
 4276  St       1    SUP   Si      7   +2.084641   28.0850 ;O(SIt)O    (2)
 4277  St       1    SUP   Si      7   +2.084641   28.0850 ;(SIt)OH    (3)
 4278  St       1    SUP   Si      7   +2.084641   28.0850 ;(SIt)OH    (4)
 4279  St       1    SUP   Si      7   +2.084641   28.0850 ;(SIt)OH    (5)
 4280  St       1    SUP   Si      7   +2.084641   28.0850 ;(SIt)OH    (6)
 4281  Ob       1    SUP    O      7   -1.045359   15.9994 ;SIt(O)SIt  (7)
 4282  Ob       1    SUP    O      7   -1.045359   15.9994 ;SIt(O)SIt  (8)
 4283  Ob       1    SUP    O      7   -1.045359   15.9994 ;SIt(O)SIt  (9)
 4284  Ob       1    SUP    O      7   -1.045359   15.9994 ;SIt(O)SIt  (10)
 4285  Ob       1    SUP    O      7   -1.045359   15.9994 ;SIt(O)SIt  (11)
 4286  Ob       1    SUP    O      7   -1.045359   15.9994 ;SIt(O)SIt  (12)
 4287  Ob       1    SUP    O      7   -1.045359   15.9994 ;SIt(O)SIt  (13)
 4288  Ob       1    SUP    O      7   -1.045359   15.9994 ;SIt(O)SIt  (14)
 4289  Ob       1    SUP    O      7   -0.945359   15.9994 ;SIt(O)H    (15)
 4290  Ob       1    SUP    O      7   -0.945359   15.9994 ;SIt(O)H    (16)
 4291  Ob       1    SUP    O      7   -0.945359   15.9994 ;SIt(O)H    (17)
 4292  Ob       1    SUP    O      7   -0.945359   15.9994 ;SIt(O)H    (18)
 4293  Ob       1    SUP    O      9   -0.950000   15.9994 ;SIt(O)H    (19)
 4294  Ob       1    SUP    O      9   -0.950000   15.9994 ;SIt(O)H    (19)
 4295  Ob       1    SUP    O      9   -0.950000   15.9994 ;SIt(O)H    (19)
 4296  Ob       1    SUP    O      9   -0.950000   15.9994 ;SIt(O)H    (19)
 4297  St       1    SUP   Si      9   +2.100000   28.0850 ;(SIt)OH    (1)
 4298  St       1    SUP   Si      9   +2.100000   28.0850 ;(SIt)OH    (2)
 4299  St       1    SUP   Si      9   +2.100000   28.0850 ;(SIt)OH    (3)
 4300  St       1    SUP   Si      9   +2.100000   28.0850 ;(SIt)OH    (4)
 4301  St       1    SUP   Si      9   +2.100000   28.0850 ;O(SIt)O    (5)
 4302  St       1    SUP   Si      9   +2.100000   28.0850 ;O(SIt)O    (6)
 4303  Ob       1    SUP    O      9   -1.050000   15.9994 ;SIt(O)SIt  (7)
 4304  Ob       1    SUP    O      9   -1.050000   15.9994 ;SIt(O)SIt  (8)
 4305  Ob       1    SUP    O      9   -1.050000   15.9994 ;SIt(O)SIt  (9)
 4306  Ob       1    SUP    O      9   -1.050000   15.9994 ;SIt(O)SIt  (10)
 4307  Ob       1    SUP    O      9   -1.050000   15.9994 ;SIt(O)SIt  (11)
 4308  Ob       1    SUP    O      9   -1.050000   15.9994 ;SIt(O)SIt  (12)
 4309  Ob       1    SUP    O      9   -1.050000   15.9994 ;SIt(O)SIt  (13)
 4310  Ob       1    SUP    O      9   -1.050000   15.9994 ;SIt(O)SIt  (14)
 4311  Ob       1    SUP    O      9   -1.050000   15.9994 ;(O)b       (15)
 4312  Ob       1    SUP    O      9   -1.050000   15.9994 ;(O)b       (16)
 4313  Ob       1    SUP    O      9   -1.050000   15.9994 ;(O)b       (17)
 4314  Ob       1    SUP    O      9   -1.050000   15.9994 ;(O)b       (18)
 4315  St       1    SUP   Si      5   +2.100000   28.0850 ;(SIt)      (1)
 4316  St       1    SUP   Si      5   +2.100000   28.0850 ;(SIt)      (2)
 4317  St       1    SUP   Si      5   +2.100000   28.0850 ;(SIt)      (3)
 4318  St       1    SUP   Si      5   +2.100000   28.0850 ;(SIt)      (4)
 4319  St       1    SUP   Si      5   +2.100000   28.0850 ;(SIt)      (5)
 4320  St       1    SUP   Si      5   +2.100000   28.0850 ;(SIt)      (6)
 4321  Ob       1    SUP    O      5   -1.050000   15.9994 ;(O)b       (7)
 4322  Ob       1    SUP    O      5   -1.050000   15.9994 ;(O)b       (8)
 4323  Ob       1    SUP    O      5   -1.050000   15.9994 ;(O)b       (9)
 4324  Ob       1    SUP    O      5   -1.050000   15.9994 ;(O)b       (10)
 4325  Ob       1    SUP    O      5   -1.050000   15.9994 ;(O)b       (11)
 4326  Ob       1    SUP    O      5   -1.050000   15.9994 ;(O)b       (12)
 4327  Ob       1    SUP    O      5   -1.050000   15.9994 ;(O)b       (13)
 4328  Ob       1    SUP    O      5   -1.050000   15.9994 ;(O)b       (14)
 4329  Ob       1    SUP    O      5   -1.050000   15.9994 ;(O)b       (15)
 4330  Ob       1    SUP    O      5   -1.050000   15.9994 ;(O)b       (16)
 4331  Ob       1    SUP    O      5   -1.050000   15.9994 ;(O)b       (17)
 4332  Ob       1    SUP    O      5   -1.050000   15.9994 ;(O)b       (18)
 4333  St       1    SUP   Si      7   +2.084641   28.0850 ;O(SIt)O    (1)
 4334  St       1    SUP   Si      7   +2.084641   28.0850 ;O(SIt)O    (2)
 4335  St       1    SUP   Si      7   +2.084641   28.0850 ;(SIt)OH    (3)
 4336  St       1    SUP   Si      7   +2.084641   28.0850 ;(SIt)OH    (4)
 4337  St       1    SUP   Si      7   +2.084641   28.0850 ;(SIt)OH    (5)
 4338  St       1    SUP   Si      7   +2.084641   28.0850 ;(SIt)OH    (6)
 4339  Ob       1    SUP    O      7   -1.045359   15.9994 ;SIt(O)SIt  (7)
 4340  Ob       1    SUP    O      7   -1.045359   15.9994 ;SIt(O)SIt  (8)
 4341  Ob       1    SUP    O      7   -1.045359   15.9994 ;SIt(O)SIt  (9)
 4342  Ob       1    SUP    O      7   -1.045359   15.9994 ;SIt(O)SIt  (10)
 4343  Ob       1    SUP    O      7   -1.045359   15.9994 ;SIt(O)SIt  (11)
 4344  Ob       1    SUP    O      7   -1.045359   15.9994 ;SIt(O)SIt  (12)
 4345  Ob       1    SUP    O      7   -1.045359   15.9994 ;SIt(O)SIt  (13)
 4346  Ob       1    SUP    O      7   -1.045359   15.9994 ;SIt(O)SIt  (14)
 4347  Ob       1    SUP    O      7   -0.945359   15.9994 ;SIt(O)H    (15)
 4348  Ob       1    SUP    O      7   -0.945359   15.9994 ;SIt(O)H    (16)
 4349  Ob       1    SUP    O      7   -0.945359   15.9994 ;SIt(O)H    (17)
 4350  Ob       1    SUP    O      7   -0.945359   15.9994 ;SIt(O)H    (18)
 4351  Ob       1    SUP    O      9   -0.950000   15.9994 ;SIt(O)H    (19)
 4352  Ob       1    SUP    O      9   -0.950000   15.9994 ;SIt(O)H    (19)
 4353  Ob       1    SUP    O      9   -0.950000   15.9994 ;SIt(O)H    (19)
 4354  Ob       1    SUP    O      9   -0.950000   15.9994 ;SIt(O)H    (19)
 4355  St       1    SUP   Si      9   +2.100000   28.0850 ;(SIt)OH    (1)
 4356  St       1    SUP   Si      9   +2.100000   28.0850 ;(SIt)OH    (2)
 4357  St       1    SUP   Si      9   +2.100000   28.0850 ;(SIt)OH    (3)
 4358  St       1    SUP   Si      9   +2.100000   28.0850 ;(SIt)OH    (4)
 4359  St       1    SUP   Si      9   +2.100000   28.0850 ;O(SIt)O    (5)
 4360  St       1    SUP   Si      9   +2.100000   28.0850 ;O(SIt)O    (6)
 4361  Ob       1    SUP    O      9   -1.050000   15.9994 ;SIt(O)SIt  (7)
 4362  Ob       1    SUP    O      9   -1.050000   15.9994 ;SIt(O)SIt  (8)
 4363  Ob       1    SUP    O      9   -1.050000   15.9994 ;SIt(O)SIt  (9)
 4364  Ob       1    SUP    O      9   -1.050000   15.9994 ;SIt(O)SIt  (10)
 4365  Ob       1    SUP    O      9   -1.050000   15.9994 ;SIt(O)SIt  (11)
 4366  Ob       1    SUP    O      9   -1.050000   15.9994 ;SIt(O)SIt  (12)
 4367  Ob       1    SUP    O      9   -1.050000   15.9994 ;SIt(O)SIt  (13)
 4368  Ob       1    SUP    O      9   -1.050000   15.9994 ;SIt(O)SIt  (14)
 4369  Ob       1    SUP    O      9   -1.050000   15.9994 ;(O)b       (15)
 4370  Ob       1    SUP    O      9   -1.050000   15.9994 ;(O)b       (16)
 4371  Ob       1    SUP    O      9   -1.050000   15.9994 ;(O)b       (17)
 4372  Ob       1    SUP    O      9   -1.050000   15.9994 ;(O)b       (18)
 4373  St       1    SUP   Si      5   +2.100000   28.0850 ;(SIt)      (1)
 4374  St       1    SUP   Si      5   +2.100000   28.0850 ;(SIt)      (2)
 4375  St       1    SUP   Si      5   +2.100000   28.0850 ;(SIt)      (3)
 4376  St       1    SUP   Si      5   +2.100000   28.0850 ;(SIt)      (4)
 4377  St       1    SUP   Si      5   +2.100000   28.0850 ;(SIt)      (5)
 4378  St       1    SUP   Si      5   +2.100000   28.0850 ;(SIt)      (6)
 4379  Ob       1    SUP    O      5   -1.050000   15.9994 ;(O)b       (7)
 4380  Ob       1    SUP    O      5   -1.050000   15.9994 ;(O)b       (8)
 4381  Ob       1    SUP    O      5   -1.050000   15.9994 ;(O)b       (9)
 4382  Ob       1    SUP    O      5   -1.050000   15.9994 ;(O)b       (10)
 4383  Ob       1    SUP    O      5   -1.050000   15.9994 ;(O)b       (11)
 4384  Ob       1    SUP    O      5   -1.050000   15.9994 ;(O)b       (12)
 4385  Ob       1    SUP    O      5   -1.050000   15.9994 ;(O)b       (13)
 4386  Ob       1    SUP    O      5   -1.050000   15.9994 ;(O)b       (14)
 4387  Ob       1    SUP    O      5   -1.050000   15.9994 ;(O)b       (15)
 4388  Ob       1    SUP    O      5   -1.050000   15.9994 ;(O)b       (16)
 4389  Ob       1    SUP    O      5   -1.050000   15.9994 ;(O)b       (17)
 4390  Ob       1    SUP    O      5   -1.050000   15.9994 ;(O)b       (18)
 4391  St       1    SUP   Si      7   +2.084641   28.0850 ;O(SIt)O    (1)
 4392  St       1    SUP   Si      7   +2.084641   28.0850 ;O(SIt)O    (2)
 4393  St       1    SUP   Si      7   +2.084641   28.0850 ;(SIt)OH    (3)
 4394  St       1    SUP   Si      7   +2.084641   28.0850 ;(SIt)OH    (4)
 4395  St       1    SUP   Si      7   +2.084641   28.0850 ;(SIt)OH    (5)
 4396  St       1    SUP   Si      7   +2.084641   28.0850 ;(SIt)OH    (6)
 4397  Ob       1    SUP    O      7   -1.045359   15.9994 ;SIt(O)SIt  (7)
 4398  Ob       1    SUP    O      7   -1.045359   15.9994 ;SIt(O)SIt  (8)
 4399  Ob       1    SUP    O      7   -1.045359   15.9994 ;SIt(O)SIt  (9)
 4400  Ob       1    SUP    O      7   -1.045359   15.9994 ;SIt(O)SIt  (10)
 4401  Ob       1    SUP    O      7   -1.045359   15.9994 ;SIt(O)SIt  (11)
 4402  Ob       1    SUP    O      7   -1.045359   15.9994 ;SIt(O)SIt  (12)
 4403  Ob       1    SUP    O      7   -1.045359   15.9994 ;SIt(O)SIt  (13)
 4404  Ob       1    SUP    O      7   -1.045359   15.9994 ;SIt(O)SIt  (14)
 4405  Ob       1    SUP    O      7   -0.945359   15.9994 ;SIt(O)H    (15)
 4406  Ob       1    SUP    O      7   -0.945359   15.9994 ;SIt(O)H    (16)
 4407  Ob       1    SUP    O      7   -0.945359   15.9994 ;SIt(O)H    (17)
 4408  Ob       1    SUP    O      7   -0.945359   15.9994 ;SIt(O)H    (18)
 4409  Ob       1    SUP    O      9   -0.950000   15.9994 ;SIt(O)H    (19)
 4410  Ob       1    SUP    O      9   -0.950000   15.9994 ;SIt(O)H    (19)
 4411  Ob       1    SUP    O      9   -0.950000   15.9994 ;SIt(O)H    (19)
 4412  Ob       1    SUP    O      9   -0.950000   15.9994 ;SIt(O)H    (19)
 4413  St       1    SUP   Si      9   +2.100000   28.0850 ;(SIt)OH    (1)
 4414  St       1    SUP   Si      9   +2.100000   28.0850 ;(SIt)OH    (2)
 4415  St       1    SUP   Si      9   +2.100000   28.0850 ;(SIt)OH    (3)
 4416  St       1    SUP   Si      9   +2.100000   28.0850 ;(SIt)OH    (4)
 4417  St       1    SUP   Si      9   +2.100000   28.0850 ;O(SIt)O    (5)
 4418  St       1    SUP   Si      9   +2.100000   28.0850 ;O(SIt)O    (6)
 4419  Ob       1    SUP    O      9   -1.050000   15.9994 ;SIt(O)SIt  (7)
 4420  Ob       1    SUP    O      9   -1.050000   15.9994 ;SIt(O)SIt  (8)
 4421  Ob       1    SUP    O      9   -1.050000   15.9994 ;SIt(O)SIt  (9)
 4422  Ob       1    SUP    O      9   -1.050000   15.9994 ;SIt(O)SIt  (10)
 4423  Ob       1    SUP    O      9   -1.050000   15.9994 ;SIt(O)SIt  (11)
 4424  Ob       1    SUP    O      9   -1.050000   15.9994 ;SIt(O)SIt  (12)
 4425  Ob       1    SUP    O      9   -1.050000   15.9994 ;SIt(O)SIt  (13)
 4426  Ob       1    SUP    O      9   -1.050000   15.9994 ;SIt(O)SIt  (14)
 4427  Ob       1    SUP    O      9   -1.050000   15.9994 ;(O)b       (15)
 4428  Ob       1    SUP    O      9   -1.050000   15.9994 ;(O)b       (16)
 4429  Ob       1    SUP    O      9   -1.050000   15.9994 ;(O)b       (17)
 4430  Ob       1    SUP    O      9   -1.050000   15.9994 ;(O)b       (18)
 4431  St       1    SUP   Si      5   +2.100000   28.0850 ;(SIt)      (1)
 4432  St       1    SUP   Si      5   +2.100000   28.0850 ;(SIt)      (2)
 4433  St       1    SUP   Si      5   +2.100000   28.0850 ;(SIt)      (3)
 4434  St       1    SUP   Si      5   +2.100000   28.0850 ;(SIt)      (4)
 4435  St       1    SUP   Si      5   +2.100000   28.0850 ;(SIt)      (5)
 4436  St       1    SUP   Si      5   +2.100000   28.0850 ;(SIt)      (6)
 4437  Ob       1    SUP    O      5   -1.050000   15.9994 ;(O)b       (7)
 4438  Ob       1    SUP    O      5   -1.050000   15.9994 ;(O)b       (8)
 4439  Ob       1    SUP    O      5   -1.050000   15.9994 ;(O)b       (9)
 4440  Ob       1    SUP    O      5   -1.050000   15.9994 ;(O)b       (10)
 4441  Ob       1    SUP    O      5   -1.050000   15.9994 ;(O)b       (11)
 4442  Ob       1    SUP    O      5   -1.050000   15.9994 ;(O)b       (12)
 4443  Ob       1    SUP    O      5   -1.050000   15.9994 ;(O)b       (13)
 4444  Ob       1    SUP    O      5   -1.050000   15.9994 ;(O)b       (14)
 4445  Ob       1    SUP    O      5   -1.050000   15.9994 ;(O)b       (15)
 4446  Ob       1    SUP    O      5   -1.050000   15.9994 ;(O)b       (16)
 4447  Ob       1    SUP    O      5   -1.050000   15.9994 ;(O)b       (17)
 4448  Ob       1    SUP    O      5   -1.050000   15.9994 ;(O)b       (18)
 4449  St       1    SUP   Si      7   +2.084641   28.0850 ;O(SIt)O    (1)
 4450  St       1    SUP   Si      7   +2.084641   28.0850 ;O(SIt)O    (2)
 4451  St       1    SUP   Si      7   +2.084641   28.0850 ;(SIt)OH    (3)
 4452  St       1    SUP   Si      7   +2.084641   28.0850 ;(SIt)OH    (4)
 4453  St       1    SUP   Si      7   +2.084641   28.0850 ;(SIt)OH    (5)
 4454  St       1    SUP   Si      7   +2.084641   28.0850 ;(SIt)OH    (6)
 4455  Ob       1    SUP    O      7   -1.045359   15.9994 ;SIt(O)SIt  (7)
 4456  Ob       1    SUP    O      7   -1.045359   15.9994 ;SIt(O)SIt  (8)
 4457  Ob       1    SUP    O      7   -1.045359   15.9994 ;SIt(O)SIt  (9)
 4458  Ob       1    SUP    O      7   -1.045359   15.9994 ;SIt(O)SIt  (10)
 4459  Ob       1    SUP    O      7   -1.045359   15.9994 ;SIt(O)SIt  (11)
 4460  Ob       1    SUP    O      7   -1.045359   15.9994 ;SIt(O)SIt  (12)
 4461  Ob       1    SUP    O      7   -1.045359   15.9994 ;SIt(O)SIt  (13)
 4462  Ob       1    SUP    O      7   -1.045359   15.9994 ;SIt(O)SIt  (14)
 4463  Ob       1    SUP    O      7   -0.945359   15.9994 ;SIt(O)H    (15)
 4464  Ob       1    SUP    O      7   -0.945359   15.9994 ;SIt(O)H    (16)
 4465  Ob       1    SUP    O      7   -0.945359   15.9994 ;SIt(O)H    (17)
 4466  Ob       1    SUP    O      7   -0.945359   15.9994 ;SIt(O)H    (18)
 4467  Ob       1    SUP    O      9   -0.950000   15.9994 ;SIt(O)H    (19)
 4468  Ob       1    SUP    O      9   -0.950000   15.9994 ;SIt(O)H    (19)
 4469  Ob       1    SUP    O      9   -0.950000   15.9994 ;SIt(O)H    (19)
 4470  Ob       1    SUP    O      9   -0.950000   15.9994 ;SIt(O)H    (19)
 4471  St       1    SUP   Si      9   +2.100000   28.0850 ;(SIt)OH    (1)
 4472  St       1    SUP   Si      9   +2.100000   28.0850 ;(SIt)OH    (2)
 4473  St       1    SUP   Si      9   +2.100000   28.0850 ;(SIt)OH    (3)
 4474  St       1    SUP   Si      9   +2.100000   28.0850 ;(SIt)OH    (4)
 4475  St       1    SUP   Si      9   +2.100000   28.0850 ;O(SIt)O    (5)
 4476  St       1    SUP   Si      9   +2.100000   28.0850 ;O(SIt)O    (6)
 4477  Ob       1    SUP    O      9   -1.050000   15.9994 ;SIt(O)SIt  (7)
 4478  Ob       1    SUP    O      9   -1.050000   15.9994 ;SIt(O)SIt  (8)
 4479  Ob       1    SUP    O      9   -1.050000   15.9994 ;SIt(O)SIt  (9)
 4480  Ob       1    SUP    O      9   -1.050000   15.9994 ;SIt(O)SIt  (10)
 4481  Ob       1    SUP    O      9   -1.050000   15.9994 ;SIt(O)SIt  (11)
 4482  Ob       1    SUP    O      9   -1.050000   15.9994 ;SIt(O)SIt  (12)
 4483  Ob       1    SUP    O      9   -1.050000   15.9994 ;SIt(O)SIt  (13)
 4484  Ob       1    SUP    O      9   -1.050000   15.9994 ;SIt(O)SIt  (14)
 4485  Ob       1    SUP    O      9   -1.050000   15.9994 ;(O)b       (15)
 4486  Ob       1    SUP    O      9   -1.050000   15.9994 ;(O)b       (16)
 4487  Ob       1    SUP    O      9   -1.050000   15.9994 ;(O)b       (17)
 4488  Ob       1    SUP    O      9   -1.050000   15.9994 ;(O)b       (18)
 4489  St       1    SUP   Si      5   +2.100000   28.0850 ;(SIt)      (1)
 4490  St       1    SUP   Si      5   +2.100000   28.0850 ;(SIt)      (2)
 4491  St       1    SUP   Si      5   +2.100000   28.0850 ;(SIt)      (3)
 4492  St       1    SUP   Si      5   +2.100000   28.0850 ;(SIt)      (4)
 4493  St       1    SUP   Si      5   +2.100000   28.0850 ;(SIt)      (5)
 4494  St       1    SUP   Si      5   +2.100000   28.0850 ;(SIt)      (6)
 4495  Ob       1    SUP    O      5   -1.050000   15.9994 ;(O)b       (7)
 4496  Ob       1    SUP    O      5   -1.050000   15.9994 ;(O)b       (8)
 4497  Ob       1    SUP    O      5   -1.050000   15.9994 ;(O)b       (9)
 4498  Ob       1    SUP    O      5   -1.050000   15.9994 ;(O)b       (10)
 4499  Ob       1    SUP    O      5   -1.050000   15.9994 ;(O)b       (11)
 4500  Ob       1    SUP    O      5   -1.050000   15.9994 ;(O)b       (12)
 4501  Ob       1    SUP    O      5   -1.050000   15.9994 ;(O)b       (13)
 4502  Ob       1    SUP    O      5   -1.050000   15.9994 ;(O)b       (14)
 4503  Ob       1    SUP    O      5   -1.050000   15.9994 ;(O)b       (15)
 4504  Ob       1    SUP    O      5   -1.050000   15.9994 ;(O)b       (16)
 4505  Ob       1    SUP    O      5   -1.050000   15.9994 ;(O)b       (17)
 4506  Ob       1    SUP    O      5   -1.050000   15.9994 ;(O)b       (18)
 4507  St       1    SUP   Si      7   +2.084641   28.0850 ;O(SIt)O    (1)
 4508  St       1    SUP   Si      7   +2.084641   28.0850 ;O(SIt)O    (2)
 4509  St       1    SUP   Si      7   +2.084641   28.0850 ;(SIt)OH    (3)
 4510  St       1    SUP   Si      7   +2.084641   28.0850 ;(SIt)OH    (4)
 4511  St       1    SUP   Si      7   +2.084641   28.0850 ;(SIt)OH    (5)
 4512  St       1    SUP   Si      7   +2.084641   28.0850 ;(SIt)OH    (6)
 4513  Ob       1    SUP    O      7   -1.045359   15.9994 ;SIt(O)SIt  (7)
 4514  Ob       1    SUP    O      7   -1.045359   15.9994 ;SIt(O)SIt  (8)
 4515  Ob       1    SUP    O      7   -1.045359   15.9994 ;SIt(O)SIt  (9)
 4516  Ob       1    SUP    O      7   -1.045359   15.9994 ;SIt(O)SIt  (10)
 4517  Ob       1    SUP    O      7   -1.045359   15.9994 ;SIt(O)SIt  (11)
 4518  Ob       1    SUP    O      7   -1.045359   15.9994 ;SIt(O)SIt  (12)
 4519  Ob       1    SUP    O      7   -1.045359   15.9994 ;SIt(O)SIt  (13)
 4520  Ob       1    SUP    O      7   -1.045359   15.9994 ;SIt(O)SIt  (14)
 4521  Ob       1    SUP    O      7   -0.945359   15.9994 ;SIt(O)H    (15)
 4522  Ob       1    SUP    O      7   -0.945359   15.9994 ;SIt(O)H    (16)
 4523  Ob       1    SUP    O      7   -0.945359   15.9994 ;SIt(O)H    (17)
 4524  Ob       1    SUP    O      7   -0.945359   15.9994 ;SIt(O)H    (18)
 4525  Ob       1    SUP    O      9   -0.950000   15.9994 ;SIt(O)H    (19)
 4526  Ob       1    SUP    O      9   -0.950000   15.9994 ;SIt(O)H    (19)
 4527  Ob       1    SUP    O      9   -0.950000   15.9994 ;SIt(O)H    (19)
 4528  Ob       1    SUP    O      9   -0.950000   15.9994 ;SIt(O)H    (19)
 4529  St       1    SUP   Si      9   +2.100000   28.0850 ;(SIt)OH    (1)
 4530  St       1    SUP   Si      9   +2.100000   28.0850 ;(SIt)OH    (2)
 4531  St       1    SUP   Si      9   +2.100000   28.0850 ;(SIt)OH    (3)
 4532  St       1    SUP   Si      9   +2.100000   28.0850 ;(SIt)OH    (4)
 4533  St       1    SUP   Si      9   +2.100000   28.0850 ;O(SIt)O    (5)
 4534  St       1    SUP   Si      9   +2.100000   28.0850 ;O(SIt)O    (6)
 4535  Ob       1    SUP    O      9   -1.050000   15.9994 ;SIt(O)SIt  (7)
 4536  Ob       1    SUP    O      9   -1.050000   15.9994 ;SIt(O)SIt  (8)
 4537  Ob       1    SUP    O      9   -1.050000   15.9994 ;SIt(O)SIt  (9)
 4538  Ob       1    SUP    O      9   -1.050000   15.9994 ;SIt(O)SIt  (10)
 4539  Ob       1    SUP    O      9   -1.050000   15.9994 ;SIt(O)SIt  (11)
 4540  Ob       1    SUP    O      9   -1.050000   15.9994 ;SIt(O)SIt  (12)
 4541  Ob       1    SUP    O      9   -1.050000   15.9994 ;SIt(O)SIt  (13)
 4542  Ob       1    SUP    O      9   -1.050000   15.9994 ;SIt(O)SIt  (14)
 4543  Ob       1    SUP    O      9   -1.050000   15.9994 ;(O)b       (15)
 4544  Ob       1    SUP    O      9   -1.050000   15.9994 ;(O)b       (16)
 4545  Ob       1    SUP    O      9   -1.050000   15.9994 ;(O)b       (17)
 4546  Ob       1    SUP    O      9   -1.050000   15.9994 ;(O)b       (18)
 4547  St       1    SUP   Si      5   +2.100000   28.0850 ;(SIt)      (1)
 4548  St       1    SUP   Si      5   +2.100000   28.0850 ;(SIt)      (2)
 4549  St       1    SUP   Si      5   +2.100000   28.0850 ;(SIt)      (3)
 4550  St       1    SUP   Si      5   +2.100000   28.0850 ;(SIt)      (4)
 4551  St       1    SUP   Si      5   +2.100000   28.0850 ;(SIt)      (5)
 4552  St       1    SUP   Si      5   +2.100000   28.0850 ;(SIt)      (6)
 4553  Ob       1    SUP    O      5   -1.050000   15.9994 ;(O)b       (7)
 4554  Ob       1    SUP    O      5   -1.050000   15.9994 ;(O)b       (8)
 4555  Ob       1    SUP    O      5   -1.050000   15.9994 ;(O)b       (9)
 4556  Ob       1    SUP    O      5   -1.050000   15.9994 ;(O)b       (10)
 4557  Ob       1    SUP    O      5   -1.050000   15.9994 ;(O)b       (11)
 4558  Ob       1    SUP    O      5   -1.050000   15.9994 ;(O)b       (12)
 4559  Ob       1    SUP    O      5   -1.050000   15.9994 ;(O)b       (13)
 4560  Ob       1    SUP    O      5   -1.050000   15.9994 ;(O)b       (14)
 4561  Ob       1    SUP    O      5   -1.050000   15.9994 ;(O)b       (15)
 4562  Ob       1    SUP    O      5   -1.050000   15.9994 ;(O)b       (16)
 4563  Ob       1    SUP    O      5   -1.050000   15.9994 ;(O)b       (17)
 4564  Ob       1    SUP    O      5   -1.050000   15.9994 ;(O)b       (18)
 4565  St       1    SUP   Si      7   +2.084641   28.0850 ;O(SIt)O    (1)
 4566  St       1    SUP   Si      7   +2.084641   28.0850 ;O(SIt)O    (2)
 4567  St       1    SUP   Si      7   +2.084641   28.0850 ;(SIt)OH    (3)
 4568  St       1    SUP   Si      7   +2.084641   28.0850 ;(SIt)OH    (4)
 4569  St       1    SUP   Si      7   +2.084641   28.0850 ;(SIt)OH    (5)
 4570  St       1    SUP   Si      7   +2.084641   28.0850 ;(SIt)OH    (6)
 4571  Ob       1    SUP    O      7   -1.045359   15.9994 ;SIt(O)SIt  (7)
 4572  Ob       1    SUP    O      7   -1.045359   15.9994 ;SIt(O)SIt  (8)
 4573  Ob       1    SUP    O      7   -1.045359   15.9994 ;SIt(O)SIt  (9)
 4574  Ob       1    SUP    O      7   -1.045359   15.9994 ;SIt(O)SIt  (10)
 4575  Ob       1    SUP    O      7   -1.045359   15.9994 ;SIt(O)SIt  (11)
 4576  Ob       1    SUP    O      7   -1.045359   15.9994 ;SIt(O)SIt  (12)
 4577  Ob       1    SUP    O      7   -1.045359   15.9994 ;SIt(O)SIt  (13)
 4578  Ob       1    SUP    O      7   -1.045359   15.9994 ;SIt(O)SIt  (14)
 4579  Ob       1    SUP    O      7   -0.945359   15.9994 ;SIt(O)H    (15)
 4580  Ob       1    SUP    O      7   -0.945359   15.9994 ;SIt(O)H    (16)
 4581  Ob       1    SUP    O      7   -0.945359   15.9994 ;SIt(O)H    (17)
 4582  Ob       1    SUP    O      7   -0.945359   15.9994 ;SIt(O)H    (18)
 4583  Ob       1    SUP    O      9   -0.950000   15.9994 ;SIt(O)H    (19)
 4584  Ob       1    SUP    O      9   -0.950000   15.9994 ;SIt(O)H    (19)
 4585  Ob       1    SUP    O      9   -0.950000   15.9994 ;SIt(O)H    (19)
 4586  Ob       1    SUP    O      9   -0.950000   15.9994 ;SIt(O)H    (19)
 4587  St       1    SUP   Si      9   +2.100000   28.0850 ;(SIt)OH    (1)
 4588  St       1    SUP   Si      9   +2.100000   28.0850 ;(SIt)OH    (2)
 4589  St       1    SUP   Si      9   +2.100000   28.0850 ;(SIt)OH    (3)
 4590  St       1    SUP   Si      9   +2.100000   28.0850 ;(SIt)OH    (4)
 4591  St       1    SUP   Si      9   +2.100000   28.0850 ;O(SIt)O    (5)
 4592  St       1    SUP   Si      9   +2.100000   28.0850 ;O(SIt)O    (6)
 4593  Ob       1    SUP    O      9   -1.050000   15.9994 ;SIt(O)SIt  (7)
 4594  Ob       1    SUP    O      9   -1.050000   15.9994 ;SIt(O)SIt  (8)
 4595  Ob       1    SUP    O      9   -1.050000   15.9994 ;SIt(O)SIt  (9)
 4596  Ob       1    SUP    O      9   -1.050000   15.9994 ;SIt(O)SIt  (10)
 4597  Ob       1    SUP    O      9   -1.050000   15.9994 ;SIt(O)SIt  (11)
 4598  Ob       1    SUP    O      9   -1.050000   15.9994 ;SIt(O)SIt  (12)
 4599  Ob       1    SUP    O      9   -1.050000   15.9994 ;SIt(O)SIt  (13)
 4600  Ob       1    SUP    O      9   -1.050000   15.9994 ;SIt(O)SIt  (14)
 4601  Ob       1    SUP    O      9   -1.050000   15.9994 ;(O)b       (15)
 4602  Ob       1    SUP    O      9   -1.050000   15.9994 ;(O)b       (16)
 4603  Ob       1    SUP    O      9   -1.050000   15.9994 ;(O)b       (17)
 4604  Ob       1    SUP    O      9   -1.050000   15.9994 ;(O)b       (18)
 4605  St       1    SUP   Si      5   +2.100000   28.0850 ;(SIt)      (1)
 4606  St       1    SUP   Si      5   +2.100000   28.0850 ;(SIt)      (2)
 4607  St       1    SUP   Si      5   +2.100000   28.0850 ;(SIt)      (3)
 4608  St       1    SUP   Si      5   +2.100000   28.0850 ;(SIt)      (4)
 4609  St       1    SUP   Si      5   +2.100000   28.0850 ;(SIt)      (5)
 4610  St       1    SUP   Si      5   +2.100000   28.0850 ;(SIt)      (6)
 4611  Ob       1    SUP    O      5   -1.050000   15.9994 ;(O)b       (7)
 4612  Ob       1    SUP    O      5   -1.050000   15.9994 ;(O)b       (8)
 4613  Ob       1    SUP    O      5   -1.050000   15.9994 ;(O)b       (9)
 4614  Ob       1    SUP    O      5   -1.050000   15.9994 ;(O)b       (10)
 4615  Ob       1    SUP    O      5   -1.050000   15.9994 ;(O)b       (11)
 4616  Ob       1    SUP    O      5   -1.050000   15.9994 ;(O)b       (12)
 4617  Ob       1    SUP    O      5   -1.050000   15.9994 ;(O)b       (13)
 4618  Ob       1    SUP    O      5   -1.050000   15.9994 ;(O)b       (14)
 4619  Ob       1    SUP    O      5   -1.050000   15.9994 ;(O)b       (15)
 4620  Ob       1    SUP    O      5   -1.050000   15.9994 ;(O)b       (16)
 4621  Ob       1    SUP    O      5   -1.050000   15.9994 ;(O)b       (17)
 4622  Ob       1    SUP    O      5   -1.050000   15.9994 ;(O)b       (18)
 4623  St       1    SUP   Si      7   +2.084641   28.0850 ;O(SIt)O    (1)
 4624  St       1    SUP   Si      7   +2.084641   28.0850 ;O(SIt)O    (2)
 4625  St       1    SUP   Si      7   +2.084641   28.0850 ;(SIt)OH    (3)
 4626  St       1    SUP   Si      7   +2.084641   28.0850 ;(SIt)OH    (4)
 4627  St       1    SUP   Si      7   +2.084641   28.0850 ;(SIt)OH    (5)
 4628  St       1    SUP   Si      7   +2.084641   28.0850 ;(SIt)OH    (6)
 4629  Ob       1    SUP    O      7   -1.045359   15.9994 ;SIt(O)SIt  (7)
 4630  Ob       1    SUP    O      7   -1.045359   15.9994 ;SIt(O)SIt  (8)
 4631  Ob       1    SUP    O      7   -1.045359   15.9994 ;SIt(O)SIt  (9)
 4632  Ob       1    SUP    O      7   -1.045359   15.9994 ;SIt(O)SIt  (10)
 4633  Ob       1    SUP    O      7   -1.045359   15.9994 ;SIt(O)SIt  (11)
 4634  Ob       1    SUP    O      7   -1.045359   15.9994 ;SIt(O)SIt  (12)
 4635  Ob       1    SUP    O      7   -1.045359   15.9994 ;SIt(O)SIt  (13)
 4636  Ob       1    SUP    O      7   -1.045359   15.9994 ;SIt(O)SIt  (14)
 4637  Ob       1    SUP    O      7   -0.945359   15.9994 ;SIt(O)H    (15)
 4638  Ob       1    SUP    O      7   -0.945359   15.9994 ;SIt(O)H    (16)
 4639  Ob       1    SUP    O      7   -0.945359   15.9994 ;SIt(O)H    (17)
 4640  Ob       1    SUP    O      7   -0.945359   15.9994 ;SIt(O)H    (18)
 4641  Ob       1    SUP    O      9   -0.950000   15.9994 ;SIt(O)H    (19)
 4642  Ob       1    SUP    O      9   -0.950000   15.9994 ;SIt(O)H    (19)
 4643  Ob       1    SUP    O      9   -0.950000   15.9994 ;SIt(O)H    (19)
 4644  Ob       1    SUP    O      9   -0.950000   15.9994 ;SIt(O)H    (19)
 4645  St       1    SUP   Si      9   +2.100000   28.0850 ;(SIt)OH    (1)
 4646  St       1    SUP   Si      9   +2.100000   28.0850 ;(SIt)OH    (2)
 4647  St       1    SUP   Si      9   +2.100000   28.0850 ;(SIt)OH    (3)
 4648  St       1    SUP   Si      9   +2.100000   28.0850 ;(SIt)OH    (4)
 4649  St       1    SUP   Si      9   +2.100000   28.0850 ;O(SIt)O    (5)
 4650  St       1    SUP   Si      9   +2.100000   28.0850 ;O(SIt)O    (6)
 4651  Ob       1    SUP    O      9   -1.050000   15.9994 ;SIt(O)SIt  (7)
 4652  Ob       1    SUP    O      9   -1.050000   15.9994 ;SIt(O)SIt  (8)
 4653  Ob       1    SUP    O      9   -1.050000   15.9994 ;SIt(O)SIt  (9)
 4654  Ob       1    SUP    O      9   -1.050000   15.9994 ;SIt(O)SIt  (10)
 4655  Ob       1    SUP    O      9   -1.050000   15.9994 ;SIt(O)SIt  (11)
 4656  Ob       1    SUP    O      9   -1.050000   15.9994 ;SIt(O)SIt  (12)
 4657  Ob       1    SUP    O      9   -1.050000   15.9994 ;SIt(O)SIt  (13)
 4658  Ob       1    SUP    O      9   -1.050000   15.9994 ;SIt(O)SIt  (14)
 4659  Ob       1    SUP    O      9   -1.050000   15.9994 ;(O)b       (15)
 4660  Ob       1    SUP    O      9   -1.050000   15.9994 ;(O)b       (16)
 4661  Ob       1    SUP    O      9   -1.050000   15.9994 ;(O)b       (17)
 4662  Ob       1    SUP    O      9   -1.050000   15.9994 ;(O)b       (18)
 4663  St       1    SUP   Si      5   +2.100000   28.0850 ;(SIt)      (1)
 4664  St       1    SUP   Si      5   +2.100000   28.0850 ;(SIt)      (2)
 4665  St       1    SUP   Si      5   +2.100000   28.0850 ;(SIt)      (3)
 4666  St       1    SUP   Si      5   +2.100000   28.0850 ;(SIt)      (4)
 4667  St       1    SUP   Si      5   +2.100000   28.0850 ;(SIt)      (5)
 4668  St       1    SUP   Si      5   +2.100000   28.0850 ;(SIt)      (6)
 4669  Ob       1    SUP    O      5   -1.050000   15.9994 ;(O)b       (7)
 4670  Ob       1    SUP    O      5   -1.050000   15.9994 ;(O)b       (8)
 4671  Ob       1    SUP    O      5   -1.050000   15.9994 ;(O)b       (9)
 4672  Ob       1    SUP    O      5   -1.050000   15.9994 ;(O)b       (10)
 4673  Ob       1    SUP    O      5   -1.050000   15.9994 ;(O)b       (11)
 4674  Ob       1    SUP    O      5   -1.050000   15.9994 ;(O)b       (12)
 4675  Ob       1    SUP    O      5   -1.050000   15.9994 ;(O)b       (13)
 4676  Ob       1    SUP    O      5   -1.050000   15.9994 ;(O)b       (14)
 4677  Ob       1    SUP    O      5   -1.050000   15.9994 ;(O)b       (15)
 4678  Ob       1    SUP    O      5   -1.050000   15.9994 ;(O)b       (16)
 4679  Ob       1    SUP    O      5   -1.050000   15.9994 ;(O)b       (17)
 4680  Ob       1    SUP    O      5   -1.050000   15.9994 ;(O)b       (18)
 4681  St       1    SUP   Si      8   +2.084641   28.0850 ;O(SIt)O    (1)
 4682  St       1    SUP   Si      8   +2.084641   28.0850 ;O(SIt)O    (2)
 4683  St       1    SUP   Si      8   +2.084641   28.0850 ;(SIt)OH    (3)
 4684  St       1    SUP   Si      8   +2.084641   28.0850 ;(SIt)OH    (4)
 4685  St       1    SUP   Si      8   +2.084641   28.0850 ;(SIt)OH    (5)
 4686  St       1    SUP   Si      8   +2.009641   28.0850 ;(SIt)Oq    (6)
 4687  Ob       1    SUP    O      8   -1.045359   15.9994 ;SIt(O)SIt  (7)
 4688  Ob       1    SUP    O      8   -1.045359   15.9994 ;SIt(O)SIt  (8)
 4689  Ob       1    SUP    O      8   -1.045359   15.9994 ;SIt(O)SIt  (9)
 4690  Ob       1    SUP    O      8   -1.045359   15.9994 ;SIt(O)SIt  (10)
 4691  Ob       1    SUP    O      8   -1.045359   15.9994 ;SIt(O)SIt  (11)
 4692  Ob       1    SUP    O      8   -1.045359   15.9994 ;SIt(O)SIt  (12)
 4693  Ob       1    SUP    O      8   -1.045359   15.9994 ;SIt(O)SIt  (13)
 4694  Ob       1    SUP    O      8   -1.045359   15.9994 ;SIt(O)SIt  (14)
 4695  Ob       1    SUP    O      8   -0.945359   15.9994 ;SIt(O)H    (15)
 4696  Ob       1    SUP    O      8   -0.945359   15.9994 ;SIt(O)H    (16)
 4697  Ob       1    SUP   OM      8   -1.085359   15.9994 ;SIt(O)q    (17)
 4698  Ob       1    SUP    O      8   -0.945359   15.9994 ;SIt(O)H    (18)
 4699  Ob       1    SUP    O      9   -0.950000   15.9994 ;SIt(O)H    (19)
 4700  Ob       1    SUP    O      9   -0.950000   15.9994 ;SIt(O)H    (19)
 4701  Ob       1    SUP    O      9   -0.950000   15.9994 ;SIt(O)H    (19)
 4702  Ob       1    SUP    O      9   -0.950000   15.9994 ;SIt(O)H    (19)
 4703  St       1    SUP   Si      9   +2.100000   28.0850 ;(SIt)OH    (1)
 4704  St       1    SUP   Si      9   +2.100000   28.0850 ;(SIt)OH    (2)
 4705  St       1    SUP   Si      9   +2.100000   28.0850 ;(SIt)OH    (3)
 4706  St       1    SUP   Si      9   +2.100000   28.0850 ;(SIt)OH    (4)
 4707  St       1    SUP   Si      9   +2.100000   28.0850 ;O(SIt)O    (5)
 4708  St       1    SUP   Si      9   +2.100000   28.0850 ;O(SIt)O    (6)
 4709  Ob       1    SUP    O      9   -1.050000   15.9994 ;SIt(O)SIt  (7)
 4710  Ob       1    SUP    O      9   -1.050000   15.9994 ;SIt(O)SIt  (8)
 4711  Ob       1    SUP    O      9   -1.050000   15.9994 ;SIt(O)SIt  (9)
 4712  Ob       1    SUP    O      9   -1.050000   15.9994 ;SIt(O)SIt  (10)
 4713  Ob       1    SUP    O      9   -1.050000   15.9994 ;SIt(O)SIt  (11)
 4714  Ob       1    SUP    O      9   -1.050000   15.9994 ;SIt(O)SIt  (12)
 4715  Ob       1    SUP    O      9   -1.050000   15.9994 ;SIt(O)SIt  (13)
 4716  Ob       1    SUP    O      9   -1.050000   15.9994 ;SIt(O)SIt  (14)
 4717  Ob       1    SUP    O      9   -1.050000   15.9994 ;(O)b       (15)
 4718  Ob       1    SUP    O      9   -1.050000   15.9994 ;(O)b       (16)
 4719  Ob       1    SUP    O      9   -1.050000   15.9994 ;(O)b       (17)
 4720  Ob       1    SUP    O      9   -1.050000   15.9994 ;(O)b       (18)
 4721  St       1    SUP   Si      5   +2.100000   28.0850 ;(SIt)      (1)
 4722  St       1    SUP   Si      5   +2.100000   28.0850 ;(SIt)      (2)
 4723  St       1    SUP   Si      5   +2.100000   28.0850 ;(SIt)      (3)
 4724  St       1    SUP   Si      5   +2.100000   28.0850 ;(SIt)      (4)
 4725  St       1    SUP   Si      5   +2.100000   28.0850 ;(SIt)      (5)
 4726  St       1    SUP   Si      5   +2.100000   28.0850 ;(SIt)      (6)
 4727  Ob       1    SUP    O      5   -1.050000   15.9994 ;(O)b       (7)
 4728  Ob       1    SUP    O      5   -1.050000   15.9994 ;(O)b       (8)
 4729  Ob       1    SUP    O      5   -1.050000   15.9994 ;(O)b       (9)
 4730  Ob       1    SUP    O      5   -1.050000   15.9994 ;(O)b       (10)
 4731  Ob       1    SUP    O      5   -1.050000   15.9994 ;(O)b       (11)
 4732  Ob       1    SUP    O      5   -1.050000   15.9994 ;(O)b       (12)
 4733  Ob       1    SUP    O      5   -1.050000   15.9994 ;(O)b       (13)
 4734  Ob       1    SUP    O      5   -1.050000   15.9994 ;(O)b       (14)
 4735  Ob       1    SUP    O      5   -1.050000   15.9994 ;(O)b       (15)
 4736  Ob       1    SUP    O      5   -1.050000   15.9994 ;(O)b       (16)
 4737  Ob       1    SUP    O      5   -1.050000   15.9994 ;(O)b       (17)
 4738  Ob       1    SUP    O      5   -1.050000   15.9994 ;(O)b       (18)
 4739  St       1    SUP   Si      7   +2.084641   28.0850 ;O(SIt)O    (1)
 4740  St       1    SUP   Si      7   +2.084641   28.0850 ;O(SIt)O    (2)
 4741  St       1    SUP   Si      7   +2.084641   28.0850 ;(SIt)OH    (3)
 4742  St       1    SUP   Si      7   +2.084641   28.0850 ;(SIt)OH    (4)
 4743  St       1    SUP   Si      7   +2.084641   28.0850 ;(SIt)OH    (5)
 4744  St       1    SUP   Si      7   +2.084641   28.0850 ;(SIt)OH    (6)
 4745  Ob       1    SUP    O      7   -1.045359   15.9994 ;SIt(O)SIt  (7)
 4746  Ob       1    SUP    O      7   -1.045359   15.9994 ;SIt(O)SIt  (8)
 4747  Ob       1    SUP    O      7   -1.045359   15.9994 ;SIt(O)SIt  (9)
 4748  Ob       1    SUP    O      7   -1.045359   15.9994 ;SIt(O)SIt  (10)
 4749  Ob       1    SUP    O      7   -1.045359   15.9994 ;SIt(O)SIt  (11)
 4750  Ob       1    SUP    O      7   -1.045359   15.9994 ;SIt(O)SIt  (12)
 4751  Ob       1    SUP    O      7   -1.045359   15.9994 ;SIt(O)SIt  (13)
 4752  Ob       1    SUP    O      7   -1.045359   15.9994 ;SIt(O)SIt  (14)
 4753  Ob       1    SUP    O      7   -0.945359   15.9994 ;SIt(O)H    (15)
 4754  Ob       1    SUP    O      7   -0.945359   15.9994 ;SIt(O)H    (16)
 4755  Ob       1    SUP    O      7   -0.945359   15.9994 ;SIt(O)H    (17)
 4756  Ob       1    SUP    O      7   -0.945359   15.9994 ;SIt(O)H    (18)
 4757  Ob       1    SUP    O      9   -0.950000   15.9994 ;SIt(O)H    (19)
 4758  Ob       1    SUP    O      9   -0.950000   15.9994 ;SIt(O)H    (19)
 4759  Ob       1    SUP    O      9   -0.950000   15.9994 ;SIt(O)H    (19)
 4760  Ob       1    SUP    O      9   -0.950000   15.9994 ;SIt(O)H    (19)
 4761  St       1    SUP   Si      9   +2.100000   28.0850 ;(SIt)OH    (1)
 4762  St       1    SUP   Si      9   +2.100000   28.0850 ;(SIt)OH    (2)
 4763  St       1    SUP   Si      9   +2.100000   28.0850 ;(SIt)OH    (3)
 4764  St       1    SUP   Si      9   +2.100000   28.0850 ;(SIt)OH    (4)
 4765  St       1    SUP   Si      9   +2.100000   28.0850 ;O(SIt)O    (5)
 4766  St       1    SUP   Si      9   +2.100000   28.0850 ;O(SIt)O    (6)
 4767  Ob       1    SUP    O      9   -1.050000   15.9994 ;SIt(O)SIt  (7)
 4768  Ob       1    SUP    O      9   -1.050000   15.9994 ;SIt(O)SIt  (8)
 4769  Ob       1    SUP    O      9   -1.050000   15.9994 ;SIt(O)SIt  (9)
 4770  Ob       1    SUP    O      9   -1.050000   15.9994 ;SIt(O)SIt  (10)
 4771  Ob       1    SUP    O      9   -1.050000   15.9994 ;SIt(O)SIt  (11)
 4772  Ob       1    SUP    O      9   -1.050000   15.9994 ;SIt(O)SIt  (12)
 4773  Ob       1    SUP    O      9   -1.050000   15.9994 ;SIt(O)SIt  (13)
 4774  Ob       1    SUP    O      9   -1.050000   15.9994 ;SIt(O)SIt  (14)
 4775  Ob       1    SUP    O      9   -1.050000   15.9994 ;(O)b       (15)
 4776  Ob       1    SUP    O      9   -1.050000   15.9994 ;(O)b       (16)
 4777  Ob       1    SUP    O      9   -1.050000   15.9994 ;(O)b       (17)
 4778  Ob       1    SUP    O      9   -1.050000   15.9994 ;(O)b       (18)
 4779  St       1    SUP   Si      5   +2.100000   28.0850 ;(SIt)      (1)
 4780  St       1    SUP   Si      5   +2.100000   28.0850 ;(SIt)      (2)
 4781  St       1    SUP   Si      5   +2.100000   28.0850 ;(SIt)      (3)
 4782  St       1    SUP   Si      5   +2.100000   28.0850 ;(SIt)      (4)
 4783  St       1    SUP   Si      5   +2.100000   28.0850 ;(SIt)      (5)
 4784  St       1    SUP   Si      5   +2.100000   28.0850 ;(SIt)      (6)
 4785  Ob       1    SUP    O      5   -1.050000   15.9994 ;(O)b       (7)
 4786  Ob       1    SUP    O      5   -1.050000   15.9994 ;(O)b       (8)
 4787  Ob       1    SUP    O      5   -1.050000   15.9994 ;(O)b       (9)
 4788  Ob       1    SUP    O      5   -1.050000   15.9994 ;(O)b       (10)
 4789  Ob       1    SUP    O      5   -1.050000   15.9994 ;(O)b       (11)
 4790  Ob       1    SUP    O      5   -1.050000   15.9994 ;(O)b       (12)
 4791  Ob       1    SUP    O      5   -1.050000   15.9994 ;(O)b       (13)
 4792  Ob       1    SUP    O      5   -1.050000   15.9994 ;(O)b       (14)
 4793  Ob       1    SUP    O      5   -1.050000   15.9994 ;(O)b       (15)
 4794  Ob       1    SUP    O      5   -1.050000   15.9994 ;(O)b       (16)
 4795  Ob       1    SUP    O      5   -1.050000   15.9994 ;(O)b       (17)
 4796  Ob       1    SUP    O      5   -1.050000   15.9994 ;(O)b       (18)
 4797  St       1    SUP   Si      8   +2.084641   28.0850 ;O(SIt)O    (1)
 4798  St       1    SUP   Si      8   +2.084641   28.0850 ;O(SIt)O    (2)
 4799  St       1    SUP   Si      8   +2.084641   28.0850 ;(SIt)OH    (3)
 4800  St       1    SUP   Si      8   +2.084641   28.0850 ;(SIt)OH    (4)
 4801  St       1    SUP   Si      8   +2.084641   28.0850 ;(SIt)OH    (5)
 4802  St       1    SUP   Si      8   +2.009641   28.0850 ;(SIt)Oq    (6)
 4803  Ob       1    SUP    O      8   -1.045359   15.9994 ;SIt(O)SIt  (7)
 4804  Ob       1    SUP    O      8   -1.045359   15.9994 ;SIt(O)SIt  (8)
 4805  Ob       1    SUP    O      8   -1.045359   15.9994 ;SIt(O)SIt  (9)
 4806  Ob       1    SUP    O      8   -1.045359   15.9994 ;SIt(O)SIt  (10)
 4807  Ob       1    SUP    O      8   -1.045359   15.9994 ;SIt(O)SIt  (11)
 4808  Ob       1    SUP    O      8   -1.045359   15.9994 ;SIt(O)SIt  (12)
 4809  Ob       1    SUP    O      8   -1.045359   15.9994 ;SIt(O)SIt  (13)
 4810  Ob       1    SUP    O      8   -1.045359   15.9994 ;SIt(O)SIt  (14)
 4811  Ob       1    SUP    O      8   -0.945359   15.9994 ;SIt(O)H    (15)
 4812  Ob       1    SUP    O      8   -0.945359   15.9994 ;SIt(O)H    (16)
 4813  Ob       1    SUP   OM      8   -1.085359   15.9994 ;SIt(O)q    (17)
 4814  Ob       1    SUP    O      8   -0.945359   15.9994 ;SIt(O)H    (18)
 4815  Ob       1    SUP    O      9   -0.950000   15.9994 ;SIt(O)H    (19)
 4816  Ob       1    SUP    O      9   -0.950000   15.9994 ;SIt(O)H    (19)
 4817  Ob       1    SUP    O      9   -0.950000   15.9994 ;SIt(O)H    (19)
 4818  Ob       1    SUP    O      9   -0.950000   15.9994 ;SIt(O)H    (19)
 4819  St       1    SUP   Si      9   +2.100000   28.0850 ;(SIt)OH    (1)
 4820  St       1    SUP   Si      9   +2.100000   28.0850 ;(SIt)OH    (2)
 4821  St       1    SUP   Si      9   +2.100000   28.0850 ;(SIt)OH    (3)
 4822  St       1    SUP   Si      9   +2.100000   28.0850 ;(SIt)OH    (4)
 4823  St       1    SUP   Si      9   +2.100000   28.0850 ;O(SIt)O    (5)
 4824  St       1    SUP   Si      9   +2.100000   28.0850 ;O(SIt)O    (6)
 4825  Ob       1    SUP    O      9   -1.050000   15.9994 ;SIt(O)SIt  (7)
 4826  Ob       1    SUP    O      9   -1.050000   15.9994 ;SIt(O)SIt  (8)
 4827  Ob       1    SUP    O      9   -1.050000   15.9994 ;SIt(O)SIt  (9)
 4828  Ob       1    SUP    O      9   -1.050000   15.9994 ;SIt(O)SIt  (10)
 4829  Ob       1    SUP    O      9   -1.050000   15.9994 ;SIt(O)SIt  (11)
 4830  Ob       1    SUP    O      9   -1.050000   15.9994 ;SIt(O)SIt  (12)
 4831  Ob       1    SUP    O      9   -1.050000   15.9994 ;SIt(O)SIt  (13)
 4832  Ob       1    SUP    O      9   -1.050000   15.9994 ;SIt(O)SIt  (14)
 4833  Ob       1    SUP    O      9   -1.050000   15.9994 ;(O)b       (15)
 4834  Ob       1    SUP    O      9   -1.050000   15.9994 ;(O)b       (16)
 4835  Ob       1    SUP    O      9   -1.050000   15.9994 ;(O)b       (17)
 4836  Ob       1    SUP    O      9   -1.050000   15.9994 ;(O)b       (18)
 4837  St       1    SUP   Si      5   +2.100000   28.0850 ;(SIt)      (1)
 4838  St       1    SUP   Si      5   +2.100000   28.0850 ;(SIt)      (2)
 4839  St       1    SUP   Si      5   +2.100000   28.0850 ;(SIt)      (3)
 4840  St       1    SUP   Si      5   +2.100000   28.0850 ;(SIt)      (4)
 4841  St       1    SUP   Si      5   +2.100000   28.0850 ;(SIt)      (5)
 4842  St       1    SUP   Si      5   +2.100000   28.0850 ;(SIt)      (6)
 4843  Ob       1    SUP    O      5   -1.050000   15.9994 ;(O)b       (7)
 4844  Ob       1    SUP    O      5   -1.050000   15.9994 ;(O)b       (8)
 4845  Ob       1    SUP    O      5   -1.050000   15.9994 ;(O)b       (9)
 4846  Ob       1    SUP    O      5   -1.050000   15.9994 ;(O)b       (10)
 4847  Ob       1    SUP    O      5   -1.050000   15.9994 ;(O)b       (11)
 4848  Ob       1    SUP    O      5   -1.050000   15.9994 ;(O)b       (12)
 4849  Ob       1    SUP    O      5   -1.050000   15.9994 ;(O)b       (13)
 4850  Ob       1    SUP    O      5   -1.050000   15.9994 ;(O)b       (14)
 4851  Ob       1    SUP    O      5   -1.050000   15.9994 ;(O)b       (15)
 4852  Ob       1    SUP    O      5   -1.050000   15.9994 ;(O)b       (16)
 4853  Ob       1    SUP    O      5   -1.050000   15.9994 ;(O)b       (17)
 4854  Ob       1    SUP    O      5   -1.050000   15.9994 ;(O)b       (18)
 4855  St       1    SUP   Si      7   +2.084641   28.0850 ;O(SIt)O    (1)
 4856  St       1    SUP   Si      7   +2.084641   28.0850 ;O(SIt)O    (2)
 4857  St       1    SUP   Si      7   +2.084641   28.0850 ;(SIt)OH    (3)
 4858  St       1    SUP   Si      7   +2.084641   28.0850 ;(SIt)OH    (4)
 4859  St       1    SUP   Si      7   +2.084641   28.0850 ;(SIt)OH    (5)
 4860  St       1    SUP   Si      7   +2.084641   28.0850 ;(SIt)OH    (6)
 4861  Ob       1    SUP    O      7   -1.045359   15.9994 ;SIt(O)SIt  (7)
 4862  Ob       1    SUP    O      7   -1.045359   15.9994 ;SIt(O)SIt  (8)
 4863  Ob       1    SUP    O      7   -1.045359   15.9994 ;SIt(O)SIt  (9)
 4864  Ob       1    SUP    O      7   -1.045359   15.9994 ;SIt(O)SIt  (10)
 4865  Ob       1    SUP    O      7   -1.045359   15.9994 ;SIt(O)SIt  (11)
 4866  Ob       1    SUP    O      7   -1.045359   15.9994 ;SIt(O)SIt  (12)
 4867  Ob       1    SUP    O      7   -1.045359   15.9994 ;SIt(O)SIt  (13)
 4868  Ob       1    SUP    O      7   -1.045359   15.9994 ;SIt(O)SIt  (14)
 4869  Ob       1    SUP    O      7   -0.945359   15.9994 ;SIt(O)H    (15)
 4870  Ob       1    SUP    O      7   -0.945359   15.9994 ;SIt(O)H    (16)
 4871  Ob       1    SUP    O      7   -0.945359   15.9994 ;SIt(O)H    (17)
 4872  Ob       1    SUP    O      7   -0.945359   15.9994 ;SIt(O)H    (18)
 4873  Ob       1    SUP    O      9   -0.950000   15.9994 ;SIt(O)H    (19)
 4874  Ob       1    SUP    O      9   -0.950000   15.9994 ;SIt(O)H    (19)
 4875  Ob       1    SUP    O      9   -0.950000   15.9994 ;SIt(O)H    (19)
 4876  Ob       1    SUP    O      9   -0.950000   15.9994 ;SIt(O)H    (19)
 4877  St       1    SUP   Si      9   +2.100000   28.0850 ;(SIt)OH    (1)
 4878  St       1    SUP   Si      9   +2.100000   28.0850 ;(SIt)OH    (2)
 4879  St       1    SUP   Si      9   +2.100000   28.0850 ;(SIt)OH    (3)
 4880  St       1    SUP   Si      9   +2.100000   28.0850 ;(SIt)OH    (4)
 4881  St       1    SUP   Si      9   +2.100000   28.0850 ;O(SIt)O    (5)
 4882  St       1    SUP   Si      9   +2.100000   28.0850 ;O(SIt)O    (6)
 4883  Ob       1    SUP    O      9   -1.050000   15.9994 ;SIt(O)SIt  (7)
 4884  Ob       1    SUP    O      9   -1.050000   15.9994 ;SIt(O)SIt  (8)
 4885  Ob       1    SUP    O      9   -1.050000   15.9994 ;SIt(O)SIt  (9)
 4886  Ob       1    SUP    O      9   -1.050000   15.9994 ;SIt(O)SIt  (10)
 4887  Ob       1    SUP    O      9   -1.050000   15.9994 ;SIt(O)SIt  (11)
 4888  Ob       1    SUP    O      9   -1.050000   15.9994 ;SIt(O)SIt  (12)
 4889  Ob       1    SUP    O      9   -1.050000   15.9994 ;SIt(O)SIt  (13)
 4890  Ob       1    SUP    O      9   -1.050000   15.9994 ;SIt(O)SIt  (14)
 4891  Ob       1    SUP    O      9   -1.050000   15.9994 ;(O)b       (15)
 4892  Ob       1    SUP    O      9   -1.050000   15.9994 ;(O)b       (16)
 4893  Ob       1    SUP    O      9   -1.050000   15.9994 ;(O)b       (17)
 4894  Ob       1    SUP    O      9   -1.050000   15.9994 ;(O)b       (18)
 4895  St       1    SUP   Si      5   +2.100000   28.0850 ;(SIt)      (1)
 4896  St       1    SUP   Si      5   +2.100000   28.0850 ;(SIt)      (2)
 4897  St       1    SUP   Si      5   +2.100000   28.0850 ;(SIt)      (3)
 4898  St       1    SUP   Si      5   +2.100000   28.0850 ;(SIt)      (4)
 4899  St       1    SUP   Si      5   +2.100000   28.0850 ;(SIt)      (5)
 4900  St       1    SUP   Si      5   +2.100000   28.0850 ;(SIt)      (6)
 4901  Ob       1    SUP    O      5   -1.050000   15.9994 ;(O)b       (7)
 4902  Ob       1    SUP    O      5   -1.050000   15.9994 ;(O)b       (8)
 4903  Ob       1    SUP    O      5   -1.050000   15.9994 ;(O)b       (9)
 4904  Ob       1    SUP    O      5   -1.050000   15.9994 ;(O)b       (10)
 4905  Ob       1    SUP    O      5   -1.050000   15.9994 ;(O)b       (11)
 4906  Ob       1    SUP    O      5   -1.050000   15.9994 ;(O)b       (12)
 4907  Ob       1    SUP    O      5   -1.050000   15.9994 ;(O)b       (13)
 4908  Ob       1    SUP    O      5   -1.050000   15.9994 ;(O)b       (14)
 4909  Ob       1    SUP    O      5   -1.050000   15.9994 ;(O)b       (15)
 4910  Ob       1    SUP    O      5   -1.050000   15.9994 ;(O)b       (16)
 4911  Ob       1    SUP    O      5   -1.050000   15.9994 ;(O)b       (17)
 4912  Ob       1    SUP    O      5   -1.050000   15.9994 ;(O)b       (18)
 4913  St       1    SUP   Si      8   +2.084641   28.0850 ;O(SIt)O    (1)
 4914  St       1    SUP   Si      8   +2.084641   28.0850 ;O(SIt)O    (2)
 4915  St       1    SUP   Si      8   +2.084641   28.0850 ;(SIt)OH    (3)
 4916  St       1    SUP   Si      8   +2.084641   28.0850 ;(SIt)OH    (4)
 4917  St       1    SUP   Si      8   +2.084641   28.0850 ;(SIt)OH    (5)
 4918  St       1    SUP   Si      8   +2.009641   28.0850 ;(SIt)Oq    (6)
 4919  Ob       1    SUP    O      8   -1.045359   15.9994 ;SIt(O)SIt  (7)
 4920  Ob       1    SUP    O      8   -1.045359   15.9994 ;SIt(O)SIt  (8)
 4921  Ob       1    SUP    O      8   -1.045359   15.9994 ;SIt(O)SIt  (9)
 4922  Ob       1    SUP    O      8   -1.045359   15.9994 ;SIt(O)SIt  (10)
 4923  Ob       1    SUP    O      8   -1.045359   15.9994 ;SIt(O)SIt  (11)
 4924  Ob       1    SUP    O      8   -1.045359   15.9994 ;SIt(O)SIt  (12)
 4925  Ob       1    SUP    O      8   -1.045359   15.9994 ;SIt(O)SIt  (13)
 4926  Ob       1    SUP    O      8   -1.045359   15.9994 ;SIt(O)SIt  (14)
 4927  Ob       1    SUP    O      8   -0.945359   15.9994 ;SIt(O)H    (15)
 4928  Ob       1    SUP    O      8   -0.945359   15.9994 ;SIt(O)H    (16)
 4929  Ob       1    SUP   OM      8   -1.085359   15.9994 ;SIt(O)q    (17)
 4930  Ob       1    SUP    O      8   -0.945359   15.9994 ;SIt(O)H    (18)
 4931  Ob       1    SUP    O      9   -0.950000   15.9994 ;SIt(O)H    (19)
 4932  Ob       1    SUP    O      9   -0.950000   15.9994 ;SIt(O)H    (19)
 4933  Ob       1    SUP    O      9   -0.950000   15.9994 ;SIt(O)H    (19)
 4934  Ob       1    SUP    O      9   -0.950000   15.9994 ;SIt(O)H    (19)
 4935  St       1    SUP   Si      9   +2.100000   28.0850 ;(SIt)OH    (1)
 4936  St       1    SUP   Si      9   +2.100000   28.0850 ;(SIt)OH    (2)
 4937  St       1    SUP   Si      9   +2.100000   28.0850 ;(SIt)OH    (3)
 4938  St       1    SUP   Si      9   +2.100000   28.0850 ;(SIt)OH    (4)
 4939  St       1    SUP   Si      9   +2.100000   28.0850 ;O(SIt)O    (5)
 4940  St       1    SUP   Si      9   +2.100000   28.0850 ;O(SIt)O    (6)
 4941  Ob       1    SUP    O      9   -1.050000   15.9994 ;SIt(O)SIt  (7)
 4942  Ob       1    SUP    O      9   -1.050000   15.9994 ;SIt(O)SIt  (8)
 4943  Ob       1    SUP    O      9   -1.050000   15.9994 ;SIt(O)SIt  (9)
 4944  Ob       1    SUP    O      9   -1.050000   15.9994 ;SIt(O)SIt  (10)
 4945  Ob       1    SUP    O      9   -1.050000   15.9994 ;SIt(O)SIt  (11)
 4946  Ob       1    SUP    O      9   -1.050000   15.9994 ;SIt(O)SIt  (12)
 4947  Ob       1    SUP    O      9   -1.050000   15.9994 ;SIt(O)SIt  (13)
 4948  Ob       1    SUP    O      9   -1.050000   15.9994 ;SIt(O)SIt  (14)
 4949  Ob       1    SUP    O      9   -1.050000   15.9994 ;(O)b       (15)
 4950  Ob       1    SUP    O      9   -1.050000   15.9994 ;(O)b       (16)
 4951  Ob       1    SUP    O      9   -1.050000   15.9994 ;(O)b       (17)
 4952  Ob       1    SUP    O      9   -1.050000   15.9994 ;(O)b       (18)
 4953  St       1    SUP   Si      5   +2.100000   28.0850 ;(SIt)      (1)
 4954  St       1    SUP   Si      5   +2.100000   28.0850 ;(SIt)      (2)
 4955  St       1    SUP   Si      5   +2.100000   28.0850 ;(SIt)      (3)
 4956  St       1    SUP   Si      5   +2.100000   28.0850 ;(SIt)      (4)
 4957  St       1    SUP   Si      5   +2.100000   28.0850 ;(SIt)      (5)
 4958  St       1    SUP   Si      5   +2.100000   28.0850 ;(SIt)      (6)
 4959  Ob       1    SUP    O      5   -1.050000   15.9994 ;(O)b       (7)
 4960  Ob       1    SUP    O      5   -1.050000   15.9994 ;(O)b       (8)
 4961  Ob       1    SUP    O      5   -1.050000   15.9994 ;(O)b       (9)
 4962  Ob       1    SUP    O      5   -1.050000   15.9994 ;(O)b       (10)
 4963  Ob       1    SUP    O      5   -1.050000   15.9994 ;(O)b       (11)
 4964  Ob       1    SUP    O      5   -1.050000   15.9994 ;(O)b       (12)
 4965  Ob       1    SUP    O      5   -1.050000   15.9994 ;(O)b       (13)
 4966  Ob       1    SUP    O      5   -1.050000   15.9994 ;(O)b       (14)
 4967  Ob       1    SUP    O      5   -1.050000   15.9994 ;(O)b       (15)
 4968  Ob       1    SUP    O      5   -1.050000   15.9994 ;(O)b       (16)
 4969  Ob       1    SUP    O      5   -1.050000   15.9994 ;(O)b       (17)
 4970  Ob       1    SUP    O      5   -1.050000   15.9994 ;(O)b       (18)
 4971  St       1    SUP   Si      7   +2.084641   28.0850 ;O(SIt)O    (1)
 4972  St       1    SUP   Si      7   +2.084641   28.0850 ;O(SIt)O    (2)
 4973  St       1    SUP   Si      7   +2.084641   28.0850 ;(SIt)OH    (3)
 4974  St       1    SUP   Si      7   +2.084641   28.0850 ;(SIt)OH    (4)
 4975  St       1    SUP   Si      7   +2.084641   28.0850 ;(SIt)OH    (5)
 4976  St       1    SUP   Si      7   +2.084641   28.0850 ;(SIt)OH    (6)
 4977  Ob       1    SUP    O      7   -1.045359   15.9994 ;SIt(O)SIt  (7)
 4978  Ob       1    SUP    O      7   -1.045359   15.9994 ;SIt(O)SIt  (8)
 4979  Ob       1    SUP    O      7   -1.045359   15.9994 ;SIt(O)SIt  (9)
 4980  Ob       1    SUP    O      7   -1.045359   15.9994 ;SIt(O)SIt  (10)
 4981  Ob       1    SUP    O      7   -1.045359   15.9994 ;SIt(O)SIt  (11)
 4982  Ob       1    SUP    O      7   -1.045359   15.9994 ;SIt(O)SIt  (12)
 4983  Ob       1    SUP    O      7   -1.045359   15.9994 ;SIt(O)SIt  (13)
 4984  Ob       1    SUP    O      7   -1.045359   15.9994 ;SIt(O)SIt  (14)
 4985  Ob       1    SUP    O      7   -0.945359   15.9994 ;SIt(O)H    (15)
 4986  Ob       1    SUP    O      7   -0.945359   15.9994 ;SIt(O)H    (16)
 4987  Ob       1    SUP    O      7   -0.945359   15.9994 ;SIt(O)H    (17)
 4988  Ob       1    SUP    O      7   -0.945359   15.9994 ;SIt(O)H    (18)
 4989  Ob       1    SUP    O      9   -0.950000   15.9994 ;SIt(O)H    (19)
 4990  Ob       1    SUP    O      9   -0.950000   15.9994 ;SIt(O)H    (19)
 4991  Ob       1    SUP    O      9   -0.950000   15.9994 ;SIt(O)H    (19)
 4992  Ob       1    SUP    O      9   -0.950000   15.9994 ;SIt(O)H    (19)
 4993  St       1    SUP   Si      9   +2.100000   28.0850 ;(SIt)OH    (1)
 4994  St       1    SUP   Si      9   +2.100000   28.0850 ;(SIt)OH    (2)
 4995  St       1    SUP   Si      9   +2.100000   28.0850 ;(SIt)OH    (3)
 4996  St       1    SUP   Si      9   +2.100000   28.0850 ;(SIt)OH    (4)
 4997  St       1    SUP   Si      9   +2.100000   28.0850 ;O(SIt)O    (5)
 4998  St       1    SUP   Si      9   +2.100000   28.0850 ;O(SIt)O    (6)
 4999  Ob       1    SUP    O      9   -1.050000   15.9994 ;SIt(O)SIt  (7)
 5000  Ob       1    SUP    O      9   -1.050000   15.9994 ;SIt(O)SIt  (8)
 5001  Ob       1    SUP    O      9   -1.050000   15.9994 ;SIt(O)SIt  (9)
 5002  Ob       1    SUP    O      9   -1.050000   15.9994 ;SIt(O)SIt  (10)
 5003  Ob       1    SUP    O      9   -1.050000   15.9994 ;SIt(O)SIt  (11)
 5004  Ob       1    SUP    O      9   -1.050000   15.9994 ;SIt(O)SIt  (12)
 5005  Ob       1    SUP    O      9   -1.050000   15.9994 ;SIt(O)SIt  (13)
 5006  Ob       1    SUP    O      9   -1.050000   15.9994 ;SIt(O)SIt  (14)
 5007  Ob       1    SUP    O      9   -1.050000   15.9994 ;(O)b       (15)
 5008  Ob       1    SUP    O      9   -1.050000   15.9994 ;(O)b       (16)
 5009  Ob       1    SUP    O      9   -1.050000   15.9994 ;(O)b       (17)
 5010  Ob       1    SUP    O      9   -1.050000   15.9994 ;(O)b       (18)
 5011  St       1    SUP   Si      5   +2.100000   28.0850 ;(SIt)      (1)
 5012  St       1    SUP   Si      5   +2.100000   28.0850 ;(SIt)      (2)
 5013  St       1    SUP   Si      5   +2.100000   28.0850 ;(SIt)      (3)
 5014  St       1    SUP   Si      5   +2.100000   28.0850 ;(SIt)      (4)
 5015  St       1    SUP   Si      5   +2.100000   28.0850 ;(SIt)      (5)
 5016  St       1    SUP   Si      5   +2.100000   28.0850 ;(SIt)      (6)
 5017  Ob       1    SUP    O      5   -1.050000   15.9994 ;(O)b       (7)
 5018  Ob       1    SUP    O      5   -1.050000   15.9994 ;(O)b       (8)
 5019  Ob       1    SUP    O      5   -1.050000   15.9994 ;(O)b       (9)
 5020  Ob       1    SUP    O      5   -1.050000   15.9994 ;(O)b       (10)
 5021  Ob       1    SUP    O      5   -1.050000   15.9994 ;(O)b       (11)
 5022  Ob       1    SUP    O      5   -1.050000   15.9994 ;(O)b       (12)
 5023  Ob       1    SUP    O      5   -1.050000   15.9994 ;(O)b       (13)
 5024  Ob       1    SUP    O      5   -1.050000   15.9994 ;(O)b       (14)
 5025  Ob       1    SUP    O      5   -1.050000   15.9994 ;(O)b       (15)
 5026  Ob       1    SUP    O      5   -1.050000   15.9994 ;(O)b       (16)
 5027  Ob       1    SUP    O      5   -1.050000   15.9994 ;(O)b       (17)
 5028  Ob       1    SUP    O      5   -1.050000   15.9994 ;(O)b       (18)
 5029  St       1    SUP   Si      8   +2.084641   28.0850 ;O(SIt)O    (1)
 5030  St       1    SUP   Si      8   +2.084641   28.0850 ;O(SIt)O    (2)
 5031  St       1    SUP   Si      8   +2.084641   28.0850 ;(SIt)OH    (3)
 5032  St       1    SUP   Si      8   +2.084641   28.0850 ;(SIt)OH    (4)
 5033  St       1    SUP   Si      8   +2.084641   28.0850 ;(SIt)OH    (5)
 5034  St       1    SUP   Si      8   +2.009641   28.0850 ;(SIt)Oq    (6)
 5035  Ob       1    SUP    O      8   -1.045359   15.9994 ;SIt(O)SIt  (7)
 5036  Ob       1    SUP    O      8   -1.045359   15.9994 ;SIt(O)SIt  (8)
 5037  Ob       1    SUP    O      8   -1.045359   15.9994 ;SIt(O)SIt  (9)
 5038  Ob       1    SUP    O      8   -1.045359   15.9994 ;SIt(O)SIt  (10)
 5039  Ob       1    SUP    O      8   -1.045359   15.9994 ;SIt(O)SIt  (11)
 5040  Ob       1    SUP    O      8   -1.045359   15.9994 ;SIt(O)SIt  (12)
 5041  Ob       1    SUP    O      8   -1.045359   15.9994 ;SIt(O)SIt  (13)
 5042  Ob       1    SUP    O      8   -1.045359   15.9994 ;SIt(O)SIt  (14)
 5043  Ob       1    SUP    O      8   -0.945359   15.9994 ;SIt(O)H    (15)
 5044  Ob       1    SUP    O      8   -0.945359   15.9994 ;SIt(O)H    (16)
 5045  Ob       1    SUP   OM      8   -1.085359   15.9994 ;SIt(O)q    (17)
 5046  Ob       1    SUP    O      8   -0.945359   15.9994 ;SIt(O)H    (18)
 5047  Ob       1    SUP    O      9   -0.950000   15.9994 ;SIt(O)H    (19)
 5048  Ob       1    SUP    O      9   -0.950000   15.9994 ;SIt(O)H    (19)
 5049  Ob       1    SUP    O      9   -0.950000   15.9994 ;SIt(O)H    (19)
 5050  Ob       1    SUP    O      9   -0.950000   15.9994 ;SIt(O)H    (19)
 5051  St       1    SUP   Si      9   +2.100000   28.0850 ;(SIt)OH    (1)
 5052  St       1    SUP   Si      9   +2.100000   28.0850 ;(SIt)OH    (2)
 5053  St       1    SUP   Si      9   +2.100000   28.0850 ;(SIt)OH    (3)
 5054  St       1    SUP   Si      9   +2.100000   28.0850 ;(SIt)OH    (4)
 5055  St       1    SUP   Si      9   +2.100000   28.0850 ;O(SIt)O    (5)
 5056  St       1    SUP   Si      9   +2.100000   28.0850 ;O(SIt)O    (6)
 5057  Ob       1    SUP    O      9   -1.050000   15.9994 ;SIt(O)SIt  (7)
 5058  Ob       1    SUP    O      9   -1.050000   15.9994 ;SIt(O)SIt  (8)
 5059  Ob       1    SUP    O      9   -1.050000   15.9994 ;SIt(O)SIt  (9)
 5060  Ob       1    SUP    O      9   -1.050000   15.9994 ;SIt(O)SIt  (10)
 5061  Ob       1    SUP    O      9   -1.050000   15.9994 ;SIt(O)SIt  (11)
 5062  Ob       1    SUP    O      9   -1.050000   15.9994 ;SIt(O)SIt  (12)
 5063  Ob       1    SUP    O      9   -1.050000   15.9994 ;SIt(O)SIt  (13)
 5064  Ob       1    SUP    O      9   -1.050000   15.9994 ;SIt(O)SIt  (14)
 5065  Ob       1    SUP    O      9   -1.050000   15.9994 ;(O)b       (15)
 5066  Ob       1    SUP    O      9   -1.050000   15.9994 ;(O)b       (16)
 5067  Ob       1    SUP    O      9   -1.050000   15.9994 ;(O)b       (17)
 5068  Ob       1    SUP    O      9   -1.050000   15.9994 ;(O)b       (18)
 5069  St       1    SUP   Si      5   +2.100000   28.0850 ;(SIt)      (1)
 5070  St       1    SUP   Si      5   +2.100000   28.0850 ;(SIt)      (2)
 5071  St       1    SUP   Si      5   +2.100000   28.0850 ;(SIt)      (3)
 5072  St       1    SUP   Si      5   +2.100000   28.0850 ;(SIt)      (4)
 5073  St       1    SUP   Si      5   +2.100000   28.0850 ;(SIt)      (5)
 5074  St       1    SUP   Si      5   +2.100000   28.0850 ;(SIt)      (6)
 5075  Ob       1    SUP    O      5   -1.050000   15.9994 ;(O)b       (7)
 5076  Ob       1    SUP    O      5   -1.050000   15.9994 ;(O)b       (8)
 5077  Ob       1    SUP    O      5   -1.050000   15.9994 ;(O)b       (9)
 5078  Ob       1    SUP    O      5   -1.050000   15.9994 ;(O)b       (10)
 5079  Ob       1    SUP    O      5   -1.050000   15.9994 ;(O)b       (11)
 5080  Ob       1    SUP    O      5   -1.050000   15.9994 ;(O)b       (12)
 5081  Ob       1    SUP    O      5   -1.050000   15.9994 ;(O)b       (13)
 5082  Ob       1    SUP    O      5   -1.050000   15.9994 ;(O)b       (14)
 5083  Ob       1    SUP    O      5   -1.050000   15.9994 ;(O)b       (15)
 5084  Ob       1    SUP    O      5   -1.050000   15.9994 ;(O)b       (16)
 5085  Ob       1    SUP    O      5   -1.050000   15.9994 ;(O)b       (17)
 5086  Ob       1    SUP    O      5   -1.050000   15.9994 ;(O)b       (18)
 5087  St       1    SUP   Si      7   +2.084641   28.0850 ;O(SIt)O    (1)
 5088  St       1    SUP   Si      7   +2.084641   28.0850 ;O(SIt)O    (2)
 5089  St       1    SUP   Si      7   +2.084641   28.0850 ;(SIt)OH    (3)
 5090  St       1    SUP   Si      7   +2.084641   28.0850 ;(SIt)OH    (4)
 5091  St       1    SUP   Si      7   +2.084641   28.0850 ;(SIt)OH    (5)
 5092  St       1    SUP   Si      7   +2.084641   28.0850 ;(SIt)OH    (6)
 5093  Ob       1    SUP    O      7   -1.045359   15.9994 ;SIt(O)SIt  (7)
 5094  Ob       1    SUP    O      7   -1.045359   15.9994 ;SIt(O)SIt  (8)
 5095  Ob       1    SUP    O      7   -1.045359   15.9994 ;SIt(O)SIt  (9)
 5096  Ob       1    SUP    O      7   -1.045359   15.9994 ;SIt(O)SIt  (10)
 5097  Ob       1    SUP    O      7   -1.045359   15.9994 ;SIt(O)SIt  (11)
 5098  Ob       1    SUP    O      7   -1.045359   15.9994 ;SIt(O)SIt  (12)
 5099  Ob       1    SUP    O      7   -1.045359   15.9994 ;SIt(O)SIt  (13)
 5100  Ob       1    SUP    O      7   -1.045359   15.9994 ;SIt(O)SIt  (14)
 5101  Ob       1    SUP    O      7   -0.945359   15.9994 ;SIt(O)H    (15)
 5102  Ob       1    SUP    O      7   -0.945359   15.9994 ;SIt(O)H    (16)
 5103  Ob       1    SUP    O      7   -0.945359   15.9994 ;SIt(O)H    (17)
 5104  Ob       1    SUP    O      7   -0.945359   15.9994 ;SIt(O)H    (18)
 5105  Ob       1    SUP    O      9   -0.950000   15.9994 ;SIt(O)H    (19)
 5106  Ob       1    SUP    O      9   -0.950000   15.9994 ;SIt(O)H    (19)
 5107  Ob       1    SUP    O      9   -0.950000   15.9994 ;SIt(O)H    (19)
 5108  Ob       1    SUP    O      9   -0.950000   15.9994 ;SIt(O)H    (19)
 5109  St       1    SUP   Si      9   +2.100000   28.0850 ;(SIt)OH    (1)
 5110  St       1    SUP   Si      9   +2.100000   28.0850 ;(SIt)OH    (2)
 5111  St       1    SUP   Si      9   +2.100000   28.0850 ;(SIt)OH    (3)
 5112  St       1    SUP   Si      9   +2.100000   28.0850 ;(SIt)OH    (4)
 5113  St       1    SUP   Si      9   +2.100000   28.0850 ;O(SIt)O    (5)
 5114  St       1    SUP   Si      9   +2.100000   28.0850 ;O(SIt)O    (6)
 5115  Ob       1    SUP    O      9   -1.050000   15.9994 ;SIt(O)SIt  (7)
 5116  Ob       1    SUP    O      9   -1.050000   15.9994 ;SIt(O)SIt  (8)
 5117  Ob       1    SUP    O      9   -1.050000   15.9994 ;SIt(O)SIt  (9)
 5118  Ob       1    SUP    O      9   -1.050000   15.9994 ;SIt(O)SIt  (10)
 5119  Ob       1    SUP    O      9   -1.050000   15.9994 ;SIt(O)SIt  (11)
 5120  Ob       1    SUP    O      9   -1.050000   15.9994 ;SIt(O)SIt  (12)
 5121  Ob       1    SUP    O      9   -1.050000   15.9994 ;SIt(O)SIt  (13)
 5122  Ob       1    SUP    O      9   -1.050000   15.9994 ;SIt(O)SIt  (14)
 5123  Ob       1    SUP    O      9   -1.050000   15.9994 ;(O)b       (15)
 5124  Ob       1    SUP    O      9   -1.050000   15.9994 ;(O)b       (16)
 5125  Ob       1    SUP    O      9   -1.050000   15.9994 ;(O)b       (17)
 5126  Ob       1    SUP    O      9   -1.050000   15.9994 ;(O)b       (18)
 5127  St       1    SUP   Si      5   +2.100000   28.0850 ;(SIt)      (1)
 5128  St       1    SUP   Si      5   +2.100000   28.0850 ;(SIt)      (2)
 5129  St       1    SUP   Si      5   +2.100000   28.0850 ;(SIt)      (3)
 5130  St       1    SUP   Si      5   +2.100000   28.0850 ;(SIt)      (4)
 5131  St       1    SUP   Si      5   +2.100000   28.0850 ;(SIt)      (5)
 5132  St       1    SUP   Si      5   +2.100000   28.0850 ;(SIt)      (6)
 5133  Ob       1    SUP    O      5   -1.050000   15.9994 ;(O)b       (7)
 5134  Ob       1    SUP    O      5   -1.050000   15.9994 ;(O)b       (8)
 5135  Ob       1    SUP    O      5   -1.050000   15.9994 ;(O)b       (9)
 5136  Ob       1    SUP    O      5   -1.050000   15.9994 ;(O)b       (10)
 5137  Ob       1    SUP    O      5   -1.050000   15.9994 ;(O)b       (11)
 5138  Ob       1    SUP    O      5   -1.050000   15.9994 ;(O)b       (12)
 5139  Ob       1    SUP    O      5   -1.050000   15.9994 ;(O)b       (13)
 5140  Ob       1    SUP    O      5   -1.050000   15.9994 ;(O)b       (14)
 5141  Ob       1    SUP    O      5   -1.050000   15.9994 ;(O)b       (15)
 5142  Ob       1    SUP    O      5   -1.050000   15.9994 ;(O)b       (16)
 5143  Ob       1    SUP    O      5   -1.050000   15.9994 ;(O)b       (17)
 5144  Ob       1    SUP    O      5   -1.050000   15.9994 ;(O)b       (18)
 5145  St       1    SUP   Si      8   +2.084641   28.0850 ;O(SIt)O    (1)
 5146  St       1    SUP   Si      8   +2.084641   28.0850 ;O(SIt)O    (2)
 5147  St       1    SUP   Si      8   +2.084641   28.0850 ;(SIt)OH    (3)
 5148  St       1    SUP   Si      8   +2.084641   28.0850 ;(SIt)OH    (4)
 5149  St       1    SUP   Si      8   +2.084641   28.0850 ;(SIt)OH    (5)
 5150  St       1    SUP   Si      8   +2.009641   28.0850 ;(SIt)Oq    (6)
 5151  Ob       1    SUP    O      8   -1.045359   15.9994 ;SIt(O)SIt  (7)
 5152  Ob       1    SUP    O      8   -1.045359   15.9994 ;SIt(O)SIt  (8)
 5153  Ob       1    SUP    O      8   -1.045359   15.9994 ;SIt(O)SIt  (9)
 5154  Ob       1    SUP    O      8   -1.045359   15.9994 ;SIt(O)SIt  (10)
 5155  Ob       1    SUP    O      8   -1.045359   15.9994 ;SIt(O)SIt  (11)
 5156  Ob       1    SUP    O      8   -1.045359   15.9994 ;SIt(O)SIt  (12)
 5157  Ob       1    SUP    O      8   -1.045359   15.9994 ;SIt(O)SIt  (13)
 5158  Ob       1    SUP    O      8   -1.045359   15.9994 ;SIt(O)SIt  (14)
 5159  Ob       1    SUP    O      8   -0.945359   15.9994 ;SIt(O)H    (15)
 5160  Ob       1    SUP    O      8   -0.945359   15.9994 ;SIt(O)H    (16)
 5161  Ob       1    SUP   OM      8   -1.085359   15.9994 ;SIt(O)q    (17)
 5162  Ob       1    SUP    O      8   -0.945359   15.9994 ;SIt(O)H    (18)
 5163  Ob       1    SUP    O      9   -0.950000   15.9994 ;SIt(O)H    (19)
 5164  Ob       1    SUP    O      9   -0.950000   15.9994 ;SIt(O)H    (19)
 5165  Ob       1    SUP    O      9   -0.950000   15.9994 ;SIt(O)H    (19)
 5166  Ob       1    SUP    O      9   -0.950000   15.9994 ;SIt(O)H    (19)
 5167  St       1    SUP   Si      9   +2.100000   28.0850 ;(SIt)OH    (1)
 5168  St       1    SUP   Si      9   +2.100000   28.0850 ;(SIt)OH    (2)
 5169  St       1    SUP   Si      9   +2.100000   28.0850 ;(SIt)OH    (3)
 5170  St       1    SUP   Si      9   +2.100000   28.0850 ;(SIt)OH    (4)
 5171  St       1    SUP   Si      9   +2.100000   28.0850 ;O(SIt)O    (5)
 5172  St       1    SUP   Si      9   +2.100000   28.0850 ;O(SIt)O    (6)
 5173  Ob       1    SUP    O      9   -1.050000   15.9994 ;SIt(O)SIt  (7)
 5174  Ob       1    SUP    O      9   -1.050000   15.9994 ;SIt(O)SIt  (8)
 5175  Ob       1    SUP    O      9   -1.050000   15.9994 ;SIt(O)SIt  (9)
 5176  Ob       1    SUP    O      9   -1.050000   15.9994 ;SIt(O)SIt  (10)
 5177  Ob       1    SUP    O      9   -1.050000   15.9994 ;SIt(O)SIt  (11)
 5178  Ob       1    SUP    O      9   -1.050000   15.9994 ;SIt(O)SIt  (12)
 5179  Ob       1    SUP    O      9   -1.050000   15.9994 ;SIt(O)SIt  (13)
 5180  Ob       1    SUP    O      9   -1.050000   15.9994 ;SIt(O)SIt  (14)
 5181  Ob       1    SUP    O      9   -1.050000   15.9994 ;(O)b       (15)
 5182  Ob       1    SUP    O      9   -1.050000   15.9994 ;(O)b       (16)
 5183  Ob       1    SUP    O      9   -1.050000   15.9994 ;(O)b       (17)
 5184  Ob       1    SUP    O      9   -1.050000   15.9994 ;(O)b       (18)
 5185  St       1    SUP   Si      5   +2.100000   28.0850 ;(SIt)      (1)
 5186  St       1    SUP   Si      5   +2.100000   28.0850 ;(SIt)      (2)
 5187  St       1    SUP   Si      5   +2.100000   28.0850 ;(SIt)      (3)
 5188  St       1    SUP   Si      5   +2.100000   28.0850 ;(SIt)      (4)
 5189  St       1    SUP   Si      5   +2.100000   28.0850 ;(SIt)      (5)
 5190  St       1    SUP   Si      5   +2.100000   28.0850 ;(SIt)      (6)
 5191  Ob       1    SUP    O      5   -1.050000   15.9994 ;(O)b       (7)
 5192  Ob       1    SUP    O      5   -1.050000   15.9994 ;(O)b       (8)
 5193  Ob       1    SUP    O      5   -1.050000   15.9994 ;(O)b       (9)
 5194  Ob       1    SUP    O      5   -1.050000   15.9994 ;(O)b       (10)
 5195  Ob       1    SUP    O      5   -1.050000   15.9994 ;(O)b       (11)
 5196  Ob       1    SUP    O      5   -1.050000   15.9994 ;(O)b       (12)
 5197  Ob       1    SUP    O      5   -1.050000   15.9994 ;(O)b       (13)
 5198  Ob       1    SUP    O      5   -1.050000   15.9994 ;(O)b       (14)
 5199  Ob       1    SUP    O      5   -1.050000   15.9994 ;(O)b       (15)
 5200  Ob       1    SUP    O      5   -1.050000   15.9994 ;(O)b       (16)
 5201  Ob       1    SUP    O      5   -1.050000   15.9994 ;(O)b       (17)
 5202  Ob       1    SUP    O      5   -1.050000   15.9994 ;(O)b       (18)
 5203  St       1    SUP   Si      7   +2.084641   28.0850 ;O(SIt)O    (1)
 5204  St       1    SUP   Si      7   +2.084641   28.0850 ;O(SIt)O    (2)
 5205  St       1    SUP   Si      7   +2.084641   28.0850 ;(SIt)OH    (3)
 5206  St       1    SUP   Si      7   +2.084641   28.0850 ;(SIt)OH    (4)
 5207  St       1    SUP   Si      7   +2.084641   28.0850 ;(SIt)OH    (5)
 5208  St       1    SUP   Si      7   +2.084641   28.0850 ;(SIt)OH    (6)
 5209  Ob       1    SUP    O      7   -1.045359   15.9994 ;SIt(O)SIt  (7)
 5210  Ob       1    SUP    O      7   -1.045359   15.9994 ;SIt(O)SIt  (8)
 5211  Ob       1    SUP    O      7   -1.045359   15.9994 ;SIt(O)SIt  (9)
 5212  Ob       1    SUP    O      7   -1.045359   15.9994 ;SIt(O)SIt  (10)
 5213  Ob       1    SUP    O      7   -1.045359   15.9994 ;SIt(O)SIt  (11)
 5214  Ob       1    SUP    O      7   -1.045359   15.9994 ;SIt(O)SIt  (12)
 5215  Ob       1    SUP    O      7   -1.045359   15.9994 ;SIt(O)SIt  (13)
 5216  Ob       1    SUP    O      7   -1.045359   15.9994 ;SIt(O)SIt  (14)
 5217  Ob       1    SUP    O      7   -0.945359   15.9994 ;SIt(O)H    (15)
 5218  Ob       1    SUP    O      7   -0.945359   15.9994 ;SIt(O)H    (16)
 5219  Ob       1    SUP    O      7   -0.945359   15.9994 ;SIt(O)H    (17)
 5220  Ob       1    SUP    O      7   -0.945359   15.9994 ;SIt(O)H    (18)
 5221  Ob       1    SUP    O      9   -0.950000   15.9994 ;SIt(O)H    (19)
 5222  Ob       1    SUP    O      9   -0.950000   15.9994 ;SIt(O)H    (19)
 5223  Ob       1    SUP    O      9   -0.950000   15.9994 ;SIt(O)H    (19)
 5224  Ob       1    SUP    O      9   -0.950000   15.9994 ;SIt(O)H    (19)
 5225  St       1    SUP   Si      9   +2.100000   28.0850 ;(SIt)OH    (1)
 5226  St       1    SUP   Si      9   +2.100000   28.0850 ;(SIt)OH    (2)
 5227  St       1    SUP   Si      9   +2.100000   28.0850 ;(SIt)OH    (3)
 5228  St       1    SUP   Si      9   +2.100000   28.0850 ;(SIt)OH    (4)
 5229  St       1    SUP   Si      9   +2.100000   28.0850 ;O(SIt)O    (5)
 5230  St       1    SUP   Si      9   +2.100000   28.0850 ;O(SIt)O    (6)
 5231  Ob       1    SUP    O      9   -1.050000   15.9994 ;SIt(O)SIt  (7)
 5232  Ob       1    SUP    O      9   -1.050000   15.9994 ;SIt(O)SIt  (8)
 5233  Ob       1    SUP    O      9   -1.050000   15.9994 ;SIt(O)SIt  (9)
 5234  Ob       1    SUP    O      9   -1.050000   15.9994 ;SIt(O)SIt  (10)
 5235  Ob       1    SUP    O      9   -1.050000   15.9994 ;SIt(O)SIt  (11)
 5236  Ob       1    SUP    O      9   -1.050000   15.9994 ;SIt(O)SIt  (12)
 5237  Ob       1    SUP    O      9   -1.050000   15.9994 ;SIt(O)SIt  (13)
 5238  Ob       1    SUP    O      9   -1.050000   15.9994 ;SIt(O)SIt  (14)
 5239  Ob       1    SUP    O      9   -1.050000   15.9994 ;(O)b       (15)
 5240  Ob       1    SUP    O      9   -1.050000   15.9994 ;(O)b       (16)
 5241  Ob       1    SUP    O      9   -1.050000   15.9994 ;(O)b       (17)
 5242  Ob       1    SUP    O      9   -1.050000   15.9994 ;(O)b       (18)
 5243  St       1    SUP   Si      5   +2.100000   28.0850 ;(SIt)      (1)
 5244  St       1    SUP   Si      5   +2.100000   28.0850 ;(SIt)      (2)
 5245  St       1    SUP   Si      5   +2.100000   28.0850 ;(SIt)      (3)
 5246  St       1    SUP   Si      5   +2.100000   28.0850 ;(SIt)      (4)
 5247  St       1    SUP   Si      5   +2.100000   28.0850 ;(SIt)      (5)
 5248  St       1    SUP   Si      5   +2.100000   28.0850 ;(SIt)      (6)
 5249  Ob       1    SUP    O      5   -1.050000   15.9994 ;(O)b       (7)
 5250  Ob       1    SUP    O      5   -1.050000   15.9994 ;(O)b       (8)
 5251  Ob       1    SUP    O      5   -1.050000   15.9994 ;(O)b       (9)
 5252  Ob       1    SUP    O      5   -1.050000   15.9994 ;(O)b       (10)
 5253  Ob       1    SUP    O      5   -1.050000   15.9994 ;(O)b       (11)
 5254  Ob       1    SUP    O      5   -1.050000   15.9994 ;(O)b       (12)
 5255  Ob       1    SUP    O      5   -1.050000   15.9994 ;(O)b       (13)
 5256  Ob       1    SUP    O      5   -1.050000   15.9994 ;(O)b       (14)
 5257  Ob       1    SUP    O      5   -1.050000   15.9994 ;(O)b       (15)
 5258  Ob       1    SUP    O      5   -1.050000   15.9994 ;(O)b       (16)
 5259  Ob       1    SUP    O      5   -1.050000   15.9994 ;(O)b       (17)
 5260  Ob       1    SUP    O      5   -1.050000   15.9994 ;(O)b       (18)
 5261  St       1    SUP   Si      7   +2.084641   28.0850 ;O(SIt)O    (1)
 5262  St       1    SUP   Si      7   +2.084641   28.0850 ;O(SIt)O    (2)
 5263  St       1    SUP   Si      7   +2.084641   28.0850 ;(SIt)OH    (3)
 5264  St       1    SUP   Si      7   +2.084641   28.0850 ;(SIt)OH    (4)
 5265  St       1    SUP   Si      7   +2.084641   28.0850 ;(SIt)OH    (5)
 5266  St       1    SUP   Si      7   +2.084641   28.0850 ;(SIt)OH    (6)
 5267  Ob       1    SUP    O      7   -1.045359   15.9994 ;SIt(O)SIt  (7)
 5268  Ob       1    SUP    O      7   -1.045359   15.9994 ;SIt(O)SIt  (8)
 5269  Ob       1    SUP    O      7   -1.045359   15.9994 ;SIt(O)SIt  (9)
 5270  Ob       1    SUP    O      7   -1.045359   15.9994 ;SIt(O)SIt  (10)
 5271  Ob       1    SUP    O      7   -1.045359   15.9994 ;SIt(O)SIt  (11)
 5272  Ob       1    SUP    O      7   -1.045359   15.9994 ;SIt(O)SIt  (12)
 5273  Ob       1    SUP    O      7   -1.045359   15.9994 ;SIt(O)SIt  (13)
 5274  Ob       1    SUP    O      7   -1.045359   15.9994 ;SIt(O)SIt  (14)
 5275  Ob       1    SUP    O      7   -0.945359   15.9994 ;SIt(O)H    (15)
 5276  Ob       1    SUP    O      7   -0.945359   15.9994 ;SIt(O)H    (16)
 5277  Ob       1    SUP    O      7   -0.945359   15.9994 ;SIt(O)H    (17)
 5278  Ob       1    SUP    O      7   -0.945359   15.9994 ;SIt(O)H    (18)
 5279  Ob       1    SUP    O      9   -0.950000   15.9994 ;SIt(O)H    (19)
 5280  Ob       1    SUP    O      9   -0.950000   15.9994 ;SIt(O)H    (19)
 5281  Ob       1    SUP    O      9   -0.950000   15.9994 ;SIt(O)H    (19)
 5282  Ob       1    SUP    O      9   -0.950000   15.9994 ;SIt(O)H    (19)
 5283  St       1    SUP   Si      9   +2.100000   28.0850 ;(SIt)OH    (1)
 5284  St       1    SUP   Si      9   +2.100000   28.0850 ;(SIt)OH    (2)
 5285  St       1    SUP   Si      9   +2.100000   28.0850 ;(SIt)OH    (3)
 5286  St       1    SUP   Si      9   +2.100000   28.0850 ;(SIt)OH    (4)
 5287  St       1    SUP   Si      9   +2.100000   28.0850 ;O(SIt)O    (5)
 5288  St       1    SUP   Si      9   +2.100000   28.0850 ;O(SIt)O    (6)
 5289  Ob       1    SUP    O      9   -1.050000   15.9994 ;SIt(O)SIt  (7)
 5290  Ob       1    SUP    O      9   -1.050000   15.9994 ;SIt(O)SIt  (8)
 5291  Ob       1    SUP    O      9   -1.050000   15.9994 ;SIt(O)SIt  (9)
 5292  Ob       1    SUP    O      9   -1.050000   15.9994 ;SIt(O)SIt  (10)
 5293  Ob       1    SUP    O      9   -1.050000   15.9994 ;SIt(O)SIt  (11)
 5294  Ob       1    SUP    O      9   -1.050000   15.9994 ;SIt(O)SIt  (12)
[truncated: 2,805,417 more chars]
