# Supplementary material for: Effect of Charge Distribution Along Anionic Polyacrylamide Chains on Quartz Adsorption: A Molecular Dynamics Study
Source: Polymers (Basel). 2026 Feb 5;18(3):414. doi: 10.3390/polym18030414 (PMC12899174; doi:10.3390/polym18030414)
Supplement: Supplementary file 1 [file polymers-18-00414-s001.zip › System S2/412_1Qz1010030_1PAM0250_0001_01/t_topol_ENDA.top]

[ defaults ]
1	2	yes	0.5000	0.8333	
#include "t_ffpr.itp"
#include "t_mol_clayy_Qz101s301003s38.itp"
#include "t_mol_gaff_PAM80b20d.itp"
#include "t_mol_ionlimertz.itp"
#include "t_mol_spce.itp"
[ system ]
MD 412_1Qz1010030_1PAM0250_0001
[ molecules ]
SUP       1
PAM       1
NA       58
NA        2
CL        2
SOL    86397
[ intermolecular_interactions ]
[ distance_restraints ]
; ai aj type idx type low up1 up2 fac
8468  19768       1    0   1     0.1  0.3  0.4  1.0
