# Supplementary material for: Effect of Charge Distribution Along Anionic Polyacrylamide Chains on Quartz Adsorption: A Molecular Dynamics Study
Source: Polymers (Basel). 2026 Feb 5;18(3):414. doi: 10.3390/polym18030414 (PMC12899174; doi:10.3390/polym18030414)
Supplement: Supplementary file 1 [file polymers-18-00414-s001.zip › System S2/412_1Qz1010030_1PAM0250_0001_20/c_412_1Qz1010030_1PAM0250_0001_20.pdb]

HEADER    Simulación MD
CRYST1  147.480  137.570  250.000  90.00  90.00  90.00 P 1           1
ATOM      1   O  SUP     1       2.774   5.693  51.001  1.00  0.00           O 
ATOM      2   O  SUP     1       5.233  12.570  51.000  1.00  0.00           O 
ATOM      3   O  SUP     1       0.317   7.922  51.757  1.00  0.00           O 
ATOM      4   O  SUP     1       2.774  14.800  51.757  1.00  0.00           O 
ATOM      5  Si  SUP     1       0.391  12.348  52.594  1.00  0.00          Si 
ATOM      6  Si  SUP     1       2.848   5.470  52.595  1.00  0.00          Si 
ATOM      7  Si  SUP     1       1.841   1.243  53.050  1.00  0.00          Si 
ATOM      8  Si  SUP     1       4.297   8.123  53.051  1.00  0.00          Si 
ATOM      9  Si  SUP     1       2.848  10.774  53.506  1.00  0.00          Si 
ATOM     10  Si  SUP     1       0.391   3.896  53.507  1.00  0.00          Si 
ATOM     11   O  SUP     1       3.369   9.417  52.820  1.00  0.00           O 
ATOM     12   O  SUP     1       0.913   2.539  52.821  1.00  0.00           O 
ATOM     13   O  SUP     1       1.393  11.131  52.923  1.00  0.00           O 
ATOM     14   O  SUP     1       3.850   4.253  52.924  1.00  0.00           O 
ATOM     15   O  SUP     1       3.850  11.990  53.177  1.00  0.00           O 
ATOM     16   O  SUP     1       1.393   5.112  53.178  1.00  0.00           O 
ATOM     17   O  SUP     1       0.913 137.518  53.280  1.00  0.00           O 
ATOM     18   O  SUP     1       3.369   6.827  53.281  1.00  0.00           O 
ATOM     19   O  SUP     1       2.774   1.445  54.344  1.00  0.00           O 
ATOM     20   O  SUP     1       5.233   8.322  54.343  1.00  0.00           O 
ATOM     21   O  SUP     1       0.317   3.674  55.100  1.00  0.00           O 
ATOM     22   O  SUP     1       2.774  10.552  55.100  1.00  0.00           O 
ATOM     23  Si  SUP     1       0.391   8.100  55.937  1.00  0.00          Si 
ATOM     24  Si  SUP     1       2.848   1.222  55.938  1.00  0.00          Si 
ATOM     25  Si  SUP     1       1.841 134.565  56.393  1.00  0.00          Si 
ATOM     26  Si  SUP     1       4.297   3.875  56.394  1.00  0.00          Si 
ATOM     27  Si  SUP     1       2.848   6.526  56.849  1.00  0.00          Si 
ATOM     28  Si  SUP     1       0.391 137.218  56.850  1.00  0.00          Si 
ATOM     29   O  SUP     1       3.369   5.169  56.163  1.00  0.00           O 
ATOM     30   O  SUP     1       0.913 135.861  56.164  1.00  0.00           O 
ATOM     31   O  SUP     1       1.393   6.883  56.266  1.00  0.00           O 
ATOM     32   O  SUP     1       3.850   0.005  56.267  1.00  0.00           O 
ATOM     33   O  SUP     1       3.850   7.742  56.520  1.00  0.00           O 
ATOM     34   O  SUP     1       1.393   0.864  56.521  1.00  0.00           O 
ATOM     35   O  SUP     1       0.913 133.270  56.623  1.00  0.00           O 
ATOM     36   O  SUP     1       3.369   2.579  56.624  1.00  0.00           O 
ATOM     37   O  SUP     1       2.774 134.767  57.687  1.00  0.00           O 
ATOM     38   O  SUP     1       5.233   4.074  57.686  1.00  0.00           O 
ATOM     39   O  SUP     1       0.317 136.996  58.443  1.00  0.00           O 
ATOM     40   O  SUP     1       2.774   6.304  58.443  1.00  0.00           O 
ATOM     41  Si  SUP     1       0.391   3.852  59.280  1.00  0.00          Si 
ATOM     42  Si  SUP     1       2.848 134.544  59.281  1.00  0.00          Si 
ATOM     43  Si  SUP     1       1.841 130.317  59.736  1.00  0.00          Si 
ATOM     44  Si  SUP     1       4.297 137.197  59.737  1.00  0.00          Si 
ATOM     45  Si  SUP     1       2.848   2.278  60.192  1.00  0.00          Si 
ATOM     46  Si  SUP     1       0.391 132.970  60.193  1.00  0.00          Si 
ATOM     47   O  SUP     1       3.369   0.921  59.506  1.00  0.00           O 
ATOM     48   O  SUP     1       0.913 131.613  59.507  1.00  0.00           O 
ATOM     49   O  SUP     1       1.393   2.635  59.609  1.00  0.00           O 
ATOM     50   O  SUP     1       3.850 133.327  59.610  1.00  0.00           O 
ATOM     51   O  SUP     1       3.850   3.494  59.863  1.00  0.00           O 
ATOM     52   O  SUP     1       1.393 134.186  59.864  1.00  0.00           O 
ATOM     53   O  SUP     1       0.913 129.022  59.966  1.00  0.00           O 
ATOM     54   O  SUP     1       3.369 135.901  59.967  1.00  0.00           O 
ATOM     55   O  SUP     1       2.774 130.519  61.030  1.00  0.00           O 
ATOM     56   O  SUP     1       5.233 137.396  61.029  1.00  0.00           O 
ATOM     57  OM  SUP     1       0.317 132.748  61.786  1.00  0.00          OM 
ATOM     58   O  SUP     1       2.774   2.056  61.786  1.00  0.00           O 
ATOM     59   O  SUP     1       2.774  19.450  51.001  1.00  0.00           O 
ATOM     60   O  SUP     1       5.233  26.327  51.000  1.00  0.00           O 
ATOM     61   O  SUP     1       0.317  21.679  51.757  1.00  0.00           O 
ATOM     62   O  SUP     1       2.774  28.557  51.757  1.00  0.00           O 
ATOM     63  Si  SUP     1       0.391  26.105  52.594  1.00  0.00          Si 
ATOM     64  Si  SUP     1       2.848  19.227  52.595  1.00  0.00          Si 
ATOM     65  Si  SUP     1       1.841  15.000  53.050  1.00  0.00          Si 
ATOM     66  Si  SUP     1       4.297  21.880  53.051  1.00  0.00          Si 
ATOM     67  Si  SUP     1       2.848  24.531  53.506  1.00  0.00          Si 
ATOM     68  Si  SUP     1       0.391  17.653  53.507  1.00  0.00          Si 
ATOM     69   O  SUP     1       3.369  23.174  52.820  1.00  0.00           O 
ATOM     70   O  SUP     1       0.913  16.296  52.821  1.00  0.00           O 
ATOM     71   O  SUP     1       1.393  24.888  52.923  1.00  0.00           O 
ATOM     72   O  SUP     1       3.850  18.010  52.924  1.00  0.00           O 
ATOM     73   O  SUP     1       3.850  25.747  53.177  1.00  0.00           O 
ATOM     74   O  SUP     1       1.393  18.869  53.178  1.00  0.00           O 
ATOM     75   O  SUP     1       0.913  13.705  53.280  1.00  0.00           O 
ATOM     76   O  SUP     1       3.369  20.584  53.281  1.00  0.00           O 
ATOM     77   O  SUP     1       2.774  15.202  54.344  1.00  0.00           O 
ATOM     78   O  SUP     1       5.233  22.079  54.343  1.00  0.00           O 
ATOM     79   O  SUP     1       0.317  17.431  55.100  1.00  0.00           O 
ATOM     80   O  SUP     1       2.774  24.309  55.100  1.00  0.00           O 
ATOM     81  Si  SUP     1       0.391  21.857  55.937  1.00  0.00          Si 
ATOM     82  Si  SUP     1       2.848  14.979  55.938  1.00  0.00          Si 
ATOM     83  Si  SUP     1       1.841  10.752  56.393  1.00  0.00          Si 
ATOM     84  Si  SUP     1       4.297  17.632  56.394  1.00  0.00          Si 
ATOM     85  Si  SUP     1       2.848  20.283  56.849  1.00  0.00          Si 
ATOM     86  Si  SUP     1       0.391  13.405  56.850  1.00  0.00          Si 
ATOM     87   O  SUP     1       3.369  18.926  56.163  1.00  0.00           O 
ATOM     88   O  SUP     1       0.913  12.048  56.164  1.00  0.00           O 
ATOM     89   O  SUP     1       1.393  20.640  56.266  1.00  0.00           O 
ATOM     90   O  SUP     1       3.850  13.762  56.267  1.00  0.00           O 
ATOM     91   O  SUP     1       3.850  21.499  56.520  1.00  0.00           O 
ATOM     92   O  SUP     1       1.393  14.621  56.521  1.00  0.00           O 
ATOM     93   O  SUP     1       0.913   9.457  56.623  1.00  0.00           O 
ATOM     94   O  SUP     1       3.369  16.336  56.624  1.00  0.00           O 
ATOM     95   O  SUP     1       2.774  10.954  57.687  1.00  0.00           O 
ATOM     96   O  SUP     1       5.233  17.831  57.686  1.00  0.00           O 
ATOM     97   O  SUP     1       0.317  13.183  58.443  1.00  0.00           O 
ATOM     98   O  SUP     1       2.774  20.061  58.443  1.00  0.00           O 
ATOM     99  Si  SUP     1       0.391  17.609  59.280  1.00  0.00          Si 
ATOM    100  Si  SUP     1       2.848  10.731  59.281  1.00  0.00          Si 
ATOM    101  Si  SUP     1       1.841   6.504  59.736  1.00  0.00          Si 
ATOM    102  Si  SUP     1       4.297  13.384  59.737  1.00  0.00          Si 
ATOM    103  Si  SUP     1       2.848  16.035  60.192  1.00  0.00          Si 
ATOM    104  Si  SUP     1       0.391   9.157  60.193  1.00  0.00          Si 
ATOM    105   O  SUP     1       3.369  14.678  59.506  1.00  0.00           O 
ATOM    106   O  SUP     1       0.913   7.800  59.507  1.00  0.00           O 
ATOM    107   O  SUP     1       1.393  16.392  59.609  1.00  0.00           O 
ATOM    108   O  SUP     1       3.850   9.514  59.610  1.00  0.00           O 
ATOM    109   O  SUP     1       3.850  17.251  59.863  1.00  0.00           O 
ATOM    110   O  SUP     1       1.393  10.373  59.864  1.00  0.00           O 
ATOM    111   O  SUP     1       0.913   5.209  59.966  1.00  0.00           O 
ATOM    112   O  SUP     1       3.369  12.088  59.967  1.00  0.00           O 
ATOM    113   O  SUP     1       2.774   6.706  61.030  1.00  0.00           O 
ATOM    114   O  SUP     1       5.233  13.583  61.029  1.00  0.00           O 
ATOM    115   O  SUP     1       0.317   8.935  61.786  1.00  0.00           O 
ATOM    116   O  SUP     1       2.774  15.813  61.786  1.00  0.00           O 
ATOM    117   O  SUP     1       2.774  33.207  51.001  1.00  0.00           O 
ATOM    118   O  SUP     1       5.233  40.084  51.000  1.00  0.00           O 
ATOM    119   O  SUP     1       0.317  35.436  51.757  1.00  0.00           O 
ATOM    120   O  SUP     1       2.774  42.314  51.757  1.00  0.00           O 
ATOM    121  Si  SUP     1       0.391  39.862  52.594  1.00  0.00          Si 
ATOM    122  Si  SUP     1       2.848  32.984  52.595  1.00  0.00          Si 
ATOM    123  Si  SUP     1       1.841  28.757  53.050  1.00  0.00          Si 
ATOM    124  Si  SUP     1       4.297  35.637  53.051  1.00  0.00          Si 
ATOM    125  Si  SUP     1       2.848  38.288  53.506  1.00  0.00          Si 
ATOM    126  Si  SUP     1       0.391  31.410  53.507  1.00  0.00          Si 
ATOM    127   O  SUP     1       3.369  36.931  52.820  1.00  0.00           O 
ATOM    128   O  SUP     1       0.913  30.053  52.821  1.00  0.00           O 
ATOM    129   O  SUP     1       1.393  38.645  52.923  1.00  0.00           O 
ATOM    130   O  SUP     1       3.850  31.767  52.924  1.00  0.00           O 
ATOM    131   O  SUP     1       3.850  39.504  53.177  1.00  0.00           O 
ATOM    132   O  SUP     1       1.393  32.626  53.178  1.00  0.00           O 
ATOM    133   O  SUP     1       0.913  27.462  53.280  1.00  0.00           O 
ATOM    134   O  SUP     1       3.369  34.341  53.281  1.00  0.00           O 
ATOM    135   O  SUP     1       2.774  28.959  54.344  1.00  0.00           O 
ATOM    136   O  SUP     1       5.233  35.836  54.343  1.00  0.00           O 
ATOM    137   O  SUP     1       0.317  31.188  55.100  1.00  0.00           O 
ATOM    138   O  SUP     1       2.774  38.066  55.100  1.00  0.00           O 
ATOM    139  Si  SUP     1       0.391  35.614  55.937  1.00  0.00          Si 
ATOM    140  Si  SUP     1       2.848  28.736  55.938  1.00  0.00          Si 
ATOM    141  Si  SUP     1       1.841  24.509  56.393  1.00  0.00          Si 
ATOM    142  Si  SUP     1       4.297  31.389  56.394  1.00  0.00          Si 
ATOM    143  Si  SUP     1       2.848  34.040  56.849  1.00  0.00          Si 
ATOM    144  Si  SUP     1       0.391  27.162  56.850  1.00  0.00          Si 
ATOM    145   O  SUP     1       3.369  32.683  56.163  1.00  0.00           O 
ATOM    146   O  SUP     1       0.913  25.805  56.164  1.00  0.00           O 
ATOM    147   O  SUP     1       1.393  34.397  56.266  1.00  0.00           O 
ATOM    148   O  SUP     1       3.850  27.519  56.267  1.00  0.00           O 
ATOM    149   O  SUP     1       3.850  35.256  56.520  1.00  0.00           O 
ATOM    150   O  SUP     1       1.393  28.378  56.521  1.00  0.00           O 
ATOM    151   O  SUP     1       0.913  23.214  56.623  1.00  0.00           O 
ATOM    152   O  SUP     1       3.369  30.093  56.624  1.00  0.00           O 
ATOM    153   O  SUP     1       2.774  24.711  57.687  1.00  0.00           O 
ATOM    154   O  SUP     1       5.233  31.588  57.686  1.00  0.00           O 
ATOM    155   O  SUP     1       0.317  26.940  58.443  1.00  0.00           O 
ATOM    156   O  SUP     1       2.774  33.818  58.443  1.00  0.00           O 
ATOM    157  Si  SUP     1       0.391  31.366  59.280  1.00  0.00          Si 
ATOM    158  Si  SUP     1       2.848  24.488  59.281  1.00  0.00          Si 
ATOM    159  Si  SUP     1       1.841  20.261  59.736  1.00  0.00          Si 
ATOM    160  Si  SUP     1       4.297  27.141  59.737  1.00  0.00          Si 
ATOM    161  Si  SUP     1       2.848  29.792  60.192  1.00  0.00          Si 
ATOM    162  Si  SUP     1       0.391  22.914  60.193  1.00  0.00          Si 
ATOM    163   O  SUP     1       3.369  28.435  59.506  1.00  0.00           O 
ATOM    164   O  SUP     1       0.913  21.557  59.507  1.00  0.00           O 
ATOM    165   O  SUP     1       1.393  30.149  59.609  1.00  0.00           O 
ATOM    166   O  SUP     1       3.850  23.271  59.610  1.00  0.00           O 
ATOM    167   O  SUP     1       3.850  31.008  59.863  1.00  0.00           O 
ATOM    168   O  SUP     1       1.393  24.130  59.864  1.00  0.00           O 
ATOM    169   O  SUP     1       0.913  18.966  59.966  1.00  0.00           O 
ATOM    170   O  SUP     1       3.369  25.845  59.967  1.00  0.00           O 
ATOM    171   O  SUP     1       2.774  20.463  61.030  1.00  0.00           O 
ATOM    172   O  SUP     1       5.233  27.340  61.029  1.00  0.00           O 
ATOM    173  OM  SUP     1       0.317  22.692  61.786  1.00  0.00          OM 
ATOM    174   O  SUP     1       2.774  29.570  61.786  1.00  0.00           O 
ATOM    175   O  SUP     1       2.774  46.964  51.001  1.00  0.00           O 
ATOM    176   O  SUP     1       5.233  53.841  51.000  1.00  0.00           O 
ATOM    177   O  SUP     1       0.317  49.193  51.757  1.00  0.00           O 
ATOM    178   O  SUP     1       2.774  56.071  51.757  1.00  0.00           O 
ATOM    179  Si  SUP     1       0.391  53.619  52.594  1.00  0.00          Si 
ATOM    180  Si  SUP     1       2.848  46.741  52.595  1.00  0.00          Si 
ATOM    181  Si  SUP     1       1.841  42.514  53.050  1.00  0.00          Si 
ATOM    182  Si  SUP     1       4.297  49.394  53.051  1.00  0.00          Si 
ATOM    183  Si  SUP     1       2.848  52.045  53.506  1.00  0.00          Si 
ATOM    184  Si  SUP     1       0.391  45.167  53.507  1.00  0.00          Si 
ATOM    185   O  SUP     1       3.369  50.688  52.820  1.00  0.00           O 
ATOM    186   O  SUP     1       0.913  43.810  52.821  1.00  0.00           O 
ATOM    187   O  SUP     1       1.393  52.402  52.923  1.00  0.00           O 
ATOM    188   O  SUP     1       3.850  45.524  52.924  1.00  0.00           O 
ATOM    189   O  SUP     1       3.850  53.261  53.177  1.00  0.00           O 
ATOM    190   O  SUP     1       1.393  46.383  53.178  1.00  0.00           O 
ATOM    191   O  SUP     1       0.913  41.219  53.280  1.00  0.00           O 
ATOM    192   O  SUP     1       3.369  48.098  53.281  1.00  0.00           O 
ATOM    193   O  SUP     1       2.774  42.716  54.344  1.00  0.00           O 
ATOM    194   O  SUP     1       5.233  49.593  54.343  1.00  0.00           O 
ATOM    195   O  SUP     1       0.317  44.945  55.100  1.00  0.00           O 
ATOM    196   O  SUP     1       2.774  51.823  55.100  1.00  0.00           O 
ATOM    197  Si  SUP     1       0.391  49.371  55.937  1.00  0.00          Si 
ATOM    198  Si  SUP     1       2.848  42.493  55.938  1.00  0.00          Si 
ATOM    199  Si  SUP     1       1.841  38.266  56.393  1.00  0.00          Si 
ATOM    200  Si  SUP     1       4.297  45.146  56.394  1.00  0.00          Si 
ATOM    201  Si  SUP     1       2.848  47.797  56.849  1.00  0.00          Si 
ATOM    202  Si  SUP     1       0.391  40.919  56.850  1.00  0.00          Si 
ATOM    203   O  SUP     1       3.369  46.440  56.163  1.00  0.00           O 
ATOM    204   O  SUP     1       0.913  39.562  56.164  1.00  0.00           O 
ATOM    205   O  SUP     1       1.393  48.154  56.266  1.00  0.00           O 
ATOM    206   O  SUP     1       3.850  41.276  56.267  1.00  0.00           O 
ATOM    207   O  SUP     1       3.850  49.013  56.520  1.00  0.00           O 
ATOM    208   O  SUP     1       1.393  42.135  56.521  1.00  0.00           O 
ATOM    209   O  SUP     1       0.913  36.971  56.623  1.00  0.00           O 
ATOM    210   O  SUP     1       3.369  43.850  56.624  1.00  0.00           O 
ATOM    211   O  SUP     1       2.774  38.468  57.687  1.00  0.00           O 
ATOM    212   O  SUP     1       5.233  45.345  57.686  1.00  0.00           O 
ATOM    213   O  SUP     1       0.317  40.697  58.443  1.00  0.00           O 
ATOM    214   O  SUP     1       2.774  47.575  58.443  1.00  0.00           O 
ATOM    215  Si  SUP     1       0.391  45.123  59.280  1.00  0.00          Si 
ATOM    216  Si  SUP     1       2.848  38.245  59.281  1.00  0.00          Si 
ATOM    217  Si  SUP     1       1.841  34.018  59.736  1.00  0.00          Si 
ATOM    218  Si  SUP     1       4.297  40.898  59.737  1.00  0.00          Si 
ATOM    219  Si  SUP     1       2.848  43.549  60.192  1.00  0.00          Si 
ATOM    220  Si  SUP     1       0.391  36.671  60.193  1.00  0.00          Si 
ATOM    221   O  SUP     1       3.369  42.192  59.506  1.00  0.00           O 
ATOM    222   O  SUP     1       0.913  35.314  59.507  1.00  0.00           O 
ATOM    223   O  SUP     1       1.393  43.906  59.609  1.00  0.00           O 
ATOM    224   O  SUP     1       3.850  37.028  59.610  1.00  0.00           O 
ATOM    225   O  SUP     1       3.850  44.765  59.863  1.00  0.00           O 
ATOM    226   O  SUP     1       1.393  37.887  59.864  1.00  0.00           O 
ATOM    227   O  SUP     1       0.913  32.723  59.966  1.00  0.00           O 
ATOM    228   O  SUP     1       3.369  39.602  59.967  1.00  0.00           O 
ATOM    229   O  SUP     1       2.774  34.220  61.030  1.00  0.00           O 
ATOM    230   O  SUP     1       5.233  41.097  61.029  1.00  0.00           O 
ATOM    231   O  SUP     1       0.317  36.449  61.786  1.00  0.00           O 
ATOM    232   O  SUP     1       2.774  43.327  61.786  1.00  0.00           O 
ATOM    233   O  SUP     1       2.774  60.721  51.001  1.00  0.00           O 
ATOM    234   O  SUP     1       5.233  67.598  51.000  1.00  0.00           O 
ATOM    235   O  SUP     1       0.317  62.950  51.757  1.00  0.00           O 
ATOM    236   O  SUP     1       2.774  69.828  51.757  1.00  0.00           O 
ATOM    237  Si  SUP     1       0.391  67.376  52.594  1.00  0.00          Si 
ATOM    238  Si  SUP     1       2.848  60.498  52.595  1.00  0.00          Si 
ATOM    239  Si  SUP     1       1.841  56.271  53.050  1.00  0.00          Si 
ATOM    240  Si  SUP     1       4.297  63.151  53.051  1.00  0.00          Si 
ATOM    241  Si  SUP     1       2.848  65.802  53.506  1.00  0.00          Si 
ATOM    242  Si  SUP     1       0.391  58.924  53.507  1.00  0.00          Si 
ATOM    243   O  SUP     1       3.369  64.445  52.820  1.00  0.00           O 
ATOM    244   O  SUP     1       0.913  57.567  52.821  1.00  0.00           O 
ATOM    245   O  SUP     1       1.393  66.159  52.923  1.00  0.00           O 
ATOM    246   O  SUP     1       3.850  59.281  52.924  1.00  0.00           O 
ATOM    247   O  SUP     1       3.850  67.018  53.177  1.00  0.00           O 
ATOM    248   O  SUP     1       1.393  60.140  53.178  1.00  0.00           O 
ATOM    249   O  SUP     1       0.913  54.976  53.280  1.00  0.00           O 
ATOM    250   O  SUP     1       3.369  61.855  53.281  1.00  0.00           O 
ATOM    251   O  SUP     1       2.774  56.473  54.344  1.00  0.00           O 
ATOM    252   O  SUP     1       5.233  63.350  54.343  1.00  0.00           O 
ATOM    253   O  SUP     1       0.317  58.702  55.100  1.00  0.00           O 
ATOM    254   O  SUP     1       2.774  65.580  55.100  1.00  0.00           O 
ATOM    255  Si  SUP     1       0.391  63.128  55.937  1.00  0.00          Si 
ATOM    256  Si  SUP     1       2.848  56.250  55.938  1.00  0.00          Si 
ATOM    257  Si  SUP     1       1.841  52.023  56.393  1.00  0.00          Si 
ATOM    258  Si  SUP     1       4.297  58.903  56.394  1.00  0.00          Si 
ATOM    259  Si  SUP     1       2.848  61.554  56.849  1.00  0.00          Si 
ATOM    260  Si  SUP     1       0.391  54.676  56.850  1.00  0.00          Si 
ATOM    261   O  SUP     1       3.369  60.197  56.163  1.00  0.00           O 
ATOM    262   O  SUP     1       0.913  53.319  56.164  1.00  0.00           O 
ATOM    263   O  SUP     1       1.393  61.911  56.266  1.00  0.00           O 
ATOM    264   O  SUP     1       3.850  55.033  56.267  1.00  0.00           O 
ATOM    265   O  SUP     1       3.850  62.770  56.520  1.00  0.00           O 
ATOM    266   O  SUP     1       1.393  55.892  56.521  1.00  0.00           O 
ATOM    267   O  SUP     1       0.913  50.728  56.623  1.00  0.00           O 
ATOM    268   O  SUP     1       3.369  57.607  56.624  1.00  0.00           O 
ATOM    269   O  SUP     1       2.774  52.225  57.687  1.00  0.00           O 
ATOM    270   O  SUP     1       5.233  59.102  57.686  1.00  0.00           O 
ATOM    271   O  SUP     1       0.317  54.454  58.443  1.00  0.00           O 
ATOM    272   O  SUP     1       2.774  61.332  58.443  1.00  0.00           O 
ATOM    273  Si  SUP     1       0.391  58.880  59.280  1.00  0.00          Si 
ATOM    274  Si  SUP     1       2.848  52.002  59.281  1.00  0.00          Si 
ATOM    275  Si  SUP     1       1.841  47.775  59.736  1.00  0.00          Si 
ATOM    276  Si  SUP     1       4.297  54.655  59.737  1.00  0.00          Si 
ATOM    277  Si  SUP     1       2.848  57.306  60.192  1.00  0.00          Si 
ATOM    278  Si  SUP     1       0.391  50.428  60.193  1.00  0.00          Si 
ATOM    279   O  SUP     1       3.369  55.949  59.506  1.00  0.00           O 
ATOM    280   O  SUP     1       0.913  49.071  59.507  1.00  0.00           O 
ATOM    281   O  SUP     1       1.393  57.663  59.609  1.00  0.00           O 
ATOM    282   O  SUP     1       3.850  50.785  59.610  1.00  0.00           O 
ATOM    283   O  SUP     1       3.850  58.522  59.863  1.00  0.00           O 
ATOM    284   O  SUP     1       1.393  51.644  59.864  1.00  0.00           O 
ATOM    285   O  SUP     1       0.913  46.480  59.966  1.00  0.00           O 
ATOM    286   O  SUP     1       3.369  53.359  59.967  1.00  0.00           O 
ATOM    287   O  SUP     1       2.774  47.977  61.030  1.00  0.00           O 
ATOM    288   O  SUP     1       5.233  54.854  61.029  1.00  0.00           O 
ATOM    289  OM  SUP     1       0.317  50.206  61.786  1.00  0.00          OM 
ATOM    290   O  SUP     1       2.774  57.084  61.786  1.00  0.00           O 
ATOM    291   O  SUP     1       2.774  74.478  51.001  1.00  0.00           O 
ATOM    292   O  SUP     1       5.233  81.355  51.000  1.00  0.00           O 
ATOM    293   O  SUP     1       0.317  76.707  51.757  1.00  0.00           O 
ATOM    294   O  SUP     1       2.774  83.585  51.757  1.00  0.00           O 
ATOM    295  Si  SUP     1       0.391  81.133  52.594  1.00  0.00          Si 
ATOM    296  Si  SUP     1       2.848  74.255  52.595  1.00  0.00          Si 
ATOM    297  Si  SUP     1       1.841  70.028  53.050  1.00  0.00          Si 
ATOM    298  Si  SUP     1       4.297  76.908  53.051  1.00  0.00          Si 
ATOM    299  Si  SUP     1       2.848  79.559  53.506  1.00  0.00          Si 
ATOM    300  Si  SUP     1       0.391  72.681  53.507  1.00  0.00          Si 
ATOM    301   O  SUP     1       3.369  78.202  52.820  1.00  0.00           O 
ATOM    302   O  SUP     1       0.913  71.324  52.821  1.00  0.00           O 
ATOM    303   O  SUP     1       1.393  79.916  52.923  1.00  0.00           O 
ATOM    304   O  SUP     1       3.850  73.038  52.924  1.00  0.00           O 
ATOM    305   O  SUP     1       3.850  80.775  53.177  1.00  0.00           O 
ATOM    306   O  SUP     1       1.393  73.897  53.178  1.00  0.00           O 
ATOM    307   O  SUP     1       0.913  68.733  53.280  1.00  0.00           O 
ATOM    308   O  SUP     1       3.369  75.612  53.281  1.00  0.00           O 
ATOM    309   O  SUP     1       2.774  70.230  54.344  1.00  0.00           O 
ATOM    310   O  SUP     1       5.233  77.107  54.343  1.00  0.00           O 
ATOM    311   O  SUP     1       0.317  72.459  55.100  1.00  0.00           O 
ATOM    312   O  SUP     1       2.774  79.337  55.100  1.00  0.00           O 
ATOM    313  Si  SUP     1       0.391  76.885  55.937  1.00  0.00          Si 
ATOM    314  Si  SUP     1       2.848  70.007  55.938  1.00  0.00          Si 
ATOM    315  Si  SUP     1       1.841  65.780  56.393  1.00  0.00          Si 
ATOM    316  Si  SUP     1       4.297  72.660  56.394  1.00  0.00          Si 
ATOM    317  Si  SUP     1       2.848  75.311  56.849  1.00  0.00          Si 
ATOM    318  Si  SUP     1       0.391  68.433  56.850  1.00  0.00          Si 
ATOM    319   O  SUP     1       3.369  73.954  56.163  1.00  0.00           O 
ATOM    320   O  SUP     1       0.913  67.076  56.164  1.00  0.00           O 
ATOM    321   O  SUP     1       1.393  75.668  56.266  1.00  0.00           O 
ATOM    322   O  SUP     1       3.850  68.790  56.267  1.00  0.00           O 
ATOM    323   O  SUP     1       3.850  76.527  56.520  1.00  0.00           O 
ATOM    324   O  SUP     1       1.393  69.649  56.521  1.00  0.00           O 
ATOM    325   O  SUP     1       0.913  64.485  56.623  1.00  0.00           O 
ATOM    326   O  SUP     1       3.369  71.364  56.624  1.00  0.00           O 
ATOM    327   O  SUP     1       2.774  65.982  57.687  1.00  0.00           O 
ATOM    328   O  SUP     1       5.233  72.859  57.686  1.00  0.00           O 
ATOM    329   O  SUP     1       0.317  68.211  58.443  1.00  0.00           O 
ATOM    330   O  SUP     1       2.774  75.089  58.443  1.00  0.00           O 
ATOM    331  Si  SUP     1       0.391  72.637  59.280  1.00  0.00          Si 
ATOM    332  Si  SUP     1       2.848  65.759  59.281  1.00  0.00          Si 
ATOM    333  Si  SUP     1       1.841  61.532  59.736  1.00  0.00          Si 
ATOM    334  Si  SUP     1       4.297  68.412  59.737  1.00  0.00          Si 
ATOM    335  Si  SUP     1       2.848  71.063  60.192  1.00  0.00          Si 
ATOM    336  Si  SUP     1       0.391  64.185  60.193  1.00  0.00          Si 
ATOM    337   O  SUP     1       3.369  69.706  59.506  1.00  0.00           O 
ATOM    338   O  SUP     1       0.913  62.828  59.507  1.00  0.00           O 
ATOM    339   O  SUP     1       1.393  71.420  59.609  1.00  0.00           O 
ATOM    340   O  SUP     1       3.850  64.542  59.610  1.00  0.00           O 
ATOM    341   O  SUP     1       3.850  72.279  59.863  1.00  0.00           O 
ATOM    342   O  SUP     1       1.393  65.401  59.864  1.00  0.00           O 
ATOM    343   O  SUP     1       0.913  60.237  59.966  1.00  0.00           O 
ATOM    344   O  SUP     1       3.369  67.116  59.967  1.00  0.00           O 
ATOM    345   O  SUP     1       2.774  61.734  61.030  1.00  0.00           O 
ATOM    346   O  SUP     1       5.233  68.611  61.029  1.00  0.00           O 
ATOM    347   O  SUP     1       0.317  63.963  61.786  1.00  0.00           O 
ATOM    348   O  SUP     1       2.774  70.841  61.786  1.00  0.00           O 
ATOM    349   O  SUP     1       2.774  88.235  51.001  1.00  0.00           O 
ATOM    350   O  SUP     1       5.233  95.112  51.000  1.00  0.00           O 
ATOM    351   O  SUP     1       0.317  90.464  51.757  1.00  0.00           O 
ATOM    352   O  SUP     1       2.774  97.342  51.757  1.00  0.00           O 
ATOM    353  Si  SUP     1       0.391  94.890  52.594  1.00  0.00          Si 
ATOM    354  Si  SUP     1       2.848  88.012  52.595  1.00  0.00          Si 
ATOM    355  Si  SUP     1       1.841  83.785  53.050  1.00  0.00          Si 
ATOM    356  Si  SUP     1       4.297  90.665  53.051  1.00  0.00          Si 
ATOM    357  Si  SUP     1       2.848  93.316  53.506  1.00  0.00          Si 
ATOM    358  Si  SUP     1       0.391  86.438  53.507  1.00  0.00          Si 
ATOM    359   O  SUP     1       3.369  91.959  52.820  1.00  0.00           O 
ATOM    360   O  SUP     1       0.913  85.081  52.821  1.00  0.00           O 
ATOM    361   O  SUP     1       1.393  93.673  52.923  1.00  0.00           O 
ATOM    362   O  SUP     1       3.850  86.795  52.924  1.00  0.00           O 
ATOM    363   O  SUP     1       3.850  94.532  53.177  1.00  0.00           O 
ATOM    364   O  SUP     1       1.393  87.654  53.178  1.00  0.00           O 
ATOM    365   O  SUP     1       0.913  82.490  53.280  1.00  0.00           O 
ATOM    366   O  SUP     1       3.369  89.369  53.281  1.00  0.00           O 
ATOM    367   O  SUP     1       2.774  83.987  54.344  1.00  0.00           O 
ATOM    368   O  SUP     1       5.233  90.864  54.343  1.00  0.00           O 
ATOM    369   O  SUP     1       0.317  86.216  55.100  1.00  0.00           O 
ATOM    370   O  SUP     1       2.774  93.094  55.100  1.00  0.00           O 
ATOM    371  Si  SUP     1       0.391  90.642  55.937  1.00  0.00          Si 
ATOM    372  Si  SUP     1       2.848  83.764  55.938  1.00  0.00          Si 
ATOM    373  Si  SUP     1       1.841  79.537  56.393  1.00  0.00          Si 
ATOM    374  Si  SUP     1       4.297  86.417  56.394  1.00  0.00          Si 
ATOM    375  Si  SUP     1       2.848  89.068  56.849  1.00  0.00          Si 
ATOM    376  Si  SUP     1       0.391  82.190  56.850  1.00  0.00          Si 
ATOM    377   O  SUP     1       3.369  87.711  56.163  1.00  0.00           O 
ATOM    378   O  SUP     1       0.913  80.833  56.164  1.00  0.00           O 
ATOM    379   O  SUP     1       1.393  89.425  56.266  1.00  0.00           O 
ATOM    380   O  SUP     1       3.850  82.547  56.267  1.00  0.00           O 
ATOM    381   O  SUP     1       3.850  90.284  56.520  1.00  0.00           O 
ATOM    382   O  SUP     1       1.393  83.406  56.521  1.00  0.00           O 
ATOM    383   O  SUP     1       0.913  78.242  56.623  1.00  0.00           O 
ATOM    384   O  SUP     1       3.369  85.121  56.624  1.00  0.00           O 
ATOM    385   O  SUP     1       2.774  79.739  57.687  1.00  0.00           O 
ATOM    386   O  SUP     1       5.233  86.616  57.686  1.00  0.00           O 
ATOM    387   O  SUP     1       0.317  81.968  58.443  1.00  0.00           O 
ATOM    388   O  SUP     1       2.774  88.846  58.443  1.00  0.00           O 
ATOM    389  Si  SUP     1       0.391  86.394  59.280  1.00  0.00          Si 
ATOM    390  Si  SUP     1       2.848  79.516  59.281  1.00  0.00          Si 
ATOM    391  Si  SUP     1       1.841  75.289  59.736  1.00  0.00          Si 
ATOM    392  Si  SUP     1       4.297  82.169  59.737  1.00  0.00          Si 
ATOM    393  Si  SUP     1       2.848  84.820  60.192  1.00  0.00          Si 
ATOM    394  Si  SUP     1       0.391  77.942  60.193  1.00  0.00          Si 
ATOM    395   O  SUP     1       3.369  83.463  59.506  1.00  0.00           O 
ATOM    396   O  SUP     1       0.913  76.585  59.507  1.00  0.00           O 
ATOM    397   O  SUP     1       1.393  85.177  59.609  1.00  0.00           O 
ATOM    398   O  SUP     1       3.850  78.299  59.610  1.00  0.00           O 
ATOM    399   O  SUP     1       3.850  86.036  59.863  1.00  0.00           O 
ATOM    400   O  SUP     1       1.393  79.158  59.864  1.00  0.00           O 
ATOM    401   O  SUP     1       0.913  73.994  59.966  1.00  0.00           O 
ATOM    402   O  SUP     1       3.369  80.873  59.967  1.00  0.00           O 
ATOM    403   O  SUP     1       2.774  75.491  61.030  1.00  0.00           O 
ATOM    404   O  SUP     1       5.233  82.368  61.029  1.00  0.00           O 
ATOM    405  OM  SUP     1       0.317  77.720  61.786  1.00  0.00          OM 
ATOM    406   O  SUP     1       2.774  84.598  61.786  1.00  0.00           O 
ATOM    407   O  SUP     1       2.774 101.992  51.001  1.00  0.00           O 
ATOM    408   O  SUP     1       5.233 108.869  51.000  1.00  0.00           O 
ATOM    409   O  SUP     1       0.317 104.221  51.757  1.00  0.00           O 
ATOM    410   O  SUP     1       2.774 111.099  51.757  1.00  0.00           O 
ATOM    411  Si  SUP     1       0.391 108.647  52.594  1.00  0.00          Si 
ATOM    412  Si  SUP     1       2.848 101.769  52.595  1.00  0.00          Si 
ATOM    413  Si  SUP     1       1.841  97.542  53.050  1.00  0.00          Si 
ATOM    414  Si  SUP     1       4.297 104.422  53.051  1.00  0.00          Si 
ATOM    415  Si  SUP     1       2.848 107.073  53.506  1.00  0.00          Si 
ATOM    416  Si  SUP     1       0.391 100.195  53.507  1.00  0.00          Si 
ATOM    417   O  SUP     1       3.369 105.716  52.820  1.00  0.00           O 
ATOM    418   O  SUP     1       0.913  98.838  52.821  1.00  0.00           O 
ATOM    419   O  SUP     1       1.393 107.430  52.923  1.00  0.00           O 
ATOM    420   O  SUP     1       3.850 100.552  52.924  1.00  0.00           O 
ATOM    421   O  SUP     1       3.850 108.289  53.177  1.00  0.00           O 
ATOM    422   O  SUP     1       1.393 101.411  53.178  1.00  0.00           O 
ATOM    423   O  SUP     1       0.913  96.247  53.280  1.00  0.00           O 
ATOM    424   O  SUP     1       3.369 103.126  53.281  1.00  0.00           O 
ATOM    425   O  SUP     1       2.774  97.744  54.344  1.00  0.00           O 
ATOM    426   O  SUP     1       5.233 104.621  54.343  1.00  0.00           O 
ATOM    427   O  SUP     1       0.317  99.973  55.100  1.00  0.00           O 
ATOM    428   O  SUP     1       2.774 106.851  55.100  1.00  0.00           O 
ATOM    429  Si  SUP     1       0.391 104.399  55.937  1.00  0.00          Si 
ATOM    430  Si  SUP     1       2.848  97.521  55.938  1.00  0.00          Si 
ATOM    431  Si  SUP     1       1.841  93.294  56.393  1.00  0.00          Si 
ATOM    432  Si  SUP     1       4.297 100.174  56.394  1.00  0.00          Si 
ATOM    433  Si  SUP     1       2.848 102.825  56.849  1.00  0.00          Si 
ATOM    434  Si  SUP     1       0.391  95.947  56.850  1.00  0.00          Si 
ATOM    435   O  SUP     1       3.369 101.468  56.163  1.00  0.00           O 
ATOM    436   O  SUP     1       0.913  94.590  56.164  1.00  0.00           O 
ATOM    437   O  SUP     1       1.393 103.182  56.266  1.00  0.00           O 
ATOM    438   O  SUP     1       3.850  96.304  56.267  1.00  0.00           O 
ATOM    439   O  SUP     1       3.850 104.041  56.520  1.00  0.00           O 
ATOM    440   O  SUP     1       1.393  97.163  56.521  1.00  0.00           O 
ATOM    441   O  SUP     1       0.913  91.999  56.623  1.00  0.00           O 
ATOM    442   O  SUP     1       3.369  98.878  56.624  1.00  0.00           O 
ATOM    443   O  SUP     1       2.774  93.496  57.687  1.00  0.00           O 
ATOM    444   O  SUP     1       5.233 100.373  57.686  1.00  0.00           O 
ATOM    445   O  SUP     1       0.317  95.725  58.443  1.00  0.00           O 
ATOM    446   O  SUP     1       2.774 102.603  58.443  1.00  0.00           O 
ATOM    447  Si  SUP     1       0.391 100.151  59.280  1.00  0.00          Si 
ATOM    448  Si  SUP     1       2.848  93.273  59.281  1.00  0.00          Si 
ATOM    449  Si  SUP     1       1.841  89.046  59.736  1.00  0.00          Si 
ATOM    450  Si  SUP     1       4.297  95.926  59.737  1.00  0.00          Si 
ATOM    451  Si  SUP     1       2.848  98.577  60.192  1.00  0.00          Si 
ATOM    452  Si  SUP     1       0.391  91.699  60.193  1.00  0.00          Si 
ATOM    453   O  SUP     1       3.369  97.220  59.506  1.00  0.00           O 
ATOM    454   O  SUP     1       0.913  90.342  59.507  1.00  0.00           O 
ATOM    455   O  SUP     1       1.393  98.934  59.609  1.00  0.00           O 
ATOM    456   O  SUP     1       3.850  92.056  59.610  1.00  0.00           O 
ATOM    457   O  SUP     1       3.850  99.793  59.863  1.00  0.00           O 
ATOM    458   O  SUP     1       1.393  92.915  59.864  1.00  0.00           O 
ATOM    459   O  SUP     1       0.913  87.751  59.966  1.00  0.00           O 
ATOM    460   O  SUP     1       3.369  94.630  59.967  1.00  0.00           O 
ATOM    461   O  SUP     1       2.774  89.248  61.030  1.00  0.00           O 
ATOM    462   O  SUP     1       5.233  96.125  61.029  1.00  0.00           O 
ATOM    463   O  SUP     1       0.317  91.477  61.786  1.00  0.00           O 
ATOM    464   O  SUP     1       2.774  98.355  61.786  1.00  0.00           O 
ATOM    465   O  SUP     1       2.774 115.749  51.001  1.00  0.00           O 
ATOM    466   O  SUP     1       5.233 122.626  51.000  1.00  0.00           O 
ATOM    467   O  SUP     1       0.317 117.978  51.757  1.00  0.00           O 
ATOM    468   O  SUP     1       2.774 124.856  51.757  1.00  0.00           O 
ATOM    469  Si  SUP     1       0.391 122.404  52.594  1.00  0.00          Si 
ATOM    470  Si  SUP     1       2.848 115.526  52.595  1.00  0.00          Si 
ATOM    471  Si  SUP     1       1.841 111.299  53.050  1.00  0.00          Si 
ATOM    472  Si  SUP     1       4.297 118.179  53.051  1.00  0.00          Si 
ATOM    473  Si  SUP     1       2.848 120.830  53.506  1.00  0.00          Si 
ATOM    474  Si  SUP     1       0.391 113.952  53.507  1.00  0.00          Si 
ATOM    475   O  SUP     1       3.369 119.473  52.820  1.00  0.00           O 
ATOM    476   O  SUP     1       0.913 112.595  52.821  1.00  0.00           O 
ATOM    477   O  SUP     1       1.393 121.187  52.923  1.00  0.00           O 
ATOM    478   O  SUP     1       3.850 114.309  52.924  1.00  0.00           O 
ATOM    479   O  SUP     1       3.850 122.046  53.177  1.00  0.00           O 
ATOM    480   O  SUP     1       1.393 115.168  53.178  1.00  0.00           O 
ATOM    481   O  SUP     1       0.913 110.004  53.280  1.00  0.00           O 
ATOM    482   O  SUP     1       3.369 116.883  53.281  1.00  0.00           O 
ATOM    483   O  SUP     1       2.774 111.501  54.344  1.00  0.00           O 
ATOM    484   O  SUP     1       5.233 118.378  54.343  1.00  0.00           O 
ATOM    485   O  SUP     1       0.317 113.730  55.100  1.00  0.00           O 
ATOM    486   O  SUP     1       2.774 120.608  55.100  1.00  0.00           O 
ATOM    487  Si  SUP     1       0.391 118.156  55.937  1.00  0.00          Si 
ATOM    488  Si  SUP     1       2.848 111.278  55.938  1.00  0.00          Si 
ATOM    489  Si  SUP     1       1.841 107.051  56.393  1.00  0.00          Si 
ATOM    490  Si  SUP     1       4.297 113.931  56.394  1.00  0.00          Si 
ATOM    491  Si  SUP     1       2.848 116.582  56.849  1.00  0.00          Si 
ATOM    492  Si  SUP     1       0.391 109.704  56.850  1.00  0.00          Si 
ATOM    493   O  SUP     1       3.369 115.225  56.163  1.00  0.00           O 
ATOM    494   O  SUP     1       0.913 108.347  56.164  1.00  0.00           O 
ATOM    495   O  SUP     1       1.393 116.939  56.266  1.00  0.00           O 
ATOM    496   O  SUP     1       3.850 110.061  56.267  1.00  0.00           O 
ATOM    497   O  SUP     1       3.850 117.798  56.520  1.00  0.00           O 
ATOM    498   O  SUP     1       1.393 110.920  56.521  1.00  0.00           O 
ATOM    499   O  SUP     1       0.913 105.756  56.623  1.00  0.00           O 
ATOM    500   O  SUP     1       3.369 112.635  56.624  1.00  0.00           O 
ATOM    501   O  SUP     1       2.774 107.253  57.687  1.00  0.00           O 
ATOM    502   O  SUP     1       5.233 114.130  57.686  1.00  0.00           O 
ATOM    503   O  SUP     1       0.317 109.482  58.443  1.00  0.00           O 
ATOM    504   O  SUP     1       2.774 116.360  58.443  1.00  0.00           O 
ATOM    505  Si  SUP     1       0.391 113.908  59.280  1.00  0.00          Si 
ATOM    506  Si  SUP     1       2.848 107.030  59.281  1.00  0.00          Si 
ATOM    507  Si  SUP     1       1.841 102.803  59.736  1.00  0.00          Si 
ATOM    508  Si  SUP     1       4.297 109.683  59.737  1.00  0.00          Si 
ATOM    509  Si  SUP     1       2.848 112.334  60.192  1.00  0.00          Si 
ATOM    510  Si  SUP     1       0.391 105.456  60.193  1.00  0.00          Si 
ATOM    511   O  SUP     1       3.369 110.977  59.506  1.00  0.00           O 
ATOM    512   O  SUP     1       0.913 104.099  59.507  1.00  0.00           O 
ATOM    513   O  SUP     1       1.393 112.691  59.609  1.00  0.00           O 
ATOM    514   O  SUP     1       3.850 105.813  59.610  1.00  0.00           O 
ATOM    515   O  SUP     1       3.850 113.550  59.863  1.00  0.00           O 
ATOM    516   O  SUP     1       1.393 106.672  59.864  1.00  0.00           O 
ATOM    517   O  SUP     1       0.913 101.508  59.966  1.00  0.00           O 
ATOM    518   O  SUP     1       3.369 108.387  59.967  1.00  0.00           O 
ATOM    519   O  SUP     1       2.774 103.005  61.030  1.00  0.00           O 
ATOM    520   O  SUP     1       5.233 109.882  61.029  1.00  0.00           O 
ATOM    521  OM  SUP     1       0.317 105.234  61.786  1.00  0.00          OM 
ATOM    522   O  SUP     1       2.774 112.112  61.786  1.00  0.00           O 
ATOM    523   O  SUP     1       2.774 129.506  51.001  1.00  0.00           O 
ATOM    524   O  SUP     1       5.233 136.383  51.000  1.00  0.00           O 
ATOM    525   O  SUP     1       0.317 131.735  51.757  1.00  0.00           O 
ATOM    526   O  SUP     1       2.774   1.043  51.757  1.00  0.00           O 
ATOM    527  Si  SUP     1       0.391 136.161  52.594  1.00  0.00          Si 
ATOM    528  Si  SUP     1       2.848 129.283  52.595  1.00  0.00          Si 
ATOM    529  Si  SUP     1       1.841 125.056  53.050  1.00  0.00          Si 
ATOM    530  Si  SUP     1       4.297 131.936  53.051  1.00  0.00          Si 
ATOM    531  Si  SUP     1       2.848 134.587  53.506  1.00  0.00          Si 
ATOM    532  Si  SUP     1       0.391 127.709  53.507  1.00  0.00          Si 
ATOM    533   O  SUP     1       3.369 133.230  52.820  1.00  0.00           O 
ATOM    534   O  SUP     1       0.913 126.352  52.821  1.00  0.00           O 
ATOM    535   O  SUP     1       1.393 134.944  52.923  1.00  0.00           O 
ATOM    536   O  SUP     1       3.850 128.066  52.924  1.00  0.00           O 
ATOM    537   O  SUP     1       3.850 135.803  53.177  1.00  0.00           O 
ATOM    538   O  SUP     1       1.393 128.925  53.178  1.00  0.00           O 
ATOM    539   O  SUP     1       0.913 123.761  53.280  1.00  0.00           O 
ATOM    540   O  SUP     1       3.369 130.640  53.281  1.00  0.00           O 
ATOM    541   O  SUP     1       2.774 125.258  54.344  1.00  0.00           O 
ATOM    542   O  SUP     1       5.233 132.135  54.343  1.00  0.00           O 
ATOM    543   O  SUP     1       0.317 127.487  55.100  1.00  0.00           O 
ATOM    544   O  SUP     1       2.774 134.365  55.100  1.00  0.00           O 
ATOM    545  Si  SUP     1       0.391 131.913  55.937  1.00  0.00          Si 
ATOM    546  Si  SUP     1       2.848 125.035  55.938  1.00  0.00          Si 
ATOM    547  Si  SUP     1       1.841 120.808  56.393  1.00  0.00          Si 
ATOM    548  Si  SUP     1       4.297 127.688  56.394  1.00  0.00          Si 
ATOM    549  Si  SUP     1       2.848 130.339  56.849  1.00  0.00          Si 
ATOM    550  Si  SUP     1       0.391 123.461  56.850  1.00  0.00          Si 
ATOM    551   O  SUP     1       3.369 128.982  56.163  1.00  0.00           O 
ATOM    552   O  SUP     1       0.913 122.104  56.164  1.00  0.00           O 
ATOM    553   O  SUP     1       1.393 130.696  56.266  1.00  0.00           O 
ATOM    554   O  SUP     1       3.850 123.818  56.267  1.00  0.00           O 
ATOM    555   O  SUP     1       3.850 131.555  56.520  1.00  0.00           O 
ATOM    556   O  SUP     1       1.393 124.677  56.521  1.00  0.00           O 
ATOM    557   O  SUP     1       0.913 119.513  56.623  1.00  0.00           O 
ATOM    558   O  SUP     1       3.369 126.392  56.624  1.00  0.00           O 
ATOM    559   O  SUP     1       2.774 121.010  57.687  1.00  0.00           O 
ATOM    560   O  SUP     1       5.233 127.887  57.686  1.00  0.00           O 
ATOM    561   O  SUP     1       0.317 123.239  58.443  1.00  0.00           O 
ATOM    562   O  SUP     1       2.774 130.117  58.443  1.00  0.00           O 
ATOM    563  Si  SUP     1       0.391 127.665  59.280  1.00  0.00          Si 
ATOM    564  Si  SUP     1       2.848 120.787  59.281  1.00  0.00          Si 
ATOM    565  Si  SUP     1       1.841 116.560  59.736  1.00  0.00          Si 
ATOM    566  Si  SUP     1       4.297 123.440  59.737  1.00  0.00          Si 
ATOM    567  Si  SUP     1       2.848 126.091  60.192  1.00  0.00          Si 
ATOM    568  Si  SUP     1       0.391 119.213  60.193  1.00  0.00          Si 
ATOM    569   O  SUP     1       3.369 124.734  59.506  1.00  0.00           O 
ATOM    570   O  SUP     1       0.913 117.856  59.507  1.00  0.00           O 
ATOM    571   O  SUP     1       1.393 126.448  59.609  1.00  0.00           O 
ATOM    572   O  SUP     1       3.850 119.570  59.610  1.00  0.00           O 
ATOM    573   O  SUP     1       3.850 127.307  59.863  1.00  0.00           O 
ATOM    574   O  SUP     1       1.393 120.429  59.864  1.00  0.00           O 
ATOM    575   O  SUP     1       0.913 115.265  59.966  1.00  0.00           O 
ATOM    576   O  SUP     1       3.369 122.144  59.967  1.00  0.00           O 
ATOM    577   O  SUP     1       2.774 116.762  61.030  1.00  0.00           O 
ATOM    578   O  SUP     1       5.233 123.639  61.029  1.00  0.00           O 
ATOM    579   O  SUP     1       0.317 118.991  61.786  1.00  0.00           O 
ATOM    580   O  SUP     1       2.774 125.869  61.786  1.00  0.00           O 
ATOM    581   O  SUP     1       7.690   5.693  51.001  1.00  0.00           O 
ATOM    582   O  SUP     1      10.149  12.570  51.000  1.00  0.00           O 
ATOM    583   O  SUP     1       5.233   7.922  51.757  1.00  0.00           O 
ATOM    584   O  SUP     1       7.690  14.800  51.757  1.00  0.00           O 
ATOM    585  Si  SUP     1       5.307  12.348  52.594  1.00  0.00          Si 
ATOM    586  Si  SUP     1       7.764   5.470  52.595  1.00  0.00          Si 
ATOM    587  Si  SUP     1       6.757   1.243  53.050  1.00  0.00          Si 
ATOM    588  Si  SUP     1       9.213   8.123  53.051  1.00  0.00          Si 
ATOM    589  Si  SUP     1       7.764  10.774  53.506  1.00  0.00          Si 
ATOM    590  Si  SUP     1       5.307   3.896  53.507  1.00  0.00          Si 
ATOM    591   O  SUP     1       8.285   9.417  52.820  1.00  0.00           O 
ATOM    592   O  SUP     1       5.829   2.539  52.821  1.00  0.00           O 
ATOM    593   O  SUP     1       6.309  11.131  52.923  1.00  0.00           O 
ATOM    594   O  SUP     1       8.766   4.253  52.924  1.00  0.00           O 
ATOM    595   O  SUP     1       8.766  11.990  53.177  1.00  0.00           O 
ATOM    596   O  SUP     1       6.309   5.112  53.178  1.00  0.00           O 
ATOM    597   O  SUP     1       5.829 137.518  53.280  1.00  0.00           O 
ATOM    598   O  SUP     1       8.285   6.827  53.281  1.00  0.00           O 
ATOM    599   O  SUP     1       7.690   1.445  54.344  1.00  0.00           O 
ATOM    600   O  SUP     1      10.149   8.322  54.343  1.00  0.00           O 
ATOM    601   O  SUP     1       5.233   3.674  55.100  1.00  0.00           O 
ATOM    602   O  SUP     1       7.690  10.552  55.100  1.00  0.00           O 
ATOM    603  Si  SUP     1       5.307   8.100  55.937  1.00  0.00          Si 
ATOM    604  Si  SUP     1       7.764   1.222  55.938  1.00  0.00          Si 
ATOM    605  Si  SUP     1       6.757 134.565  56.393  1.00  0.00          Si 
ATOM    606  Si  SUP     1       9.213   3.875  56.394  1.00  0.00          Si 
ATOM    607  Si  SUP     1       7.764   6.526  56.849  1.00  0.00          Si 
ATOM    608  Si  SUP     1       5.307 137.218  56.850  1.00  0.00          Si 
ATOM    609   O  SUP     1       8.285   5.169  56.163  1.00  0.00           O 
ATOM    610   O  SUP     1       5.829 135.861  56.164  1.00  0.00           O 
ATOM    611   O  SUP     1       6.309   6.883  56.266  1.00  0.00           O 
ATOM    612   O  SUP     1       8.766   0.005  56.267  1.00  0.00           O 
ATOM    613   O  SUP     1       8.766   7.742  56.520  1.00  0.00           O 
ATOM    614   O  SUP     1       6.309   0.864  56.521  1.00  0.00           O 
ATOM    615   O  SUP     1       5.829 133.270  56.623  1.00  0.00           O 
ATOM    616   O  SUP     1       8.285   2.579  56.624  1.00  0.00           O 
ATOM    617   O  SUP     1       7.690 134.767  57.687  1.00  0.00           O 
ATOM    618   O  SUP     1      10.149   4.074  57.686  1.00  0.00           O 
ATOM    619   O  SUP     1       5.233 136.996  58.443  1.00  0.00           O 
ATOM    620   O  SUP     1       7.690   6.304  58.443  1.00  0.00           O 
ATOM    621  Si  SUP     1       5.307   3.852  59.280  1.00  0.00          Si 
ATOM    622  Si  SUP     1       7.764 134.544  59.281  1.00  0.00          Si 
ATOM    623  Si  SUP     1       6.757 130.317  59.736  1.00  0.00          Si 
ATOM    624  Si  SUP     1       9.213 137.197  59.737  1.00  0.00          Si 
ATOM    625  Si  SUP     1       7.764   2.278  60.192  1.00  0.00          Si 
ATOM    626  Si  SUP     1       5.307 132.970  60.193  1.00  0.00          Si 
ATOM    627   O  SUP     1       8.285   0.921  59.506  1.00  0.00           O 
ATOM    628   O  SUP     1       5.829 131.613  59.507  1.00  0.00           O 
ATOM    629   O  SUP     1       6.309   2.635  59.609  1.00  0.00           O 
ATOM    630   O  SUP     1       8.766 133.327  59.610  1.00  0.00           O 
ATOM    631   O  SUP     1       8.766   3.494  59.863  1.00  0.00           O 
ATOM    632   O  SUP     1       6.309 134.186  59.864  1.00  0.00           O 
ATOM    633   O  SUP     1       5.829 129.022  59.966  1.00  0.00           O 
ATOM    634   O  SUP     1       8.285 135.901  59.967  1.00  0.00           O 
ATOM    635   O  SUP     1       7.690 130.519  61.030  1.00  0.00           O 
ATOM    636   O  SUP     1      10.149 137.396  61.029  1.00  0.00           O 
ATOM    637   O  SUP     1       5.233 132.748  61.786  1.00  0.00           O 
ATOM    638   O  SUP     1       7.690   2.056  61.786  1.00  0.00           O 
ATOM    639   O  SUP     1       7.690  19.450  51.001  1.00  0.00           O 
ATOM    640   O  SUP     1      10.149  26.327  51.000  1.00  0.00           O 
ATOM    641   O  SUP     1       5.233  21.679  51.757  1.00  0.00           O 
ATOM    642   O  SUP     1       7.690  28.557  51.757  1.00  0.00           O 
ATOM    643  Si  SUP     1       5.307  26.105  52.594  1.00  0.00          Si 
ATOM    644  Si  SUP     1       7.764  19.227  52.595  1.00  0.00          Si 
ATOM    645  Si  SUP     1       6.757  15.000  53.050  1.00  0.00          Si 
ATOM    646  Si  SUP     1       9.213  21.880  53.051  1.00  0.00          Si 
ATOM    647  Si  SUP     1       7.764  24.531  53.506  1.00  0.00          Si 
ATOM    648  Si  SUP     1       5.307  17.653  53.507  1.00  0.00          Si 
ATOM    649   O  SUP     1       8.285  23.174  52.820  1.00  0.00           O 
ATOM    650   O  SUP     1       5.829  16.296  52.821  1.00  0.00           O 
ATOM    651   O  SUP     1       6.309  24.888  52.923  1.00  0.00           O 
ATOM    652   O  SUP     1       8.766  18.010  52.924  1.00  0.00           O 
ATOM    653   O  SUP     1       8.766  25.747  53.177  1.00  0.00           O 
ATOM    654   O  SUP     1       6.309  18.869  53.178  1.00  0.00           O 
ATOM    655   O  SUP     1       5.829  13.705  53.280  1.00  0.00           O 
ATOM    656   O  SUP     1       8.285  20.584  53.281  1.00  0.00           O 
ATOM    657   O  SUP     1       7.690  15.202  54.344  1.00  0.00           O 
ATOM    658   O  SUP     1      10.149  22.079  54.343  1.00  0.00           O 
ATOM    659   O  SUP     1       5.233  17.431  55.100  1.00  0.00           O 
ATOM    660   O  SUP     1       7.690  24.309  55.100  1.00  0.00           O 
ATOM    661  Si  SUP     1       5.307  21.857  55.937  1.00  0.00          Si 
ATOM    662  Si  SUP     1       7.764  14.979  55.938  1.00  0.00          Si 
ATOM    663  Si  SUP     1       6.757  10.752  56.393  1.00  0.00          Si 
ATOM    664  Si  SUP     1       9.213  17.632  56.394  1.00  0.00          Si 
ATOM    665  Si  SUP     1       7.764  20.283  56.849  1.00  0.00          Si 
ATOM    666  Si  SUP     1       5.307  13.405  56.850  1.00  0.00          Si 
ATOM    667   O  SUP     1       8.285  18.926  56.163  1.00  0.00           O 
ATOM    668   O  SUP     1       5.829  12.048  56.164  1.00  0.00           O 
ATOM    669   O  SUP     1       6.309  20.640  56.266  1.00  0.00           O 
ATOM    670   O  SUP     1       8.766  13.762  56.267  1.00  0.00           O 
ATOM    671   O  SUP     1       8.766  21.499  56.520  1.00  0.00           O 
ATOM    672   O  SUP     1       6.309  14.621  56.521  1.00  0.00           O 
ATOM    673   O  SUP     1       5.829   9.457  56.623  1.00  0.00           O 
ATOM    674   O  SUP     1       8.285  16.336  56.624  1.00  0.00           O 
ATOM    675   O  SUP     1       7.690  10.954  57.687  1.00  0.00           O 
ATOM    676   O  SUP     1      10.149  17.831  57.686  1.00  0.00           O 
ATOM    677   O  SUP     1       5.233  13.183  58.443  1.00  0.00           O 
ATOM    678   O  SUP     1       7.690  20.061  58.443  1.00  0.00           O 
ATOM    679  Si  SUP     1       5.307  17.609  59.280  1.00  0.00          Si 
ATOM    680  Si  SUP     1       7.764  10.731  59.281  1.00  0.00          Si 
ATOM    681  Si  SUP     1       6.757   6.504  59.736  1.00  0.00          Si 
ATOM    682  Si  SUP     1       9.213  13.384  59.737  1.00  0.00          Si 
ATOM    683  Si  SUP     1       7.764  16.035  60.192  1.00  0.00          Si 
ATOM    684  Si  SUP     1       5.307   9.157  60.193  1.00  0.00          Si 
ATOM    685   O  SUP     1       8.285  14.678  59.506  1.00  0.00           O 
ATOM    686   O  SUP     1       5.829   7.800  59.507  1.00  0.00           O 
ATOM    687   O  SUP     1       6.309  16.392  59.609  1.00  0.00           O 
ATOM    688   O  SUP     1       8.766   9.514  59.610  1.00  0.00           O 
ATOM    689   O  SUP     1       8.766  17.251  59.863  1.00  0.00           O 
ATOM    690   O  SUP     1       6.309  10.373  59.864  1.00  0.00           O 
ATOM    691   O  SUP     1       5.829   5.209  59.966  1.00  0.00           O 
ATOM    692   O  SUP     1       8.285  12.088  59.967  1.00  0.00           O 
ATOM    693   O  SUP     1       7.690   6.706  61.030  1.00  0.00           O 
ATOM    694   O  SUP     1      10.149  13.583  61.029  1.00  0.00           O 
ATOM    695   O  SUP     1       5.233   8.935  61.786  1.00  0.00           O 
ATOM    696   O  SUP     1       7.690  15.813  61.786  1.00  0.00           O 
ATOM    697   O  SUP     1       7.690  33.207  51.001  1.00  0.00           O 
ATOM    698   O  SUP     1      10.149  40.084  51.000  1.00  0.00           O 
ATOM    699   O  SUP     1       5.233  35.436  51.757  1.00  0.00           O 
ATOM    700   O  SUP     1       7.690  42.314  51.757  1.00  0.00           O 
ATOM    701  Si  SUP     1       5.307  39.862  52.594  1.00  0.00          Si 
ATOM    702  Si  SUP     1       7.764  32.984  52.595  1.00  0.00          Si 
ATOM    703  Si  SUP     1       6.757  28.757  53.050  1.00  0.00          Si 
ATOM    704  Si  SUP     1       9.213  35.637  53.051  1.00  0.00          Si 
ATOM    705  Si  SUP     1       7.764  38.288  53.506  1.00  0.00          Si 
ATOM    706  Si  SUP     1       5.307  31.410  53.507  1.00  0.00          Si 
ATOM    707   O  SUP     1       8.285  36.931  52.820  1.00  0.00           O 
ATOM    708   O  SUP     1       5.829  30.053  52.821  1.00  0.00           O 
ATOM    709   O  SUP     1       6.309  38.645  52.923  1.00  0.00           O 
ATOM    710   O  SUP     1       8.766  31.767  52.924  1.00  0.00           O 
ATOM    711   O  SUP     1       8.766  39.504  53.177  1.00  0.00           O 
ATOM    712   O  SUP     1       6.309  32.626  53.178  1.00  0.00           O 
ATOM    713   O  SUP     1       5.829  27.462  53.280  1.00  0.00           O 
ATOM    714   O  SUP     1       8.285  34.341  53.281  1.00  0.00           O 
ATOM    715   O  SUP     1       7.690  28.959  54.344  1.00  0.00           O 
ATOM    716   O  SUP     1      10.149  35.836  54.343  1.00  0.00           O 
ATOM    717   O  SUP     1       5.233  31.188  55.100  1.00  0.00           O 
ATOM    718   O  SUP     1       7.690  38.066  55.100  1.00  0.00           O 
ATOM    719  Si  SUP     1       5.307  35.614  55.937  1.00  0.00          Si 
ATOM    720  Si  SUP     1       7.764  28.736  55.938  1.00  0.00          Si 
ATOM    721  Si  SUP     1       6.757  24.509  56.393  1.00  0.00          Si 
ATOM    722  Si  SUP     1       9.213  31.389  56.394  1.00  0.00          Si 
ATOM    723  Si  SUP     1       7.764  34.040  56.849  1.00  0.00          Si 
ATOM    724  Si  SUP     1       5.307  27.162  56.850  1.00  0.00          Si 
ATOM    725   O  SUP     1       8.285  32.683  56.163  1.00  0.00           O 
ATOM    726   O  SUP     1       5.829  25.805  56.164  1.00  0.00           O 
ATOM    727   O  SUP     1       6.309  34.397  56.266  1.00  0.00           O 
ATOM    728   O  SUP     1       8.766  27.519  56.267  1.00  0.00           O 
ATOM    729   O  SUP     1       8.766  35.256  56.520  1.00  0.00           O 
ATOM    730   O  SUP     1       6.309  28.378  56.521  1.00  0.00           O 
ATOM    731   O  SUP     1       5.829  23.214  56.623  1.00  0.00           O 
ATOM    732   O  SUP     1       8.285  30.093  56.624  1.00  0.00           O 
ATOM    733   O  SUP     1       7.690  24.711  57.687  1.00  0.00           O 
ATOM    734   O  SUP     1      10.149  31.588  57.686  1.00  0.00           O 
ATOM    735   O  SUP     1       5.233  26.940  58.443  1.00  0.00           O 
ATOM    736   O  SUP     1       7.690  33.818  58.443  1.00  0.00           O 
ATOM    737  Si  SUP     1       5.307  31.366  59.280  1.00  0.00          Si 
ATOM    738  Si  SUP     1       7.764  24.488  59.281  1.00  0.00          Si 
ATOM    739  Si  SUP     1       6.757  20.261  59.736  1.00  0.00          Si 
ATOM    740  Si  SUP     1       9.213  27.141  59.737  1.00  0.00          Si 
ATOM    741  Si  SUP     1       7.764  29.792  60.192  1.00  0.00          Si 
ATOM    742  Si  SUP     1       5.307  22.914  60.193  1.00  0.00          Si 
ATOM    743   O  SUP     1       8.285  28.435  59.506  1.00  0.00           O 
ATOM    744   O  SUP     1       5.829  21.557  59.507  1.00  0.00           O 
ATOM    745   O  SUP     1       6.309  30.149  59.609  1.00  0.00           O 
ATOM    746   O  SUP     1       8.766  23.271  59.610  1.00  0.00           O 
ATOM    747   O  SUP     1       8.766  31.008  59.863  1.00  0.00           O 
ATOM    748   O  SUP     1       6.309  24.130  59.864  1.00  0.00           O 
ATOM    749   O  SUP     1       5.829  18.966  59.966  1.00  0.00           O 
ATOM    750   O  SUP     1       8.285  25.845  59.967  1.00  0.00           O 
ATOM    751   O  SUP     1       7.690  20.463  61.030  1.00  0.00           O 
ATOM    752   O  SUP     1      10.149  27.340  61.029  1.00  0.00           O 
ATOM    753   O  SUP     1       5.233  22.692  61.786  1.00  0.00           O 
ATOM    754   O  SUP     1       7.690  29.570  61.786  1.00  0.00           O 
ATOM    755   O  SUP     1       7.690  46.964  51.001  1.00  0.00           O 
ATOM    756   O  SUP     1      10.149  53.841  51.000  1.00  0.00           O 
ATOM    757   O  SUP     1       5.233  49.193  51.757  1.00  0.00           O 
ATOM    758   O  SUP     1       7.690  56.071  51.757  1.00  0.00           O 
ATOM    759  Si  SUP     1       5.307  53.619  52.594  1.00  0.00          Si 
ATOM    760  Si  SUP     1       7.764  46.741  52.595  1.00  0.00          Si 
ATOM    761  Si  SUP     1       6.757  42.514  53.050  1.00  0.00          Si 
ATOM    762  Si  SUP     1       9.213  49.394  53.051  1.00  0.00          Si 
ATOM    763  Si  SUP     1       7.764  52.045  53.506  1.00  0.00          Si 
ATOM    764  Si  SUP     1       5.307  45.167  53.507  1.00  0.00          Si 
ATOM    765   O  SUP     1       8.285  50.688  52.820  1.00  0.00           O 
ATOM    766   O  SUP     1       5.829  43.810  52.821  1.00  0.00           O 
ATOM    767   O  SUP     1       6.309  52.402  52.923  1.00  0.00           O 
ATOM    768   O  SUP     1       8.766  45.524  52.924  1.00  0.00           O 
ATOM    769   O  SUP     1       8.766  53.261  53.177  1.00  0.00           O 
ATOM    770   O  SUP     1       6.309  46.383  53.178  1.00  0.00           O 
ATOM    771   O  SUP     1       5.829  41.219  53.280  1.00  0.00           O 
ATOM    772   O  SUP     1       8.285  48.098  53.281  1.00  0.00           O 
ATOM    773   O  SUP     1       7.690  42.716  54.344  1.00  0.00           O 
ATOM    774   O  SUP     1      10.149  49.593  54.343  1.00  0.00           O 
ATOM    775   O  SUP     1       5.233  44.945  55.100  1.00  0.00           O 
ATOM    776   O  SUP     1       7.690  51.823  55.100  1.00  0.00           O 
ATOM    777  Si  SUP     1       5.307  49.371  55.937  1.00  0.00          Si 
ATOM    778  Si  SUP     1       7.764  42.493  55.938  1.00  0.00          Si 
ATOM    779  Si  SUP     1       6.757  38.266  56.393  1.00  0.00          Si 
ATOM    780  Si  SUP     1       9.213  45.146  56.394  1.00  0.00          Si 
ATOM    781  Si  SUP     1       7.764  47.797  56.849  1.00  0.00          Si 
ATOM    782  Si  SUP     1       5.307  40.919  56.850  1.00  0.00          Si 
ATOM    783   O  SUP     1       8.285  46.440  56.163  1.00  0.00           O 
ATOM    784   O  SUP     1       5.829  39.562  56.164  1.00  0.00           O 
ATOM    785   O  SUP     1       6.309  48.154  56.266  1.00  0.00           O 
ATOM    786   O  SUP     1       8.766  41.276  56.267  1.00  0.00           O 
ATOM    787   O  SUP     1       8.766  49.013  56.520  1.00  0.00           O 
ATOM    788   O  SUP     1       6.309  42.135  56.521  1.00  0.00           O 
ATOM    789   O  SUP     1       5.829  36.971  56.623  1.00  0.00           O 
ATOM    790   O  SUP     1       8.285  43.850  56.624  1.00  0.00           O 
ATOM    791   O  SUP     1       7.690  38.468  57.687  1.00  0.00           O 
ATOM    792   O  SUP     1      10.149  45.345  57.686  1.00  0.00           O 
ATOM    793   O  SUP     1       5.233  40.697  58.443  1.00  0.00           O 
ATOM    794   O  SUP     1       7.690  47.575  58.443  1.00  0.00           O 
ATOM    795  Si  SUP     1       5.307  45.123  59.280  1.00  0.00          Si 
ATOM    796  Si  SUP     1       7.764  38.245  59.281  1.00  0.00          Si 
ATOM    797  Si  SUP     1       6.757  34.018  59.736  1.00  0.00          Si 
ATOM    798  Si  SUP     1       9.213  40.898  59.737  1.00  0.00          Si 
ATOM    799  Si  SUP     1       7.764  43.549  60.192  1.00  0.00          Si 
ATOM    800  Si  SUP     1       5.307  36.671  60.193  1.00  0.00          Si 
ATOM    801   O  SUP     1       8.285  42.192  59.506  1.00  0.00           O 
ATOM    802   O  SUP     1       5.829  35.314  59.507  1.00  0.00           O 
ATOM    803   O  SUP     1       6.309  43.906  59.609  1.00  0.00           O 
ATOM    804   O  SUP     1       8.766  37.028  59.610  1.00  0.00           O 
ATOM    805   O  SUP     1       8.766  44.765  59.863  1.00  0.00           O 
ATOM    806   O  SUP     1       6.309  37.887  59.864  1.00  0.00           O 
ATOM    807   O  SUP     1       5.829  32.723  59.966  1.00  0.00           O 
ATOM    808   O  SUP     1       8.285  39.602  59.967  1.00  0.00           O 
ATOM    809   O  SUP     1       7.690  34.220  61.030  1.00  0.00           O 
ATOM    810   O  SUP     1      10.149  41.097  61.029  1.00  0.00           O 
ATOM    811   O  SUP     1       5.233  36.449  61.786  1.00  0.00           O 
ATOM    812   O  SUP     1       7.690  43.327  61.786  1.00  0.00           O 
ATOM    813   O  SUP     1       7.690  60.721  51.001  1.00  0.00           O 
ATOM    814   O  SUP     1      10.149  67.598  51.000  1.00  0.00           O 
ATOM    815   O  SUP     1       5.233  62.950  51.757  1.00  0.00           O 
ATOM    816   O  SUP     1       7.690  69.828  51.757  1.00  0.00           O 
ATOM    817  Si  SUP     1       5.307  67.376  52.594  1.00  0.00          Si 
ATOM    818  Si  SUP     1       7.764  60.498  52.595  1.00  0.00          Si 
ATOM    819  Si  SUP     1       6.757  56.271  53.050  1.00  0.00          Si 
ATOM    820  Si  SUP     1       9.213  63.151  53.051  1.00  0.00          Si 
ATOM    821  Si  SUP     1       7.764  65.802  53.506  1.00  0.00          Si 
ATOM    822  Si  SUP     1       5.307  58.924  53.507  1.00  0.00          Si 
ATOM    823   O  SUP     1       8.285  64.445  52.820  1.00  0.00           O 
ATOM    824   O  SUP     1       5.829  57.567  52.821  1.00  0.00           O 
ATOM    825   O  SUP     1       6.309  66.159  52.923  1.00  0.00           O 
ATOM    826   O  SUP     1       8.766  59.281  52.924  1.00  0.00           O 
ATOM    827   O  SUP     1       8.766  67.018  53.177  1.00  0.00           O 
ATOM    828   O  SUP     1       6.309  60.140  53.178  1.00  0.00           O 
ATOM    829   O  SUP     1       5.829  54.976  53.280  1.00  0.00           O 
ATOM    830   O  SUP     1       8.285  61.855  53.281  1.00  0.00           O 
ATOM    831   O  SUP     1       7.690  56.473  54.344  1.00  0.00           O 
ATOM    832   O  SUP     1      10.149  63.350  54.343  1.00  0.00           O 
ATOM    833   O  SUP     1       5.233  58.702  55.100  1.00  0.00           O 
ATOM    834   O  SUP     1       7.690  65.580  55.100  1.00  0.00           O 
ATOM    835  Si  SUP     1       5.307  63.128  55.937  1.00  0.00          Si 
ATOM    836  Si  SUP     1       7.764  56.250  55.938  1.00  0.00          Si 
ATOM    837  Si  SUP     1       6.757  52.023  56.393  1.00  0.00          Si 
ATOM    838  Si  SUP     1       9.213  58.903  56.394  1.00  0.00          Si 
ATOM    839  Si  SUP     1       7.764  61.554  56.849  1.00  0.00          Si 
ATOM    840  Si  SUP     1       5.307  54.676  56.850  1.00  0.00          Si 
ATOM    841   O  SUP     1       8.285  60.197  56.163  1.00  0.00           O 
ATOM    842   O  SUP     1       5.829  53.319  56.164  1.00  0.00           O 
ATOM    843   O  SUP     1       6.309  61.911  56.266  1.00  0.00           O 
ATOM    844   O  SUP     1       8.766  55.033  56.267  1.00  0.00           O 
ATOM    845   O  SUP     1       8.766  62.770  56.520  1.00  0.00           O 
ATOM    846   O  SUP     1       6.309  55.892  56.521  1.00  0.00           O 
ATOM    847   O  SUP     1       5.829  50.728  56.623  1.00  0.00           O 
ATOM    848   O  SUP     1       8.285  57.607  56.624  1.00  0.00           O 
ATOM    849   O  SUP     1       7.690  52.225  57.687  1.00  0.00           O 
ATOM    850   O  SUP     1      10.149  59.102  57.686  1.00  0.00           O 
ATOM    851   O  SUP     1       5.233  54.454  58.443  1.00  0.00           O 
ATOM    852   O  SUP     1       7.690  61.332  58.443  1.00  0.00           O 
ATOM    853  Si  SUP     1       5.307  58.880  59.280  1.00  0.00          Si 
ATOM    854  Si  SUP     1       7.764  52.002  59.281  1.00  0.00          Si 
ATOM    855  Si  SUP     1       6.757  47.775  59.736  1.00  0.00          Si 
ATOM    856  Si  SUP     1       9.213  54.655  59.737  1.00  0.00          Si 
ATOM    857  Si  SUP     1       7.764  57.306  60.192  1.00  0.00          Si 
ATOM    858  Si  SUP     1       5.307  50.428  60.193  1.00  0.00          Si 
ATOM    859   O  SUP     1       8.285  55.949  59.506  1.00  0.00           O 
ATOM    860   O  SUP     1       5.829  49.071  59.507  1.00  0.00           O 
ATOM    861   O  SUP     1       6.309  57.663  59.609  1.00  0.00           O 
ATOM    862   O  SUP     1       8.766  50.785  59.610  1.00  0.00           O 
ATOM    863   O  SUP     1       8.766  58.522  59.863  1.00  0.00           O 
ATOM    864   O  SUP     1       6.309  51.644  59.864  1.00  0.00           O 
ATOM    865   O  SUP     1       5.829  46.480  59.966  1.00  0.00           O 
ATOM    866   O  SUP     1       8.285  53.359  59.967  1.00  0.00           O 
ATOM    867   O  SUP     1       7.690  47.977  61.030  1.00  0.00           O 
ATOM    868   O  SUP     1      10.149  54.854  61.029  1.00  0.00           O 
ATOM    869   O  SUP     1       5.233  50.206  61.786  1.00  0.00           O 
ATOM    870   O  SUP     1       7.690  57.084  61.786  1.00  0.00           O 
ATOM    871   O  SUP     1       7.690  74.478  51.001  1.00  0.00           O 
ATOM    872   O  SUP     1      10.149  81.355  51.000  1.00  0.00           O 
ATOM    873   O  SUP     1       5.233  76.707  51.757  1.00  0.00           O 
ATOM    874   O  SUP     1       7.690  83.585  51.757  1.00  0.00           O 
ATOM    875  Si  SUP     1       5.307  81.133  52.594  1.00  0.00          Si 
ATOM    876  Si  SUP     1       7.764  74.255  52.595  1.00  0.00          Si 
ATOM    877  Si  SUP     1       6.757  70.028  53.050  1.00  0.00          Si 
ATOM    878  Si  SUP     1       9.213  76.908  53.051  1.00  0.00          Si 
ATOM    879  Si  SUP     1       7.764  79.559  53.506  1.00  0.00          Si 
ATOM    880  Si  SUP     1       5.307  72.681  53.507  1.00  0.00          Si 
ATOM    881   O  SUP     1       8.285  78.202  52.820  1.00  0.00           O 
ATOM    882   O  SUP     1       5.829  71.324  52.821  1.00  0.00           O 
ATOM    883   O  SUP     1       6.309  79.916  52.923  1.00  0.00           O 
ATOM    884   O  SUP     1       8.766  73.038  52.924  1.00  0.00           O 
ATOM    885   O  SUP     1       8.766  80.775  53.177  1.00  0.00           O 
ATOM    886   O  SUP     1       6.309  73.897  53.178  1.00  0.00           O 
ATOM    887   O  SUP     1       5.829  68.733  53.280  1.00  0.00           O 
ATOM    888   O  SUP     1       8.285  75.612  53.281  1.00  0.00           O 
ATOM    889   O  SUP     1       7.690  70.230  54.344  1.00  0.00           O 
ATOM    890   O  SUP     1      10.149  77.107  54.343  1.00  0.00           O 
ATOM    891   O  SUP     1       5.233  72.459  55.100  1.00  0.00           O 
ATOM    892   O  SUP     1       7.690  79.337  55.100  1.00  0.00           O 
ATOM    893  Si  SUP     1       5.307  76.885  55.937  1.00  0.00          Si 
ATOM    894  Si  SUP     1       7.764  70.007  55.938  1.00  0.00          Si 
ATOM    895  Si  SUP     1       6.757  65.780  56.393  1.00  0.00          Si 
ATOM    896  Si  SUP     1       9.213  72.660  56.394  1.00  0.00          Si 
ATOM    897  Si  SUP     1       7.764  75.311  56.849  1.00  0.00          Si 
ATOM    898  Si  SUP     1       5.307  68.433  56.850  1.00  0.00          Si 
ATOM    899   O  SUP     1       8.285  73.954  56.163  1.00  0.00           O 
ATOM    900   O  SUP     1       5.829  67.076  56.164  1.00  0.00           O 
ATOM    901   O  SUP     1       6.309  75.668  56.266  1.00  0.00           O 
ATOM    902   O  SUP     1       8.766  68.790  56.267  1.00  0.00           O 
ATOM    903   O  SUP     1       8.766  76.527  56.520  1.00  0.00           O 
ATOM    904   O  SUP     1       6.309  69.649  56.521  1.00  0.00           O 
ATOM    905   O  SUP     1       5.829  64.485  56.623  1.00  0.00           O 
ATOM    906   O  SUP     1       8.285  71.364  56.624  1.00  0.00           O 
ATOM    907   O  SUP     1       7.690  65.982  57.687  1.00  0.00           O 
ATOM    908   O  SUP     1      10.149  72.859  57.686  1.00  0.00           O 
ATOM    909   O  SUP     1       5.233  68.211  58.443  1.00  0.00           O 
ATOM    910   O  SUP     1       7.690  75.089  58.443  1.00  0.00           O 
ATOM    911  Si  SUP     1       5.307  72.637  59.280  1.00  0.00          Si 
ATOM    912  Si  SUP     1       7.764  65.759  59.281  1.00  0.00          Si 
ATOM    913  Si  SUP     1       6.757  61.532  59.736  1.00  0.00          Si 
ATOM    914  Si  SUP     1       9.213  68.412  59.737  1.00  0.00          Si 
ATOM    915  Si  SUP     1       7.764  71.063  60.192  1.00  0.00          Si 
ATOM    916  Si  SUP     1       5.307  64.185  60.193  1.00  0.00          Si 
ATOM    917   O  SUP     1       8.285  69.706  59.506  1.00  0.00           O 
ATOM    918   O  SUP     1       5.829  62.828  59.507  1.00  0.00           O 
ATOM    919   O  SUP     1       6.309  71.420  59.609  1.00  0.00           O 
ATOM    920   O  SUP     1       8.766  64.542  59.610  1.00  0.00           O 
ATOM    921   O  SUP     1       8.766  72.279  59.863  1.00  0.00           O 
ATOM    922   O  SUP     1       6.309  65.401  59.864  1.00  0.00           O 
ATOM    923   O  SUP     1       5.829  60.237  59.966  1.00  0.00           O 
ATOM    924   O  SUP     1       8.285  67.116  59.967  1.00  0.00           O 
ATOM    925   O  SUP     1       7.690  61.734  61.030  1.00  0.00           O 
ATOM    926   O  SUP     1      10.149  68.611  61.029  1.00  0.00           O 
ATOM    927   O  SUP     1       5.233  63.963  61.786  1.00  0.00           O 
ATOM    928   O  SUP     1       7.690  70.841  61.786  1.00  0.00           O 
ATOM    929   O  SUP     1       7.690  88.235  51.001  1.00  0.00           O 
ATOM    930   O  SUP     1      10.149  95.112  51.000  1.00  0.00           O 
ATOM    931   O  SUP     1       5.233  90.464  51.757  1.00  0.00           O 
ATOM    932   O  SUP     1       7.690  97.342  51.757  1.00  0.00           O 
ATOM    933  Si  SUP     1       5.307  94.890  52.594  1.00  0.00          Si 
ATOM    934  Si  SUP     1       7.764  88.012  52.595  1.00  0.00          Si 
ATOM    935  Si  SUP     1       6.757  83.785  53.050  1.00  0.00          Si 
ATOM    936  Si  SUP     1       9.213  90.665  53.051  1.00  0.00          Si 
ATOM    937  Si  SUP     1       7.764  93.316  53.506  1.00  0.00          Si 
ATOM    938  Si  SUP     1       5.307  86.438  53.507  1.00  0.00          Si 
ATOM    939   O  SUP     1       8.285  91.959  52.820  1.00  0.00           O 
ATOM    940   O  SUP     1       5.829  85.081  52.821  1.00  0.00           O 
ATOM    941   O  SUP     1       6.309  93.673  52.923  1.00  0.00           O 
ATOM    942   O  SUP     1       8.766  86.795  52.924  1.00  0.00           O 
ATOM    943   O  SUP     1       8.766  94.532  53.177  1.00  0.00           O 
ATOM    944   O  SUP     1       6.309  87.654  53.178  1.00  0.00           O 
ATOM    945   O  SUP     1       5.829  82.490  53.280  1.00  0.00           O 
ATOM    946   O  SUP     1       8.285  89.369  53.281  1.00  0.00           O 
ATOM    947   O  SUP     1       7.690  83.987  54.344  1.00  0.00           O 
ATOM    948   O  SUP     1      10.149  90.864  54.343  1.00  0.00           O 
ATOM    949   O  SUP     1       5.233  86.216  55.100  1.00  0.00           O 
ATOM    950   O  SUP     1       7.690  93.094  55.100  1.00  0.00           O 
ATOM    951  Si  SUP     1       5.307  90.642  55.937  1.00  0.00          Si 
ATOM    952  Si  SUP     1       7.764  83.764  55.938  1.00  0.00          Si 
ATOM    953  Si  SUP     1       6.757  79.537  56.393  1.00  0.00          Si 
ATOM    954  Si  SUP     1       9.213  86.417  56.394  1.00  0.00          Si 
ATOM    955  Si  SUP     1       7.764  89.068  56.849  1.00  0.00          Si 
ATOM    956  Si  SUP     1       5.307  82.190  56.850  1.00  0.00          Si 
ATOM    957   O  SUP     1       8.285  87.711  56.163  1.00  0.00           O 
ATOM    958   O  SUP     1       5.829  80.833  56.164  1.00  0.00           O 
ATOM    959   O  SUP     1       6.309  89.425  56.266  1.00  0.00           O 
ATOM    960   O  SUP     1       8.766  82.547  56.267  1.00  0.00           O 
ATOM    961   O  SUP     1       8.766  90.284  56.520  1.00  0.00           O 
ATOM    962   O  SUP     1       6.309  83.406  56.521  1.00  0.00           O 
ATOM    963   O  SUP     1       5.829  78.242  56.623  1.00  0.00           O 
ATOM    964   O  SUP     1       8.285  85.121  56.624  1.00  0.00           O 
ATOM    965   O  SUP     1       7.690  79.739  57.687  1.00  0.00           O 
ATOM    966   O  SUP     1      10.149  86.616  57.686  1.00  0.00           O 
ATOM    967   O  SUP     1       5.233  81.968  58.443  1.00  0.00           O 
ATOM    968   O  SUP     1       7.690  88.846  58.443  1.00  0.00           O 
ATOM    969  Si  SUP     1       5.307  86.394  59.280  1.00  0.00          Si 
ATOM    970  Si  SUP     1       7.764  79.516  59.281  1.00  0.00          Si 
ATOM    971  Si  SUP     1       6.757  75.289  59.736  1.00  0.00          Si 
ATOM    972  Si  SUP     1       9.213  82.169  59.737  1.00  0.00          Si 
ATOM    973  Si  SUP     1       7.764  84.820  60.192  1.00  0.00          Si 
ATOM    974  Si  SUP     1       5.307  77.942  60.193  1.00  0.00          Si 
ATOM    975   O  SUP     1       8.285  83.463  59.506  1.00  0.00           O 
ATOM    976   O  SUP     1       5.829  76.585  59.507  1.00  0.00           O 
ATOM    977   O  SUP     1       6.309  85.177  59.609  1.00  0.00           O 
ATOM    978   O  SUP     1       8.766  78.299  59.610  1.00  0.00           O 
ATOM    979   O  SUP     1       8.766  86.036  59.863  1.00  0.00           O 
ATOM    980   O  SUP     1       6.309  79.158  59.864  1.00  0.00           O 
ATOM    981   O  SUP     1       5.829  73.994  59.966  1.00  0.00           O 
ATOM    982   O  SUP     1       8.285  80.873  59.967  1.00  0.00           O 
ATOM    983   O  SUP     1       7.690  75.491  61.030  1.00  0.00           O 
ATOM    984   O  SUP     1      10.149  82.368  61.029  1.00  0.00           O 
ATOM    985   O  SUP     1       5.233  77.720  61.786  1.00  0.00           O 
ATOM    986   O  SUP     1       7.690  84.598  61.786  1.00  0.00           O 
ATOM    987   O  SUP     1       7.690 101.992  51.001  1.00  0.00           O 
ATOM    988   O  SUP     1      10.149 108.869  51.000  1.00  0.00           O 
ATOM    989   O  SUP     1       5.233 104.221  51.757  1.00  0.00           O 
ATOM    990   O  SUP     1       7.690 111.099  51.757  1.00  0.00           O 
ATOM    991  Si  SUP     1       5.307 108.647  52.594  1.00  0.00          Si 
ATOM    992  Si  SUP     1       7.764 101.769  52.595  1.00  0.00          Si 
ATOM    993  Si  SUP     1       6.757  97.542  53.050  1.00  0.00          Si 
ATOM    994  Si  SUP     1       9.213 104.422  53.051  1.00  0.00          Si 
ATOM    995  Si  SUP     1       7.764 107.073  53.506  1.00  0.00          Si 
ATOM    996  Si  SUP     1       5.307 100.195  53.507  1.00  0.00          Si 
ATOM    997   O  SUP     1       8.285 105.716  52.820  1.00  0.00           O 
ATOM    998   O  SUP     1       5.829  98.838  52.821  1.00  0.00           O 
ATOM    999   O  SUP     1       6.309 107.430  52.923  1.00  0.00           O 
ATOM   1000   O  SUP     1       8.766 100.552  52.924  1.00  0.00           O 
ATOM   1001   O  SUP     1       8.766 108.289  53.177  1.00  0.00           O 
ATOM   1002   O  SUP     1       6.309 101.411  53.178  1.00  0.00           O 
ATOM   1003   O  SUP     1       5.829  96.247  53.280  1.00  0.00           O 
ATOM   1004   O  SUP     1       8.285 103.126  53.281  1.00  0.00           O 
ATOM   1005   O  SUP     1       7.690  97.744  54.344  1.00  0.00           O 
ATOM   1006   O  SUP     1      10.149 104.621  54.343  1.00  0.00           O 
ATOM   1007   O  SUP     1       5.233  99.973  55.100  1.00  0.00           O 
ATOM   1008   O  SUP     1       7.690 106.851  55.100  1.00  0.00           O 
ATOM   1009  Si  SUP     1       5.307 104.399  55.937  1.00  0.00          Si 
ATOM   1010  Si  SUP     1       7.764  97.521  55.938  1.00  0.00          Si 
ATOM   1011  Si  SUP     1       6.757  93.294  56.393  1.00  0.00          Si 
ATOM   1012  Si  SUP     1       9.213 100.174  56.394  1.00  0.00          Si 
ATOM   1013  Si  SUP     1       7.764 102.825  56.849  1.00  0.00          Si 
ATOM   1014  Si  SUP     1       5.307  95.947  56.850  1.00  0.00          Si 
ATOM   1015   O  SUP     1       8.285 101.468  56.163  1.00  0.00           O 
ATOM   1016   O  SUP     1       5.829  94.590  56.164  1.00  0.00           O 
ATOM   1017   O  SUP     1       6.309 103.182  56.266  1.00  0.00           O 
ATOM   1018   O  SUP     1       8.766  96.304  56.267  1.00  0.00           O 
ATOM   1019   O  SUP     1       8.766 104.041  56.520  1.00  0.00           O 
ATOM   1020   O  SUP     1       6.309  97.163  56.521  1.00  0.00           O 
ATOM   1021   O  SUP     1       5.829  91.999  56.623  1.00  0.00           O 
ATOM   1022   O  SUP     1       8.285  98.878  56.624  1.00  0.00           O 
ATOM   1023   O  SUP     1       7.690  93.496  57.687  1.00  0.00           O 
ATOM   1024   O  SUP     1      10.149 100.373  57.686  1.00  0.00           O 
ATOM   1025   O  SUP     1       5.233  95.725  58.443  1.00  0.00           O 
ATOM   1026   O  SUP     1       7.690 102.603  58.443  1.00  0.00           O 
ATOM   1027  Si  SUP     1       5.307 100.151  59.280  1.00  0.00          Si 
ATOM   1028  Si  SUP     1       7.764  93.273  59.281  1.00  0.00          Si 
ATOM   1029  Si  SUP     1       6.757  89.046  59.736  1.00  0.00          Si 
ATOM   1030  Si  SUP     1       9.213  95.926  59.737  1.00  0.00          Si 
ATOM   1031  Si  SUP     1       7.764  98.577  60.192  1.00  0.00          Si 
ATOM   1032  Si  SUP     1       5.307  91.699  60.193  1.00  0.00          Si 
ATOM   1033   O  SUP     1       8.285  97.220  59.506  1.00  0.00           O 
ATOM   1034   O  SUP     1       5.829  90.342  59.507  1.00  0.00           O 
ATOM   1035   O  SUP     1       6.309  98.934  59.609  1.00  0.00           O 
ATOM   1036   O  SUP     1       8.766  92.056  59.610  1.00  0.00           O 
ATOM   1037   O  SUP     1       8.766  99.793  59.863  1.00  0.00           O 
ATOM   1038   O  SUP     1       6.309  92.915  59.864  1.00  0.00           O 
ATOM   1039   O  SUP     1       5.829  87.751  59.966  1.00  0.00           O 
ATOM   1040   O  SUP     1       8.285  94.630  59.967  1.00  0.00           O 
ATOM   1041   O  SUP     1       7.690  89.248  61.030  1.00  0.00           O 
ATOM   1042   O  SUP     1      10.149  96.125  61.029  1.00  0.00           O 
ATOM   1043   O  SUP     1       5.233  91.477  61.786  1.00  0.00           O 
ATOM   1044   O  SUP     1       7.690  98.355  61.786  1.00  0.00           O 
ATOM   1045   O  SUP     1       7.690 115.749  51.001  1.00  0.00           O 
ATOM   1046   O  SUP     1      10.149 122.626  51.000  1.00  0.00           O 
ATOM   1047   O  SUP     1       5.233 117.978  51.757  1.00  0.00           O 
ATOM   1048   O  SUP     1       7.690 124.856  51.757  1.00  0.00           O 
ATOM   1049  Si  SUP     1       5.307 122.404  52.594  1.00  0.00          Si 
ATOM   1050  Si  SUP     1       7.764 115.526  52.595  1.00  0.00          Si 
ATOM   1051  Si  SUP     1       6.757 111.299  53.050  1.00  0.00          Si 
ATOM   1052  Si  SUP     1       9.213 118.179  53.051  1.00  0.00          Si 
ATOM   1053  Si  SUP     1       7.764 120.830  53.506  1.00  0.00          Si 
ATOM   1054  Si  SUP     1       5.307 113.952  53.507  1.00  0.00          Si 
ATOM   1055   O  SUP     1       8.285 119.473  52.820  1.00  0.00           O 
ATOM   1056   O  SUP     1       5.829 112.595  52.821  1.00  0.00           O 
ATOM   1057   O  SUP     1       6.309 121.187  52.923  1.00  0.00           O 
ATOM   1058   O  SUP     1       8.766 114.309  52.924  1.00  0.00           O 
ATOM   1059   O  SUP     1       8.766 122.046  53.177  1.00  0.00           O 
ATOM   1060   O  SUP     1       6.309 115.168  53.178  1.00  0.00           O 
ATOM   1061   O  SUP     1       5.829 110.004  53.280  1.00  0.00           O 
ATOM   1062   O  SUP     1       8.285 116.883  53.281  1.00  0.00           O 
ATOM   1063   O  SUP     1       7.690 111.501  54.344  1.00  0.00           O 
ATOM   1064   O  SUP     1      10.149 118.378  54.343  1.00  0.00           O 
ATOM   1065   O  SUP     1       5.233 113.730  55.100  1.00  0.00           O 
ATOM   1066   O  SUP     1       7.690 120.608  55.100  1.00  0.00           O 
ATOM   1067  Si  SUP     1       5.307 118.156  55.937  1.00  0.00          Si 
ATOM   1068  Si  SUP     1       7.764 111.278  55.938  1.00  0.00          Si 
ATOM   1069  Si  SUP     1       6.757 107.051  56.393  1.00  0.00          Si 
ATOM   1070  Si  SUP     1       9.213 113.931  56.394  1.00  0.00          Si 
ATOM   1071  Si  SUP     1       7.764 116.582  56.849  1.00  0.00          Si 
ATOM   1072  Si  SUP     1       5.307 109.704  56.850  1.00  0.00          Si 
ATOM   1073   O  SUP     1       8.285 115.225  56.163  1.00  0.00           O 
ATOM   1074   O  SUP     1       5.829 108.347  56.164  1.00  0.00           O 
ATOM   1075   O  SUP     1       6.309 116.939  56.266  1.00  0.00           O 
ATOM   1076   O  SUP     1       8.766 110.061  56.267  1.00  0.00           O 
ATOM   1077   O  SUP     1       8.766 117.798  56.520  1.00  0.00           O 
ATOM   1078   O  SUP     1       6.309 110.920  56.521  1.00  0.00           O 
ATOM   1079   O  SUP     1       5.829 105.756  56.623  1.00  0.00           O 
ATOM   1080   O  SUP     1       8.285 112.635  56.624  1.00  0.00           O 
ATOM   1081   O  SUP     1       7.690 107.253  57.687  1.00  0.00           O 
ATOM   1082   O  SUP     1      10.149 114.130  57.686  1.00  0.00           O 
ATOM   1083   O  SUP     1       5.233 109.482  58.443  1.00  0.00           O 
ATOM   1084   O  SUP     1       7.690 116.360  58.443  1.00  0.00           O 
ATOM   1085  Si  SUP     1       5.307 113.908  59.280  1.00  0.00          Si 
ATOM   1086  Si  SUP     1       7.764 107.030  59.281  1.00  0.00          Si 
ATOM   1087  Si  SUP     1       6.757 102.803  59.736  1.00  0.00          Si 
ATOM   1088  Si  SUP     1       9.213 109.683  59.737  1.00  0.00          Si 
ATOM   1089  Si  SUP     1       7.764 112.334  60.192  1.00  0.00          Si 
ATOM   1090  Si  SUP     1       5.307 105.456  60.193  1.00  0.00          Si 
ATOM   1091   O  SUP     1       8.285 110.977  59.506  1.00  0.00           O 
ATOM   1092   O  SUP     1       5.829 104.099  59.507  1.00  0.00           O 
ATOM   1093   O  SUP     1       6.309 112.691  59.609  1.00  0.00           O 
ATOM   1094   O  SUP     1       8.766 105.813  59.610  1.00  0.00           O 
ATOM   1095   O  SUP     1       8.766 113.550  59.863  1.00  0.00           O 
ATOM   1096   O  SUP     1       6.309 106.672  59.864  1.00  0.00           O 
ATOM   1097   O  SUP     1       5.829 101.508  59.966  1.00  0.00           O 
ATOM   1098   O  SUP     1       8.285 108.387  59.967  1.00  0.00           O 
ATOM   1099   O  SUP     1       7.690 103.005  61.030  1.00  0.00           O 
ATOM   1100   O  SUP     1      10.149 109.882  61.029  1.00  0.00           O 
ATOM   1101   O  SUP     1       5.233 105.234  61.786  1.00  0.00           O 
ATOM   1102   O  SUP     1       7.690 112.112  61.786  1.00  0.00           O 
ATOM   1103   O  SUP     1       7.690 129.506  51.001  1.00  0.00           O 
ATOM   1104   O  SUP     1      10.149 136.383  51.000  1.00  0.00           O 
ATOM   1105   O  SUP     1       5.233 131.735  51.757  1.00  0.00           O 
ATOM   1106   O  SUP     1       7.690   1.043  51.757  1.00  0.00           O 
ATOM   1107  Si  SUP     1       5.307 136.161  52.594  1.00  0.00          Si 
ATOM   1108  Si  SUP     1       7.764 129.283  52.595  1.00  0.00          Si 
ATOM   1109  Si  SUP     1       6.757 125.056  53.050  1.00  0.00          Si 
ATOM   1110  Si  SUP     1       9.213 131.936  53.051  1.00  0.00          Si 
ATOM   1111  Si  SUP     1       7.764 134.587  53.506  1.00  0.00          Si 
ATOM   1112  Si  SUP     1       5.307 127.709  53.507  1.00  0.00          Si 
ATOM   1113   O  SUP     1       8.285 133.230  52.820  1.00  0.00           O 
ATOM   1114   O  SUP     1       5.829 126.352  52.821  1.00  0.00           O 
ATOM   1115   O  SUP     1       6.309 134.944  52.923  1.00  0.00           O 
ATOM   1116   O  SUP     1       8.766 128.066  52.924  1.00  0.00           O 
ATOM   1117   O  SUP     1       8.766 135.803  53.177  1.00  0.00           O 
ATOM   1118   O  SUP     1       6.309 128.925  53.178  1.00  0.00           O 
ATOM   1119   O  SUP     1       5.829 123.761  53.280  1.00  0.00           O 
ATOM   1120   O  SUP     1       8.285 130.640  53.281  1.00  0.00           O 
ATOM   1121   O  SUP     1       7.690 125.258  54.344  1.00  0.00           O 
ATOM   1122   O  SUP     1      10.149 132.135  54.343  1.00  0.00           O 
ATOM   1123   O  SUP     1       5.233 127.487  55.100  1.00  0.00           O 
ATOM   1124   O  SUP     1       7.690 134.365  55.100  1.00  0.00           O 
ATOM   1125  Si  SUP     1       5.307 131.913  55.937  1.00  0.00          Si 
ATOM   1126  Si  SUP     1       7.764 125.035  55.938  1.00  0.00          Si 
ATOM   1127  Si  SUP     1       6.757 120.808  56.393  1.00  0.00          Si 
ATOM   1128  Si  SUP     1       9.213 127.688  56.394  1.00  0.00          Si 
ATOM   1129  Si  SUP     1       7.764 130.339  56.849  1.00  0.00          Si 
ATOM   1130  Si  SUP     1       5.307 123.461  56.850  1.00  0.00          Si 
ATOM   1131   O  SUP     1       8.285 128.982  56.163  1.00  0.00           O 
ATOM   1132   O  SUP     1       5.829 122.104  56.164  1.00  0.00           O 
ATOM   1133   O  SUP     1       6.309 130.696  56.266  1.00  0.00           O 
ATOM   1134   O  SUP     1       8.766 123.818  56.267  1.00  0.00           O 
ATOM   1135   O  SUP     1       8.766 131.555  56.520  1.00  0.00           O 
ATOM   1136   O  SUP     1       6.309 124.677  56.521  1.00  0.00           O 
ATOM   1137   O  SUP     1       5.829 119.513  56.623  1.00  0.00           O 
ATOM   1138   O  SUP     1       8.285 126.392  56.624  1.00  0.00           O 
ATOM   1139   O  SUP     1       7.690 121.010  57.687  1.00  0.00           O 
ATOM   1140   O  SUP     1      10.149 127.887  57.686  1.00  0.00           O 
ATOM   1141   O  SUP     1       5.233 123.239  58.443  1.00  0.00           O 
ATOM   1142   O  SUP     1       7.690 130.117  58.443  1.00  0.00           O 
ATOM   1143  Si  SUP     1       5.307 127.665  59.280  1.00  0.00          Si 
ATOM   1144  Si  SUP     1       7.764 120.787  59.281  1.00  0.00          Si 
ATOM   1145  Si  SUP     1       6.757 116.560  59.736  1.00  0.00          Si 
ATOM   1146  Si  SUP     1       9.213 123.440  59.737  1.00  0.00          Si 
ATOM   1147  Si  SUP     1       7.764 126.091  60.192  1.00  0.00          Si 
ATOM   1148  Si  SUP     1       5.307 119.213  60.193  1.00  0.00          Si 
ATOM   1149   O  SUP     1       8.285 124.734  59.506  1.00  0.00           O 
ATOM   1150   O  SUP     1       5.829 117.856  59.507  1.00  0.00           O 
ATOM   1151   O  SUP     1       6.309 126.448  59.609  1.00  0.00           O 
ATOM   1152   O  SUP     1       8.766 119.570  59.610  1.00  0.00           O 
ATOM   1153   O  SUP     1       8.766 127.307  59.863  1.00  0.00           O 
ATOM   1154   O  SUP     1       6.309 120.429  59.864  1.00  0.00           O 
ATOM   1155   O  SUP     1       5.829 115.265  59.966  1.00  0.00           O 
ATOM   1156   O  SUP     1       8.285 122.144  59.967  1.00  0.00           O 
ATOM   1157   O  SUP     1       7.690 116.762  61.030  1.00  0.00           O 
ATOM   1158   O  SUP     1      10.149 123.639  61.029  1.00  0.00           O 
ATOM   1159   O  SUP     1       5.233 118.991  61.786  1.00  0.00           O 
ATOM   1160   O  SUP     1       7.690 125.869  61.786  1.00  0.00           O 
ATOM   1161   O  SUP     1      12.606   5.693  51.001  1.00  0.00           O 
ATOM   1162   O  SUP     1      15.065  12.570  51.000  1.00  0.00           O 
ATOM   1163   O  SUP     1      10.149   7.922  51.757  1.00  0.00           O 
ATOM   1164   O  SUP     1      12.606  14.800  51.757  1.00  0.00           O 
ATOM   1165  Si  SUP     1      10.223  12.348  52.594  1.00  0.00          Si 
ATOM   1166  Si  SUP     1      12.680   5.470  52.595  1.00  0.00          Si 
ATOM   1167  Si  SUP     1      11.673   1.243  53.050  1.00  0.00          Si 
ATOM   1168  Si  SUP     1      14.129   8.123  53.051  1.00  0.00          Si 
ATOM   1169  Si  SUP     1      12.680  10.774  53.506  1.00  0.00          Si 
ATOM   1170  Si  SUP     1      10.223   3.896  53.507  1.00  0.00          Si 
ATOM   1171   O  SUP     1      13.201   9.417  52.820  1.00  0.00           O 
ATOM   1172   O  SUP     1      10.745   2.539  52.821  1.00  0.00           O 
ATOM   1173   O  SUP     1      11.225  11.131  52.923  1.00  0.00           O 
ATOM   1174   O  SUP     1      13.682   4.253  52.924  1.00  0.00           O 
ATOM   1175   O  SUP     1      13.682  11.990  53.177  1.00  0.00           O 
ATOM   1176   O  SUP     1      11.225   5.112  53.178  1.00  0.00           O 
ATOM   1177   O  SUP     1      10.745 137.518  53.280  1.00  0.00           O 
ATOM   1178   O  SUP     1      13.201   6.827  53.281  1.00  0.00           O 
ATOM   1179   O  SUP     1      12.606   1.445  54.344  1.00  0.00           O 
ATOM   1180   O  SUP     1      15.065   8.322  54.343  1.00  0.00           O 
ATOM   1181   O  SUP     1      10.149   3.674  55.100  1.00  0.00           O 
ATOM   1182   O  SUP     1      12.606  10.552  55.100  1.00  0.00           O 
ATOM   1183  Si  SUP     1      10.223   8.100  55.937  1.00  0.00          Si 
ATOM   1184  Si  SUP     1      12.680   1.222  55.938  1.00  0.00          Si 
ATOM   1185  Si  SUP     1      11.673 134.565  56.393  1.00  0.00          Si 
ATOM   1186  Si  SUP     1      14.129   3.875  56.394  1.00  0.00          Si 
ATOM   1187  Si  SUP     1      12.680   6.526  56.849  1.00  0.00          Si 
ATOM   1188  Si  SUP     1      10.223 137.218  56.850  1.00  0.00          Si 
ATOM   1189   O  SUP     1      13.201   5.169  56.163  1.00  0.00           O 
ATOM   1190   O  SUP     1      10.745 135.861  56.164  1.00  0.00           O 
ATOM   1191   O  SUP     1      11.225   6.883  56.266  1.00  0.00           O 
ATOM   1192   O  SUP     1      13.682   0.005  56.267  1.00  0.00           O 
ATOM   1193   O  SUP     1      13.682   7.742  56.520  1.00  0.00           O 
ATOM   1194   O  SUP     1      11.225   0.864  56.521  1.00  0.00           O 
ATOM   1195   O  SUP     1      10.745 133.270  56.623  1.00  0.00           O 
ATOM   1196   O  SUP     1      13.201   2.579  56.624  1.00  0.00           O 
ATOM   1197   O  SUP     1      12.606 134.767  57.687  1.00  0.00           O 
ATOM   1198   O  SUP     1      15.065   4.074  57.686  1.00  0.00           O 
ATOM   1199   O  SUP     1      10.149 136.996  58.443  1.00  0.00           O 
ATOM   1200   O  SUP     1      12.606   6.304  58.443  1.00  0.00           O 
ATOM   1201  Si  SUP     1      10.223   3.852  59.280  1.00  0.00          Si 
ATOM   1202  Si  SUP     1      12.680 134.544  59.281  1.00  0.00          Si 
ATOM   1203  Si  SUP     1      11.673 130.317  59.736  1.00  0.00          Si 
ATOM   1204  Si  SUP     1      14.129 137.197  59.737  1.00  0.00          Si 
ATOM   1205  Si  SUP     1      12.680   2.278  60.192  1.00  0.00          Si 
ATOM   1206  Si  SUP     1      10.223 132.970  60.193  1.00  0.00          Si 
ATOM   1207   O  SUP     1      13.201   0.921  59.506  1.00  0.00           O 
ATOM   1208   O  SUP     1      10.745 131.613  59.507  1.00  0.00           O 
ATOM   1209   O  SUP     1      11.225   2.635  59.609  1.00  0.00           O 
ATOM   1210   O  SUP     1      13.682 133.327  59.610  1.00  0.00           O 
ATOM   1211   O  SUP     1      13.682   3.494  59.863  1.00  0.00           O 
ATOM   1212   O  SUP     1      11.225 134.186  59.864  1.00  0.00           O 
ATOM   1213   O  SUP     1      10.745 129.022  59.966  1.00  0.00           O 
ATOM   1214   O  SUP     1      13.201 135.901  59.967  1.00  0.00           O 
ATOM   1215   O  SUP     1      12.606 130.519  61.030  1.00  0.00           O 
ATOM   1216   O  SUP     1      15.065 137.396  61.029  1.00  0.00           O 
ATOM   1217   O  SUP     1      10.149 132.748  61.786  1.00  0.00           O 
ATOM   1218   O  SUP     1      12.606   2.056  61.786  1.00  0.00           O 
ATOM   1219   O  SUP     1      12.606  19.450  51.001  1.00  0.00           O 
ATOM   1220   O  SUP     1      15.065  26.327  51.000  1.00  0.00           O 
ATOM   1221   O  SUP     1      10.149  21.679  51.757  1.00  0.00           O 
ATOM   1222   O  SUP     1      12.606  28.557  51.757  1.00  0.00           O 
ATOM   1223  Si  SUP     1      10.223  26.105  52.594  1.00  0.00          Si 
ATOM   1224  Si  SUP     1      12.680  19.227  52.595  1.00  0.00          Si 
ATOM   1225  Si  SUP     1      11.673  15.000  53.050  1.00  0.00          Si 
ATOM   1226  Si  SUP     1      14.129  21.880  53.051  1.00  0.00          Si 
ATOM   1227  Si  SUP     1      12.680  24.531  53.506  1.00  0.00          Si 
ATOM   1228  Si  SUP     1      10.223  17.653  53.507  1.00  0.00          Si 
ATOM   1229   O  SUP     1      13.201  23.174  52.820  1.00  0.00           O 
ATOM   1230   O  SUP     1      10.745  16.296  52.821  1.00  0.00           O 
ATOM   1231   O  SUP     1      11.225  24.888  52.923  1.00  0.00           O 
ATOM   1232   O  SUP     1      13.682  18.010  52.924  1.00  0.00           O 
ATOM   1233   O  SUP     1      13.682  25.747  53.177  1.00  0.00           O 
ATOM   1234   O  SUP     1      11.225  18.869  53.178  1.00  0.00           O 
ATOM   1235   O  SUP     1      10.745  13.705  53.280  1.00  0.00           O 
ATOM   1236   O  SUP     1      13.201  20.584  53.281  1.00  0.00           O 
ATOM   1237   O  SUP     1      12.606  15.202  54.344  1.00  0.00           O 
ATOM   1238   O  SUP     1      15.065  22.079  54.343  1.00  0.00           O 
ATOM   1239   O  SUP     1      10.149  17.431  55.100  1.00  0.00           O 
ATOM   1240   O  SUP     1      12.606  24.309  55.100  1.00  0.00           O 
ATOM   1241  Si  SUP     1      10.223  21.857  55.937  1.00  0.00          Si 
ATOM   1242  Si  SUP     1      12.680  14.979  55.938  1.00  0.00          Si 
ATOM   1243  Si  SUP     1      11.673  10.752  56.393  1.00  0.00          Si 
ATOM   1244  Si  SUP     1      14.129  17.632  56.394  1.00  0.00          Si 
ATOM   1245  Si  SUP     1      12.680  20.283  56.849  1.00  0.00          Si 
ATOM   1246  Si  SUP     1      10.223  13.405  56.850  1.00  0.00          Si 
ATOM   1247   O  SUP     1      13.201  18.926  56.163  1.00  0.00           O 
ATOM   1248   O  SUP     1      10.745  12.048  56.164  1.00  0.00           O 
ATOM   1249   O  SUP     1      11.225  20.640  56.266  1.00  0.00           O 
ATOM   1250   O  SUP     1      13.682  13.762  56.267  1.00  0.00           O 
ATOM   1251   O  SUP     1      13.682  21.499  56.520  1.00  0.00           O 
ATOM   1252   O  SUP     1      11.225  14.621  56.521  1.00  0.00           O 
ATOM   1253   O  SUP     1      10.745   9.457  56.623  1.00  0.00           O 
ATOM   1254   O  SUP     1      13.201  16.336  56.624  1.00  0.00           O 
ATOM   1255   O  SUP     1      12.606  10.954  57.687  1.00  0.00           O 
ATOM   1256   O  SUP     1      15.065  17.831  57.686  1.00  0.00           O 
ATOM   1257   O  SUP     1      10.149  13.183  58.443  1.00  0.00           O 
ATOM   1258   O  SUP     1      12.606  20.061  58.443  1.00  0.00           O 
ATOM   1259  Si  SUP     1      10.223  17.609  59.280  1.00  0.00          Si 
ATOM   1260  Si  SUP     1      12.680  10.731  59.281  1.00  0.00          Si 
ATOM   1261  Si  SUP     1      11.673   6.504  59.736  1.00  0.00          Si 
ATOM   1262  Si  SUP     1      14.129  13.384  59.737  1.00  0.00          Si 
ATOM   1263  Si  SUP     1      12.680  16.035  60.192  1.00  0.00          Si 
ATOM   1264  Si  SUP     1      10.223   9.157  60.193  1.00  0.00          Si 
ATOM   1265   O  SUP     1      13.201  14.678  59.506  1.00  0.00           O 
ATOM   1266   O  SUP     1      10.745   7.800  59.507  1.00  0.00           O 
ATOM   1267   O  SUP     1      11.225  16.392  59.609  1.00  0.00           O 
ATOM   1268   O  SUP     1      13.682   9.514  59.610  1.00  0.00           O 
ATOM   1269   O  SUP     1      13.682  17.251  59.863  1.00  0.00           O 
ATOM   1270   O  SUP     1      11.225  10.373  59.864  1.00  0.00           O 
ATOM   1271   O  SUP     1      10.745   5.209  59.966  1.00  0.00           O 
ATOM   1272   O  SUP     1      13.201  12.088  59.967  1.00  0.00           O 
ATOM   1273   O  SUP     1      12.606   6.706  61.030  1.00  0.00           O 
ATOM   1274   O  SUP     1      15.065  13.583  61.029  1.00  0.00           O 
ATOM   1275   O  SUP     1      10.149   8.935  61.786  1.00  0.00           O 
ATOM   1276   O  SUP     1      12.606  15.813  61.786  1.00  0.00           O 
ATOM   1277   O  SUP     1      12.606  33.207  51.001  1.00  0.00           O 
ATOM   1278   O  SUP     1      15.065  40.084  51.000  1.00  0.00           O 
ATOM   1279   O  SUP     1      10.149  35.436  51.757  1.00  0.00           O 
ATOM   1280   O  SUP     1      12.606  42.314  51.757  1.00  0.00           O 
ATOM   1281  Si  SUP     1      10.223  39.862  52.594  1.00  0.00          Si 
ATOM   1282  Si  SUP     1      12.680  32.984  52.595  1.00  0.00          Si 
ATOM   1283  Si  SUP     1      11.673  28.757  53.050  1.00  0.00          Si 
ATOM   1284  Si  SUP     1      14.129  35.637  53.051  1.00  0.00          Si 
ATOM   1285  Si  SUP     1      12.680  38.288  53.506  1.00  0.00          Si 
ATOM   1286  Si  SUP     1      10.223  31.410  53.507  1.00  0.00          Si 
ATOM   1287   O  SUP     1      13.201  36.931  52.820  1.00  0.00           O 
ATOM   1288   O  SUP     1      10.745  30.053  52.821  1.00  0.00           O 
ATOM   1289   O  SUP     1      11.225  38.645  52.923  1.00  0.00           O 
ATOM   1290   O  SUP     1      13.682  31.767  52.924  1.00  0.00           O 
ATOM   1291   O  SUP     1      13.682  39.504  53.177  1.00  0.00           O 
ATOM   1292   O  SUP     1      11.225  32.626  53.178  1.00  0.00           O 
ATOM   1293   O  SUP     1      10.745  27.462  53.280  1.00  0.00           O 
ATOM   1294   O  SUP     1      13.201  34.341  53.281  1.00  0.00           O 
ATOM   1295   O  SUP     1      12.606  28.959  54.344  1.00  0.00           O 
ATOM   1296   O  SUP     1      15.065  35.836  54.343  1.00  0.00           O 
ATOM   1297   O  SUP     1      10.149  31.188  55.100  1.00  0.00           O 
ATOM   1298   O  SUP     1      12.606  38.066  55.100  1.00  0.00           O 
ATOM   1299  Si  SUP     1      10.223  35.614  55.937  1.00  0.00          Si 
ATOM   1300  Si  SUP     1      12.680  28.736  55.938  1.00  0.00          Si 
ATOM   1301  Si  SUP     1      11.673  24.509  56.393  1.00  0.00          Si 
ATOM   1302  Si  SUP     1      14.129  31.389  56.394  1.00  0.00          Si 
ATOM   1303  Si  SUP     1      12.680  34.040  56.849  1.00  0.00          Si 
ATOM   1304  Si  SUP     1      10.223  27.162  56.850  1.00  0.00          Si 
ATOM   1305   O  SUP     1      13.201  32.683  56.163  1.00  0.00           O 
ATOM   1306   O  SUP     1      10.745  25.805  56.164  1.00  0.00           O 
ATOM   1307   O  SUP     1      11.225  34.397  56.266  1.00  0.00           O 
ATOM   1308   O  SUP     1      13.682  27.519  56.267  1.00  0.00           O 
ATOM   1309   O  SUP     1      13.682  35.256  56.520  1.00  0.00           O 
ATOM   1310   O  SUP     1      11.225  28.378  56.521  1.00  0.00           O 
ATOM   1311   O  SUP     1      10.745  23.214  56.623  1.00  0.00           O 
ATOM   1312   O  SUP     1      13.201  30.093  56.624  1.00  0.00           O 
ATOM   1313   O  SUP     1      12.606  24.711  57.687  1.00  0.00           O 
ATOM   1314   O  SUP     1      15.065  31.588  57.686  1.00  0.00           O 
ATOM   1315   O  SUP     1      10.149  26.940  58.443  1.00  0.00           O 
ATOM   1316   O  SUP     1      12.606  33.818  58.443  1.00  0.00           O 
ATOM   1317  Si  SUP     1      10.223  31.366  59.280  1.00  0.00          Si 
ATOM   1318  Si  SUP     1      12.680  24.488  59.281  1.00  0.00          Si 
ATOM   1319  Si  SUP     1      11.673  20.261  59.736  1.00  0.00          Si 
ATOM   1320  Si  SUP     1      14.129  27.141  59.737  1.00  0.00          Si 
ATOM   1321  Si  SUP     1      12.680  29.792  60.192  1.00  0.00          Si 
ATOM   1322  Si  SUP     1      10.223  22.914  60.193  1.00  0.00          Si 
ATOM   1323   O  SUP     1      13.201  28.435  59.506  1.00  0.00           O 
ATOM   1324   O  SUP     1      10.745  21.557  59.507  1.00  0.00           O 
ATOM   1325   O  SUP     1      11.225  30.149  59.609  1.00  0.00           O 
ATOM   1326   O  SUP     1      13.682  23.271  59.610  1.00  0.00           O 
ATOM   1327   O  SUP     1      13.682  31.008  59.863  1.00  0.00           O 
ATOM   1328   O  SUP     1      11.225  24.130  59.864  1.00  0.00           O 
ATOM   1329   O  SUP     1      10.745  18.966  59.966  1.00  0.00           O 
ATOM   1330   O  SUP     1      13.201  25.845  59.967  1.00  0.00           O 
ATOM   1331   O  SUP     1      12.606  20.463  61.030  1.00  0.00           O 
ATOM   1332   O  SUP     1      15.065  27.340  61.029  1.00  0.00           O 
ATOM   1333   O  SUP     1      10.149  22.692  61.786  1.00  0.00           O 
ATOM   1334   O  SUP     1      12.606  29.570  61.786  1.00  0.00           O 
ATOM   1335   O  SUP     1      12.606  46.964  51.001  1.00  0.00           O 
ATOM   1336   O  SUP     1      15.065  53.841  51.000  1.00  0.00           O 
ATOM   1337   O  SUP     1      10.149  49.193  51.757  1.00  0.00           O 
ATOM   1338   O  SUP     1      12.606  56.071  51.757  1.00  0.00           O 
ATOM   1339  Si  SUP     1      10.223  53.619  52.594  1.00  0.00          Si 
ATOM   1340  Si  SUP     1      12.680  46.741  52.595  1.00  0.00          Si 
ATOM   1341  Si  SUP     1      11.673  42.514  53.050  1.00  0.00          Si 
ATOM   1342  Si  SUP     1      14.129  49.394  53.051  1.00  0.00          Si 
ATOM   1343  Si  SUP     1      12.680  52.045  53.506  1.00  0.00          Si 
ATOM   1344  Si  SUP     1      10.223  45.167  53.507  1.00  0.00          Si 
ATOM   1345   O  SUP     1      13.201  50.688  52.820  1.00  0.00           O 
ATOM   1346   O  SUP     1      10.745  43.810  52.821  1.00  0.00           O 
ATOM   1347   O  SUP     1      11.225  52.402  52.923  1.00  0.00           O 
ATOM   1348   O  SUP     1      13.682  45.524  52.924  1.00  0.00           O 
ATOM   1349   O  SUP     1      13.682  53.261  53.177  1.00  0.00           O 
ATOM   1350   O  SUP     1      11.225  46.383  53.178  1.00  0.00           O 
ATOM   1351   O  SUP     1      10.745  41.219  53.280  1.00  0.00           O 
ATOM   1352   O  SUP     1      13.201  48.098  53.281  1.00  0.00           O 
ATOM   1353   O  SUP     1      12.606  42.716  54.344  1.00  0.00           O 
ATOM   1354   O  SUP     1      15.065  49.593  54.343  1.00  0.00           O 
ATOM   1355   O  SUP     1      10.149  44.945  55.100  1.00  0.00           O 
ATOM   1356   O  SUP     1      12.606  51.823  55.100  1.00  0.00           O 
ATOM   1357  Si  SUP     1      10.223  49.371  55.937  1.00  0.00          Si 
ATOM   1358  Si  SUP     1      12.680  42.493  55.938  1.00  0.00          Si 
ATOM   1359  Si  SUP     1      11.673  38.266  56.393  1.00  0.00          Si 
ATOM   1360  Si  SUP     1      14.129  45.146  56.394  1.00  0.00          Si 
ATOM   1361  Si  SUP     1      12.680  47.797  56.849  1.00  0.00          Si 
ATOM   1362  Si  SUP     1      10.223  40.919  56.850  1.00  0.00          Si 
ATOM   1363   O  SUP     1      13.201  46.440  56.163  1.00  0.00           O 
ATOM   1364   O  SUP     1      10.745  39.562  56.164  1.00  0.00           O 
ATOM   1365   O  SUP     1      11.225  48.154  56.266  1.00  0.00           O 
ATOM   1366   O  SUP     1      13.682  41.276  56.267  1.00  0.00           O 
ATOM   1367   O  SUP     1      13.682  49.013  56.520  1.00  0.00           O 
ATOM   1368   O  SUP     1      11.225  42.135  56.521  1.00  0.00           O 
ATOM   1369   O  SUP     1      10.745  36.971  56.623  1.00  0.00           O 
ATOM   1370   O  SUP     1      13.201  43.850  56.624  1.00  0.00           O 
ATOM   1371   O  SUP     1      12.606  38.468  57.687  1.00  0.00           O 
ATOM   1372   O  SUP     1      15.065  45.345  57.686  1.00  0.00           O 
ATOM   1373   O  SUP     1      10.149  40.697  58.443  1.00  0.00           O 
ATOM   1374   O  SUP     1      12.606  47.575  58.443  1.00  0.00           O 
ATOM   1375  Si  SUP     1      10.223  45.123  59.280  1.00  0.00          Si 
ATOM   1376  Si  SUP     1      12.680  38.245  59.281  1.00  0.00          Si 
ATOM   1377  Si  SUP     1      11.673  34.018  59.736  1.00  0.00          Si 
ATOM   1378  Si  SUP     1      14.129  40.898  59.737  1.00  0.00          Si 
ATOM   1379  Si  SUP     1      12.680  43.549  60.192  1.00  0.00          Si 
ATOM   1380  Si  SUP     1      10.223  36.671  60.193  1.00  0.00          Si 
ATOM   1381   O  SUP     1      13.201  42.192  59.506  1.00  0.00           O 
ATOM   1382   O  SUP     1      10.745  35.314  59.507  1.00  0.00           O 
ATOM   1383   O  SUP     1      11.225  43.906  59.609  1.00  0.00           O 
ATOM   1384   O  SUP     1      13.682  37.028  59.610  1.00  0.00           O 
ATOM   1385   O  SUP     1      13.682  44.765  59.863  1.00  0.00           O 
ATOM   1386   O  SUP     1      11.225  37.887  59.864  1.00  0.00           O 
ATOM   1387   O  SUP     1      10.745  32.723  59.966  1.00  0.00           O 
ATOM   1388   O  SUP     1      13.201  39.602  59.967  1.00  0.00           O 
ATOM   1389   O  SUP     1      12.606  34.220  61.030  1.00  0.00           O 
ATOM   1390   O  SUP     1      15.065  41.097  61.029  1.00  0.00           O 
ATOM   1391   O  SUP     1      10.149  36.449  61.786  1.00  0.00           O 
ATOM   1392   O  SUP     1      12.606  43.327  61.786  1.00  0.00           O 
ATOM   1393   O  SUP     1      12.606  60.721  51.001  1.00  0.00           O 
ATOM   1394   O  SUP     1      15.065  67.598  51.000  1.00  0.00           O 
ATOM   1395   O  SUP     1      10.149  62.950  51.757  1.00  0.00           O 
ATOM   1396   O  SUP     1      12.606  69.828  51.757  1.00  0.00           O 
ATOM   1397  Si  SUP     1      10.223  67.376  52.594  1.00  0.00          Si 
ATOM   1398  Si  SUP     1      12.680  60.498  52.595  1.00  0.00          Si 
ATOM   1399  Si  SUP     1      11.673  56.271  53.050  1.00  0.00          Si 
ATOM   1400  Si  SUP     1      14.129  63.151  53.051  1.00  0.00          Si 
ATOM   1401  Si  SUP     1      12.680  65.802  53.506  1.00  0.00          Si 
ATOM   1402  Si  SUP     1      10.223  58.924  53.507  1.00  0.00          Si 
ATOM   1403   O  SUP     1      13.201  64.445  52.820  1.00  0.00           O 
ATOM   1404   O  SUP     1      10.745  57.567  52.821  1.00  0.00           O 
ATOM   1405   O  SUP     1      11.225  66.159  52.923  1.00  0.00           O 
ATOM   1406   O  SUP     1      13.682  59.281  52.924  1.00  0.00           O 
ATOM   1407   O  SUP     1      13.682  67.018  53.177  1.00  0.00           O 
ATOM   1408   O  SUP     1      11.225  60.140  53.178  1.00  0.00           O 
ATOM   1409   O  SUP     1      10.745  54.976  53.280  1.00  0.00           O 
ATOM   1410   O  SUP     1      13.201  61.855  53.281  1.00  0.00           O 
ATOM   1411   O  SUP     1      12.606  56.473  54.344  1.00  0.00           O 
ATOM   1412   O  SUP     1      15.065  63.350  54.343  1.00  0.00           O 
ATOM   1413   O  SUP     1      10.149  58.702  55.100  1.00  0.00           O 
ATOM   1414   O  SUP     1      12.606  65.580  55.100  1.00  0.00           O 
ATOM   1415  Si  SUP     1      10.223  63.128  55.937  1.00  0.00          Si 
ATOM   1416  Si  SUP     1      12.680  56.250  55.938  1.00  0.00          Si 
ATOM   1417  Si  SUP     1      11.673  52.023  56.393  1.00  0.00          Si 
ATOM   1418  Si  SUP     1      14.129  58.903  56.394  1.00  0.00          Si 
ATOM   1419  Si  SUP     1      12.680  61.554  56.849  1.00  0.00          Si 
ATOM   1420  Si  SUP     1      10.223  54.676  56.850  1.00  0.00          Si 
ATOM   1421   O  SUP     1      13.201  60.197  56.163  1.00  0.00           O 
ATOM   1422   O  SUP     1      10.745  53.319  56.164  1.00  0.00           O 
ATOM   1423   O  SUP     1      11.225  61.911  56.266  1.00  0.00           O 
ATOM   1424   O  SUP     1      13.682  55.033  56.267  1.00  0.00           O 
ATOM   1425   O  SUP     1      13.682  62.770  56.520  1.00  0.00           O 
ATOM   1426   O  SUP     1      11.225  55.892  56.521  1.00  0.00           O 
ATOM   1427   O  SUP     1      10.745  50.728  56.623  1.00  0.00           O 
ATOM   1428   O  SUP     1      13.201  57.607  56.624  1.00  0.00           O 
ATOM   1429   O  SUP     1      12.606  52.225  57.687  1.00  0.00           O 
ATOM   1430   O  SUP     1      15.065  59.102  57.686  1.00  0.00           O 
ATOM   1431   O  SUP     1      10.149  54.454  58.443  1.00  0.00           O 
ATOM   1432   O  SUP     1      12.606  61.332  58.443  1.00  0.00           O 
ATOM   1433  Si  SUP     1      10.223  58.880  59.280  1.00  0.00          Si 
ATOM   1434  Si  SUP     1      12.680  52.002  59.281  1.00  0.00          Si 
ATOM   1435  Si  SUP     1      11.673  47.775  59.736  1.00  0.00          Si 
ATOM   1436  Si  SUP     1      14.129  54.655  59.737  1.00  0.00          Si 
ATOM   1437  Si  SUP     1      12.680  57.306  60.192  1.00  0.00          Si 
ATOM   1438  Si  SUP     1      10.223  50.428  60.193  1.00  0.00          Si 
ATOM   1439   O  SUP     1      13.201  55.949  59.506  1.00  0.00           O 
ATOM   1440   O  SUP     1      10.745  49.071  59.507  1.00  0.00           O 
ATOM   1441   O  SUP     1      11.225  57.663  59.609  1.00  0.00           O 
ATOM   1442   O  SUP     1      13.682  50.785  59.610  1.00  0.00           O 
ATOM   1443   O  SUP     1      13.682  58.522  59.863  1.00  0.00           O 
ATOM   1444   O  SUP     1      11.225  51.644  59.864  1.00  0.00           O 
ATOM   1445   O  SUP     1      10.745  46.480  59.966  1.00  0.00           O 
ATOM   1446   O  SUP     1      13.201  53.359  59.967  1.00  0.00           O 
ATOM   1447   O  SUP     1      12.606  47.977  61.030  1.00  0.00           O 
ATOM   1448   O  SUP     1      15.065  54.854  61.029  1.00  0.00           O 
ATOM   1449   O  SUP     1      10.149  50.206  61.786  1.00  0.00           O 
ATOM   1450   O  SUP     1      12.606  57.084  61.786  1.00  0.00           O 
ATOM   1451   O  SUP     1      12.606  74.478  51.001  1.00  0.00           O 
ATOM   1452   O  SUP     1      15.065  81.355  51.000  1.00  0.00           O 
ATOM   1453   O  SUP     1      10.149  76.707  51.757  1.00  0.00           O 
ATOM   1454   O  SUP     1      12.606  83.585  51.757  1.00  0.00           O 
ATOM   1455  Si  SUP     1      10.223  81.133  52.594  1.00  0.00          Si 
ATOM   1456  Si  SUP     1      12.680  74.255  52.595  1.00  0.00          Si 
ATOM   1457  Si  SUP     1      11.673  70.028  53.050  1.00  0.00          Si 
ATOM   1458  Si  SUP     1      14.129  76.908  53.051  1.00  0.00          Si 
ATOM   1459  Si  SUP     1      12.680  79.559  53.506  1.00  0.00          Si 
ATOM   1460  Si  SUP     1      10.223  72.681  53.507  1.00  0.00          Si 
ATOM   1461   O  SUP     1      13.201  78.202  52.820  1.00  0.00           O 
ATOM   1462   O  SUP     1      10.745  71.324  52.821  1.00  0.00           O 
ATOM   1463   O  SUP     1      11.225  79.916  52.923  1.00  0.00           O 
ATOM   1464   O  SUP     1      13.682  73.038  52.924  1.00  0.00           O 
ATOM   1465   O  SUP     1      13.682  80.775  53.177  1.00  0.00           O 
ATOM   1466   O  SUP     1      11.225  73.897  53.178  1.00  0.00           O 
ATOM   1467   O  SUP     1      10.745  68.733  53.280  1.00  0.00           O 
ATOM   1468   O  SUP     1      13.201  75.612  53.281  1.00  0.00           O 
ATOM   1469   O  SUP     1      12.606  70.230  54.344  1.00  0.00           O 
ATOM   1470   O  SUP     1      15.065  77.107  54.343  1.00  0.00           O 
ATOM   1471   O  SUP     1      10.149  72.459  55.100  1.00  0.00           O 
ATOM   1472   O  SUP     1      12.606  79.337  55.100  1.00  0.00           O 
ATOM   1473  Si  SUP     1      10.223  76.885  55.937  1.00  0.00          Si 
ATOM   1474  Si  SUP     1      12.680  70.007  55.938  1.00  0.00          Si 
ATOM   1475  Si  SUP     1      11.673  65.780  56.393  1.00  0.00          Si 
ATOM   1476  Si  SUP     1      14.129  72.660  56.394  1.00  0.00          Si 
ATOM   1477  Si  SUP     1      12.680  75.311  56.849  1.00  0.00          Si 
ATOM   1478  Si  SUP     1      10.223  68.433  56.850  1.00  0.00          Si 
ATOM   1479   O  SUP     1      13.201  73.954  56.163  1.00  0.00           O 
ATOM   1480   O  SUP     1      10.745  67.076  56.164  1.00  0.00           O 
ATOM   1481   O  SUP     1      11.225  75.668  56.266  1.00  0.00           O 
ATOM   1482   O  SUP     1      13.682  68.790  56.267  1.00  0.00           O 
ATOM   1483   O  SUP     1      13.682  76.527  56.520  1.00  0.00           O 
ATOM   1484   O  SUP     1      11.225  69.649  56.521  1.00  0.00           O 
ATOM   1485   O  SUP     1      10.745  64.485  56.623  1.00  0.00           O 
ATOM   1486   O  SUP     1      13.201  71.364  56.624  1.00  0.00           O 
ATOM   1487   O  SUP     1      12.606  65.982  57.687  1.00  0.00           O 
ATOM   1488   O  SUP     1      15.065  72.859  57.686  1.00  0.00           O 
ATOM   1489   O  SUP     1      10.149  68.211  58.443  1.00  0.00           O 
ATOM   1490   O  SUP     1      12.606  75.089  58.443  1.00  0.00           O 
ATOM   1491  Si  SUP     1      10.223  72.637  59.280  1.00  0.00          Si 
ATOM   1492  Si  SUP     1      12.680  65.759  59.281  1.00  0.00          Si 
ATOM   1493  Si  SUP     1      11.673  61.532  59.736  1.00  0.00          Si 
ATOM   1494  Si  SUP     1      14.129  68.412  59.737  1.00  0.00          Si 
ATOM   1495  Si  SUP     1      12.680  71.063  60.192  1.00  0.00          Si 
ATOM   1496  Si  SUP     1      10.223  64.185  60.193  1.00  0.00          Si 
ATOM   1497   O  SUP     1      13.201  69.706  59.506  1.00  0.00           O 
ATOM   1498   O  SUP     1      10.745  62.828  59.507  1.00  0.00           O 
ATOM   1499   O  SUP     1      11.225  71.420  59.609  1.00  0.00           O 
ATOM   1500   O  SUP     1      13.682  64.542  59.610  1.00  0.00           O 
ATOM   1501   O  SUP     1      13.682  72.279  59.863  1.00  0.00           O 
ATOM   1502   O  SUP     1      11.225  65.401  59.864  1.00  0.00           O 
ATOM   1503   O  SUP     1      10.745  60.237  59.966  1.00  0.00           O 
ATOM   1504   O  SUP     1      13.201  67.116  59.967  1.00  0.00           O 
ATOM   1505   O  SUP     1      12.606  61.734  61.030  1.00  0.00           O 
ATOM   1506   O  SUP     1      15.065  68.611  61.029  1.00  0.00           O 
ATOM   1507   O  SUP     1      10.149  63.963  61.786  1.00  0.00           O 
ATOM   1508   O  SUP     1      12.606  70.841  61.786  1.00  0.00           O 
ATOM   1509   O  SUP     1      12.606  88.235  51.001  1.00  0.00           O 
ATOM   1510   O  SUP     1      15.065  95.112  51.000  1.00  0.00           O 
ATOM   1511   O  SUP     1      10.149  90.464  51.757  1.00  0.00           O 
ATOM   1512   O  SUP     1      12.606  97.342  51.757  1.00  0.00           O 
ATOM   1513  Si  SUP     1      10.223  94.890  52.594  1.00  0.00          Si 
ATOM   1514  Si  SUP     1      12.680  88.012  52.595  1.00  0.00          Si 
ATOM   1515  Si  SUP     1      11.673  83.785  53.050  1.00  0.00          Si 
ATOM   1516  Si  SUP     1      14.129  90.665  53.051  1.00  0.00          Si 
ATOM   1517  Si  SUP     1      12.680  93.316  53.506  1.00  0.00          Si 
ATOM   1518  Si  SUP     1      10.223  86.438  53.507  1.00  0.00          Si 
ATOM   1519   O  SUP     1      13.201  91.959  52.820  1.00  0.00           O 
ATOM   1520   O  SUP     1      10.745  85.081  52.821  1.00  0.00           O 
ATOM   1521   O  SUP     1      11.225  93.673  52.923  1.00  0.00           O 
ATOM   1522   O  SUP     1      13.682  86.795  52.924  1.00  0.00           O 
ATOM   1523   O  SUP     1      13.682  94.532  53.177  1.00  0.00           O 
ATOM   1524   O  SUP     1      11.225  87.654  53.178  1.00  0.00           O 
ATOM   1525   O  SUP     1      10.745  82.490  53.280  1.00  0.00           O 
ATOM   1526   O  SUP     1      13.201  89.369  53.281  1.00  0.00           O 
ATOM   1527   O  SUP     1      12.606  83.987  54.344  1.00  0.00           O 
ATOM   1528   O  SUP     1      15.065  90.864  54.343  1.00  0.00           O 
ATOM   1529   O  SUP     1      10.149  86.216  55.100  1.00  0.00           O 
ATOM   1530   O  SUP     1      12.606  93.094  55.100  1.00  0.00           O 
ATOM   1531  Si  SUP     1      10.223  90.642  55.937  1.00  0.00          Si 
ATOM   1532  Si  SUP     1      12.680  83.764  55.938  1.00  0.00          Si 
ATOM   1533  Si  SUP     1      11.673  79.537  56.393  1.00  0.00          Si 
ATOM   1534  Si  SUP     1      14.129  86.417  56.394  1.00  0.00          Si 
ATOM   1535  Si  SUP     1      12.680  89.068  56.849  1.00  0.00          Si 
ATOM   1536  Si  SUP     1      10.223  82.190  56.850  1.00  0.00          Si 
ATOM   1537   O  SUP     1      13.201  87.711  56.163  1.00  0.00           O 
ATOM   1538   O  SUP     1      10.745  80.833  56.164  1.00  0.00           O 
ATOM   1539   O  SUP     1      11.225  89.425  56.266  1.00  0.00           O 
ATOM   1540   O  SUP     1      13.682  82.547  56.267  1.00  0.00           O 
ATOM   1541   O  SUP     1      13.682  90.284  56.520  1.00  0.00           O 
ATOM   1542   O  SUP     1      11.225  83.406  56.521  1.00  0.00           O 
ATOM   1543   O  SUP     1      10.745  78.242  56.623  1.00  0.00           O 
ATOM   1544   O  SUP     1      13.201  85.121  56.624  1.00  0.00           O 
ATOM   1545   O  SUP     1      12.606  79.739  57.687  1.00  0.00           O 
ATOM   1546   O  SUP     1      15.065  86.616  57.686  1.00  0.00           O 
ATOM   1547   O  SUP     1      10.149  81.968  58.443  1.00  0.00           O 
ATOM   1548   O  SUP     1      12.606  88.846  58.443  1.00  0.00           O 
ATOM   1549  Si  SUP     1      10.223  86.394  59.280  1.00  0.00          Si 
ATOM   1550  Si  SUP     1      12.680  79.516  59.281  1.00  0.00          Si 
ATOM   1551  Si  SUP     1      11.673  75.289  59.736  1.00  0.00          Si 
ATOM   1552  Si  SUP     1      14.129  82.169  59.737  1.00  0.00          Si 
ATOM   1553  Si  SUP     1      12.680  84.820  60.192  1.00  0.00          Si 
ATOM   1554  Si  SUP     1      10.223  77.942  60.193  1.00  0.00          Si 
ATOM   1555   O  SUP     1      13.201  83.463  59.506  1.00  0.00           O 
ATOM   1556   O  SUP     1      10.745  76.585  59.507  1.00  0.00           O 
ATOM   1557   O  SUP     1      11.225  85.177  59.609  1.00  0.00           O 
ATOM   1558   O  SUP     1      13.682  78.299  59.610  1.00  0.00           O 
ATOM   1559   O  SUP     1      13.682  86.036  59.863  1.00  0.00           O 
ATOM   1560   O  SUP     1      11.225  79.158  59.864  1.00  0.00           O 
ATOM   1561   O  SUP     1      10.745  73.994  59.966  1.00  0.00           O 
ATOM   1562   O  SUP     1      13.201  80.873  59.967  1.00  0.00           O 
ATOM   1563   O  SUP     1      12.606  75.491  61.030  1.00  0.00           O 
ATOM   1564   O  SUP     1      15.065  82.368  61.029  1.00  0.00           O 
ATOM   1565   O  SUP     1      10.149  77.720  61.786  1.00  0.00           O 
ATOM   1566   O  SUP     1      12.606  84.598  61.786  1.00  0.00           O 
ATOM   1567   O  SUP     1      12.606 101.992  51.001  1.00  0.00           O 
ATOM   1568   O  SUP     1      15.065 108.869  51.000  1.00  0.00           O 
ATOM   1569   O  SUP     1      10.149 104.221  51.757  1.00  0.00           O 
ATOM   1570   O  SUP     1      12.606 111.099  51.757  1.00  0.00           O 
ATOM   1571  Si  SUP     1      10.223 108.647  52.594  1.00  0.00          Si 
ATOM   1572  Si  SUP     1      12.680 101.769  52.595  1.00  0.00          Si 
ATOM   1573  Si  SUP     1      11.673  97.542  53.050  1.00  0.00          Si 
ATOM   1574  Si  SUP     1      14.129 104.422  53.051  1.00  0.00          Si 
ATOM   1575  Si  SUP     1      12.680 107.073  53.506  1.00  0.00          Si 
ATOM   1576  Si  SUP     1      10.223 100.195  53.507  1.00  0.00          Si 
ATOM   1577   O  SUP     1      13.201 105.716  52.820  1.00  0.00           O 
ATOM   1578   O  SUP     1      10.745  98.838  52.821  1.00  0.00           O 
ATOM   1579   O  SUP     1      11.225 107.430  52.923  1.00  0.00           O 
ATOM   1580   O  SUP     1      13.682 100.552  52.924  1.00  0.00           O 
ATOM   1581   O  SUP     1      13.682 108.289  53.177  1.00  0.00           O 
ATOM   1582   O  SUP     1      11.225 101.411  53.178  1.00  0.00           O 
ATOM   1583   O  SUP     1      10.745  96.247  53.280  1.00  0.00           O 
ATOM   1584   O  SUP     1      13.201 103.126  53.281  1.00  0.00           O 
ATOM   1585   O  SUP     1      12.606  97.744  54.344  1.00  0.00           O 
ATOM   1586   O  SUP     1      15.065 104.621  54.343  1.00  0.00           O 
ATOM   1587   O  SUP     1      10.149  99.973  55.100  1.00  0.00           O 
ATOM   1588   O  SUP     1      12.606 106.851  55.100  1.00  0.00           O 
ATOM   1589  Si  SUP     1      10.223 104.399  55.937  1.00  0.00          Si 
ATOM   1590  Si  SUP     1      12.680  97.521  55.938  1.00  0.00          Si 
ATOM   1591  Si  SUP     1      11.673  93.294  56.393  1.00  0.00          Si 
ATOM   1592  Si  SUP     1      14.129 100.174  56.394  1.00  0.00          Si 
ATOM   1593  Si  SUP     1      12.680 102.825  56.849  1.00  0.00          Si 
ATOM   1594  Si  SUP     1      10.223  95.947  56.850  1.00  0.00          Si 
ATOM   1595   O  SUP     1      13.201 101.468  56.163  1.00  0.00           O 
ATOM   1596   O  SUP     1      10.745  94.590  56.164  1.00  0.00           O 
ATOM   1597   O  SUP     1      11.225 103.182  56.266  1.00  0.00           O 
ATOM   1598   O  SUP     1      13.682  96.304  56.267  1.00  0.00           O 
ATOM   1599   O  SUP     1      13.682 104.041  56.520  1.00  0.00           O 
ATOM   1600   O  SUP     1      11.225  97.163  56.521  1.00  0.00           O 
ATOM   1601   O  SUP     1      10.745  91.999  56.623  1.00  0.00           O 
ATOM   1602   O  SUP     1      13.201  98.878  56.624  1.00  0.00           O 
ATOM   1603   O  SUP     1      12.606  93.496  57.687  1.00  0.00           O 
ATOM   1604   O  SUP     1      15.065 100.373  57.686  1.00  0.00           O 
ATOM   1605   O  SUP     1      10.149  95.725  58.443  1.00  0.00           O 
ATOM   1606   O  SUP     1      12.606 102.603  58.443  1.00  0.00           O 
ATOM   1607  Si  SUP     1      10.223 100.151  59.280  1.00  0.00          Si 
ATOM   1608  Si  SUP     1      12.680  93.273  59.281  1.00  0.00          Si 
ATOM   1609  Si  SUP     1      11.673  89.046  59.736  1.00  0.00          Si 
ATOM   1610  Si  SUP     1      14.129  95.926  59.737  1.00  0.00          Si 
ATOM   1611  Si  SUP     1      12.680  98.577  60.192  1.00  0.00          Si 
ATOM   1612  Si  SUP     1      10.223  91.699  60.193  1.00  0.00          Si 
ATOM   1613   O  SUP     1      13.201  97.220  59.506  1.00  0.00           O 
ATOM   1614   O  SUP     1      10.745  90.342  59.507  1.00  0.00           O 
ATOM   1615   O  SUP     1      11.225  98.934  59.609  1.00  0.00           O 
ATOM   1616   O  SUP     1      13.682  92.056  59.610  1.00  0.00           O 
ATOM   1617   O  SUP     1      13.682  99.793  59.863  1.00  0.00           O 
ATOM   1618   O  SUP     1      11.225  92.915  59.864  1.00  0.00           O 
ATOM   1619   O  SUP     1      10.745  87.751  59.966  1.00  0.00           O 
ATOM   1620   O  SUP     1      13.201  94.630  59.967  1.00  0.00           O 
ATOM   1621   O  SUP     1      12.606  89.248  61.030  1.00  0.00           O 
ATOM   1622   O  SUP     1      15.065  96.125  61.029  1.00  0.00           O 
ATOM   1623   O  SUP     1      10.149  91.477  61.786  1.00  0.00           O 
ATOM   1624   O  SUP     1      12.606  98.355  61.786  1.00  0.00           O 
ATOM   1625   O  SUP     1      12.606 115.749  51.001  1.00  0.00           O 
ATOM   1626   O  SUP     1      15.065 122.626  51.000  1.00  0.00           O 
ATOM   1627   O  SUP     1      10.149 117.978  51.757  1.00  0.00           O 
ATOM   1628   O  SUP     1      12.606 124.856  51.757  1.00  0.00           O 
ATOM   1629  Si  SUP     1      10.223 122.404  52.594  1.00  0.00          Si 
ATOM   1630  Si  SUP     1      12.680 115.526  52.595  1.00  0.00          Si 
ATOM   1631  Si  SUP     1      11.673 111.299  53.050  1.00  0.00          Si 
ATOM   1632  Si  SUP     1      14.129 118.179  53.051  1.00  0.00          Si 
ATOM   1633  Si  SUP     1      12.680 120.830  53.506  1.00  0.00          Si 
ATOM   1634  Si  SUP     1      10.223 113.952  53.507  1.00  0.00          Si 
ATOM   1635   O  SUP     1      13.201 119.473  52.820  1.00  0.00           O 
ATOM   1636   O  SUP     1      10.745 112.595  52.821  1.00  0.00           O 
ATOM   1637   O  SUP     1      11.225 121.187  52.923  1.00  0.00           O 
ATOM   1638   O  SUP     1      13.682 114.309  52.924  1.00  0.00           O 
ATOM   1639   O  SUP     1      13.682 122.046  53.177  1.00  0.00           O 
ATOM   1640   O  SUP     1      11.225 115.168  53.178  1.00  0.00           O 
ATOM   1641   O  SUP     1      10.745 110.004  53.280  1.00  0.00           O 
ATOM   1642   O  SUP     1      13.201 116.883  53.281  1.00  0.00           O 
ATOM   1643   O  SUP     1      12.606 111.501  54.344  1.00  0.00           O 
ATOM   1644   O  SUP     1      15.065 118.378  54.343  1.00  0.00           O 
ATOM   1645   O  SUP     1      10.149 113.730  55.100  1.00  0.00           O 
ATOM   1646   O  SUP     1      12.606 120.608  55.100  1.00  0.00           O 
ATOM   1647  Si  SUP     1      10.223 118.156  55.937  1.00  0.00          Si 
ATOM   1648  Si  SUP     1      12.680 111.278  55.938  1.00  0.00          Si 
ATOM   1649  Si  SUP     1      11.673 107.051  56.393  1.00  0.00          Si 
ATOM   1650  Si  SUP     1      14.129 113.931  56.394  1.00  0.00          Si 
ATOM   1651  Si  SUP     1      12.680 116.582  56.849  1.00  0.00          Si 
ATOM   1652  Si  SUP     1      10.223 109.704  56.850  1.00  0.00          Si 
ATOM   1653   O  SUP     1      13.201 115.225  56.163  1.00  0.00           O 
ATOM   1654   O  SUP     1      10.745 108.347  56.164  1.00  0.00           O 
ATOM   1655   O  SUP     1      11.225 116.939  56.266  1.00  0.00           O 
ATOM   1656   O  SUP     1      13.682 110.061  56.267  1.00  0.00           O 
ATOM   1657   O  SUP     1      13.682 117.798  56.520  1.00  0.00           O 
ATOM   1658   O  SUP     1      11.225 110.920  56.521  1.00  0.00           O 
ATOM   1659   O  SUP     1      10.745 105.756  56.623  1.00  0.00           O 
ATOM   1660   O  SUP     1      13.201 112.635  56.624  1.00  0.00           O 
ATOM   1661   O  SUP     1      12.606 107.253  57.687  1.00  0.00           O 
ATOM   1662   O  SUP     1      15.065 114.130  57.686  1.00  0.00           O 
ATOM   1663   O  SUP     1      10.149 109.482  58.443  1.00  0.00           O 
ATOM   1664   O  SUP     1      12.606 116.360  58.443  1.00  0.00           O 
ATOM   1665  Si  SUP     1      10.223 113.908  59.280  1.00  0.00          Si 
ATOM   1666  Si  SUP     1      12.680 107.030  59.281  1.00  0.00          Si 
ATOM   1667  Si  SUP     1      11.673 102.803  59.736  1.00  0.00          Si 
ATOM   1668  Si  SUP     1      14.129 109.683  59.737  1.00  0.00          Si 
ATOM   1669  Si  SUP     1      12.680 112.334  60.192  1.00  0.00          Si 
ATOM   1670  Si  SUP     1      10.223 105.456  60.193  1.00  0.00          Si 
ATOM   1671   O  SUP     1      13.201 110.977  59.506  1.00  0.00           O 
ATOM   1672   O  SUP     1      10.745 104.099  59.507  1.00  0.00           O 
ATOM   1673   O  SUP     1      11.225 112.691  59.609  1.00  0.00           O 
ATOM   1674   O  SUP     1      13.682 105.813  59.610  1.00  0.00           O 
ATOM   1675   O  SUP     1      13.682 113.550  59.863  1.00  0.00           O 
ATOM   1676   O  SUP     1      11.225 106.672  59.864  1.00  0.00           O 
ATOM   1677   O  SUP     1      10.745 101.508  59.966  1.00  0.00           O 
ATOM   1678   O  SUP     1      13.201 108.387  59.967  1.00  0.00           O 
ATOM   1679   O  SUP     1      12.606 103.005  61.030  1.00  0.00           O 
ATOM   1680   O  SUP     1      15.065 109.882  61.029  1.00  0.00           O 
ATOM   1681   O  SUP     1      10.149 105.234  61.786  1.00  0.00           O 
ATOM   1682   O  SUP     1      12.606 112.112  61.786  1.00  0.00           O 
ATOM   1683   O  SUP     1      12.606 129.506  51.001  1.00  0.00           O 
ATOM   1684   O  SUP     1      15.065 136.383  51.000  1.00  0.00           O 
ATOM   1685   O  SUP     1      10.149 131.735  51.757  1.00  0.00           O 
ATOM   1686   O  SUP     1      12.606   1.043  51.757  1.00  0.00           O 
ATOM   1687  Si  SUP     1      10.223 136.161  52.594  1.00  0.00          Si 
ATOM   1688  Si  SUP     1      12.680 129.283  52.595  1.00  0.00          Si 
ATOM   1689  Si  SUP     1      11.673 125.056  53.050  1.00  0.00          Si 
ATOM   1690  Si  SUP     1      14.129 131.936  53.051  1.00  0.00          Si 
ATOM   1691  Si  SUP     1      12.680 134.587  53.506  1.00  0.00          Si 
ATOM   1692  Si  SUP     1      10.223 127.709  53.507  1.00  0.00          Si 
ATOM   1693   O  SUP     1      13.201 133.230  52.820  1.00  0.00           O 
ATOM   1694   O  SUP     1      10.745 126.352  52.821  1.00  0.00           O 
ATOM   1695   O  SUP     1      11.225 134.944  52.923  1.00  0.00           O 
ATOM   1696   O  SUP     1      13.682 128.066  52.924  1.00  0.00           O 
ATOM   1697   O  SUP     1      13.682 135.803  53.177  1.00  0.00           O 
ATOM   1698   O  SUP     1      11.225 128.925  53.178  1.00  0.00           O 
ATOM   1699   O  SUP     1      10.745 123.761  53.280  1.00  0.00           O 
ATOM   1700   O  SUP     1      13.201 130.640  53.281  1.00  0.00           O 
ATOM   1701   O  SUP     1      12.606 125.258  54.344  1.00  0.00           O 
ATOM   1702   O  SUP     1      15.065 132.135  54.343  1.00  0.00           O 
ATOM   1703   O  SUP     1      10.149 127.487  55.100  1.00  0.00           O 
ATOM   1704   O  SUP     1      12.606 134.365  55.100  1.00  0.00           O 
ATOM   1705  Si  SUP     1      10.223 131.913  55.937  1.00  0.00          Si 
ATOM   1706  Si  SUP     1      12.680 125.035  55.938  1.00  0.00          Si 
ATOM   1707  Si  SUP     1      11.673 120.808  56.393  1.00  0.00          Si 
ATOM   1708  Si  SUP     1      14.129 127.688  56.394  1.00  0.00          Si 
ATOM   1709  Si  SUP     1      12.680 130.339  56.849  1.00  0.00          Si 
ATOM   1710  Si  SUP     1      10.223 123.461  56.850  1.00  0.00          Si 
ATOM   1711   O  SUP     1      13.201 128.982  56.163  1.00  0.00           O 
ATOM   1712   O  SUP     1      10.745 122.104  56.164  1.00  0.00           O 
ATOM   1713   O  SUP     1      11.225 130.696  56.266  1.00  0.00           O 
ATOM   1714   O  SUP     1      13.682 123.818  56.267  1.00  0.00           O 
ATOM   1715   O  SUP     1      13.682 131.555  56.520  1.00  0.00           O 
ATOM   1716   O  SUP     1      11.225 124.677  56.521  1.00  0.00           O 
ATOM   1717   O  SUP     1      10.745 119.513  56.623  1.00  0.00           O 
ATOM   1718   O  SUP     1      13.201 126.392  56.624  1.00  0.00           O 
ATOM   1719   O  SUP     1      12.606 121.010  57.687  1.00  0.00           O 
ATOM   1720   O  SUP     1      15.065 127.887  57.686  1.00  0.00           O 
ATOM   1721   O  SUP     1      10.149 123.239  58.443  1.00  0.00           O 
ATOM   1722   O  SUP     1      12.606 130.117  58.443  1.00  0.00           O 
ATOM   1723  Si  SUP     1      10.223 127.665  59.280  1.00  0.00          Si 
ATOM   1724  Si  SUP     1      12.680 120.787  59.281  1.00  0.00          Si 
ATOM   1725  Si  SUP     1      11.673 116.560  59.736  1.00  0.00          Si 
ATOM   1726  Si  SUP     1      14.129 123.440  59.737  1.00  0.00          Si 
ATOM   1727  Si  SUP     1      12.680 126.091  60.192  1.00  0.00          Si 
ATOM   1728  Si  SUP     1      10.223 119.213  60.193  1.00  0.00          Si 
ATOM   1729   O  SUP     1      13.201 124.734  59.506  1.00  0.00           O 
ATOM   1730   O  SUP     1      10.745 117.856  59.507  1.00  0.00           O 
ATOM   1731   O  SUP     1      11.225 126.448  59.609  1.00  0.00           O 
ATOM   1732   O  SUP     1      13.682 119.570  59.610  1.00  0.00           O 
ATOM   1733   O  SUP     1      13.682 127.307  59.863  1.00  0.00           O 
ATOM   1734   O  SUP     1      11.225 120.429  59.864  1.00  0.00           O 
ATOM   1735   O  SUP     1      10.745 115.265  59.966  1.00  0.00           O 
ATOM   1736   O  SUP     1      13.201 122.144  59.967  1.00  0.00           O 
ATOM   1737   O  SUP     1      12.606 116.762  61.030  1.00  0.00           O 
ATOM   1738   O  SUP     1      15.065 123.639  61.029  1.00  0.00           O 
ATOM   1739   O  SUP     1      10.149 118.991  61.786  1.00  0.00           O 
ATOM   1740   O  SUP     1      12.606 125.869  61.786  1.00  0.00           O 
ATOM   1741   O  SUP     1      17.522   5.693  51.001  1.00  0.00           O 
ATOM   1742   O  SUP     1      19.981  12.570  51.000  1.00  0.00           O 
ATOM   1743   O  SUP     1      15.065   7.922  51.757  1.00  0.00           O 
ATOM   1744   O  SUP     1      17.522  14.800  51.757  1.00  0.00           O 
ATOM   1745  Si  SUP     1      15.139  12.348  52.594  1.00  0.00          Si 
ATOM   1746  Si  SUP     1      17.596   5.470  52.595  1.00  0.00          Si 
ATOM   1747  Si  SUP     1      16.589   1.243  53.050  1.00  0.00          Si 
ATOM   1748  Si  SUP     1      19.045   8.123  53.051  1.00  0.00          Si 
ATOM   1749  Si  SUP     1      17.596  10.774  53.506  1.00  0.00          Si 
ATOM   1750  Si  SUP     1      15.139   3.896  53.507  1.00  0.00          Si 
ATOM   1751   O  SUP     1      18.117   9.417  52.820  1.00  0.00           O 
ATOM   1752   O  SUP     1      15.661   2.539  52.821  1.00  0.00           O 
ATOM   1753   O  SUP     1      16.141  11.131  52.923  1.00  0.00           O 
ATOM   1754   O  SUP     1      18.598   4.253  52.924  1.00  0.00           O 
ATOM   1755   O  SUP     1      18.598  11.990  53.177  1.00  0.00           O 
ATOM   1756   O  SUP     1      16.141   5.112  53.178  1.00  0.00           O 
ATOM   1757   O  SUP     1      15.661 137.518  53.280  1.00  0.00           O 
ATOM   1758   O  SUP     1      18.117   6.827  53.281  1.00  0.00           O 
ATOM   1759   O  SUP     1      17.522   1.445  54.344  1.00  0.00           O 
ATOM   1760   O  SUP     1      19.981   8.322  54.343  1.00  0.00           O 
ATOM   1761   O  SUP     1      15.065   3.674  55.100  1.00  0.00           O 
ATOM   1762   O  SUP     1      17.522  10.552  55.100  1.00  0.00           O 
ATOM   1763  Si  SUP     1      15.139   8.100  55.937  1.00  0.00          Si 
ATOM   1764  Si  SUP     1      17.596   1.222  55.938  1.00  0.00          Si 
ATOM   1765  Si  SUP     1      16.589 134.565  56.393  1.00  0.00          Si 
ATOM   1766  Si  SUP     1      19.045   3.875  56.394  1.00  0.00          Si 
ATOM   1767  Si  SUP     1      17.596   6.526  56.849  1.00  0.00          Si 
ATOM   1768  Si  SUP     1      15.139 137.218  56.850  1.00  0.00          Si 
ATOM   1769   O  SUP     1      18.117   5.169  56.163  1.00  0.00           O 
ATOM   1770   O  SUP     1      15.661 135.861  56.164  1.00  0.00           O 
ATOM   1771   O  SUP     1      16.141   6.883  56.266  1.00  0.00           O 
ATOM   1772   O  SUP     1      18.598   0.005  56.267  1.00  0.00           O 
ATOM   1773   O  SUP     1      18.598   7.742  56.520  1.00  0.00           O 
ATOM   1774   O  SUP     1      16.141   0.864  56.521  1.00  0.00           O 
ATOM   1775   O  SUP     1      15.661 133.270  56.623  1.00  0.00           O 
ATOM   1776   O  SUP     1      18.117   2.579  56.624  1.00  0.00           O 
ATOM   1777   O  SUP     1      17.522 134.767  57.687  1.00  0.00           O 
ATOM   1778   O  SUP     1      19.981   4.074  57.686  1.00  0.00           O 
ATOM   1779   O  SUP     1      15.065 136.996  58.443  1.00  0.00           O 
ATOM   1780   O  SUP     1      17.522   6.304  58.443  1.00  0.00           O 
ATOM   1781  Si  SUP     1      15.139   3.852  59.280  1.00  0.00          Si 
ATOM   1782  Si  SUP     1      17.596 134.544  59.281  1.00  0.00          Si 
ATOM   1783  Si  SUP     1      16.589 130.317  59.736  1.00  0.00          Si 
ATOM   1784  Si  SUP     1      19.045 137.197  59.737  1.00  0.00          Si 
ATOM   1785  Si  SUP     1      17.596   2.278  60.192  1.00  0.00          Si 
ATOM   1786  Si  SUP     1      15.139 132.970  60.193  1.00  0.00          Si 
ATOM   1787   O  SUP     1      18.117   0.921  59.506  1.00  0.00           O 
ATOM   1788   O  SUP     1      15.661 131.613  59.507  1.00  0.00           O 
ATOM   1789   O  SUP     1      16.141   2.635  59.609  1.00  0.00           O 
ATOM   1790   O  SUP     1      18.598 133.327  59.610  1.00  0.00           O 
ATOM   1791   O  SUP     1      18.598   3.494  59.863  1.00  0.00           O 
ATOM   1792   O  SUP     1      16.141 134.186  59.864  1.00  0.00           O 
ATOM   1793   O  SUP     1      15.661 129.022  59.966  1.00  0.00           O 
ATOM   1794   O  SUP     1      18.117 135.901  59.967  1.00  0.00           O 
ATOM   1795   O  SUP     1      17.522 130.519  61.030  1.00  0.00           O 
ATOM   1796   O  SUP     1      19.981 137.396  61.029  1.00  0.00           O 
ATOM   1797   O  SUP     1      15.065 132.748  61.786  1.00  0.00           O 
ATOM   1798   O  SUP     1      17.522   2.056  61.786  1.00  0.00           O 
ATOM   1799   O  SUP     1      17.522  19.450  51.001  1.00  0.00           O 
ATOM   1800   O  SUP     1      19.981  26.327  51.000  1.00  0.00           O 
ATOM   1801   O  SUP     1      15.065  21.679  51.757  1.00  0.00           O 
ATOM   1802   O  SUP     1      17.522  28.557  51.757  1.00  0.00           O 
ATOM   1803  Si  SUP     1      15.139  26.105  52.594  1.00  0.00          Si 
ATOM   1804  Si  SUP     1      17.596  19.227  52.595  1.00  0.00          Si 
ATOM   1805  Si  SUP     1      16.589  15.000  53.050  1.00  0.00          Si 
ATOM   1806  Si  SUP     1      19.045  21.880  53.051  1.00  0.00          Si 
ATOM   1807  Si  SUP     1      17.596  24.531  53.506  1.00  0.00          Si 
ATOM   1808  Si  SUP     1      15.139  17.653  53.507  1.00  0.00          Si 
ATOM   1809   O  SUP     1      18.117  23.174  52.820  1.00  0.00           O 
ATOM   1810   O  SUP     1      15.661  16.296  52.821  1.00  0.00           O 
ATOM   1811   O  SUP     1      16.141  24.888  52.923  1.00  0.00           O 
ATOM   1812   O  SUP     1      18.598  18.010  52.924  1.00  0.00           O 
ATOM   1813   O  SUP     1      18.598  25.747  53.177  1.00  0.00           O 
ATOM   1814   O  SUP     1      16.141  18.869  53.178  1.00  0.00           O 
ATOM   1815   O  SUP     1      15.661  13.705  53.280  1.00  0.00           O 
ATOM   1816   O  SUP     1      18.117  20.584  53.281  1.00  0.00           O 
ATOM   1817   O  SUP     1      17.522  15.202  54.344  1.00  0.00           O 
ATOM   1818   O  SUP     1      19.981  22.079  54.343  1.00  0.00           O 
ATOM   1819   O  SUP     1      15.065  17.431  55.100  1.00  0.00           O 
ATOM   1820   O  SUP     1      17.522  24.309  55.100  1.00  0.00           O 
ATOM   1821  Si  SUP     1      15.139  21.857  55.937  1.00  0.00          Si 
ATOM   1822  Si  SUP     1      17.596  14.979  55.938  1.00  0.00          Si 
ATOM   1823  Si  SUP     1      16.589  10.752  56.393  1.00  0.00          Si 
ATOM   1824  Si  SUP     1      19.045  17.632  56.394  1.00  0.00          Si 
ATOM   1825  Si  SUP     1      17.596  20.283  56.849  1.00  0.00          Si 
ATOM   1826  Si  SUP     1      15.139  13.405  56.850  1.00  0.00          Si 
ATOM   1827   O  SUP     1      18.117  18.926  56.163  1.00  0.00           O 
ATOM   1828   O  SUP     1      15.661  12.048  56.164  1.00  0.00           O 
ATOM   1829   O  SUP     1      16.141  20.640  56.266  1.00  0.00           O 
ATOM   1830   O  SUP     1      18.598  13.762  56.267  1.00  0.00           O 
ATOM   1831   O  SUP     1      18.598  21.499  56.520  1.00  0.00           O 
ATOM   1832   O  SUP     1      16.141  14.621  56.521  1.00  0.00           O 
ATOM   1833   O  SUP     1      15.661   9.457  56.623  1.00  0.00           O 
ATOM   1834   O  SUP     1      18.117  16.336  56.624  1.00  0.00           O 
ATOM   1835   O  SUP     1      17.522  10.954  57.687  1.00  0.00           O 
ATOM   1836   O  SUP     1      19.981  17.831  57.686  1.00  0.00           O 
ATOM   1837   O  SUP     1      15.065  13.183  58.443  1.00  0.00           O 
ATOM   1838   O  SUP     1      17.522  20.061  58.443  1.00  0.00           O 
ATOM   1839  Si  SUP     1      15.139  17.609  59.280  1.00  0.00          Si 
ATOM   1840  Si  SUP     1      17.596  10.731  59.281  1.00  0.00          Si 
ATOM   1841  Si  SUP     1      16.589   6.504  59.736  1.00  0.00          Si 
ATOM   1842  Si  SUP     1      19.045  13.384  59.737  1.00  0.00          Si 
ATOM   1843  Si  SUP     1      17.596  16.035  60.192  1.00  0.00          Si 
ATOM   1844  Si  SUP     1      15.139   9.157  60.193  1.00  0.00          Si 
ATOM   1845   O  SUP     1      18.117  14.678  59.506  1.00  0.00           O 
ATOM   1846   O  SUP     1      15.661   7.800  59.507  1.00  0.00           O 
ATOM   1847   O  SUP     1      16.141  16.392  59.609  1.00  0.00           O 
ATOM   1848   O  SUP     1      18.598   9.514  59.610  1.00  0.00           O 
ATOM   1849   O  SUP     1      18.598  17.251  59.863  1.00  0.00           O 
ATOM   1850   O  SUP     1      16.141  10.373  59.864  1.00  0.00           O 
ATOM   1851   O  SUP     1      15.661   5.209  59.966  1.00  0.00           O 
ATOM   1852   O  SUP     1      18.117  12.088  59.967  1.00  0.00           O 
ATOM   1853   O  SUP     1      17.522   6.706  61.030  1.00  0.00           O 
ATOM   1854   O  SUP     1      19.981  13.583  61.029  1.00  0.00           O 
ATOM   1855   O  SUP     1      15.065   8.935  61.786  1.00  0.00           O 
ATOM   1856   O  SUP     1      17.522  15.813  61.786  1.00  0.00           O 
ATOM   1857   O  SUP     1      17.522  33.207  51.001  1.00  0.00           O 
ATOM   1858   O  SUP     1      19.981  40.084  51.000  1.00  0.00           O 
ATOM   1859   O  SUP     1      15.065  35.436  51.757  1.00  0.00           O 
ATOM   1860   O  SUP     1      17.522  42.314  51.757  1.00  0.00           O 
ATOM   1861  Si  SUP     1      15.139  39.862  52.594  1.00  0.00          Si 
ATOM   1862  Si  SUP     1      17.596  32.984  52.595  1.00  0.00          Si 
ATOM   1863  Si  SUP     1      16.589  28.757  53.050  1.00  0.00          Si 
ATOM   1864  Si  SUP     1      19.045  35.637  53.051  1.00  0.00          Si 
ATOM   1865  Si  SUP     1      17.596  38.288  53.506  1.00  0.00          Si 
ATOM   1866  Si  SUP     1      15.139  31.410  53.507  1.00  0.00          Si 
ATOM   1867   O  SUP     1      18.117  36.931  52.820  1.00  0.00           O 
ATOM   1868   O  SUP     1      15.661  30.053  52.821  1.00  0.00           O 
ATOM   1869   O  SUP     1      16.141  38.645  52.923  1.00  0.00           O 
ATOM   1870   O  SUP     1      18.598  31.767  52.924  1.00  0.00           O 
ATOM   1871   O  SUP     1      18.598  39.504  53.177  1.00  0.00           O 
ATOM   1872   O  SUP     1      16.141  32.626  53.178  1.00  0.00           O 
ATOM   1873   O  SUP     1      15.661  27.462  53.280  1.00  0.00           O 
ATOM   1874   O  SUP     1      18.117  34.341  53.281  1.00  0.00           O 
ATOM   1875   O  SUP     1      17.522  28.959  54.344  1.00  0.00           O 
ATOM   1876   O  SUP     1      19.981  35.836  54.343  1.00  0.00           O 
ATOM   1877   O  SUP     1      15.065  31.188  55.100  1.00  0.00           O 
ATOM   1878   O  SUP     1      17.522  38.066  55.100  1.00  0.00           O 
ATOM   1879  Si  SUP     1      15.139  35.614  55.937  1.00  0.00          Si 
ATOM   1880  Si  SUP     1      17.596  28.736  55.938  1.00  0.00          Si 
ATOM   1881  Si  SUP     1      16.589  24.509  56.393  1.00  0.00          Si 
ATOM   1882  Si  SUP     1      19.045  31.389  56.394  1.00  0.00          Si 
ATOM   1883  Si  SUP     1      17.596  34.040  56.849  1.00  0.00          Si 
ATOM   1884  Si  SUP     1      15.139  27.162  56.850  1.00  0.00          Si 
ATOM   1885   O  SUP     1      18.117  32.683  56.163  1.00  0.00           O 
ATOM   1886   O  SUP     1      15.661  25.805  56.164  1.00  0.00           O 
ATOM   1887   O  SUP     1      16.141  34.397  56.266  1.00  0.00           O 
ATOM   1888   O  SUP     1      18.598  27.519  56.267  1.00  0.00           O 
ATOM   1889   O  SUP     1      18.598  35.256  56.520  1.00  0.00           O 
ATOM   1890   O  SUP     1      16.141  28.378  56.521  1.00  0.00           O 
ATOM   1891   O  SUP     1      15.661  23.214  56.623  1.00  0.00           O 
ATOM   1892   O  SUP     1      18.117  30.093  56.624  1.00  0.00           O 
ATOM   1893   O  SUP     1      17.522  24.711  57.687  1.00  0.00           O 
ATOM   1894   O  SUP     1      19.981  31.588  57.686  1.00  0.00           O 
ATOM   1895   O  SUP     1      15.065  26.940  58.443  1.00  0.00           O 
ATOM   1896   O  SUP     1      17.522  33.818  58.443  1.00  0.00           O 
ATOM   1897  Si  SUP     1      15.139  31.366  59.280  1.00  0.00          Si 
ATOM   1898  Si  SUP     1      17.596  24.488  59.281  1.00  0.00          Si 
ATOM   1899  Si  SUP     1      16.589  20.261  59.736  1.00  0.00          Si 
ATOM   1900  Si  SUP     1      19.045  27.141  59.737  1.00  0.00          Si 
ATOM   1901  Si  SUP     1      17.596  29.792  60.192  1.00  0.00          Si 
ATOM   1902  Si  SUP     1      15.139  22.914  60.193  1.00  0.00          Si 
ATOM   1903   O  SUP     1      18.117  28.435  59.506  1.00  0.00           O 
ATOM   1904   O  SUP     1      15.661  21.557  59.507  1.00  0.00           O 
ATOM   1905   O  SUP     1      16.141  30.149  59.609  1.00  0.00           O 
ATOM   1906   O  SUP     1      18.598  23.271  59.610  1.00  0.00           O 
ATOM   1907   O  SUP     1      18.598  31.008  59.863  1.00  0.00           O 
ATOM   1908   O  SUP     1      16.141  24.130  59.864  1.00  0.00           O 
ATOM   1909   O  SUP     1      15.661  18.966  59.966  1.00  0.00           O 
ATOM   1910   O  SUP     1      18.117  25.845  59.967  1.00  0.00           O 
ATOM   1911   O  SUP     1      17.522  20.463  61.030  1.00  0.00           O 
ATOM   1912   O  SUP     1      19.981  27.340  61.029  1.00  0.00           O 
ATOM   1913   O  SUP     1      15.065  22.692  61.786  1.00  0.00           O 
ATOM   1914   O  SUP     1      17.522  29.570  61.786  1.00  0.00           O 
ATOM   1915   O  SUP     1      17.522  46.964  51.001  1.00  0.00           O 
ATOM   1916   O  SUP     1      19.981  53.841  51.000  1.00  0.00           O 
ATOM   1917   O  SUP     1      15.065  49.193  51.757  1.00  0.00           O 
ATOM   1918   O  SUP     1      17.522  56.071  51.757  1.00  0.00           O 
ATOM   1919  Si  SUP     1      15.139  53.619  52.594  1.00  0.00          Si 
ATOM   1920  Si  SUP     1      17.596  46.741  52.595  1.00  0.00          Si 
ATOM   1921  Si  SUP     1      16.589  42.514  53.050  1.00  0.00          Si 
ATOM   1922  Si  SUP     1      19.045  49.394  53.051  1.00  0.00          Si 
ATOM   1923  Si  SUP     1      17.596  52.045  53.506  1.00  0.00          Si 
ATOM   1924  Si  SUP     1      15.139  45.167  53.507  1.00  0.00          Si 
ATOM   1925   O  SUP     1      18.117  50.688  52.820  1.00  0.00           O 
ATOM   1926   O  SUP     1      15.661  43.810  52.821  1.00  0.00           O 
ATOM   1927   O  SUP     1      16.141  52.402  52.923  1.00  0.00           O 
ATOM   1928   O  SUP     1      18.598  45.524  52.924  1.00  0.00           O 
ATOM   1929   O  SUP     1      18.598  53.261  53.177  1.00  0.00           O 
ATOM   1930   O  SUP     1      16.141  46.383  53.178  1.00  0.00           O 
ATOM   1931   O  SUP     1      15.661  41.219  53.280  1.00  0.00           O 
ATOM   1932   O  SUP     1      18.117  48.098  53.281  1.00  0.00           O 
ATOM   1933   O  SUP     1      17.522  42.716  54.344  1.00  0.00           O 
ATOM   1934   O  SUP     1      19.981  49.593  54.343  1.00  0.00           O 
ATOM   1935   O  SUP     1      15.065  44.945  55.100  1.00  0.00           O 
ATOM   1936   O  SUP     1      17.522  51.823  55.100  1.00  0.00           O 
ATOM   1937  Si  SUP     1      15.139  49.371  55.937  1.00  0.00          Si 
ATOM   1938  Si  SUP     1      17.596  42.493  55.938  1.00  0.00          Si 
ATOM   1939  Si  SUP     1      16.589  38.266  56.393  1.00  0.00          Si 
ATOM   1940  Si  SUP     1      19.045  45.146  56.394  1.00  0.00          Si 
ATOM   1941  Si  SUP     1      17.596  47.797  56.849  1.00  0.00          Si 
ATOM   1942  Si  SUP     1      15.139  40.919  56.850  1.00  0.00          Si 
ATOM   1943   O  SUP     1      18.117  46.440  56.163  1.00  0.00           O 
ATOM   1944   O  SUP     1      15.661  39.562  56.164  1.00  0.00           O 
ATOM   1945   O  SUP     1      16.141  48.154  56.266  1.00  0.00           O 
ATOM   1946   O  SUP     1      18.598  41.276  56.267  1.00  0.00           O 
ATOM   1947   O  SUP     1      18.598  49.013  56.520  1.00  0.00           O 
ATOM   1948   O  SUP     1      16.141  42.135  56.521  1.00  0.00           O 
ATOM   1949   O  SUP     1      15.661  36.971  56.623  1.00  0.00           O 
ATOM   1950   O  SUP     1      18.117  43.850  56.624  1.00  0.00           O 
ATOM   1951   O  SUP     1      17.522  38.468  57.687  1.00  0.00           O 
ATOM   1952   O  SUP     1      19.981  45.345  57.686  1.00  0.00           O 
ATOM   1953   O  SUP     1      15.065  40.697  58.443  1.00  0.00           O 
ATOM   1954   O  SUP     1      17.522  47.575  58.443  1.00  0.00           O 
ATOM   1955  Si  SUP     1      15.139  45.123  59.280  1.00  0.00          Si 
ATOM   1956  Si  SUP     1      17.596  38.245  59.281  1.00  0.00          Si 
ATOM   1957  Si  SUP     1      16.589  34.018  59.736  1.00  0.00          Si 
ATOM   1958  Si  SUP     1      19.045  40.898  59.737  1.00  0.00          Si 
ATOM   1959  Si  SUP     1      17.596  43.549  60.192  1.00  0.00          Si 
ATOM   1960  Si  SUP     1      15.139  36.671  60.193  1.00  0.00          Si 
ATOM   1961   O  SUP     1      18.117  42.192  59.506  1.00  0.00           O 
ATOM   1962   O  SUP     1      15.661  35.314  59.507  1.00  0.00           O 
ATOM   1963   O  SUP     1      16.141  43.906  59.609  1.00  0.00           O 
ATOM   1964   O  SUP     1      18.598  37.028  59.610  1.00  0.00           O 
ATOM   1965   O  SUP     1      18.598  44.765  59.863  1.00  0.00           O 
ATOM   1966   O  SUP     1      16.141  37.887  59.864  1.00  0.00           O 
ATOM   1967   O  SUP     1      15.661  32.723  59.966  1.00  0.00           O 
ATOM   1968   O  SUP     1      18.117  39.602  59.967  1.00  0.00           O 
ATOM   1969   O  SUP     1      17.522  34.220  61.030  1.00  0.00           O 
ATOM   1970   O  SUP     1      19.981  41.097  61.029  1.00  0.00           O 
ATOM   1971   O  SUP     1      15.065  36.449  61.786  1.00  0.00           O 
ATOM   1972   O  SUP     1      17.522  43.327  61.786  1.00  0.00           O 
ATOM   1973   O  SUP     1      17.522  60.721  51.001  1.00  0.00           O 
ATOM   1974   O  SUP     1      19.981  67.598  51.000  1.00  0.00           O 
ATOM   1975   O  SUP     1      15.065  62.950  51.757  1.00  0.00           O 
ATOM   1976   O  SUP     1      17.522  69.828  51.757  1.00  0.00           O 
ATOM   1977  Si  SUP     1      15.139  67.376  52.594  1.00  0.00          Si 
ATOM   1978  Si  SUP     1      17.596  60.498  52.595  1.00  0.00          Si 
ATOM   1979  Si  SUP     1      16.589  56.271  53.050  1.00  0.00          Si 
ATOM   1980  Si  SUP     1      19.045  63.151  53.051  1.00  0.00          Si 
ATOM   1981  Si  SUP     1      17.596  65.802  53.506  1.00  0.00          Si 
ATOM   1982  Si  SUP     1      15.139  58.924  53.507  1.00  0.00          Si 
ATOM   1983   O  SUP     1      18.117  64.445  52.820  1.00  0.00           O 
ATOM   1984   O  SUP     1      15.661  57.567  52.821  1.00  0.00           O 
ATOM   1985   O  SUP     1      16.141  66.159  52.923  1.00  0.00           O 
ATOM   1986   O  SUP     1      18.598  59.281  52.924  1.00  0.00           O 
ATOM   1987   O  SUP     1      18.598  67.018  53.177  1.00  0.00           O 
ATOM   1988   O  SUP     1      16.141  60.140  53.178  1.00  0.00           O 
ATOM   1989   O  SUP     1      15.661  54.976  53.280  1.00  0.00           O 
ATOM   1990   O  SUP     1      18.117  61.855  53.281  1.00  0.00           O 
ATOM   1991   O  SUP     1      17.522  56.473  54.344  1.00  0.00           O 
ATOM   1992   O  SUP     1      19.981  63.350  54.343  1.00  0.00           O 
ATOM   1993   O  SUP     1      15.065  58.702  55.100  1.00  0.00           O 
ATOM   1994   O  SUP     1      17.522  65.580  55.100  1.00  0.00           O 
ATOM   1995  Si  SUP     1      15.139  63.128  55.937  1.00  0.00          Si 
ATOM   1996  Si  SUP     1      17.596  56.250  55.938  1.00  0.00          Si 
ATOM   1997  Si  SUP     1      16.589  52.023  56.393  1.00  0.00          Si 
ATOM   1998  Si  SUP     1      19.045  58.903  56.394  1.00  0.00          Si 
ATOM   1999  Si  SUP     1      17.596  61.554  56.849  1.00  0.00          Si 
ATOM   2000  Si  SUP     1      15.139  54.676  56.850  1.00  0.00          Si 
ATOM   2001   O  SUP     1      18.117  60.197  56.163  1.00  0.00           O 
ATOM   2002   O  SUP     1      15.661  53.319  56.164  1.00  0.00           O 
ATOM   2003   O  SUP     1      16.141  61.911  56.266  1.00  0.00           O 
ATOM   2004   O  SUP     1      18.598  55.033  56.267  1.00  0.00           O 
ATOM   2005   O  SUP     1      18.598  62.770  56.520  1.00  0.00           O 
ATOM   2006   O  SUP     1      16.141  55.892  56.521  1.00  0.00           O 
ATOM   2007   O  SUP     1      15.661  50.728  56.623  1.00  0.00           O 
ATOM   2008   O  SUP     1      18.117  57.607  56.624  1.00  0.00           O 
ATOM   2009   O  SUP     1      17.522  52.225  57.687  1.00  0.00           O 
ATOM   2010   O  SUP     1      19.981  59.102  57.686  1.00  0.00           O 
ATOM   2011   O  SUP     1      15.065  54.454  58.443  1.00  0.00           O 
ATOM   2012   O  SUP     1      17.522  61.332  58.443  1.00  0.00           O 
ATOM   2013  Si  SUP     1      15.139  58.880  59.280  1.00  0.00          Si 
ATOM   2014  Si  SUP     1      17.596  52.002  59.281  1.00  0.00          Si 
ATOM   2015  Si  SUP     1      16.589  47.775  59.736  1.00  0.00          Si 
ATOM   2016  Si  SUP     1      19.045  54.655  59.737  1.00  0.00          Si 
ATOM   2017  Si  SUP     1      17.596  57.306  60.192  1.00  0.00          Si 
ATOM   2018  Si  SUP     1      15.139  50.428  60.193  1.00  0.00          Si 
ATOM   2019   O  SUP     1      18.117  55.949  59.506  1.00  0.00           O 
ATOM   2020   O  SUP     1      15.661  49.071  59.507  1.00  0.00           O 
ATOM   2021   O  SUP     1      16.141  57.663  59.609  1.00  0.00           O 
ATOM   2022   O  SUP     1      18.598  50.785  59.610  1.00  0.00           O 
ATOM   2023   O  SUP     1      18.598  58.522  59.863  1.00  0.00           O 
ATOM   2024   O  SUP     1      16.141  51.644  59.864  1.00  0.00           O 
ATOM   2025   O  SUP     1      15.661  46.480  59.966  1.00  0.00           O 
ATOM   2026   O  SUP     1      18.117  53.359  59.967  1.00  0.00           O 
ATOM   2027   O  SUP     1      17.522  47.977  61.030  1.00  0.00           O 
ATOM   2028   O  SUP     1      19.981  54.854  61.029  1.00  0.00           O 
ATOM   2029   O  SUP     1      15.065  50.206  61.786  1.00  0.00           O 
ATOM   2030   O  SUP     1      17.522  57.084  61.786  1.00  0.00           O 
ATOM   2031   O  SUP     1      17.522  74.478  51.001  1.00  0.00           O 
ATOM   2032   O  SUP     1      19.981  81.355  51.000  1.00  0.00           O 
ATOM   2033   O  SUP     1      15.065  76.707  51.757  1.00  0.00           O 
ATOM   2034   O  SUP     1      17.522  83.585  51.757  1.00  0.00           O 
ATOM   2035  Si  SUP     1      15.139  81.133  52.594  1.00  0.00          Si 
ATOM   2036  Si  SUP     1      17.596  74.255  52.595  1.00  0.00          Si 
ATOM   2037  Si  SUP     1      16.589  70.028  53.050  1.00  0.00          Si 
ATOM   2038  Si  SUP     1      19.045  76.908  53.051  1.00  0.00          Si 
ATOM   2039  Si  SUP     1      17.596  79.559  53.506  1.00  0.00          Si 
ATOM   2040  Si  SUP     1      15.139  72.681  53.507  1.00  0.00          Si 
ATOM   2041   O  SUP     1      18.117  78.202  52.820  1.00  0.00           O 
ATOM   2042   O  SUP     1      15.661  71.324  52.821  1.00  0.00           O 
ATOM   2043   O  SUP     1      16.141  79.916  52.923  1.00  0.00           O 
ATOM   2044   O  SUP     1      18.598  73.038  52.924  1.00  0.00           O 
ATOM   2045   O  SUP     1      18.598  80.775  53.177  1.00  0.00           O 
ATOM   2046   O  SUP     1      16.141  73.897  53.178  1.00  0.00           O 
ATOM   2047   O  SUP     1      15.661  68.733  53.280  1.00  0.00           O 
ATOM   2048   O  SUP     1      18.117  75.612  53.281  1.00  0.00           O 
ATOM   2049   O  SUP     1      17.522  70.230  54.344  1.00  0.00           O 
ATOM   2050   O  SUP     1      19.981  77.107  54.343  1.00  0.00           O 
ATOM   2051   O  SUP     1      15.065  72.459  55.100  1.00  0.00           O 
ATOM   2052   O  SUP     1      17.522  79.337  55.100  1.00  0.00           O 
ATOM   2053  Si  SUP     1      15.139  76.885  55.937  1.00  0.00          Si 
ATOM   2054  Si  SUP     1      17.596  70.007  55.938  1.00  0.00          Si 
ATOM   2055  Si  SUP     1      16.589  65.780  56.393  1.00  0.00          Si 
ATOM   2056  Si  SUP     1      19.045  72.660  56.394  1.00  0.00          Si 
ATOM   2057  Si  SUP     1      17.596  75.311  56.849  1.00  0.00          Si 
ATOM   2058  Si  SUP     1      15.139  68.433  56.850  1.00  0.00          Si 
ATOM   2059   O  SUP     1      18.117  73.954  56.163  1.00  0.00           O 
ATOM   2060   O  SUP     1      15.661  67.076  56.164  1.00  0.00           O 
ATOM   2061   O  SUP     1      16.141  75.668  56.266  1.00  0.00           O 
ATOM   2062   O  SUP     1      18.598  68.790  56.267  1.00  0.00           O 
ATOM   2063   O  SUP     1      18.598  76.527  56.520  1.00  0.00           O 
ATOM   2064   O  SUP     1      16.141  69.649  56.521  1.00  0.00           O 
ATOM   2065   O  SUP     1      15.661  64.485  56.623  1.00  0.00           O 
ATOM   2066   O  SUP     1      18.117  71.364  56.624  1.00  0.00           O 
ATOM   2067   O  SUP     1      17.522  65.982  57.687  1.00  0.00           O 
ATOM   2068   O  SUP     1      19.981  72.859  57.686  1.00  0.00           O 
ATOM   2069   O  SUP     1      15.065  68.211  58.443  1.00  0.00           O 
ATOM   2070   O  SUP     1      17.522  75.089  58.443  1.00  0.00           O 
ATOM   2071  Si  SUP     1      15.139  72.637  59.280  1.00  0.00          Si 
ATOM   2072  Si  SUP     1      17.596  65.759  59.281  1.00  0.00          Si 
ATOM   2073  Si  SUP     1      16.589  61.532  59.736  1.00  0.00          Si 
ATOM   2074  Si  SUP     1      19.045  68.412  59.737  1.00  0.00          Si 
ATOM   2075  Si  SUP     1      17.596  71.063  60.192  1.00  0.00          Si 
ATOM   2076  Si  SUP     1      15.139  64.185  60.193  1.00  0.00          Si 
ATOM   2077   O  SUP     1      18.117  69.706  59.506  1.00  0.00           O 
ATOM   2078   O  SUP     1      15.661  62.828  59.507  1.00  0.00           O 
ATOM   2079   O  SUP     1      16.141  71.420  59.609  1.00  0.00           O 
ATOM   2080   O  SUP     1      18.598  64.542  59.610  1.00  0.00           O 
ATOM   2081   O  SUP     1      18.598  72.279  59.863  1.00  0.00           O 
ATOM   2082   O  SUP     1      16.141  65.401  59.864  1.00  0.00           O 
ATOM   2083   O  SUP     1      15.661  60.237  59.966  1.00  0.00           O 
ATOM   2084   O  SUP     1      18.117  67.116  59.967  1.00  0.00           O 
ATOM   2085   O  SUP     1      17.522  61.734  61.030  1.00  0.00           O 
ATOM   2086   O  SUP     1      19.981  68.611  61.029  1.00  0.00           O 
ATOM   2087   O  SUP     1      15.065  63.963  61.786  1.00  0.00           O 
ATOM   2088   O  SUP     1      17.522  70.841  61.786  1.00  0.00           O 
ATOM   2089   O  SUP     1      17.522  88.235  51.001  1.00  0.00           O 
ATOM   2090   O  SUP     1      19.981  95.112  51.000  1.00  0.00           O 
ATOM   2091   O  SUP     1      15.065  90.464  51.757  1.00  0.00           O 
ATOM   2092   O  SUP     1      17.522  97.342  51.757  1.00  0.00           O 
ATOM   2093  Si  SUP     1      15.139  94.890  52.594  1.00  0.00          Si 
ATOM   2094  Si  SUP     1      17.596  88.012  52.595  1.00  0.00          Si 
ATOM   2095  Si  SUP     1      16.589  83.785  53.050  1.00  0.00          Si 
ATOM   2096  Si  SUP     1      19.045  90.665  53.051  1.00  0.00          Si 
ATOM   2097  Si  SUP     1      17.596  93.316  53.506  1.00  0.00          Si 
ATOM   2098  Si  SUP     1      15.139  86.438  53.507  1.00  0.00          Si 
ATOM   2099   O  SUP     1      18.117  91.959  52.820  1.00  0.00           O 
ATOM   2100   O  SUP     1      15.661  85.081  52.821  1.00  0.00           O 
ATOM   2101   O  SUP     1      16.141  93.673  52.923  1.00  0.00           O 
ATOM   2102   O  SUP     1      18.598  86.795  52.924  1.00  0.00           O 
ATOM   2103   O  SUP     1      18.598  94.532  53.177  1.00  0.00           O 
ATOM   2104   O  SUP     1      16.141  87.654  53.178  1.00  0.00           O 
ATOM   2105   O  SUP     1      15.661  82.490  53.280  1.00  0.00           O 
ATOM   2106   O  SUP     1      18.117  89.369  53.281  1.00  0.00           O 
ATOM   2107   O  SUP     1      17.522  83.987  54.344  1.00  0.00           O 
ATOM   2108   O  SUP     1      19.981  90.864  54.343  1.00  0.00           O 
ATOM   2109   O  SUP     1      15.065  86.216  55.100  1.00  0.00           O 
ATOM   2110   O  SUP     1      17.522  93.094  55.100  1.00  0.00           O 
ATOM   2111  Si  SUP     1      15.139  90.642  55.937  1.00  0.00          Si 
ATOM   2112  Si  SUP     1      17.596  83.764  55.938  1.00  0.00          Si 
ATOM   2113  Si  SUP     1      16.589  79.537  56.393  1.00  0.00          Si 
ATOM   2114  Si  SUP     1      19.045  86.417  56.394  1.00  0.00          Si 
ATOM   2115  Si  SUP     1      17.596  89.068  56.849  1.00  0.00          Si 
ATOM   2116  Si  SUP     1      15.139  82.190  56.850  1.00  0.00          Si 
ATOM   2117   O  SUP     1      18.117  87.711  56.163  1.00  0.00           O 
ATOM   2118   O  SUP     1      15.661  80.833  56.164  1.00  0.00           O 
ATOM   2119   O  SUP     1      16.141  89.425  56.266  1.00  0.00           O 
ATOM   2120   O  SUP     1      18.598  82.547  56.267  1.00  0.00           O 
ATOM   2121   O  SUP     1      18.598  90.284  56.520  1.00  0.00           O 
ATOM   2122   O  SUP     1      16.141  83.406  56.521  1.00  0.00           O 
ATOM   2123   O  SUP     1      15.661  78.242  56.623  1.00  0.00           O 
ATOM   2124   O  SUP     1      18.117  85.121  56.624  1.00  0.00           O 
ATOM   2125   O  SUP     1      17.522  79.739  57.687  1.00  0.00           O 
ATOM   2126   O  SUP     1      19.981  86.616  57.686  1.00  0.00           O 
ATOM   2127   O  SUP     1      15.065  81.968  58.443  1.00  0.00           O 
ATOM   2128   O  SUP     1      17.522  88.846  58.443  1.00  0.00           O 
ATOM   2129  Si  SUP     1      15.139  86.394  59.280  1.00  0.00          Si 
ATOM   2130  Si  SUP     1      17.596  79.516  59.281  1.00  0.00          Si 
ATOM   2131  Si  SUP     1      16.589  75.289  59.736  1.00  0.00          Si 
ATOM   2132  Si  SUP     1      19.045  82.169  59.737  1.00  0.00          Si 
ATOM   2133  Si  SUP     1      17.596  84.820  60.192  1.00  0.00          Si 
ATOM   2134  Si  SUP     1      15.139  77.942  60.193  1.00  0.00          Si 
ATOM   2135   O  SUP     1      18.117  83.463  59.506  1.00  0.00           O 
ATOM   2136   O  SUP     1      15.661  76.585  59.507  1.00  0.00           O 
ATOM   2137   O  SUP     1      16.141  85.177  59.609  1.00  0.00           O 
ATOM   2138   O  SUP     1      18.598  78.299  59.610  1.00  0.00           O 
ATOM   2139   O  SUP     1      18.598  86.036  59.863  1.00  0.00           O 
ATOM   2140   O  SUP     1      16.141  79.158  59.864  1.00  0.00           O 
ATOM   2141   O  SUP     1      15.661  73.994  59.966  1.00  0.00           O 
ATOM   2142   O  SUP     1      18.117  80.873  59.967  1.00  0.00           O 
ATOM   2143   O  SUP     1      17.522  75.491  61.030  1.00  0.00           O 
ATOM   2144   O  SUP     1      19.981  82.368  61.029  1.00  0.00           O 
ATOM   2145   O  SUP     1      15.065  77.720  61.786  1.00  0.00           O 
ATOM   2146   O  SUP     1      17.522  84.598  61.786  1.00  0.00           O 
ATOM   2147   O  SUP     1      17.522 101.992  51.001  1.00  0.00           O 
ATOM   2148   O  SUP     1      19.981 108.869  51.000  1.00  0.00           O 
ATOM   2149   O  SUP     1      15.065 104.221  51.757  1.00  0.00           O 
ATOM   2150   O  SUP     1      17.522 111.099  51.757  1.00  0.00           O 
ATOM   2151  Si  SUP     1      15.139 108.647  52.594  1.00  0.00          Si 
ATOM   2152  Si  SUP     1      17.596 101.769  52.595  1.00  0.00          Si 
ATOM   2153  Si  SUP     1      16.589  97.542  53.050  1.00  0.00          Si 
ATOM   2154  Si  SUP     1      19.045 104.422  53.051  1.00  0.00          Si 
ATOM   2155  Si  SUP     1      17.596 107.073  53.506  1.00  0.00          Si 
ATOM   2156  Si  SUP     1      15.139 100.195  53.507  1.00  0.00          Si 
ATOM   2157   O  SUP     1      18.117 105.716  52.820  1.00  0.00           O 
ATOM   2158   O  SUP     1      15.661  98.838  52.821  1.00  0.00           O 
ATOM   2159   O  SUP     1      16.141 107.430  52.923  1.00  0.00           O 
ATOM   2160   O  SUP     1      18.598 100.552  52.924  1.00  0.00           O 
ATOM   2161   O  SUP     1      18.598 108.289  53.177  1.00  0.00           O 
ATOM   2162   O  SUP     1      16.141 101.411  53.178  1.00  0.00           O 
ATOM   2163   O  SUP     1      15.661  96.247  53.280  1.00  0.00           O 
ATOM   2164   O  SUP     1      18.117 103.126  53.281  1.00  0.00           O 
ATOM   2165   O  SUP     1      17.522  97.744  54.344  1.00  0.00           O 
ATOM   2166   O  SUP     1      19.981 104.621  54.343  1.00  0.00           O 
ATOM   2167   O  SUP     1      15.065  99.973  55.100  1.00  0.00           O 
ATOM   2168   O  SUP     1      17.522 106.851  55.100  1.00  0.00           O 
ATOM   2169  Si  SUP     1      15.139 104.399  55.937  1.00  0.00          Si 
ATOM   2170  Si  SUP     1      17.596  97.521  55.938  1.00  0.00          Si 
ATOM   2171  Si  SUP     1      16.589  93.294  56.393  1.00  0.00          Si 
ATOM   2172  Si  SUP     1      19.045 100.174  56.394  1.00  0.00          Si 
ATOM   2173  Si  SUP     1      17.596 102.825  56.849  1.00  0.00          Si 
ATOM   2174  Si  SUP     1      15.139  95.947  56.850  1.00  0.00          Si 
ATOM   2175   O  SUP     1      18.117 101.468  56.163  1.00  0.00           O 
ATOM   2176   O  SUP     1      15.661  94.590  56.164  1.00  0.00           O 
ATOM   2177   O  SUP     1      16.141 103.182  56.266  1.00  0.00           O 
ATOM   2178   O  SUP     1      18.598  96.304  56.267  1.00  0.00           O 
ATOM   2179   O  SUP     1      18.598 104.041  56.520  1.00  0.00           O 
ATOM   2180   O  SUP     1      16.141  97.163  56.521  1.00  0.00           O 
ATOM   2181   O  SUP     1      15.661  91.999  56.623  1.00  0.00           O 
ATOM   2182   O  SUP     1      18.117  98.878  56.624  1.00  0.00           O 
ATOM   2183   O  SUP     1      17.522  93.496  57.687  1.00  0.00           O 
ATOM   2184   O  SUP     1      19.981 100.373  57.686  1.00  0.00           O 
ATOM   2185   O  SUP     1      15.065  95.725  58.443  1.00  0.00           O 
ATOM   2186   O  SUP     1      17.522 102.603  58.443  1.00  0.00           O 
ATOM   2187  Si  SUP     1      15.139 100.151  59.280  1.00  0.00          Si 
ATOM   2188  Si  SUP     1      17.596  93.273  59.281  1.00  0.00          Si 
ATOM   2189  Si  SUP     1      16.589  89.046  59.736  1.00  0.00          Si 
ATOM   2190  Si  SUP     1      19.045  95.926  59.737  1.00  0.00          Si 
ATOM   2191  Si  SUP     1      17.596  98.577  60.192  1.00  0.00          Si 
ATOM   2192  Si  SUP     1      15.139  91.699  60.193  1.00  0.00          Si 
ATOM   2193   O  SUP     1      18.117  97.220  59.506  1.00  0.00           O 
ATOM   2194   O  SUP     1      15.661  90.342  59.507  1.00  0.00           O 
ATOM   2195   O  SUP     1      16.141  98.934  59.609  1.00  0.00           O 
ATOM   2196   O  SUP     1      18.598  92.056  59.610  1.00  0.00           O 
ATOM   2197   O  SUP     1      18.598  99.793  59.863  1.00  0.00           O 
ATOM   2198   O  SUP     1      16.141  92.915  59.864  1.00  0.00           O 
ATOM   2199   O  SUP     1      15.661  87.751  59.966  1.00  0.00           O 
ATOM   2200   O  SUP     1      18.117  94.630  59.967  1.00  0.00           O 
ATOM   2201   O  SUP     1      17.522  89.248  61.030  1.00  0.00           O 
ATOM   2202   O  SUP     1      19.981  96.125  61.029  1.00  0.00           O 
ATOM   2203   O  SUP     1      15.065  91.477  61.786  1.00  0.00           O 
ATOM   2204   O  SUP     1      17.522  98.355  61.786  1.00  0.00           O 
ATOM   2205   O  SUP     1      17.522 115.749  51.001  1.00  0.00           O 
ATOM   2206   O  SUP     1      19.981 122.626  51.000  1.00  0.00           O 
ATOM   2207   O  SUP     1      15.065 117.978  51.757  1.00  0.00           O 
ATOM   2208   O  SUP     1      17.522 124.856  51.757  1.00  0.00           O 
ATOM   2209  Si  SUP     1      15.139 122.404  52.594  1.00  0.00          Si 
ATOM   2210  Si  SUP     1      17.596 115.526  52.595  1.00  0.00          Si 
ATOM   2211  Si  SUP     1      16.589 111.299  53.050  1.00  0.00          Si 
ATOM   2212  Si  SUP     1      19.045 118.179  53.051  1.00  0.00          Si 
ATOM   2213  Si  SUP     1      17.596 120.830  53.506  1.00  0.00          Si 
ATOM   2214  Si  SUP     1      15.139 113.952  53.507  1.00  0.00          Si 
ATOM   2215   O  SUP     1      18.117 119.473  52.820  1.00  0.00           O 
ATOM   2216   O  SUP     1      15.661 112.595  52.821  1.00  0.00           O 
ATOM   2217   O  SUP     1      16.141 121.187  52.923  1.00  0.00           O 
ATOM   2218   O  SUP     1      18.598 114.309  52.924  1.00  0.00           O 
ATOM   2219   O  SUP     1      18.598 122.046  53.177  1.00  0.00           O 
ATOM   2220   O  SUP     1      16.141 115.168  53.178  1.00  0.00           O 
ATOM   2221   O  SUP     1      15.661 110.004  53.280  1.00  0.00           O 
ATOM   2222   O  SUP     1      18.117 116.883  53.281  1.00  0.00           O 
ATOM   2223   O  SUP     1      17.522 111.501  54.344  1.00  0.00           O 
ATOM   2224   O  SUP     1      19.981 118.378  54.343  1.00  0.00           O 
ATOM   2225   O  SUP     1      15.065 113.730  55.100  1.00  0.00           O 
ATOM   2226   O  SUP     1      17.522 120.608  55.100  1.00  0.00           O 
ATOM   2227  Si  SUP     1      15.139 118.156  55.937  1.00  0.00          Si 
ATOM   2228  Si  SUP     1      17.596 111.278  55.938  1.00  0.00          Si 
ATOM   2229  Si  SUP     1      16.589 107.051  56.393  1.00  0.00          Si 
ATOM   2230  Si  SUP     1      19.045 113.931  56.394  1.00  0.00          Si 
ATOM   2231  Si  SUP     1      17.596 116.582  56.849  1.00  0.00          Si 
ATOM   2232  Si  SUP     1      15.139 109.704  56.850  1.00  0.00          Si 
ATOM   2233   O  SUP     1      18.117 115.225  56.163  1.00  0.00           O 
ATOM   2234   O  SUP     1      15.661 108.347  56.164  1.00  0.00           O 
ATOM   2235   O  SUP     1      16.141 116.939  56.266  1.00  0.00           O 
ATOM   2236   O  SUP     1      18.598 110.061  56.267  1.00  0.00           O 
ATOM   2237   O  SUP     1      18.598 117.798  56.520  1.00  0.00           O 
ATOM   2238   O  SUP     1      16.141 110.920  56.521  1.00  0.00           O 
ATOM   2239   O  SUP     1      15.661 105.756  56.623  1.00  0.00           O 
ATOM   2240   O  SUP     1      18.117 112.635  56.624  1.00  0.00           O 
ATOM   2241   O  SUP     1      17.522 107.253  57.687  1.00  0.00           O 
ATOM   2242   O  SUP     1      19.981 114.130  57.686  1.00  0.00           O 
ATOM   2243   O  SUP     1      15.065 109.482  58.443  1.00  0.00           O 
ATOM   2244   O  SUP     1      17.522 116.360  58.443  1.00  0.00           O 
ATOM   2245  Si  SUP     1      15.139 113.908  59.280  1.00  0.00          Si 
ATOM   2246  Si  SUP     1      17.596 107.030  59.281  1.00  0.00          Si 
ATOM   2247  Si  SUP     1      16.589 102.803  59.736  1.00  0.00          Si 
ATOM   2248  Si  SUP     1      19.045 109.683  59.737  1.00  0.00          Si 
ATOM   2249  Si  SUP     1      17.596 112.334  60.192  1.00  0.00          Si 
ATOM   2250  Si  SUP     1      15.139 105.456  60.193  1.00  0.00          Si 
ATOM   2251   O  SUP     1      18.117 110.977  59.506  1.00  0.00           O 
ATOM   2252   O  SUP     1      15.661 104.099  59.507  1.00  0.00           O 
ATOM   2253   O  SUP     1      16.141 112.691  59.609  1.00  0.00           O 
ATOM   2254   O  SUP     1      18.598 105.813  59.610  1.00  0.00           O 
ATOM   2255   O  SUP     1      18.598 113.550  59.863  1.00  0.00           O 
ATOM   2256   O  SUP     1      16.141 106.672  59.864  1.00  0.00           O 
ATOM   2257   O  SUP     1      15.661 101.508  59.966  1.00  0.00           O 
ATOM   2258   O  SUP     1      18.117 108.387  59.967  1.00  0.00           O 
ATOM   2259   O  SUP     1      17.522 103.005  61.030  1.00  0.00           O 
ATOM   2260   O  SUP     1      19.981 109.882  61.029  1.00  0.00           O 
ATOM   2261   O  SUP     1      15.065 105.234  61.786  1.00  0.00           O 
ATOM   2262   O  SUP     1      17.522 112.112  61.786  1.00  0.00           O 
ATOM   2263   O  SUP     1      17.522 129.506  51.001  1.00  0.00           O 
ATOM   2264   O  SUP     1      19.981 136.383  51.000  1.00  0.00           O 
ATOM   2265   O  SUP     1      15.065 131.735  51.757  1.00  0.00           O 
ATOM   2266   O  SUP     1      17.522   1.043  51.757  1.00  0.00           O 
ATOM   2267  Si  SUP     1      15.139 136.161  52.594  1.00  0.00          Si 
ATOM   2268  Si  SUP     1      17.596 129.283  52.595  1.00  0.00          Si 
ATOM   2269  Si  SUP     1      16.589 125.056  53.050  1.00  0.00          Si 
ATOM   2270  Si  SUP     1      19.045 131.936  53.051  1.00  0.00          Si 
ATOM   2271  Si  SUP     1      17.596 134.587  53.506  1.00  0.00          Si 
ATOM   2272  Si  SUP     1      15.139 127.709  53.507  1.00  0.00          Si 
ATOM   2273   O  SUP     1      18.117 133.230  52.820  1.00  0.00           O 
ATOM   2274   O  SUP     1      15.661 126.352  52.821  1.00  0.00           O 
ATOM   2275   O  SUP     1      16.141 134.944  52.923  1.00  0.00           O 
ATOM   2276   O  SUP     1      18.598 128.066  52.924  1.00  0.00           O 
ATOM   2277   O  SUP     1      18.598 135.803  53.177  1.00  0.00           O 
ATOM   2278   O  SUP     1      16.141 128.925  53.178  1.00  0.00           O 
ATOM   2279   O  SUP     1      15.661 123.761  53.280  1.00  0.00           O 
ATOM   2280   O  SUP     1      18.117 130.640  53.281  1.00  0.00           O 
ATOM   2281   O  SUP     1      17.522 125.258  54.344  1.00  0.00           O 
ATOM   2282   O  SUP     1      19.981 132.135  54.343  1.00  0.00           O 
ATOM   2283   O  SUP     1      15.065 127.487  55.100  1.00  0.00           O 
ATOM   2284   O  SUP     1      17.522 134.365  55.100  1.00  0.00           O 
ATOM   2285  Si  SUP     1      15.139 131.913  55.937  1.00  0.00          Si 
ATOM   2286  Si  SUP     1      17.596 125.035  55.938  1.00  0.00          Si 
ATOM   2287  Si  SUP     1      16.589 120.808  56.393  1.00  0.00          Si 
ATOM   2288  Si  SUP     1      19.045 127.688  56.394  1.00  0.00          Si 
ATOM   2289  Si  SUP     1      17.596 130.339  56.849  1.00  0.00          Si 
ATOM   2290  Si  SUP     1      15.139 123.461  56.850  1.00  0.00          Si 
ATOM   2291   O  SUP     1      18.117 128.982  56.163  1.00  0.00           O 
ATOM   2292   O  SUP     1      15.661 122.104  56.164  1.00  0.00           O 
ATOM   2293   O  SUP     1      16.141 130.696  56.266  1.00  0.00           O 
ATOM   2294   O  SUP     1      18.598 123.818  56.267  1.00  0.00           O 
ATOM   2295   O  SUP     1      18.598 131.555  56.520  1.00  0.00           O 
ATOM   2296   O  SUP     1      16.141 124.677  56.521  1.00  0.00           O 
ATOM   2297   O  SUP     1      15.661 119.513  56.623  1.00  0.00           O 
ATOM   2298   O  SUP     1      18.117 126.392  56.624  1.00  0.00           O 
ATOM   2299   O  SUP     1      17.522 121.010  57.687  1.00  0.00           O 
ATOM   2300   O  SUP     1      19.981 127.887  57.686  1.00  0.00           O 
ATOM   2301   O  SUP     1      15.065 123.239  58.443  1.00  0.00           O 
ATOM   2302   O  SUP     1      17.522 130.117  58.443  1.00  0.00           O 
ATOM   2303  Si  SUP     1      15.139 127.665  59.280  1.00  0.00          Si 
ATOM   2304  Si  SUP     1      17.596 120.787  59.281  1.00  0.00          Si 
ATOM   2305  Si  SUP     1      16.589 116.560  59.736  1.00  0.00          Si 
ATOM   2306  Si  SUP     1      19.045 123.440  59.737  1.00  0.00          Si 
ATOM   2307  Si  SUP     1      17.596 126.091  60.192  1.00  0.00          Si 
ATOM   2308  Si  SUP     1      15.139 119.213  60.193  1.00  0.00          Si 
ATOM   2309   O  SUP     1      18.117 124.734  59.506  1.00  0.00           O 
ATOM   2310   O  SUP     1      15.661 117.856  59.507  1.00  0.00           O 
ATOM   2311   O  SUP     1      16.141 126.448  59.609  1.00  0.00           O 
ATOM   2312   O  SUP     1      18.598 119.570  59.610  1.00  0.00           O 
ATOM   2313   O  SUP     1      18.598 127.307  59.863  1.00  0.00           O 
ATOM   2314   O  SUP     1      16.141 120.429  59.864  1.00  0.00           O 
ATOM   2315   O  SUP     1      15.661 115.265  59.966  1.00  0.00           O 
ATOM   2316   O  SUP     1      18.117 122.144  59.967  1.00  0.00           O 
ATOM   2317   O  SUP     1      17.522 116.762  61.030  1.00  0.00           O 
ATOM   2318   O  SUP     1      19.981 123.639  61.029  1.00  0.00           O 
ATOM   2319   O  SUP     1      15.065 118.991  61.786  1.00  0.00           O 
ATOM   2320   O  SUP     1      17.522 125.869  61.786  1.00  0.00           O 
ATOM   2321   O  SUP     1      22.438   5.693  51.001  1.00  0.00           O 
ATOM   2322   O  SUP     1      24.897  12.570  51.000  1.00  0.00           O 
ATOM   2323   O  SUP     1      19.981   7.922  51.757  1.00  0.00           O 
ATOM   2324   O  SUP     1      22.438  14.800  51.757  1.00  0.00           O 
ATOM   2325  Si  SUP     1      20.055  12.348  52.594  1.00  0.00          Si 
ATOM   2326  Si  SUP     1      22.512   5.470  52.595  1.00  0.00          Si 
ATOM   2327  Si  SUP     1      21.505   1.243  53.050  1.00  0.00          Si 
ATOM   2328  Si  SUP     1      23.961   8.123  53.051  1.00  0.00          Si 
ATOM   2329  Si  SUP     1      22.512  10.774  53.506  1.00  0.00          Si 
ATOM   2330  Si  SUP     1      20.055   3.896  53.507  1.00  0.00          Si 
ATOM   2331   O  SUP     1      23.033   9.417  52.820  1.00  0.00           O 
ATOM   2332   O  SUP     1      20.577   2.539  52.821  1.00  0.00           O 
ATOM   2333   O  SUP     1      21.057  11.131  52.923  1.00  0.00           O 
ATOM   2334   O  SUP     1      23.514   4.253  52.924  1.00  0.00           O 
ATOM   2335   O  SUP     1      23.514  11.990  53.177  1.00  0.00           O 
ATOM   2336   O  SUP     1      21.057   5.112  53.178  1.00  0.00           O 
ATOM   2337   O  SUP     1      20.577 137.518  53.280  1.00  0.00           O 
ATOM   2338   O  SUP     1      23.033   6.827  53.281  1.00  0.00           O 
ATOM   2339   O  SUP     1      22.438   1.445  54.344  1.00  0.00           O 
ATOM   2340   O  SUP     1      24.897   8.322  54.343  1.00  0.00           O 
ATOM   2341   O  SUP     1      19.981   3.674  55.100  1.00  0.00           O 
ATOM   2342   O  SUP     1      22.438  10.552  55.100  1.00  0.00           O 
ATOM   2343  Si  SUP     1      20.055   8.100  55.937  1.00  0.00          Si 
ATOM   2344  Si  SUP     1      22.512   1.222  55.938  1.00  0.00          Si 
ATOM   2345  Si  SUP     1      21.505 134.565  56.393  1.00  0.00          Si 
ATOM   2346  Si  SUP     1      23.961   3.875  56.394  1.00  0.00          Si 
ATOM   2347  Si  SUP     1      22.512   6.526  56.849  1.00  0.00          Si 
ATOM   2348  Si  SUP     1      20.055 137.218  56.850  1.00  0.00          Si 
ATOM   2349   O  SUP     1      23.033   5.169  56.163  1.00  0.00           O 
ATOM   2350   O  SUP     1      20.577 135.861  56.164  1.00  0.00           O 
ATOM   2351   O  SUP     1      21.057   6.883  56.266  1.00  0.00           O 
ATOM   2352   O  SUP     1      23.514   0.005  56.267  1.00  0.00           O 
ATOM   2353   O  SUP     1      23.514   7.742  56.520  1.00  0.00           O 
ATOM   2354   O  SUP     1      21.057   0.864  56.521  1.00  0.00           O 
ATOM   2355   O  SUP     1      20.577 133.270  56.623  1.00  0.00           O 
ATOM   2356   O  SUP     1      23.033   2.579  56.624  1.00  0.00           O 
ATOM   2357   O  SUP     1      22.438 134.767  57.687  1.00  0.00           O 
ATOM   2358   O  SUP     1      24.897   4.074  57.686  1.00  0.00           O 
ATOM   2359   O  SUP     1      19.981 136.996  58.443  1.00  0.00           O 
ATOM   2360   O  SUP     1      22.438   6.304  58.443  1.00  0.00           O 
ATOM   2361  Si  SUP     1      20.055   3.852  59.280  1.00  0.00          Si 
ATOM   2362  Si  SUP     1      22.512 134.544  59.281  1.00  0.00          Si 
ATOM   2363  Si  SUP     1      21.505 130.317  59.736  1.00  0.00          Si 
ATOM   2364  Si  SUP     1      23.961 137.197  59.737  1.00  0.00          Si 
ATOM   2365  Si  SUP     1      22.512   2.278  60.192  1.00  0.00          Si 
ATOM   2366  Si  SUP     1      20.055 132.970  60.193  1.00  0.00          Si 
ATOM   2367   O  SUP     1      23.033   0.921  59.506  1.00  0.00           O 
ATOM   2368   O  SUP     1      20.577 131.613  59.507  1.00  0.00           O 
ATOM   2369   O  SUP     1      21.057   2.635  59.609  1.00  0.00           O 
ATOM   2370   O  SUP     1      23.514 133.327  59.610  1.00  0.00           O 
ATOM   2371   O  SUP     1      23.514   3.494  59.863  1.00  0.00           O 
ATOM   2372   O  SUP     1      21.057 134.186  59.864  1.00  0.00           O 
ATOM   2373   O  SUP     1      20.577 129.022  59.966  1.00  0.00           O 
ATOM   2374   O  SUP     1      23.033 135.901  59.967  1.00  0.00           O 
ATOM   2375   O  SUP     1      22.438 130.519  61.030  1.00  0.00           O 
ATOM   2376   O  SUP     1      24.897 137.396  61.029  1.00  0.00           O 
ATOM   2377  OM  SUP     1      19.981 132.748  61.786  1.00  0.00          OM 
ATOM   2378   O  SUP     1      22.438   2.056  61.786  1.00  0.00           O 
ATOM   2379   O  SUP     1      22.438  19.450  51.001  1.00  0.00           O 
ATOM   2380   O  SUP     1      24.897  26.327  51.000  1.00  0.00           O 
ATOM   2381   O  SUP     1      19.981  21.679  51.757  1.00  0.00           O 
ATOM   2382   O  SUP     1      22.438  28.557  51.757  1.00  0.00           O 
ATOM   2383  Si  SUP     1      20.055  26.105  52.594  1.00  0.00          Si 
ATOM   2384  Si  SUP     1      22.512  19.227  52.595  1.00  0.00          Si 
ATOM   2385  Si  SUP     1      21.505  15.000  53.050  1.00  0.00          Si 
ATOM   2386  Si  SUP     1      23.961  21.880  53.051  1.00  0.00          Si 
ATOM   2387  Si  SUP     1      22.512  24.531  53.506  1.00  0.00          Si 
ATOM   2388  Si  SUP     1      20.055  17.653  53.507  1.00  0.00          Si 
ATOM   2389   O  SUP     1      23.033  23.174  52.820  1.00  0.00           O 
ATOM   2390   O  SUP     1      20.577  16.296  52.821  1.00  0.00           O 
ATOM   2391   O  SUP     1      21.057  24.888  52.923  1.00  0.00           O 
ATOM   2392   O  SUP     1      23.514  18.010  52.924  1.00  0.00           O 
ATOM   2393   O  SUP     1      23.514  25.747  53.177  1.00  0.00           O 
ATOM   2394   O  SUP     1      21.057  18.869  53.178  1.00  0.00           O 
ATOM   2395   O  SUP     1      20.577  13.705  53.280  1.00  0.00           O 
ATOM   2396   O  SUP     1      23.033  20.584  53.281  1.00  0.00           O 
ATOM   2397   O  SUP     1      22.438  15.202  54.344  1.00  0.00           O 
ATOM   2398   O  SUP     1      24.897  22.079  54.343  1.00  0.00           O 
ATOM   2399   O  SUP     1      19.981  17.431  55.100  1.00  0.00           O 
ATOM   2400   O  SUP     1      22.438  24.309  55.100  1.00  0.00           O 
ATOM   2401  Si  SUP     1      20.055  21.857  55.937  1.00  0.00          Si 
ATOM   2402  Si  SUP     1      22.512  14.979  55.938  1.00  0.00          Si 
ATOM   2403  Si  SUP     1      21.505  10.752  56.393  1.00  0.00          Si 
ATOM   2404  Si  SUP     1      23.961  17.632  56.394  1.00  0.00          Si 
ATOM   2405  Si  SUP     1      22.512  20.283  56.849  1.00  0.00          Si 
ATOM   2406  Si  SUP     1      20.055  13.405  56.850  1.00  0.00          Si 
ATOM   2407   O  SUP     1      23.033  18.926  56.163  1.00  0.00           O 
ATOM   2408   O  SUP     1      20.577  12.048  56.164  1.00  0.00           O 
ATOM   2409   O  SUP     1      21.057  20.640  56.266  1.00  0.00           O 
ATOM   2410   O  SUP     1      23.514  13.762  56.267  1.00  0.00           O 
ATOM   2411   O  SUP     1      23.514  21.499  56.520  1.00  0.00           O 
ATOM   2412   O  SUP     1      21.057  14.621  56.521  1.00  0.00           O 
ATOM   2413   O  SUP     1      20.577   9.457  56.623  1.00  0.00           O 
ATOM   2414   O  SUP     1      23.033  16.336  56.624  1.00  0.00           O 
ATOM   2415   O  SUP     1      22.438  10.954  57.687  1.00  0.00           O 
ATOM   2416   O  SUP     1      24.897  17.831  57.686  1.00  0.00           O 
ATOM   2417   O  SUP     1      19.981  13.183  58.443  1.00  0.00           O 
ATOM   2418   O  SUP     1      22.438  20.061  58.443  1.00  0.00           O 
ATOM   2419  Si  SUP     1      20.055  17.609  59.280  1.00  0.00          Si 
ATOM   2420  Si  SUP     1      22.512  10.731  59.281  1.00  0.00          Si 
ATOM   2421  Si  SUP     1      21.505   6.504  59.736  1.00  0.00          Si 
ATOM   2422  Si  SUP     1      23.961  13.384  59.737  1.00  0.00          Si 
ATOM   2423  Si  SUP     1      22.512  16.035  60.192  1.00  0.00          Si 
ATOM   2424  Si  SUP     1      20.055   9.157  60.193  1.00  0.00          Si 
ATOM   2425   O  SUP     1      23.033  14.678  59.506  1.00  0.00           O 
ATOM   2426   O  SUP     1      20.577   7.800  59.507  1.00  0.00           O 
ATOM   2427   O  SUP     1      21.057  16.392  59.609  1.00  0.00           O 
ATOM   2428   O  SUP     1      23.514   9.514  59.610  1.00  0.00           O 
ATOM   2429   O  SUP     1      23.514  17.251  59.863  1.00  0.00           O 
ATOM   2430   O  SUP     1      21.057  10.373  59.864  1.00  0.00           O 
ATOM   2431   O  SUP     1      20.577   5.209  59.966  1.00  0.00           O 
ATOM   2432   O  SUP     1      23.033  12.088  59.967  1.00  0.00           O 
ATOM   2433   O  SUP     1      22.438   6.706  61.030  1.00  0.00           O 
ATOM   2434   O  SUP     1      24.897  13.583  61.029  1.00  0.00           O 
ATOM   2435   O  SUP     1      19.981   8.935  61.786  1.00  0.00           O 
ATOM   2436   O  SUP     1      22.438  15.813  61.786  1.00  0.00           O 
ATOM   2437   O  SUP     1      22.438  33.207  51.001  1.00  0.00           O 
ATOM   2438   O  SUP     1      24.897  40.084  51.000  1.00  0.00           O 
ATOM   2439   O  SUP     1      19.981  35.436  51.757  1.00  0.00           O 
ATOM   2440   O  SUP     1      22.438  42.314  51.757  1.00  0.00           O 
ATOM   2441  Si  SUP     1      20.055  39.862  52.594  1.00  0.00          Si 
ATOM   2442  Si  SUP     1      22.512  32.984  52.595  1.00  0.00          Si 
ATOM   2443  Si  SUP     1      21.505  28.757  53.050  1.00  0.00          Si 
ATOM   2444  Si  SUP     1      23.961  35.637  53.051  1.00  0.00          Si 
ATOM   2445  Si  SUP     1      22.512  38.288  53.506  1.00  0.00          Si 
ATOM   2446  Si  SUP     1      20.055  31.410  53.507  1.00  0.00          Si 
ATOM   2447   O  SUP     1      23.033  36.931  52.820  1.00  0.00           O 
ATOM   2448   O  SUP     1      20.577  30.053  52.821  1.00  0.00           O 
ATOM   2449   O  SUP     1      21.057  38.645  52.923  1.00  0.00           O 
ATOM   2450   O  SUP     1      23.514  31.767  52.924  1.00  0.00           O 
ATOM   2451   O  SUP     1      23.514  39.504  53.177  1.00  0.00           O 
ATOM   2452   O  SUP     1      21.057  32.626  53.178  1.00  0.00           O 
ATOM   2453   O  SUP     1      20.577  27.462  53.280  1.00  0.00           O 
ATOM   2454   O  SUP     1      23.033  34.341  53.281  1.00  0.00           O 
ATOM   2455   O  SUP     1      22.438  28.959  54.344  1.00  0.00           O 
ATOM   2456   O  SUP     1      24.897  35.836  54.343  1.00  0.00           O 
ATOM   2457   O  SUP     1      19.981  31.188  55.100  1.00  0.00           O 
ATOM   2458   O  SUP     1      22.438  38.066  55.100  1.00  0.00           O 
ATOM   2459  Si  SUP     1      20.055  35.614  55.937  1.00  0.00          Si 
ATOM   2460  Si  SUP     1      22.512  28.736  55.938  1.00  0.00          Si 
ATOM   2461  Si  SUP     1      21.505  24.509  56.393  1.00  0.00          Si 
ATOM   2462  Si  SUP     1      23.961  31.389  56.394  1.00  0.00          Si 
ATOM   2463  Si  SUP     1      22.512  34.040  56.849  1.00  0.00          Si 
ATOM   2464  Si  SUP     1      20.055  27.162  56.850  1.00  0.00          Si 
ATOM   2465   O  SUP     1      23.033  32.683  56.163  1.00  0.00           O 
ATOM   2466   O  SUP     1      20.577  25.805  56.164  1.00  0.00           O 
ATOM   2467   O  SUP     1      21.057  34.397  56.266  1.00  0.00           O 
ATOM   2468   O  SUP     1      23.514  27.519  56.267  1.00  0.00           O 
ATOM   2469   O  SUP     1      23.514  35.256  56.520  1.00  0.00           O 
ATOM   2470   O  SUP     1      21.057  28.378  56.521  1.00  0.00           O 
ATOM   2471   O  SUP     1      20.577  23.214  56.623  1.00  0.00           O 
ATOM   2472   O  SUP     1      23.033  30.093  56.624  1.00  0.00           O 
ATOM   2473   O  SUP     1      22.438  24.711  57.687  1.00  0.00           O 
ATOM   2474   O  SUP     1      24.897  31.588  57.686  1.00  0.00           O 
ATOM   2475   O  SUP     1      19.981  26.940  58.443  1.00  0.00           O 
ATOM   2476   O  SUP     1      22.438  33.818  58.443  1.00  0.00           O 
ATOM   2477  Si  SUP     1      20.055  31.366  59.280  1.00  0.00          Si 
ATOM   2478  Si  SUP     1      22.512  24.488  59.281  1.00  0.00          Si 
ATOM   2479  Si  SUP     1      21.505  20.261  59.736  1.00  0.00          Si 
ATOM   2480  Si  SUP     1      23.961  27.141  59.737  1.00  0.00          Si 
ATOM   2481  Si  SUP     1      22.512  29.792  60.192  1.00  0.00          Si 
ATOM   2482  Si  SUP     1      20.055  22.914  60.193  1.00  0.00          Si 
ATOM   2483   O  SUP     1      23.033  28.435  59.506  1.00  0.00           O 
ATOM   2484   O  SUP     1      20.577  21.557  59.507  1.00  0.00           O 
ATOM   2485   O  SUP     1      21.057  30.149  59.609  1.00  0.00           O 
ATOM   2486   O  SUP     1      23.514  23.271  59.610  1.00  0.00           O 
ATOM   2487   O  SUP     1      23.514  31.008  59.863  1.00  0.00           O 
ATOM   2488   O  SUP     1      21.057  24.130  59.864  1.00  0.00           O 
ATOM   2489   O  SUP     1      20.577  18.966  59.966  1.00  0.00           O 
ATOM   2490   O  SUP     1      23.033  25.845  59.967  1.00  0.00           O 
ATOM   2491   O  SUP     1      22.438  20.463  61.030  1.00  0.00           O 
ATOM   2492   O  SUP     1      24.897  27.340  61.029  1.00  0.00           O 
ATOM   2493  OM  SUP     1      19.981  22.692  61.786  1.00  0.00          OM 
ATOM   2494   O  SUP     1      22.438  29.570  61.786  1.00  0.00           O 
ATOM   2495   O  SUP     1      22.438  46.964  51.001  1.00  0.00           O 
ATOM   2496   O  SUP     1      24.897  53.841  51.000  1.00  0.00           O 
ATOM   2497   O  SUP     1      19.981  49.193  51.757  1.00  0.00           O 
ATOM   2498   O  SUP     1      22.438  56.071  51.757  1.00  0.00           O 
ATOM   2499  Si  SUP     1      20.055  53.619  52.594  1.00  0.00          Si 
ATOM   2500  Si  SUP     1      22.512  46.741  52.595  1.00  0.00          Si 
ATOM   2501  Si  SUP     1      21.505  42.514  53.050  1.00  0.00          Si 
ATOM   2502  Si  SUP     1      23.961  49.394  53.051  1.00  0.00          Si 
ATOM   2503  Si  SUP     1      22.512  52.045  53.506  1.00  0.00          Si 
ATOM   2504  Si  SUP     1      20.055  45.167  53.507  1.00  0.00          Si 
ATOM   2505   O  SUP     1      23.033  50.688  52.820  1.00  0.00           O 
ATOM   2506   O  SUP     1      20.577  43.810  52.821  1.00  0.00           O 
ATOM   2507   O  SUP     1      21.057  52.402  52.923  1.00  0.00           O 
ATOM   2508   O  SUP     1      23.514  45.524  52.924  1.00  0.00           O 
ATOM   2509   O  SUP     1      23.514  53.261  53.177  1.00  0.00           O 
ATOM   2510   O  SUP     1      21.057  46.383  53.178  1.00  0.00           O 
ATOM   2511   O  SUP     1      20.577  41.219  53.280  1.00  0.00           O 
ATOM   2512   O  SUP     1      23.033  48.098  53.281  1.00  0.00           O 
ATOM   2513   O  SUP     1      22.438  42.716  54.344  1.00  0.00           O 
ATOM   2514   O  SUP     1      24.897  49.593  54.343  1.00  0.00           O 
ATOM   2515   O  SUP     1      19.981  44.945  55.100  1.00  0.00           O 
ATOM   2516   O  SUP     1      22.438  51.823  55.100  1.00  0.00           O 
ATOM   2517  Si  SUP     1      20.055  49.371  55.937  1.00  0.00          Si 
ATOM   2518  Si  SUP     1      22.512  42.493  55.938  1.00  0.00          Si 
ATOM   2519  Si  SUP     1      21.505  38.266  56.393  1.00  0.00          Si 
ATOM   2520  Si  SUP     1      23.961  45.146  56.394  1.00  0.00          Si 
ATOM   2521  Si  SUP     1      22.512  47.797  56.849  1.00  0.00          Si 
ATOM   2522  Si  SUP     1      20.055  40.919  56.850  1.00  0.00          Si 
ATOM   2523   O  SUP     1      23.033  46.440  56.163  1.00  0.00           O 
ATOM   2524   O  SUP     1      20.577  39.562  56.164  1.00  0.00           O 
ATOM   2525   O  SUP     1      21.057  48.154  56.266  1.00  0.00           O 
ATOM   2526   O  SUP     1      23.514  41.276  56.267  1.00  0.00           O 
ATOM   2527   O  SUP     1      23.514  49.013  56.520  1.00  0.00           O 
ATOM   2528   O  SUP     1      21.057  42.135  56.521  1.00  0.00           O 
ATOM   2529   O  SUP     1      20.577  36.971  56.623  1.00  0.00           O 
ATOM   2530   O  SUP     1      23.033  43.850  56.624  1.00  0.00           O 
ATOM   2531   O  SUP     1      22.438  38.468  57.687  1.00  0.00           O 
ATOM   2532   O  SUP     1      24.897  45.345  57.686  1.00  0.00           O 
ATOM   2533   O  SUP     1      19.981  40.697  58.443  1.00  0.00           O 
ATOM   2534   O  SUP     1      22.438  47.575  58.443  1.00  0.00           O 
ATOM   2535  Si  SUP     1      20.055  45.123  59.280  1.00  0.00          Si 
ATOM   2536  Si  SUP     1      22.512  38.245  59.281  1.00  0.00          Si 
ATOM   2537  Si  SUP     1      21.505  34.018  59.736  1.00  0.00          Si 
ATOM   2538  Si  SUP     1      23.961  40.898  59.737  1.00  0.00          Si 
ATOM   2539  Si  SUP     1      22.512  43.549  60.192  1.00  0.00          Si 
ATOM   2540  Si  SUP     1      20.055  36.671  60.193  1.00  0.00          Si 
ATOM   2541   O  SUP     1      23.033  42.192  59.506  1.00  0.00           O 
ATOM   2542   O  SUP     1      20.577  35.314  59.507  1.00  0.00           O 
ATOM   2543   O  SUP     1      21.057  43.906  59.609  1.00  0.00           O 
ATOM   2544   O  SUP     1      23.514  37.028  59.610  1.00  0.00           O 
ATOM   2545   O  SUP     1      23.514  44.765  59.863  1.00  0.00           O 
ATOM   2546   O  SUP     1      21.057  37.887  59.864  1.00  0.00           O 
ATOM   2547   O  SUP     1      20.577  32.723  59.966  1.00  0.00           O 
ATOM   2548   O  SUP     1      23.033  39.602  59.967  1.00  0.00           O 
ATOM   2549   O  SUP     1      22.438  34.220  61.030  1.00  0.00           O 
ATOM   2550   O  SUP     1      24.897  41.097  61.029  1.00  0.00           O 
ATOM   2551   O  SUP     1      19.981  36.449  61.786  1.00  0.00           O 
ATOM   2552   O  SUP     1      22.438  43.327  61.786  1.00  0.00           O 
ATOM   2553   O  SUP     1      22.438  60.721  51.001  1.00  0.00           O 
ATOM   2554   O  SUP     1      24.897  67.598  51.000  1.00  0.00           O 
ATOM   2555   O  SUP     1      19.981  62.950  51.757  1.00  0.00           O 
ATOM   2556   O  SUP     1      22.438  69.828  51.757  1.00  0.00           O 
ATOM   2557  Si  SUP     1      20.055  67.376  52.594  1.00  0.00          Si 
ATOM   2558  Si  SUP     1      22.512  60.498  52.595  1.00  0.00          Si 
ATOM   2559  Si  SUP     1      21.505  56.271  53.050  1.00  0.00          Si 
ATOM   2560  Si  SUP     1      23.961  63.151  53.051  1.00  0.00          Si 
ATOM   2561  Si  SUP     1      22.512  65.802  53.506  1.00  0.00          Si 
ATOM   2562  Si  SUP     1      20.055  58.924  53.507  1.00  0.00          Si 
ATOM   2563   O  SUP     1      23.033  64.445  52.820  1.00  0.00           O 
ATOM   2564   O  SUP     1      20.577  57.567  52.821  1.00  0.00           O 
ATOM   2565   O  SUP     1      21.057  66.159  52.923  1.00  0.00           O 
ATOM   2566   O  SUP     1      23.514  59.281  52.924  1.00  0.00           O 
ATOM   2567   O  SUP     1      23.514  67.018  53.177  1.00  0.00           O 
ATOM   2568   O  SUP     1      21.057  60.140  53.178  1.00  0.00           O 
ATOM   2569   O  SUP     1      20.577  54.976  53.280  1.00  0.00           O 
ATOM   2570   O  SUP     1      23.033  61.855  53.281  1.00  0.00           O 
ATOM   2571   O  SUP     1      22.438  56.473  54.344  1.00  0.00           O 
ATOM   2572   O  SUP     1      24.897  63.350  54.343  1.00  0.00           O 
ATOM   2573   O  SUP     1      19.981  58.702  55.100  1.00  0.00           O 
ATOM   2574   O  SUP     1      22.438  65.580  55.100  1.00  0.00           O 
ATOM   2575  Si  SUP     1      20.055  63.128  55.937  1.00  0.00          Si 
ATOM   2576  Si  SUP     1      22.512  56.250  55.938  1.00  0.00          Si 
ATOM   2577  Si  SUP     1      21.505  52.023  56.393  1.00  0.00          Si 
ATOM   2578  Si  SUP     1      23.961  58.903  56.394  1.00  0.00          Si 
ATOM   2579  Si  SUP     1      22.512  61.554  56.849  1.00  0.00          Si 
ATOM   2580  Si  SUP     1      20.055  54.676  56.850  1.00  0.00          Si 
ATOM   2581   O  SUP     1      23.033  60.197  56.163  1.00  0.00           O 
ATOM   2582   O  SUP     1      20.577  53.319  56.164  1.00  0.00           O 
ATOM   2583   O  SUP     1      21.057  61.911  56.266  1.00  0.00           O 
ATOM   2584   O  SUP     1      23.514  55.033  56.267  1.00  0.00           O 
ATOM   2585   O  SUP     1      23.514  62.770  56.520  1.00  0.00           O 
ATOM   2586   O  SUP     1      21.057  55.892  56.521  1.00  0.00           O 
ATOM   2587   O  SUP     1      20.577  50.728  56.623  1.00  0.00           O 
ATOM   2588   O  SUP     1      23.033  57.607  56.624  1.00  0.00           O 
ATOM   2589   O  SUP     1      22.438  52.225  57.687  1.00  0.00           O 
ATOM   2590   O  SUP     1      24.897  59.102  57.686  1.00  0.00           O 
ATOM   2591   O  SUP     1      19.981  54.454  58.443  1.00  0.00           O 
ATOM   2592   O  SUP     1      22.438  61.332  58.443  1.00  0.00           O 
ATOM   2593  Si  SUP     1      20.055  58.880  59.280  1.00  0.00          Si 
ATOM   2594  Si  SUP     1      22.512  52.002  59.281  1.00  0.00          Si 
ATOM   2595  Si  SUP     1      21.505  47.775  59.736  1.00  0.00          Si 
ATOM   2596  Si  SUP     1      23.961  54.655  59.737  1.00  0.00          Si 
ATOM   2597  Si  SUP     1      22.512  57.306  60.192  1.00  0.00          Si 
ATOM   2598  Si  SUP     1      20.055  50.428  60.193  1.00  0.00          Si 
ATOM   2599   O  SUP     1      23.033  55.949  59.506  1.00  0.00           O 
ATOM   2600   O  SUP     1      20.577  49.071  59.507  1.00  0.00           O 
ATOM   2601   O  SUP     1      21.057  57.663  59.609  1.00  0.00           O 
ATOM   2602   O  SUP     1      23.514  50.785  59.610  1.00  0.00           O 
ATOM   2603   O  SUP     1      23.514  58.522  59.863  1.00  0.00           O 
ATOM   2604   O  SUP     1      21.057  51.644  59.864  1.00  0.00           O 
ATOM   2605   O  SUP     1      20.577  46.480  59.966  1.00  0.00           O 
ATOM   2606   O  SUP     1      23.033  53.359  59.967  1.00  0.00           O 
ATOM   2607   O  SUP     1      22.438  47.977  61.030  1.00  0.00           O 
ATOM   2608   O  SUP     1      24.897  54.854  61.029  1.00  0.00           O 
ATOM   2609  OM  SUP     1      19.981  50.206  61.786  1.00  0.00          OM 
ATOM   2610   O  SUP     1      22.438  57.084  61.786  1.00  0.00           O 
ATOM   2611   O  SUP     1      22.438  74.478  51.001  1.00  0.00           O 
ATOM   2612   O  SUP     1      24.897  81.355  51.000  1.00  0.00           O 
ATOM   2613   O  SUP     1      19.981  76.707  51.757  1.00  0.00           O 
ATOM   2614   O  SUP     1      22.438  83.585  51.757  1.00  0.00           O 
ATOM   2615  Si  SUP     1      20.055  81.133  52.594  1.00  0.00          Si 
ATOM   2616  Si  SUP     1      22.512  74.255  52.595  1.00  0.00          Si 
ATOM   2617  Si  SUP     1      21.505  70.028  53.050  1.00  0.00          Si 
ATOM   2618  Si  SUP     1      23.961  76.908  53.051  1.00  0.00          Si 
ATOM   2619  Si  SUP     1      22.512  79.559  53.506  1.00  0.00          Si 
ATOM   2620  Si  SUP     1      20.055  72.681  53.507  1.00  0.00          Si 
ATOM   2621   O  SUP     1      23.033  78.202  52.820  1.00  0.00           O 
ATOM   2622   O  SUP     1      20.577  71.324  52.821  1.00  0.00           O 
ATOM   2623   O  SUP     1      21.057  79.916  52.923  1.00  0.00           O 
ATOM   2624   O  SUP     1      23.514  73.038  52.924  1.00  0.00           O 
ATOM   2625   O  SUP     1      23.514  80.775  53.177  1.00  0.00           O 
ATOM   2626   O  SUP     1      21.057  73.897  53.178  1.00  0.00           O 
ATOM   2627   O  SUP     1      20.577  68.733  53.280  1.00  0.00           O 
ATOM   2628   O  SUP     1      23.033  75.612  53.281  1.00  0.00           O 
ATOM   2629   O  SUP     1      22.438  70.230  54.344  1.00  0.00           O 
ATOM   2630   O  SUP     1      24.897  77.107  54.343  1.00  0.00           O 
ATOM   2631   O  SUP     1      19.981  72.459  55.100  1.00  0.00           O 
ATOM   2632   O  SUP     1      22.438  79.337  55.100  1.00  0.00           O 
ATOM   2633  Si  SUP     1      20.055  76.885  55.937  1.00  0.00          Si 
ATOM   2634  Si  SUP     1      22.512  70.007  55.938  1.00  0.00          Si 
ATOM   2635  Si  SUP     1      21.505  65.780  56.393  1.00  0.00          Si 
ATOM   2636  Si  SUP     1      23.961  72.660  56.394  1.00  0.00          Si 
ATOM   2637  Si  SUP     1      22.512  75.311  56.849  1.00  0.00          Si 
ATOM   2638  Si  SUP     1      20.055  68.433  56.850  1.00  0.00          Si 
ATOM   2639   O  SUP     1      23.033  73.954  56.163  1.00  0.00           O 
ATOM   2640   O  SUP     1      20.577  67.076  56.164  1.00  0.00           O 
ATOM   2641   O  SUP     1      21.057  75.668  56.266  1.00  0.00           O 
ATOM   2642   O  SUP     1      23.514  68.790  56.267  1.00  0.00           O 
ATOM   2643   O  SUP     1      23.514  76.527  56.520  1.00  0.00           O 
ATOM   2644   O  SUP     1      21.057  69.649  56.521  1.00  0.00           O 
ATOM   2645   O  SUP     1      20.577  64.485  56.623  1.00  0.00           O 
ATOM   2646   O  SUP     1      23.033  71.364  56.624  1.00  0.00           O 
ATOM   2647   O  SUP     1      22.438  65.982  57.687  1.00  0.00           O 
ATOM   2648   O  SUP     1      24.897  72.859  57.686  1.00  0.00           O 
ATOM   2649   O  SUP     1      19.981  68.211  58.443  1.00  0.00           O 
ATOM   2650   O  SUP     1      22.438  75.089  58.443  1.00  0.00           O 
ATOM   2651  Si  SUP     1      20.055  72.637  59.280  1.00  0.00          Si 
ATOM   2652  Si  SUP     1      22.512  65.759  59.281  1.00  0.00          Si 
ATOM   2653  Si  SUP     1      21.505  61.532  59.736  1.00  0.00          Si 
ATOM   2654  Si  SUP     1      23.961  68.412  59.737  1.00  0.00          Si 
ATOM   2655  Si  SUP     1      22.512  71.063  60.192  1.00  0.00          Si 
ATOM   2656  Si  SUP     1      20.055  64.185  60.193  1.00  0.00          Si 
ATOM   2657   O  SUP     1      23.033  69.706  59.506  1.00  0.00           O 
ATOM   2658   O  SUP     1      20.577  62.828  59.507  1.00  0.00           O 
ATOM   2659   O  SUP     1      21.057  71.420  59.609  1.00  0.00           O 
ATOM   2660   O  SUP     1      23.514  64.542  59.610  1.00  0.00           O 
ATOM   2661   O  SUP     1      23.514  72.279  59.863  1.00  0.00           O 
ATOM   2662   O  SUP     1      21.057  65.401  59.864  1.00  0.00           O 
ATOM   2663   O  SUP     1      20.577  60.237  59.966  1.00  0.00           O 
ATOM   2664   O  SUP     1      23.033  67.116  59.967  1.00  0.00           O 
ATOM   2665   O  SUP     1      22.438  61.734  61.030  1.00  0.00           O 
ATOM   2666   O  SUP     1      24.897  68.611  61.029  1.00  0.00           O 
ATOM   2667   O  SUP     1      19.981  63.963  61.786  1.00  0.00           O 
ATOM   2668   O  SUP     1      22.438  70.841  61.786  1.00  0.00           O 
ATOM   2669   O  SUP     1      22.438  88.235  51.001  1.00  0.00           O 
ATOM   2670   O  SUP     1      24.897  95.112  51.000  1.00  0.00           O 
ATOM   2671   O  SUP     1      19.981  90.464  51.757  1.00  0.00           O 
ATOM   2672   O  SUP     1      22.438  97.342  51.757  1.00  0.00           O 
ATOM   2673  Si  SUP     1      20.055  94.890  52.594  1.00  0.00          Si 
ATOM   2674  Si  SUP     1      22.512  88.012  52.595  1.00  0.00          Si 
ATOM   2675  Si  SUP     1      21.505  83.785  53.050  1.00  0.00          Si 
ATOM   2676  Si  SUP     1      23.961  90.665  53.051  1.00  0.00          Si 
ATOM   2677  Si  SUP     1      22.512  93.316  53.506  1.00  0.00          Si 
ATOM   2678  Si  SUP     1      20.055  86.438  53.507  1.00  0.00          Si 
ATOM   2679   O  SUP     1      23.033  91.959  52.820  1.00  0.00           O 
ATOM   2680   O  SUP     1      20.577  85.081  52.821  1.00  0.00           O 
ATOM   2681   O  SUP     1      21.057  93.673  52.923  1.00  0.00           O 
ATOM   2682   O  SUP     1      23.514  86.795  52.924  1.00  0.00           O 
ATOM   2683   O  SUP     1      23.514  94.532  53.177  1.00  0.00           O 
ATOM   2684   O  SUP     1      21.057  87.654  53.178  1.00  0.00           O 
ATOM   2685   O  SUP     1      20.577  82.490  53.280  1.00  0.00           O 
ATOM   2686   O  SUP     1      23.033  89.369  53.281  1.00  0.00           O 
ATOM   2687   O  SUP     1      22.438  83.987  54.344  1.00  0.00           O 
ATOM   2688   O  SUP     1      24.897  90.864  54.343  1.00  0.00           O 
ATOM   2689   O  SUP     1      19.981  86.216  55.100  1.00  0.00           O 
ATOM   2690   O  SUP     1      22.438  93.094  55.100  1.00  0.00           O 
ATOM   2691  Si  SUP     1      20.055  90.642  55.937  1.00  0.00          Si 
ATOM   2692  Si  SUP     1      22.512  83.764  55.938  1.00  0.00          Si 
ATOM   2693  Si  SUP     1      21.505  79.537  56.393  1.00  0.00          Si 
ATOM   2694  Si  SUP     1      23.961  86.417  56.394  1.00  0.00          Si 
ATOM   2695  Si  SUP     1      22.512  89.068  56.849  1.00  0.00          Si 
ATOM   2696  Si  SUP     1      20.055  82.190  56.850  1.00  0.00          Si 
ATOM   2697   O  SUP     1      23.033  87.711  56.163  1.00  0.00           O 
ATOM   2698   O  SUP     1      20.577  80.833  56.164  1.00  0.00           O 
ATOM   2699   O  SUP     1      21.057  89.425  56.266  1.00  0.00           O 
ATOM   2700   O  SUP     1      23.514  82.547  56.267  1.00  0.00           O 
ATOM   2701   O  SUP     1      23.514  90.284  56.520  1.00  0.00           O 
ATOM   2702   O  SUP     1      21.057  83.406  56.521  1.00  0.00           O 
ATOM   2703   O  SUP     1      20.577  78.242  56.623  1.00  0.00           O 
ATOM   2704   O  SUP     1      23.033  85.121  56.624  1.00  0.00           O 
ATOM   2705   O  SUP     1      22.438  79.739  57.687  1.00  0.00           O 
ATOM   2706   O  SUP     1      24.897  86.616  57.686  1.00  0.00           O 
ATOM   2707   O  SUP     1      19.981  81.968  58.443  1.00  0.00           O 
ATOM   2708   O  SUP     1      22.438  88.846  58.443  1.00  0.00           O 
ATOM   2709  Si  SUP     1      20.055  86.394  59.280  1.00  0.00          Si 
ATOM   2710  Si  SUP     1      22.512  79.516  59.281  1.00  0.00          Si 
ATOM   2711  Si  SUP     1      21.505  75.289  59.736  1.00  0.00          Si 
ATOM   2712  Si  SUP     1      23.961  82.169  59.737  1.00  0.00          Si 
ATOM   2713  Si  SUP     1      22.512  84.820  60.192  1.00  0.00          Si 
ATOM   2714  Si  SUP     1      20.055  77.942  60.193  1.00  0.00          Si 
ATOM   2715   O  SUP     1      23.033  83.463  59.506  1.00  0.00           O 
ATOM   2716   O  SUP     1      20.577  76.585  59.507  1.00  0.00           O 
ATOM   2717   O  SUP     1      21.057  85.177  59.609  1.00  0.00           O 
ATOM   2718   O  SUP     1      23.514  78.299  59.610  1.00  0.00           O 
ATOM   2719   O  SUP     1      23.514  86.036  59.863  1.00  0.00           O 
ATOM   2720   O  SUP     1      21.057  79.158  59.864  1.00  0.00           O 
ATOM   2721   O  SUP     1      20.577  73.994  59.966  1.00  0.00           O 
ATOM   2722   O  SUP     1      23.033  80.873  59.967  1.00  0.00           O 
ATOM   2723   O  SUP     1      22.438  75.491  61.030  1.00  0.00           O 
ATOM   2724   O  SUP     1      24.897  82.368  61.029  1.00  0.00           O 
ATOM   2725  OM  SUP     1      19.981  77.720  61.786  1.00  0.00          OM 
ATOM   2726   O  SUP     1      22.438  84.598  61.786  1.00  0.00           O 
ATOM   2727   O  SUP     1      22.438 101.992  51.001  1.00  0.00           O 
ATOM   2728   O  SUP     1      24.897 108.869  51.000  1.00  0.00           O 
ATOM   2729   O  SUP     1      19.981 104.221  51.757  1.00  0.00           O 
ATOM   2730   O  SUP     1      22.438 111.099  51.757  1.00  0.00           O 
ATOM   2731  Si  SUP     1      20.055 108.647  52.594  1.00  0.00          Si 
ATOM   2732  Si  SUP     1      22.512 101.769  52.595  1.00  0.00          Si 
ATOM   2733  Si  SUP     1      21.505  97.542  53.050  1.00  0.00          Si 
ATOM   2734  Si  SUP     1      23.961 104.422  53.051  1.00  0.00          Si 
ATOM   2735  Si  SUP     1      22.512 107.073  53.506  1.00  0.00          Si 
ATOM   2736  Si  SUP     1      20.055 100.195  53.507  1.00  0.00          Si 
ATOM   2737   O  SUP     1      23.033 105.716  52.820  1.00  0.00           O 
ATOM   2738   O  SUP     1      20.577  98.838  52.821  1.00  0.00           O 
ATOM   2739   O  SUP     1      21.057 107.430  52.923  1.00  0.00           O 
ATOM   2740   O  SUP     1      23.514 100.552  52.924  1.00  0.00           O 
ATOM   2741   O  SUP     1      23.514 108.289  53.177  1.00  0.00           O 
ATOM   2742   O  SUP     1      21.057 101.411  53.178  1.00  0.00           O 
ATOM   2743   O  SUP     1      20.577  96.247  53.280  1.00  0.00           O 
ATOM   2744   O  SUP     1      23.033 103.126  53.281  1.00  0.00           O 
ATOM   2745   O  SUP     1      22.438  97.744  54.344  1.00  0.00           O 
ATOM   2746   O  SUP     1      24.897 104.621  54.343  1.00  0.00           O 
ATOM   2747   O  SUP     1      19.981  99.973  55.100  1.00  0.00           O 
ATOM   2748   O  SUP     1      22.438 106.851  55.100  1.00  0.00           O 
ATOM   2749  Si  SUP     1      20.055 104.399  55.937  1.00  0.00          Si 
ATOM   2750  Si  SUP     1      22.512  97.521  55.938  1.00  0.00          Si 
ATOM   2751  Si  SUP     1      21.505  93.294  56.393  1.00  0.00          Si 
ATOM   2752  Si  SUP     1      23.961 100.174  56.394  1.00  0.00          Si 
ATOM   2753  Si  SUP     1      22.512 102.825  56.849  1.00  0.00          Si 
ATOM   2754  Si  SUP     1      20.055  95.947  56.850  1.00  0.00          Si 
ATOM   2755   O  SUP     1      23.033 101.468  56.163  1.00  0.00           O 
ATOM   2756   O  SUP     1      20.577  94.590  56.164  1.00  0.00           O 
ATOM   2757   O  SUP     1      21.057 103.182  56.266  1.00  0.00           O 
ATOM   2758   O  SUP     1      23.514  96.304  56.267  1.00  0.00           O 
ATOM   2759   O  SUP     1      23.514 104.041  56.520  1.00  0.00           O 
ATOM   2760   O  SUP     1      21.057  97.163  56.521  1.00  0.00           O 
ATOM   2761   O  SUP     1      20.577  91.999  56.623  1.00  0.00           O 
ATOM   2762   O  SUP     1      23.033  98.878  56.624  1.00  0.00           O 
ATOM   2763   O  SUP     1      22.438  93.496  57.687  1.00  0.00           O 
ATOM   2764   O  SUP     1      24.897 100.373  57.686  1.00  0.00           O 
ATOM   2765   O  SUP     1      19.981  95.725  58.443  1.00  0.00           O 
ATOM   2766   O  SUP     1      22.438 102.603  58.443  1.00  0.00           O 
ATOM   2767  Si  SUP     1      20.055 100.151  59.280  1.00  0.00          Si 
ATOM   2768  Si  SUP     1      22.512  93.273  59.281  1.00  0.00          Si 
ATOM   2769  Si  SUP     1      21.505  89.046  59.736  1.00  0.00          Si 
ATOM   2770  Si  SUP     1      23.961  95.926  59.737  1.00  0.00          Si 
ATOM   2771  Si  SUP     1      22.512  98.577  60.192  1.00  0.00          Si 
ATOM   2772  Si  SUP     1      20.055  91.699  60.193  1.00  0.00          Si 
ATOM   2773   O  SUP     1      23.033  97.220  59.506  1.00  0.00           O 
ATOM   2774   O  SUP     1      20.577  90.342  59.507  1.00  0.00           O 
ATOM   2775   O  SUP     1      21.057  98.934  59.609  1.00  0.00           O 
ATOM   2776   O  SUP     1      23.514  92.056  59.610  1.00  0.00           O 
ATOM   2777   O  SUP     1      23.514  99.793  59.863  1.00  0.00           O 
ATOM   2778   O  SUP     1      21.057  92.915  59.864  1.00  0.00           O 
ATOM   2779   O  SUP     1      20.577  87.751  59.966  1.00  0.00           O 
ATOM   2780   O  SUP     1      23.033  94.630  59.967  1.00  0.00           O 
ATOM   2781   O  SUP     1      22.438  89.248  61.030  1.00  0.00           O 
ATOM   2782   O  SUP     1      24.897  96.125  61.029  1.00  0.00           O 
ATOM   2783   O  SUP     1      19.981  91.477  61.786  1.00  0.00           O 
ATOM   2784   O  SUP     1      22.438  98.355  61.786  1.00  0.00           O 
ATOM   2785   O  SUP     1      22.438 115.749  51.001  1.00  0.00           O 
ATOM   2786   O  SUP     1      24.897 122.626  51.000  1.00  0.00           O 
ATOM   2787   O  SUP     1      19.981 117.978  51.757  1.00  0.00           O 
ATOM   2788   O  SUP     1      22.438 124.856  51.757  1.00  0.00           O 
ATOM   2789  Si  SUP     1      20.055 122.404  52.594  1.00  0.00          Si 
ATOM   2790  Si  SUP     1      22.512 115.526  52.595  1.00  0.00          Si 
ATOM   2791  Si  SUP     1      21.505 111.299  53.050  1.00  0.00          Si 
ATOM   2792  Si  SUP     1      23.961 118.179  53.051  1.00  0.00          Si 
ATOM   2793  Si  SUP     1      22.512 120.830  53.506  1.00  0.00          Si 
ATOM   2794  Si  SUP     1      20.055 113.952  53.507  1.00  0.00          Si 
ATOM   2795   O  SUP     1      23.033 119.473  52.820  1.00  0.00           O 
ATOM   2796   O  SUP     1      20.577 112.595  52.821  1.00  0.00           O 
ATOM   2797   O  SUP     1      21.057 121.187  52.923  1.00  0.00           O 
ATOM   2798   O  SUP     1      23.514 114.309  52.924  1.00  0.00           O 
ATOM   2799   O  SUP     1      23.514 122.046  53.177  1.00  0.00           O 
ATOM   2800   O  SUP     1      21.057 115.168  53.178  1.00  0.00           O 
ATOM   2801   O  SUP     1      20.577 110.004  53.280  1.00  0.00           O 
ATOM   2802   O  SUP     1      23.033 116.883  53.281  1.00  0.00           O 
ATOM   2803   O  SUP     1      22.438 111.501  54.344  1.00  0.00           O 
ATOM   2804   O  SUP     1      24.897 118.378  54.343  1.00  0.00           O 
ATOM   2805   O  SUP     1      19.981 113.730  55.100  1.00  0.00           O 
ATOM   2806   O  SUP     1      22.438 120.608  55.100  1.00  0.00           O 
ATOM   2807  Si  SUP     1      20.055 118.156  55.937  1.00  0.00          Si 
ATOM   2808  Si  SUP     1      22.512 111.278  55.938  1.00  0.00          Si 
ATOM   2809  Si  SUP     1      21.505 107.051  56.393  1.00  0.00          Si 
ATOM   2810  Si  SUP     1      23.961 113.931  56.394  1.00  0.00          Si 
ATOM   2811  Si  SUP     1      22.512 116.582  56.849  1.00  0.00          Si 
ATOM   2812  Si  SUP     1      20.055 109.704  56.850  1.00  0.00          Si 
ATOM   2813   O  SUP     1      23.033 115.225  56.163  1.00  0.00           O 
ATOM   2814   O  SUP     1      20.577 108.347  56.164  1.00  0.00           O 
ATOM   2815   O  SUP     1      21.057 116.939  56.266  1.00  0.00           O 
ATOM   2816   O  SUP     1      23.514 110.061  56.267  1.00  0.00           O 
ATOM   2817   O  SUP     1      23.514 117.798  56.520  1.00  0.00           O 
ATOM   2818   O  SUP     1      21.057 110.920  56.521  1.00  0.00           O 
ATOM   2819   O  SUP     1      20.577 105.756  56.623  1.00  0.00           O 
ATOM   2820   O  SUP     1      23.033 112.635  56.624  1.00  0.00           O 
ATOM   2821   O  SUP     1      22.438 107.253  57.687  1.00  0.00           O 
ATOM   2822   O  SUP     1      24.897 114.130  57.686  1.00  0.00           O 
ATOM   2823   O  SUP     1      19.981 109.482  58.443  1.00  0.00           O 
ATOM   2824   O  SUP     1      22.438 116.360  58.443  1.00  0.00           O 
ATOM   2825  Si  SUP     1      20.055 113.908  59.280  1.00  0.00          Si 
ATOM   2826  Si  SUP     1      22.512 107.030  59.281  1.00  0.00          Si 
ATOM   2827  Si  SUP     1      21.505 102.803  59.736  1.00  0.00          Si 
ATOM   2828  Si  SUP     1      23.961 109.683  59.737  1.00  0.00          Si 
ATOM   2829  Si  SUP     1      22.512 112.334  60.192  1.00  0.00          Si 
ATOM   2830  Si  SUP     1      20.055 105.456  60.193  1.00  0.00          Si 
ATOM   2831   O  SUP     1      23.033 110.977  59.506  1.00  0.00           O 
ATOM   2832   O  SUP     1      20.577 104.099  59.507  1.00  0.00           O 
ATOM   2833   O  SUP     1      21.057 112.691  59.609  1.00  0.00           O 
ATOM   2834   O  SUP     1      23.514 105.813  59.610  1.00  0.00           O 
ATOM   2835   O  SUP     1      23.514 113.550  59.863  1.00  0.00           O 
ATOM   2836   O  SUP     1      21.057 106.672  59.864  1.00  0.00           O 
ATOM   2837   O  SUP     1      20.577 101.508  59.966  1.00  0.00           O 
ATOM   2838   O  SUP     1      23.033 108.387  59.967  1.00  0.00           O 
ATOM   2839   O  SUP     1      22.438 103.005  61.030  1.00  0.00           O 
ATOM   2840   O  SUP     1      24.897 109.882  61.029  1.00  0.00           O 
ATOM   2841  OM  SUP     1      19.981 105.234  61.786  1.00  0.00          OM 
ATOM   2842   O  SUP     1      22.438 112.112  61.786  1.00  0.00           O 
ATOM   2843   O  SUP     1      22.438 129.506  51.001  1.00  0.00           O 
ATOM   2844   O  SUP     1      24.897 136.383  51.000  1.00  0.00           O 
ATOM   2845   O  SUP     1      19.981 131.735  51.757  1.00  0.00           O 
ATOM   2846   O  SUP     1      22.438   1.043  51.757  1.00  0.00           O 
ATOM   2847  Si  SUP     1      20.055 136.161  52.594  1.00  0.00          Si 
ATOM   2848  Si  SUP     1      22.512 129.283  52.595  1.00  0.00          Si 
ATOM   2849  Si  SUP     1      21.505 125.056  53.050  1.00  0.00          Si 
ATOM   2850  Si  SUP     1      23.961 131.936  53.051  1.00  0.00          Si 
ATOM   2851  Si  SUP     1      22.512 134.587  53.506  1.00  0.00          Si 
ATOM   2852  Si  SUP     1      20.055 127.709  53.507  1.00  0.00          Si 
ATOM   2853   O  SUP     1      23.033 133.230  52.820  1.00  0.00           O 
ATOM   2854   O  SUP     1      20.577 126.352  52.821  1.00  0.00           O 
ATOM   2855   O  SUP     1      21.057 134.944  52.923  1.00  0.00           O 
ATOM   2856   O  SUP     1      23.514 128.066  52.924  1.00  0.00           O 
ATOM   2857   O  SUP     1      23.514 135.803  53.177  1.00  0.00           O 
ATOM   2858   O  SUP     1      21.057 128.925  53.178  1.00  0.00           O 
ATOM   2859   O  SUP     1      20.577 123.761  53.280  1.00  0.00           O 
ATOM   2860   O  SUP     1      23.033 130.640  53.281  1.00  0.00           O 
ATOM   2861   O  SUP     1      22.438 125.258  54.344  1.00  0.00           O 
ATOM   2862   O  SUP     1      24.897 132.135  54.343  1.00  0.00           O 
ATOM   2863   O  SUP     1      19.981 127.487  55.100  1.00  0.00           O 
ATOM   2864   O  SUP     1      22.438 134.365  55.100  1.00  0.00           O 
ATOM   2865  Si  SUP     1      20.055 131.913  55.937  1.00  0.00          Si 
ATOM   2866  Si  SUP     1      22.512 125.035  55.938  1.00  0.00          Si 
ATOM   2867  Si  SUP     1      21.505 120.808  56.393  1.00  0.00          Si 
ATOM   2868  Si  SUP     1      23.961 127.688  56.394  1.00  0.00          Si 
ATOM   2869  Si  SUP     1      22.512 130.339  56.849  1.00  0.00          Si 
ATOM   2870  Si  SUP     1      20.055 123.461  56.850  1.00  0.00          Si 
ATOM   2871   O  SUP     1      23.033 128.982  56.163  1.00  0.00           O 
ATOM   2872   O  SUP     1      20.577 122.104  56.164  1.00  0.00           O 
ATOM   2873   O  SUP     1      21.057 130.696  56.266  1.00  0.00           O 
ATOM   2874   O  SUP     1      23.514 123.818  56.267  1.00  0.00           O 
ATOM   2875   O  SUP     1      23.514 131.555  56.520  1.00  0.00           O 
ATOM   2876   O  SUP     1      21.057 124.677  56.521  1.00  0.00           O 
ATOM   2877   O  SUP     1      20.577 119.513  56.623  1.00  0.00           O 
ATOM   2878   O  SUP     1      23.033 126.392  56.624  1.00  0.00           O 
ATOM   2879   O  SUP     1      22.438 121.010  57.687  1.00  0.00           O 
ATOM   2880   O  SUP     1      24.897 127.887  57.686  1.00  0.00           O 
ATOM   2881   O  SUP     1      19.981 123.239  58.443  1.00  0.00           O 
ATOM   2882   O  SUP     1      22.438 130.117  58.443  1.00  0.00           O 
ATOM   2883  Si  SUP     1      20.055 127.665  59.280  1.00  0.00          Si 
ATOM   2884  Si  SUP     1      22.512 120.787  59.281  1.00  0.00          Si 
ATOM   2885  Si  SUP     1      21.505 116.560  59.736  1.00  0.00          Si 
ATOM   2886  Si  SUP     1      23.961 123.440  59.737  1.00  0.00          Si 
ATOM   2887  Si  SUP     1      22.512 126.091  60.192  1.00  0.00          Si 
ATOM   2888  Si  SUP     1      20.055 119.213  60.193  1.00  0.00          Si 
ATOM   2889   O  SUP     1      23.033 124.734  59.506  1.00  0.00           O 
ATOM   2890   O  SUP     1      20.577 117.856  59.507  1.00  0.00           O 
ATOM   2891   O  SUP     1      21.057 126.448  59.609  1.00  0.00           O 
ATOM   2892   O  SUP     1      23.514 119.570  59.610  1.00  0.00           O 
ATOM   2893   O  SUP     1      23.514 127.307  59.863  1.00  0.00           O 
ATOM   2894   O  SUP     1      21.057 120.429  59.864  1.00  0.00           O 
ATOM   2895   O  SUP     1      20.577 115.265  59.966  1.00  0.00           O 
ATOM   2896   O  SUP     1      23.033 122.144  59.967  1.00  0.00           O 
ATOM   2897   O  SUP     1      22.438 116.762  61.030  1.00  0.00           O 
ATOM   2898   O  SUP     1      24.897 123.639  61.029  1.00  0.00           O 
ATOM   2899   O  SUP     1      19.981 118.991  61.786  1.00  0.00           O 
ATOM   2900   O  SUP     1      22.438 125.869  61.786  1.00  0.00           O 
ATOM   2901   O  SUP     1      27.354   5.693  51.001  1.00  0.00           O 
ATOM   2902   O  SUP     1      29.813  12.570  51.000  1.00  0.00           O 
ATOM   2903   O  SUP     1      24.897   7.922  51.757  1.00  0.00           O 
ATOM   2904   O  SUP     1      27.354  14.800  51.757  1.00  0.00           O 
ATOM   2905  Si  SUP     1      24.971  12.348  52.594  1.00  0.00          Si 
ATOM   2906  Si  SUP     1      27.428   5.470  52.595  1.00  0.00          Si 
ATOM   2907  Si  SUP     1      26.421   1.243  53.050  1.00  0.00          Si 
ATOM   2908  Si  SUP     1      28.877   8.123  53.051  1.00  0.00          Si 
ATOM   2909  Si  SUP     1      27.428  10.774  53.506  1.00  0.00          Si 
ATOM   2910  Si  SUP     1      24.971   3.896  53.507  1.00  0.00          Si 
ATOM   2911   O  SUP     1      27.949   9.417  52.820  1.00  0.00           O 
ATOM   2912   O  SUP     1      25.493   2.539  52.821  1.00  0.00           O 
ATOM   2913   O  SUP     1      25.973  11.131  52.923  1.00  0.00           O 
ATOM   2914   O  SUP     1      28.430   4.253  52.924  1.00  0.00           O 
ATOM   2915   O  SUP     1      28.430  11.990  53.177  1.00  0.00           O 
ATOM   2916   O  SUP     1      25.973   5.112  53.178  1.00  0.00           O 
ATOM   2917   O  SUP     1      25.493 137.518  53.280  1.00  0.00           O 
ATOM   2918   O  SUP     1      27.949   6.827  53.281  1.00  0.00           O 
ATOM   2919   O  SUP     1      27.354   1.445  54.344  1.00  0.00           O 
ATOM   2920   O  SUP     1      29.813   8.322  54.343  1.00  0.00           O 
ATOM   2921   O  SUP     1      24.897   3.674  55.100  1.00  0.00           O 
ATOM   2922   O  SUP     1      27.354  10.552  55.100  1.00  0.00           O 
ATOM   2923  Si  SUP     1      24.971   8.100  55.937  1.00  0.00          Si 
ATOM   2924  Si  SUP     1      27.428   1.222  55.938  1.00  0.00          Si 
ATOM   2925  Si  SUP     1      26.421 134.565  56.393  1.00  0.00          Si 
ATOM   2926  Si  SUP     1      28.877   3.875  56.394  1.00  0.00          Si 
ATOM   2927  Si  SUP     1      27.428   6.526  56.849  1.00  0.00          Si 
ATOM   2928  Si  SUP     1      24.971 137.218  56.850  1.00  0.00          Si 
ATOM   2929   O  SUP     1      27.949   5.169  56.163  1.00  0.00           O 
ATOM   2930   O  SUP     1      25.493 135.861  56.164  1.00  0.00           O 
ATOM   2931   O  SUP     1      25.973   6.883  56.266  1.00  0.00           O 
ATOM   2932   O  SUP     1      28.430   0.005  56.267  1.00  0.00           O 
ATOM   2933   O  SUP     1      28.430   7.742  56.520  1.00  0.00           O 
ATOM   2934   O  SUP     1      25.973   0.864  56.521  1.00  0.00           O 
ATOM   2935   O  SUP     1      25.493 133.270  56.623  1.00  0.00           O 
ATOM   2936   O  SUP     1      27.949   2.579  56.624  1.00  0.00           O 
ATOM   2937   O  SUP     1      27.354 134.767  57.687  1.00  0.00           O 
ATOM   2938   O  SUP     1      29.813   4.074  57.686  1.00  0.00           O 
ATOM   2939   O  SUP     1      24.897 136.996  58.443  1.00  0.00           O 
ATOM   2940   O  SUP     1      27.354   6.304  58.443  1.00  0.00           O 
ATOM   2941  Si  SUP     1      24.971   3.852  59.280  1.00  0.00          Si 
ATOM   2942  Si  SUP     1      27.428 134.544  59.281  1.00  0.00          Si 
ATOM   2943  Si  SUP     1      26.421 130.317  59.736  1.00  0.00          Si 
ATOM   2944  Si  SUP     1      28.877 137.197  59.737  1.00  0.00          Si 
ATOM   2945  Si  SUP     1      27.428   2.278  60.192  1.00  0.00          Si 
ATOM   2946  Si  SUP     1      24.971 132.970  60.193  1.00  0.00          Si 
ATOM   2947   O  SUP     1      27.949   0.921  59.506  1.00  0.00           O 
ATOM   2948   O  SUP     1      25.493 131.613  59.507  1.00  0.00           O 
ATOM   2949   O  SUP     1      25.973   2.635  59.609  1.00  0.00           O 
ATOM   2950   O  SUP     1      28.430 133.327  59.610  1.00  0.00           O 
ATOM   2951   O  SUP     1      28.430   3.494  59.863  1.00  0.00           O 
ATOM   2952   O  SUP     1      25.973 134.186  59.864  1.00  0.00           O 
ATOM   2953   O  SUP     1      25.493 129.022  59.966  1.00  0.00           O 
ATOM   2954   O  SUP     1      27.949 135.901  59.967  1.00  0.00           O 
ATOM   2955   O  SUP     1      27.354 130.519  61.030  1.00  0.00           O 
ATOM   2956   O  SUP     1      29.813 137.396  61.029  1.00  0.00           O 
ATOM   2957   O  SUP     1      24.897 132.748  61.786  1.00  0.00           O 
ATOM   2958   O  SUP     1      27.354   2.056  61.786  1.00  0.00           O 
ATOM   2959   O  SUP     1      27.354  19.450  51.001  1.00  0.00           O 
ATOM   2960   O  SUP     1      29.813  26.327  51.000  1.00  0.00           O 
ATOM   2961   O  SUP     1      24.897  21.679  51.757  1.00  0.00           O 
ATOM   2962   O  SUP     1      27.354  28.557  51.757  1.00  0.00           O 
ATOM   2963  Si  SUP     1      24.971  26.105  52.594  1.00  0.00          Si 
ATOM   2964  Si  SUP     1      27.428  19.227  52.595  1.00  0.00          Si 
ATOM   2965  Si  SUP     1      26.421  15.000  53.050  1.00  0.00          Si 
ATOM   2966  Si  SUP     1      28.877  21.880  53.051  1.00  0.00          Si 
ATOM   2967  Si  SUP     1      27.428  24.531  53.506  1.00  0.00          Si 
ATOM   2968  Si  SUP     1      24.971  17.653  53.507  1.00  0.00          Si 
ATOM   2969   O  SUP     1      27.949  23.174  52.820  1.00  0.00           O 
ATOM   2970   O  SUP     1      25.493  16.296  52.821  1.00  0.00           O 
ATOM   2971   O  SUP     1      25.973  24.888  52.923  1.00  0.00           O 
ATOM   2972   O  SUP     1      28.430  18.010  52.924  1.00  0.00           O 
ATOM   2973   O  SUP     1      28.430  25.747  53.177  1.00  0.00           O 
ATOM   2974   O  SUP     1      25.973  18.869  53.178  1.00  0.00           O 
ATOM   2975   O  SUP     1      25.493  13.705  53.280  1.00  0.00           O 
ATOM   2976   O  SUP     1      27.949  20.584  53.281  1.00  0.00           O 
ATOM   2977   O  SUP     1      27.354  15.202  54.344  1.00  0.00           O 
ATOM   2978   O  SUP     1      29.813  22.079  54.343  1.00  0.00           O 
ATOM   2979   O  SUP     1      24.897  17.431  55.100  1.00  0.00           O 
ATOM   2980   O  SUP     1      27.354  24.309  55.100  1.00  0.00           O 
ATOM   2981  Si  SUP     1      24.971  21.857  55.937  1.00  0.00          Si 
ATOM   2982  Si  SUP     1      27.428  14.979  55.938  1.00  0.00          Si 
ATOM   2983  Si  SUP     1      26.421  10.752  56.393  1.00  0.00          Si 
ATOM   2984  Si  SUP     1      28.877  17.632  56.394  1.00  0.00          Si 
ATOM   2985  Si  SUP     1      27.428  20.283  56.849  1.00  0.00          Si 
ATOM   2986  Si  SUP     1      24.971  13.405  56.850  1.00  0.00          Si 
ATOM   2987   O  SUP     1      27.949  18.926  56.163  1.00  0.00           O 
ATOM   2988   O  SUP     1      25.493  12.048  56.164  1.00  0.00           O 
ATOM   2989   O  SUP     1      25.973  20.640  56.266  1.00  0.00           O 
ATOM   2990   O  SUP     1      28.430  13.762  56.267  1.00  0.00           O 
ATOM   2991   O  SUP     1      28.430  21.499  56.520  1.00  0.00           O 
ATOM   2992   O  SUP     1      25.973  14.621  56.521  1.00  0.00           O 
ATOM   2993   O  SUP     1      25.493   9.457  56.623  1.00  0.00           O 
ATOM   2994   O  SUP     1      27.949  16.336  56.624  1.00  0.00           O 
ATOM   2995   O  SUP     1      27.354  10.954  57.687  1.00  0.00           O 
ATOM   2996   O  SUP     1      29.813  17.831  57.686  1.00  0.00           O 
ATOM   2997   O  SUP     1      24.897  13.183  58.443  1.00  0.00           O 
ATOM   2998   O  SUP     1      27.354  20.061  58.443  1.00  0.00           O 
ATOM   2999  Si  SUP     1      24.971  17.609  59.280  1.00  0.00          Si 
ATOM   3000  Si  SUP     1      27.428  10.731  59.281  1.00  0.00          Si 
ATOM   3001  Si  SUP     1      26.421   6.504  59.736  1.00  0.00          Si 
ATOM   3002  Si  SUP     1      28.877  13.384  59.737  1.00  0.00          Si 
ATOM   3003  Si  SUP     1      27.428  16.035  60.192  1.00  0.00          Si 
ATOM   3004  Si  SUP     1      24.971   9.157  60.193  1.00  0.00          Si 
ATOM   3005   O  SUP     1      27.949  14.678  59.506  1.00  0.00           O 
ATOM   3006   O  SUP     1      25.493   7.800  59.507  1.00  0.00           O 
ATOM   3007   O  SUP     1      25.973  16.392  59.609  1.00  0.00           O 
ATOM   3008   O  SUP     1      28.430   9.514  59.610  1.00  0.00           O 
ATOM   3009   O  SUP     1      28.430  17.251  59.863  1.00  0.00           O 
ATOM   3010   O  SUP     1      25.973  10.373  59.864  1.00  0.00           O 
ATOM   3011   O  SUP     1      25.493   5.209  59.966  1.00  0.00           O 
ATOM   3012   O  SUP     1      27.949  12.088  59.967  1.00  0.00           O 
ATOM   3013   O  SUP     1      27.354   6.706  61.030  1.00  0.00           O 
ATOM   3014   O  SUP     1      29.813  13.583  61.029  1.00  0.00           O 
ATOM   3015   O  SUP     1      24.897   8.935  61.786  1.00  0.00           O 
ATOM   3016   O  SUP     1      27.354  15.813  61.786  1.00  0.00           O 
ATOM   3017   O  SUP     1      27.354  33.207  51.001  1.00  0.00           O 
ATOM   3018   O  SUP     1      29.813  40.084  51.000  1.00  0.00           O 
ATOM   3019   O  SUP     1      24.897  35.436  51.757  1.00  0.00           O 
ATOM   3020   O  SUP     1      27.354  42.314  51.757  1.00  0.00           O 
ATOM   3021  Si  SUP     1      24.971  39.862  52.594  1.00  0.00          Si 
ATOM   3022  Si  SUP     1      27.428  32.984  52.595  1.00  0.00          Si 
ATOM   3023  Si  SUP     1      26.421  28.757  53.050  1.00  0.00          Si 
ATOM   3024  Si  SUP     1      28.877  35.637  53.051  1.00  0.00          Si 
ATOM   3025  Si  SUP     1      27.428  38.288  53.506  1.00  0.00          Si 
ATOM   3026  Si  SUP     1      24.971  31.410  53.507  1.00  0.00          Si 
ATOM   3027   O  SUP     1      27.949  36.931  52.820  1.00  0.00           O 
ATOM   3028   O  SUP     1      25.493  30.053  52.821  1.00  0.00           O 
ATOM   3029   O  SUP     1      25.973  38.645  52.923  1.00  0.00           O 
ATOM   3030   O  SUP     1      28.430  31.767  52.924  1.00  0.00           O 
ATOM   3031   O  SUP     1      28.430  39.504  53.177  1.00  0.00           O 
ATOM   3032   O  SUP     1      25.973  32.626  53.178  1.00  0.00           O 
ATOM   3033   O  SUP     1      25.493  27.462  53.280  1.00  0.00           O 
ATOM   3034   O  SUP     1      27.949  34.341  53.281  1.00  0.00           O 
ATOM   3035   O  SUP     1      27.354  28.959  54.344  1.00  0.00           O 
ATOM   3036   O  SUP     1      29.813  35.836  54.343  1.00  0.00           O 
ATOM   3037   O  SUP     1      24.897  31.188  55.100  1.00  0.00           O 
ATOM   3038   O  SUP     1      27.354  38.066  55.100  1.00  0.00           O 
ATOM   3039  Si  SUP     1      24.971  35.614  55.937  1.00  0.00          Si 
ATOM   3040  Si  SUP     1      27.428  28.736  55.938  1.00  0.00          Si 
ATOM   3041  Si  SUP     1      26.421  24.509  56.393  1.00  0.00          Si 
ATOM   3042  Si  SUP     1      28.877  31.389  56.394  1.00  0.00          Si 
ATOM   3043  Si  SUP     1      27.428  34.040  56.849  1.00  0.00          Si 
ATOM   3044  Si  SUP     1      24.971  27.162  56.850  1.00  0.00          Si 
ATOM   3045   O  SUP     1      27.949  32.683  56.163  1.00  0.00           O 
ATOM   3046   O  SUP     1      25.493  25.805  56.164  1.00  0.00           O 
ATOM   3047   O  SUP     1      25.973  34.397  56.266  1.00  0.00           O 
ATOM   3048   O  SUP     1      28.430  27.519  56.267  1.00  0.00           O 
ATOM   3049   O  SUP     1      28.430  35.256  56.520  1.00  0.00           O 
ATOM   3050   O  SUP     1      25.973  28.378  56.521  1.00  0.00           O 
ATOM   3051   O  SUP     1      25.493  23.214  56.623  1.00  0.00           O 
ATOM   3052   O  SUP     1      27.949  30.093  56.624  1.00  0.00           O 
ATOM   3053   O  SUP     1      27.354  24.711  57.687  1.00  0.00           O 
ATOM   3054   O  SUP     1      29.813  31.588  57.686  1.00  0.00           O 
ATOM   3055   O  SUP     1      24.897  26.940  58.443  1.00  0.00           O 
ATOM   3056   O  SUP     1      27.354  33.818  58.443  1.00  0.00           O 
ATOM   3057  Si  SUP     1      24.971  31.366  59.280  1.00  0.00          Si 
ATOM   3058  Si  SUP     1      27.428  24.488  59.281  1.00  0.00          Si 
ATOM   3059  Si  SUP     1      26.421  20.261  59.736  1.00  0.00          Si 
ATOM   3060  Si  SUP     1      28.877  27.141  59.737  1.00  0.00          Si 
ATOM   3061  Si  SUP     1      27.428  29.792  60.192  1.00  0.00          Si 
ATOM   3062  Si  SUP     1      24.971  22.914  60.193  1.00  0.00          Si 
ATOM   3063   O  SUP     1      27.949  28.435  59.506  1.00  0.00           O 
ATOM   3064   O  SUP     1      25.493  21.557  59.507  1.00  0.00           O 
ATOM   3065   O  SUP     1      25.973  30.149  59.609  1.00  0.00           O 
ATOM   3066   O  SUP     1      28.430  23.271  59.610  1.00  0.00           O 
ATOM   3067   O  SUP     1      28.430  31.008  59.863  1.00  0.00           O 
ATOM   3068   O  SUP     1      25.973  24.130  59.864  1.00  0.00           O 
ATOM   3069   O  SUP     1      25.493  18.966  59.966  1.00  0.00           O 
ATOM   3070   O  SUP     1      27.949  25.845  59.967  1.00  0.00           O 
ATOM   3071   O  SUP     1      27.354  20.463  61.030  1.00  0.00           O 
ATOM   3072   O  SUP     1      29.813  27.340  61.029  1.00  0.00           O 
ATOM   3073   O  SUP     1      24.897  22.692  61.786  1.00  0.00           O 
ATOM   3074   O  SUP     1      27.354  29.570  61.786  1.00  0.00           O 
ATOM   3075   O  SUP     1      27.354  46.964  51.001  1.00  0.00           O 
ATOM   3076   O  SUP     1      29.813  53.841  51.000  1.00  0.00           O 
ATOM   3077   O  SUP     1      24.897  49.193  51.757  1.00  0.00           O 
ATOM   3078   O  SUP     1      27.354  56.071  51.757  1.00  0.00           O 
ATOM   3079  Si  SUP     1      24.971  53.619  52.594  1.00  0.00          Si 
ATOM   3080  Si  SUP     1      27.428  46.741  52.595  1.00  0.00          Si 
ATOM   3081  Si  SUP     1      26.421  42.514  53.050  1.00  0.00          Si 
ATOM   3082  Si  SUP     1      28.877  49.394  53.051  1.00  0.00          Si 
ATOM   3083  Si  SUP     1      27.428  52.045  53.506  1.00  0.00          Si 
ATOM   3084  Si  SUP     1      24.971  45.167  53.507  1.00  0.00          Si 
ATOM   3085   O  SUP     1      27.949  50.688  52.820  1.00  0.00           O 
ATOM   3086   O  SUP     1      25.493  43.810  52.821  1.00  0.00           O 
ATOM   3087   O  SUP     1      25.973  52.402  52.923  1.00  0.00           O 
ATOM   3088   O  SUP     1      28.430  45.524  52.924  1.00  0.00           O 
ATOM   3089   O  SUP     1      28.430  53.261  53.177  1.00  0.00           O 
ATOM   3090   O  SUP     1      25.973  46.383  53.178  1.00  0.00           O 
ATOM   3091   O  SUP     1      25.493  41.219  53.280  1.00  0.00           O 
ATOM   3092   O  SUP     1      27.949  48.098  53.281  1.00  0.00           O 
ATOM   3093   O  SUP     1      27.354  42.716  54.344  1.00  0.00           O 
ATOM   3094   O  SUP     1      29.813  49.593  54.343  1.00  0.00           O 
ATOM   3095   O  SUP     1      24.897  44.945  55.100  1.00  0.00           O 
ATOM   3096   O  SUP     1      27.354  51.823  55.100  1.00  0.00           O 
ATOM   3097  Si  SUP     1      24.971  49.371  55.937  1.00  0.00          Si 
ATOM   3098  Si  SUP     1      27.428  42.493  55.938  1.00  0.00          Si 
ATOM   3099  Si  SUP     1      26.421  38.266  56.393  1.00  0.00          Si 
ATOM   3100  Si  SUP     1      28.877  45.146  56.394  1.00  0.00          Si 
ATOM   3101  Si  SUP     1      27.428  47.797  56.849  1.00  0.00          Si 
ATOM   3102  Si  SUP     1      24.971  40.919  56.850  1.00  0.00          Si 
ATOM   3103   O  SUP     1      27.949  46.440  56.163  1.00  0.00           O 
ATOM   3104   O  SUP     1      25.493  39.562  56.164  1.00  0.00           O 
ATOM   3105   O  SUP     1      25.973  48.154  56.266  1.00  0.00           O 
ATOM   3106   O  SUP     1      28.430  41.276  56.267  1.00  0.00           O 
ATOM   3107   O  SUP     1      28.430  49.013  56.520  1.00  0.00           O 
ATOM   3108   O  SUP     1      25.973  42.135  56.521  1.00  0.00           O 
ATOM   3109   O  SUP     1      25.493  36.971  56.623  1.00  0.00           O 
ATOM   3110   O  SUP     1      27.949  43.850  56.624  1.00  0.00           O 
ATOM   3111   O  SUP     1      27.354  38.468  57.687  1.00  0.00           O 
ATOM   3112   O  SUP     1      29.813  45.345  57.686  1.00  0.00           O 
ATOM   3113   O  SUP     1      24.897  40.697  58.443  1.00  0.00           O 
ATOM   3114   O  SUP     1      27.354  47.575  58.443  1.00  0.00           O 
ATOM   3115  Si  SUP     1      24.971  45.123  59.280  1.00  0.00          Si 
ATOM   3116  Si  SUP     1      27.428  38.245  59.281  1.00  0.00          Si 
ATOM   3117  Si  SUP     1      26.421  34.018  59.736  1.00  0.00          Si 
ATOM   3118  Si  SUP     1      28.877  40.898  59.737  1.00  0.00          Si 
ATOM   3119  Si  SUP     1      27.428  43.549  60.192  1.00  0.00          Si 
ATOM   3120  Si  SUP     1      24.971  36.671  60.193  1.00  0.00          Si 
ATOM   3121   O  SUP     1      27.949  42.192  59.506  1.00  0.00           O 
ATOM   3122   O  SUP     1      25.493  35.314  59.507  1.00  0.00           O 
ATOM   3123   O  SUP     1      25.973  43.906  59.609  1.00  0.00           O 
ATOM   3124   O  SUP     1      28.430  37.028  59.610  1.00  0.00           O 
ATOM   3125   O  SUP     1      28.430  44.765  59.863  1.00  0.00           O 
ATOM   3126   O  SUP     1      25.973  37.887  59.864  1.00  0.00           O 
ATOM   3127   O  SUP     1      25.493  32.723  59.966  1.00  0.00           O 
ATOM   3128   O  SUP     1      27.949  39.602  59.967  1.00  0.00           O 
ATOM   3129   O  SUP     1      27.354  34.220  61.030  1.00  0.00           O 
ATOM   3130   O  SUP     1      29.813  41.097  61.029  1.00  0.00           O 
ATOM   3131   O  SUP     1      24.897  36.449  61.786  1.00  0.00           O 
ATOM   3132   O  SUP     1      27.354  43.327  61.786  1.00  0.00           O 
ATOM   3133   O  SUP     1      27.354  60.721  51.001  1.00  0.00           O 
ATOM   3134   O  SUP     1      29.813  67.598  51.000  1.00  0.00           O 
ATOM   3135   O  SUP     1      24.897  62.950  51.757  1.00  0.00           O 
ATOM   3136   O  SUP     1      27.354  69.828  51.757  1.00  0.00           O 
ATOM   3137  Si  SUP     1      24.971  67.376  52.594  1.00  0.00          Si 
ATOM   3138  Si  SUP     1      27.428  60.498  52.595  1.00  0.00          Si 
ATOM   3139  Si  SUP     1      26.421  56.271  53.050  1.00  0.00          Si 
ATOM   3140  Si  SUP     1      28.877  63.151  53.051  1.00  0.00          Si 
ATOM   3141  Si  SUP     1      27.428  65.802  53.506  1.00  0.00          Si 
ATOM   3142  Si  SUP     1      24.971  58.924  53.507  1.00  0.00          Si 
ATOM   3143   O  SUP     1      27.949  64.445  52.820  1.00  0.00           O 
ATOM   3144   O  SUP     1      25.493  57.567  52.821  1.00  0.00           O 
ATOM   3145   O  SUP     1      25.973  66.159  52.923  1.00  0.00           O 
ATOM   3146   O  SUP     1      28.430  59.281  52.924  1.00  0.00           O 
ATOM   3147   O  SUP     1      28.430  67.018  53.177  1.00  0.00           O 
ATOM   3148   O  SUP     1      25.973  60.140  53.178  1.00  0.00           O 
ATOM   3149   O  SUP     1      25.493  54.976  53.280  1.00  0.00           O 
ATOM   3150   O  SUP     1      27.949  61.855  53.281  1.00  0.00           O 
ATOM   3151   O  SUP     1      27.354  56.473  54.344  1.00  0.00           O 
ATOM   3152   O  SUP     1      29.813  63.350  54.343  1.00  0.00           O 
ATOM   3153   O  SUP     1      24.897  58.702  55.100  1.00  0.00           O 
ATOM   3154   O  SUP     1      27.354  65.580  55.100  1.00  0.00           O 
ATOM   3155  Si  SUP     1      24.971  63.128  55.937  1.00  0.00          Si 
ATOM   3156  Si  SUP     1      27.428  56.250  55.938  1.00  0.00          Si 
ATOM   3157  Si  SUP     1      26.421  52.023  56.393  1.00  0.00          Si 
ATOM   3158  Si  SUP     1      28.877  58.903  56.394  1.00  0.00          Si 
ATOM   3159  Si  SUP     1      27.428  61.554  56.849  1.00  0.00          Si 
ATOM   3160  Si  SUP     1      24.971  54.676  56.850  1.00  0.00          Si 
ATOM   3161   O  SUP     1      27.949  60.197  56.163  1.00  0.00           O 
ATOM   3162   O  SUP     1      25.493  53.319  56.164  1.00  0.00           O 
ATOM   3163   O  SUP     1      25.973  61.911  56.266  1.00  0.00           O 
ATOM   3164   O  SUP     1      28.430  55.033  56.267  1.00  0.00           O 
ATOM   3165   O  SUP     1      28.430  62.770  56.520  1.00  0.00           O 
ATOM   3166   O  SUP     1      25.973  55.892  56.521  1.00  0.00           O 
ATOM   3167   O  SUP     1      25.493  50.728  56.623  1.00  0.00           O 
ATOM   3168   O  SUP     1      27.949  57.607  56.624  1.00  0.00           O 
ATOM   3169   O  SUP     1      27.354  52.225  57.687  1.00  0.00           O 
ATOM   3170   O  SUP     1      29.813  59.102  57.686  1.00  0.00           O 
ATOM   3171   O  SUP     1      24.897  54.454  58.443  1.00  0.00           O 
ATOM   3172   O  SUP     1      27.354  61.332  58.443  1.00  0.00           O 
ATOM   3173  Si  SUP     1      24.971  58.880  59.280  1.00  0.00          Si 
ATOM   3174  Si  SUP     1      27.428  52.002  59.281  1.00  0.00          Si 
ATOM   3175  Si  SUP     1      26.421  47.775  59.736  1.00  0.00          Si 
ATOM   3176  Si  SUP     1      28.877  54.655  59.737  1.00  0.00          Si 
ATOM   3177  Si  SUP     1      27.428  57.306  60.192  1.00  0.00          Si 
ATOM   3178  Si  SUP     1      24.971  50.428  60.193  1.00  0.00          Si 
ATOM   3179   O  SUP     1      27.949  55.949  59.506  1.00  0.00           O 
ATOM   3180   O  SUP     1      25.493  49.071  59.507  1.00  0.00           O 
ATOM   3181   O  SUP     1      25.973  57.663  59.609  1.00  0.00           O 
ATOM   3182   O  SUP     1      28.430  50.785  59.610  1.00  0.00           O 
ATOM   3183   O  SUP     1      28.430  58.522  59.863  1.00  0.00           O 
ATOM   3184   O  SUP     1      25.973  51.644  59.864  1.00  0.00           O 
ATOM   3185   O  SUP     1      25.493  46.480  59.966  1.00  0.00           O 
ATOM   3186   O  SUP     1      27.949  53.359  59.967  1.00  0.00           O 
ATOM   3187   O  SUP     1      27.354  47.977  61.030  1.00  0.00           O 
ATOM   3188   O  SUP     1      29.813  54.854  61.029  1.00  0.00           O 
ATOM   3189   O  SUP     1      24.897  50.206  61.786  1.00  0.00           O 
ATOM   3190   O  SUP     1      27.354  57.084  61.786  1.00  0.00           O 
ATOM   3191   O  SUP     1      27.354  74.478  51.001  1.00  0.00           O 
ATOM   3192   O  SUP     1      29.813  81.355  51.000  1.00  0.00           O 
ATOM   3193   O  SUP     1      24.897  76.707  51.757  1.00  0.00           O 
ATOM   3194   O  SUP     1      27.354  83.585  51.757  1.00  0.00           O 
ATOM   3195  Si  SUP     1      24.971  81.133  52.594  1.00  0.00          Si 
ATOM   3196  Si  SUP     1      27.428  74.255  52.595  1.00  0.00          Si 
ATOM   3197  Si  SUP     1      26.421  70.028  53.050  1.00  0.00          Si 
ATOM   3198  Si  SUP     1      28.877  76.908  53.051  1.00  0.00          Si 
ATOM   3199  Si  SUP     1      27.428  79.559  53.506  1.00  0.00          Si 
ATOM   3200  Si  SUP     1      24.971  72.681  53.507  1.00  0.00          Si 
ATOM   3201   O  SUP     1      27.949  78.202  52.820  1.00  0.00           O 
ATOM   3202   O  SUP     1      25.493  71.324  52.821  1.00  0.00           O 
ATOM   3203   O  SUP     1      25.973  79.916  52.923  1.00  0.00           O 
ATOM   3204   O  SUP     1      28.430  73.038  52.924  1.00  0.00           O 
ATOM   3205   O  SUP     1      28.430  80.775  53.177  1.00  0.00           O 
ATOM   3206   O  SUP     1      25.973  73.897  53.178  1.00  0.00           O 
ATOM   3207   O  SUP     1      25.493  68.733  53.280  1.00  0.00           O 
ATOM   3208   O  SUP     1      27.949  75.612  53.281  1.00  0.00           O 
ATOM   3209   O  SUP     1      27.354  70.230  54.344  1.00  0.00           O 
ATOM   3210   O  SUP     1      29.813  77.107  54.343  1.00  0.00           O 
ATOM   3211   O  SUP     1      24.897  72.459  55.100  1.00  0.00           O 
ATOM   3212   O  SUP     1      27.354  79.337  55.100  1.00  0.00           O 
ATOM   3213  Si  SUP     1      24.971  76.885  55.937  1.00  0.00          Si 
ATOM   3214  Si  SUP     1      27.428  70.007  55.938  1.00  0.00          Si 
ATOM   3215  Si  SUP     1      26.421  65.780  56.393  1.00  0.00          Si 
ATOM   3216  Si  SUP     1      28.877  72.660  56.394  1.00  0.00          Si 
ATOM   3217  Si  SUP     1      27.428  75.311  56.849  1.00  0.00          Si 
ATOM   3218  Si  SUP     1      24.971  68.433  56.850  1.00  0.00          Si 
ATOM   3219   O  SUP     1      27.949  73.954  56.163  1.00  0.00           O 
ATOM   3220   O  SUP     1      25.493  67.076  56.164  1.00  0.00           O 
ATOM   3221   O  SUP     1      25.973  75.668  56.266  1.00  0.00           O 
ATOM   3222   O  SUP     1      28.430  68.790  56.267  1.00  0.00           O 
ATOM   3223   O  SUP     1      28.430  76.527  56.520  1.00  0.00           O 
ATOM   3224   O  SUP     1      25.973  69.649  56.521  1.00  0.00           O 
ATOM   3225   O  SUP     1      25.493  64.485  56.623  1.00  0.00           O 
ATOM   3226   O  SUP     1      27.949  71.364  56.624  1.00  0.00           O 
ATOM   3227   O  SUP     1      27.354  65.982  57.687  1.00  0.00           O 
ATOM   3228   O  SUP     1      29.813  72.859  57.686  1.00  0.00           O 
ATOM   3229   O  SUP     1      24.897  68.211  58.443  1.00  0.00           O 
ATOM   3230   O  SUP     1      27.354  75.089  58.443  1.00  0.00           O 
ATOM   3231  Si  SUP     1      24.971  72.637  59.280  1.00  0.00          Si 
ATOM   3232  Si  SUP     1      27.428  65.759  59.281  1.00  0.00          Si 
ATOM   3233  Si  SUP     1      26.421  61.532  59.736  1.00  0.00          Si 
ATOM   3234  Si  SUP     1      28.877  68.412  59.737  1.00  0.00          Si 
ATOM   3235  Si  SUP     1      27.428  71.063  60.192  1.00  0.00          Si 
ATOM   3236  Si  SUP     1      24.971  64.185  60.193  1.00  0.00          Si 
ATOM   3237   O  SUP     1      27.949  69.706  59.506  1.00  0.00           O 
ATOM   3238   O  SUP     1      25.493  62.828  59.507  1.00  0.00           O 
ATOM   3239   O  SUP     1      25.973  71.420  59.609  1.00  0.00           O 
ATOM   3240   O  SUP     1      28.430  64.542  59.610  1.00  0.00           O 
ATOM   3241   O  SUP     1      28.430  72.279  59.863  1.00  0.00           O 
ATOM   3242   O  SUP     1      25.973  65.401  59.864  1.00  0.00           O 
ATOM   3243   O  SUP     1      25.493  60.237  59.966  1.00  0.00           O 
ATOM   3244   O  SUP     1      27.949  67.116  59.967  1.00  0.00           O 
ATOM   3245   O  SUP     1      27.354  61.734  61.030  1.00  0.00           O 
ATOM   3246   O  SUP     1      29.813  68.611  61.029  1.00  0.00           O 
ATOM   3247   O  SUP     1      24.897  63.963  61.786  1.00  0.00           O 
ATOM   3248   O  SUP     1      27.354  70.841  61.786  1.00  0.00           O 
ATOM   3249   O  SUP     1      27.354  88.235  51.001  1.00  0.00           O 
ATOM   3250   O  SUP     1      29.813  95.112  51.000  1.00  0.00           O 
ATOM   3251   O  SUP     1      24.897  90.464  51.757  1.00  0.00           O 
ATOM   3252   O  SUP     1      27.354  97.342  51.757  1.00  0.00           O 
ATOM   3253  Si  SUP     1      24.971  94.890  52.594  1.00  0.00          Si 
ATOM   3254  Si  SUP     1      27.428  88.012  52.595  1.00  0.00          Si 
ATOM   3255  Si  SUP     1      26.421  83.785  53.050  1.00  0.00          Si 
ATOM   3256  Si  SUP     1      28.877  90.665  53.051  1.00  0.00          Si 
ATOM   3257  Si  SUP     1      27.428  93.316  53.506  1.00  0.00          Si 
ATOM   3258  Si  SUP     1      24.971  86.438  53.507  1.00  0.00          Si 
ATOM   3259   O  SUP     1      27.949  91.959  52.820  1.00  0.00           O 
ATOM   3260   O  SUP     1      25.493  85.081  52.821  1.00  0.00           O 
ATOM   3261   O  SUP     1      25.973  93.673  52.923  1.00  0.00           O 
ATOM   3262   O  SUP     1      28.430  86.795  52.924  1.00  0.00           O 
ATOM   3263   O  SUP     1      28.430  94.532  53.177  1.00  0.00           O 
ATOM   3264   O  SUP     1      25.973  87.654  53.178  1.00  0.00           O 
ATOM   3265   O  SUP     1      25.493  82.490  53.280  1.00  0.00           O 
ATOM   3266   O  SUP     1      27.949  89.369  53.281  1.00  0.00           O 
ATOM   3267   O  SUP     1      27.354  83.987  54.344  1.00  0.00           O 
ATOM   3268   O  SUP     1      29.813  90.864  54.343  1.00  0.00           O 
ATOM   3269   O  SUP     1      24.897  86.216  55.100  1.00  0.00           O 
ATOM   3270   O  SUP     1      27.354  93.094  55.100  1.00  0.00           O 
ATOM   3271  Si  SUP     1      24.971  90.642  55.937  1.00  0.00          Si 
ATOM   3272  Si  SUP     1      27.428  83.764  55.938  1.00  0.00          Si 
ATOM   3273  Si  SUP     1      26.421  79.537  56.393  1.00  0.00          Si 
ATOM   3274  Si  SUP     1      28.877  86.417  56.394  1.00  0.00          Si 
ATOM   3275  Si  SUP     1      27.428  89.068  56.849  1.00  0.00          Si 
ATOM   3276  Si  SUP     1      24.971  82.190  56.850  1.00  0.00          Si 
ATOM   3277   O  SUP     1      27.949  87.711  56.163  1.00  0.00           O 
ATOM   3278   O  SUP     1      25.493  80.833  56.164  1.00  0.00           O 
ATOM   3279   O  SUP     1      25.973  89.425  56.266  1.00  0.00           O 
ATOM   3280   O  SUP     1      28.430  82.547  56.267  1.00  0.00           O 
ATOM   3281   O  SUP     1      28.430  90.284  56.520  1.00  0.00           O 
ATOM   3282   O  SUP     1      25.973  83.406  56.521  1.00  0.00           O 
ATOM   3283   O  SUP     1      25.493  78.242  56.623  1.00  0.00           O 
ATOM   3284   O  SUP     1      27.949  85.121  56.624  1.00  0.00           O 
ATOM   3285   O  SUP     1      27.354  79.739  57.687  1.00  0.00           O 
ATOM   3286   O  SUP     1      29.813  86.616  57.686  1.00  0.00           O 
ATOM   3287   O  SUP     1      24.897  81.968  58.443  1.00  0.00           O 
ATOM   3288   O  SUP     1      27.354  88.846  58.443  1.00  0.00           O 
ATOM   3289  Si  SUP     1      24.971  86.394  59.280  1.00  0.00          Si 
ATOM   3290  Si  SUP     1      27.428  79.516  59.281  1.00  0.00          Si 
ATOM   3291  Si  SUP     1      26.421  75.289  59.736  1.00  0.00          Si 
ATOM   3292  Si  SUP     1      28.877  82.169  59.737  1.00  0.00          Si 
ATOM   3293  Si  SUP     1      27.428  84.820  60.192  1.00  0.00          Si 
ATOM   3294  Si  SUP     1      24.971  77.942  60.193  1.00  0.00          Si 
ATOM   3295   O  SUP     1      27.949  83.463  59.506  1.00  0.00           O 
ATOM   3296   O  SUP     1      25.493  76.585  59.507  1.00  0.00           O 
ATOM   3297   O  SUP     1      25.973  85.177  59.609  1.00  0.00           O 
ATOM   3298   O  SUP     1      28.430  78.299  59.610  1.00  0.00           O 
ATOM   3299   O  SUP     1      28.430  86.036  59.863  1.00  0.00           O 
ATOM   3300   O  SUP     1      25.973  79.158  59.864  1.00  0.00           O 
ATOM   3301   O  SUP     1      25.493  73.994  59.966  1.00  0.00           O 
ATOM   3302   O  SUP     1      27.949  80.873  59.967  1.00  0.00           O 
ATOM   3303   O  SUP     1      27.354  75.491  61.030  1.00  0.00           O 
ATOM   3304   O  SUP     1      29.813  82.368  61.029  1.00  0.00           O 
ATOM   3305   O  SUP     1      24.897  77.720  61.786  1.00  0.00           O 
ATOM   3306   O  SUP     1      27.354  84.598  61.786  1.00  0.00           O 
ATOM   3307   O  SUP     1      27.354 101.992  51.001  1.00  0.00           O 
ATOM   3308   O  SUP     1      29.813 108.869  51.000  1.00  0.00           O 
ATOM   3309   O  SUP     1      24.897 104.221  51.757  1.00  0.00           O 
ATOM   3310   O  SUP     1      27.354 111.099  51.757  1.00  0.00           O 
ATOM   3311  Si  SUP     1      24.971 108.647  52.594  1.00  0.00          Si 
ATOM   3312  Si  SUP     1      27.428 101.769  52.595  1.00  0.00          Si 
ATOM   3313  Si  SUP     1      26.421  97.542  53.050  1.00  0.00          Si 
ATOM   3314  Si  SUP     1      28.877 104.422  53.051  1.00  0.00          Si 
ATOM   3315  Si  SUP     1      27.428 107.073  53.506  1.00  0.00          Si 
ATOM   3316  Si  SUP     1      24.971 100.195  53.507  1.00  0.00          Si 
ATOM   3317   O  SUP     1      27.949 105.716  52.820  1.00  0.00           O 
ATOM   3318   O  SUP     1      25.493  98.838  52.821  1.00  0.00           O 
ATOM   3319   O  SUP     1      25.973 107.430  52.923  1.00  0.00           O 
ATOM   3320   O  SUP     1      28.430 100.552  52.924  1.00  0.00           O 
ATOM   3321   O  SUP     1      28.430 108.289  53.177  1.00  0.00           O 
ATOM   3322   O  SUP     1      25.973 101.411  53.178  1.00  0.00           O 
ATOM   3323   O  SUP     1      25.493  96.247  53.280  1.00  0.00           O 
ATOM   3324   O  SUP     1      27.949 103.126  53.281  1.00  0.00           O 
ATOM   3325   O  SUP     1      27.354  97.744  54.344  1.00  0.00           O 
ATOM   3326   O  SUP     1      29.813 104.621  54.343  1.00  0.00           O 
ATOM   3327   O  SUP     1      24.897  99.973  55.100  1.00  0.00           O 
ATOM   3328   O  SUP     1      27.354 106.851  55.100  1.00  0.00           O 
ATOM   3329  Si  SUP     1      24.971 104.399  55.937  1.00  0.00          Si 
ATOM   3330  Si  SUP     1      27.428  97.521  55.938  1.00  0.00          Si 
ATOM   3331  Si  SUP     1      26.421  93.294  56.393  1.00  0.00          Si 
ATOM   3332  Si  SUP     1      28.877 100.174  56.394  1.00  0.00          Si 
ATOM   3333  Si  SUP     1      27.428 102.825  56.849  1.00  0.00          Si 
ATOM   3334  Si  SUP     1      24.971  95.947  56.850  1.00  0.00          Si 
ATOM   3335   O  SUP     1      27.949 101.468  56.163  1.00  0.00           O 
ATOM   3336   O  SUP     1      25.493  94.590  56.164  1.00  0.00           O 
ATOM   3337   O  SUP     1      25.973 103.182  56.266  1.00  0.00           O 
ATOM   3338   O  SUP     1      28.430  96.304  56.267  1.00  0.00           O 
ATOM   3339   O  SUP     1      28.430 104.041  56.520  1.00  0.00           O 
ATOM   3340   O  SUP     1      25.973  97.163  56.521  1.00  0.00           O 
ATOM   3341   O  SUP     1      25.493  91.999  56.623  1.00  0.00           O 
ATOM   3342   O  SUP     1      27.949  98.878  56.624  1.00  0.00           O 
ATOM   3343   O  SUP     1      27.354  93.496  57.687  1.00  0.00           O 
ATOM   3344   O  SUP     1      29.813 100.373  57.686  1.00  0.00           O 
ATOM   3345   O  SUP     1      24.897  95.725  58.443  1.00  0.00           O 
ATOM   3346   O  SUP     1      27.354 102.603  58.443  1.00  0.00           O 
ATOM   3347  Si  SUP     1      24.971 100.151  59.280  1.00  0.00          Si 
ATOM   3348  Si  SUP     1      27.428  93.273  59.281  1.00  0.00          Si 
ATOM   3349  Si  SUP     1      26.421  89.046  59.736  1.00  0.00          Si 
ATOM   3350  Si  SUP     1      28.877  95.926  59.737  1.00  0.00          Si 
ATOM   3351  Si  SUP     1      27.428  98.577  60.192  1.00  0.00          Si 
ATOM   3352  Si  SUP     1      24.971  91.699  60.193  1.00  0.00          Si 
ATOM   3353   O  SUP     1      27.949  97.220  59.506  1.00  0.00           O 
ATOM   3354   O  SUP     1      25.493  90.342  59.507  1.00  0.00           O 
ATOM   3355   O  SUP     1      25.973  98.934  59.609  1.00  0.00           O 
ATOM   3356   O  SUP     1      28.430  92.056  59.610  1.00  0.00           O 
ATOM   3357   O  SUP     1      28.430  99.793  59.863  1.00  0.00           O 
ATOM   3358   O  SUP     1      25.973  92.915  59.864  1.00  0.00           O 
ATOM   3359   O  SUP     1      25.493  87.751  59.966  1.00  0.00           O 
ATOM   3360   O  SUP     1      27.949  94.630  59.967  1.00  0.00           O 
ATOM   3361   O  SUP     1      27.354  89.248  61.030  1.00  0.00           O 
ATOM   3362   O  SUP     1      29.813  96.125  61.029  1.00  0.00           O 
ATOM   3363   O  SUP     1      24.897  91.477  61.786  1.00  0.00           O 
ATOM   3364   O  SUP     1      27.354  98.355  61.786  1.00  0.00           O 
ATOM   3365   O  SUP     1      27.354 115.749  51.001  1.00  0.00           O 
ATOM   3366   O  SUP     1      29.813 122.626  51.000  1.00  0.00           O 
ATOM   3367   O  SUP     1      24.897 117.978  51.757  1.00  0.00           O 
ATOM   3368   O  SUP     1      27.354 124.856  51.757  1.00  0.00           O 
ATOM   3369  Si  SUP     1      24.971 122.404  52.594  1.00  0.00          Si 
ATOM   3370  Si  SUP     1      27.428 115.526  52.595  1.00  0.00          Si 
ATOM   3371  Si  SUP     1      26.421 111.299  53.050  1.00  0.00          Si 
ATOM   3372  Si  SUP     1      28.877 118.179  53.051  1.00  0.00          Si 
ATOM   3373  Si  SUP     1      27.428 120.830  53.506  1.00  0.00          Si 
ATOM   3374  Si  SUP     1      24.971 113.952  53.507  1.00  0.00          Si 
ATOM   3375   O  SUP     1      27.949 119.473  52.820  1.00  0.00           O 
ATOM   3376   O  SUP     1      25.493 112.595  52.821  1.00  0.00           O 
ATOM   3377   O  SUP     1      25.973 121.187  52.923  1.00  0.00           O 
ATOM   3378   O  SUP     1      28.430 114.309  52.924  1.00  0.00           O 
ATOM   3379   O  SUP     1      28.430 122.046  53.177  1.00  0.00           O 
ATOM   3380   O  SUP     1      25.973 115.168  53.178  1.00  0.00           O 
ATOM   3381   O  SUP     1      25.493 110.004  53.280  1.00  0.00           O 
ATOM   3382   O  SUP     1      27.949 116.883  53.281  1.00  0.00           O 
ATOM   3383   O  SUP     1      27.354 111.501  54.344  1.00  0.00           O 
ATOM   3384   O  SUP     1      29.813 118.378  54.343  1.00  0.00           O 
ATOM   3385   O  SUP     1      24.897 113.730  55.100  1.00  0.00           O 
ATOM   3386   O  SUP     1      27.354 120.608  55.100  1.00  0.00           O 
ATOM   3387  Si  SUP     1      24.971 118.156  55.937  1.00  0.00          Si 
ATOM   3388  Si  SUP     1      27.428 111.278  55.938  1.00  0.00          Si 
ATOM   3389  Si  SUP     1      26.421 107.051  56.393  1.00  0.00          Si 
ATOM   3390  Si  SUP     1      28.877 113.931  56.394  1.00  0.00          Si 
ATOM   3391  Si  SUP     1      27.428 116.582  56.849  1.00  0.00          Si 
ATOM   3392  Si  SUP     1      24.971 109.704  56.850  1.00  0.00          Si 
ATOM   3393   O  SUP     1      27.949 115.225  56.163  1.00  0.00           O 
ATOM   3394   O  SUP     1      25.493 108.347  56.164  1.00  0.00           O 
ATOM   3395   O  SUP     1      25.973 116.939  56.266  1.00  0.00           O 
ATOM   3396   O  SUP     1      28.430 110.061  56.267  1.00  0.00           O 
ATOM   3397   O  SUP     1      28.430 117.798  56.520  1.00  0.00           O 
ATOM   3398   O  SUP     1      25.973 110.920  56.521  1.00  0.00           O 
ATOM   3399   O  SUP     1      25.493 105.756  56.623  1.00  0.00           O 
ATOM   3400   O  SUP     1      27.949 112.635  56.624  1.00  0.00           O 
ATOM   3401   O  SUP     1      27.354 107.253  57.687  1.00  0.00           O 
ATOM   3402   O  SUP     1      29.813 114.130  57.686  1.00  0.00           O 
ATOM   3403   O  SUP     1      24.897 109.482  58.443  1.00  0.00           O 
ATOM   3404   O  SUP     1      27.354 116.360  58.443  1.00  0.00           O 
ATOM   3405  Si  SUP     1      24.971 113.908  59.280  1.00  0.00          Si 
ATOM   3406  Si  SUP     1      27.428 107.030  59.281  1.00  0.00          Si 
ATOM   3407  Si  SUP     1      26.421 102.803  59.736  1.00  0.00          Si 
ATOM   3408  Si  SUP     1      28.877 109.683  59.737  1.00  0.00          Si 
ATOM   3409  Si  SUP     1      27.428 112.334  60.192  1.00  0.00          Si 
ATOM   3410  Si  SUP     1      24.971 105.456  60.193  1.00  0.00          Si 
ATOM   3411   O  SUP     1      27.949 110.977  59.506  1.00  0.00           O 
ATOM   3412   O  SUP     1      25.493 104.099  59.507  1.00  0.00           O 
ATOM   3413   O  SUP     1      25.973 112.691  59.609  1.00  0.00           O 
ATOM   3414   O  SUP     1      28.430 105.813  59.610  1.00  0.00           O 
ATOM   3415   O  SUP     1      28.430 113.550  59.863  1.00  0.00           O 
ATOM   3416   O  SUP     1      25.973 106.672  59.864  1.00  0.00           O 
ATOM   3417   O  SUP     1      25.493 101.508  59.966  1.00  0.00           O 
ATOM   3418   O  SUP     1      27.949 108.387  59.967  1.00  0.00           O 
ATOM   3419   O  SUP     1      27.354 103.005  61.030  1.00  0.00           O 
ATOM   3420   O  SUP     1      29.813 109.882  61.029  1.00  0.00           O 
ATOM   3421   O  SUP     1      24.897 105.234  61.786  1.00  0.00           O 
ATOM   3422   O  SUP     1      27.354 112.112  61.786  1.00  0.00           O 
ATOM   3423   O  SUP     1      27.354 129.506  51.001  1.00  0.00           O 
ATOM   3424   O  SUP     1      29.813 136.383  51.000  1.00  0.00           O 
ATOM   3425   O  SUP     1      24.897 131.735  51.757  1.00  0.00           O 
ATOM   3426   O  SUP     1      27.354   1.043  51.757  1.00  0.00           O 
ATOM   3427  Si  SUP     1      24.971 136.161  52.594  1.00  0.00          Si 
ATOM   3428  Si  SUP     1      27.428 129.283  52.595  1.00  0.00          Si 
ATOM   3429  Si  SUP     1      26.421 125.056  53.050  1.00  0.00          Si 
ATOM   3430  Si  SUP     1      28.877 131.936  53.051  1.00  0.00          Si 
ATOM   3431  Si  SUP     1      27.428 134.587  53.506  1.00  0.00          Si 
ATOM   3432  Si  SUP     1      24.971 127.709  53.507  1.00  0.00          Si 
ATOM   3433   O  SUP     1      27.949 133.230  52.820  1.00  0.00           O 
ATOM   3434   O  SUP     1      25.493 126.352  52.821  1.00  0.00           O 
ATOM   3435   O  SUP     1      25.973 134.944  52.923  1.00  0.00           O 
ATOM   3436   O  SUP     1      28.430 128.066  52.924  1.00  0.00           O 
ATOM   3437   O  SUP     1      28.430 135.803  53.177  1.00  0.00           O 
ATOM   3438   O  SUP     1      25.973 128.925  53.178  1.00  0.00           O 
ATOM   3439   O  SUP     1      25.493 123.761  53.280  1.00  0.00           O 
ATOM   3440   O  SUP     1      27.949 130.640  53.281  1.00  0.00           O 
ATOM   3441   O  SUP     1      27.354 125.258  54.344  1.00  0.00           O 
ATOM   3442   O  SUP     1      29.813 132.135  54.343  1.00  0.00           O 
ATOM   3443   O  SUP     1      24.897 127.487  55.100  1.00  0.00           O 
ATOM   3444   O  SUP     1      27.354 134.365  55.100  1.00  0.00           O 
ATOM   3445  Si  SUP     1      24.971 131.913  55.937  1.00  0.00          Si 
ATOM   3446  Si  SUP     1      27.428 125.035  55.938  1.00  0.00          Si 
ATOM   3447  Si  SUP     1      26.421 120.808  56.393  1.00  0.00          Si 
ATOM   3448  Si  SUP     1      28.877 127.688  56.394  1.00  0.00          Si 
ATOM   3449  Si  SUP     1      27.428 130.339  56.849  1.00  0.00          Si 
ATOM   3450  Si  SUP     1      24.971 123.461  56.850  1.00  0.00          Si 
ATOM   3451   O  SUP     1      27.949 128.982  56.163  1.00  0.00           O 
ATOM   3452   O  SUP     1      25.493 122.104  56.164  1.00  0.00           O 
ATOM   3453   O  SUP     1      25.973 130.696  56.266  1.00  0.00           O 
ATOM   3454   O  SUP     1      28.430 123.818  56.267  1.00  0.00           O 
ATOM   3455   O  SUP     1      28.430 131.555  56.520  1.00  0.00           O 
ATOM   3456   O  SUP     1      25.973 124.677  56.521  1.00  0.00           O 
ATOM   3457   O  SUP     1      25.493 119.513  56.623  1.00  0.00           O 
ATOM   3458   O  SUP     1      27.949 126.392  56.624  1.00  0.00           O 
ATOM   3459   O  SUP     1      27.354 121.010  57.687  1.00  0.00           O 
ATOM   3460   O  SUP     1      29.813 127.887  57.686  1.00  0.00           O 
ATOM   3461   O  SUP     1      24.897 123.239  58.443  1.00  0.00           O 
ATOM   3462   O  SUP     1      27.354 130.117  58.443  1.00  0.00           O 
ATOM   3463  Si  SUP     1      24.971 127.665  59.280  1.00  0.00          Si 
ATOM   3464  Si  SUP     1      27.428 120.787  59.281  1.00  0.00          Si 
ATOM   3465  Si  SUP     1      26.421 116.560  59.736  1.00  0.00          Si 
ATOM   3466  Si  SUP     1      28.877 123.440  59.737  1.00  0.00          Si 
ATOM   3467  Si  SUP     1      27.428 126.091  60.192  1.00  0.00          Si 
ATOM   3468  Si  SUP     1      24.971 119.213  60.193  1.00  0.00          Si 
ATOM   3469   O  SUP     1      27.949 124.734  59.506  1.00  0.00           O 
ATOM   3470   O  SUP     1      25.493 117.856  59.507  1.00  0.00           O 
ATOM   3471   O  SUP     1      25.973 126.448  59.609  1.00  0.00           O 
ATOM   3472   O  SUP     1      28.430 119.570  59.610  1.00  0.00           O 
ATOM   3473   O  SUP     1      28.430 127.307  59.863  1.00  0.00           O 
ATOM   3474   O  SUP     1      25.973 120.429  59.864  1.00  0.00           O 
ATOM   3475   O  SUP     1      25.493 115.265  59.966  1.00  0.00           O 
ATOM   3476   O  SUP     1      27.949 122.144  59.967  1.00  0.00           O 
ATOM   3477   O  SUP     1      27.354 116.762  61.030  1.00  0.00           O 
ATOM   3478   O  SUP     1      29.813 123.639  61.029  1.00  0.00           O 
ATOM   3479   O  SUP     1      24.897 118.991  61.786  1.00  0.00           O 
ATOM   3480   O  SUP     1      27.354 125.869  61.786  1.00  0.00           O 
ATOM   3481   O  SUP     1      32.270   5.693  51.001  1.00  0.00           O 
ATOM   3482   O  SUP     1      34.729  12.570  51.000  1.00  0.00           O 
ATOM   3483   O  SUP     1      29.813   7.922  51.757  1.00  0.00           O 
ATOM   3484   O  SUP     1      32.270  14.800  51.757  1.00  0.00           O 
ATOM   3485  Si  SUP     1      29.887  12.348  52.594  1.00  0.00          Si 
ATOM   3486  Si  SUP     1      32.344   5.470  52.595  1.00  0.00          Si 
ATOM   3487  Si  SUP     1      31.337   1.243  53.050  1.00  0.00          Si 
ATOM   3488  Si  SUP     1      33.793   8.123  53.051  1.00  0.00          Si 
ATOM   3489  Si  SUP     1      32.344  10.774  53.506  1.00  0.00          Si 
ATOM   3490  Si  SUP     1      29.887   3.896  53.507  1.00  0.00          Si 
ATOM   3491   O  SUP     1      32.865   9.417  52.820  1.00  0.00           O 
ATOM   3492   O  SUP     1      30.409   2.539  52.821  1.00  0.00           O 
ATOM   3493   O  SUP     1      30.889  11.131  52.923  1.00  0.00           O 
ATOM   3494   O  SUP     1      33.346   4.253  52.924  1.00  0.00           O 
ATOM   3495   O  SUP     1      33.346  11.990  53.177  1.00  0.00           O 
ATOM   3496   O  SUP     1      30.889   5.112  53.178  1.00  0.00           O 
ATOM   3497   O  SUP     1      30.409 137.518  53.280  1.00  0.00           O 
ATOM   3498   O  SUP     1      32.865   6.827  53.281  1.00  0.00           O 
ATOM   3499   O  SUP     1      32.270   1.445  54.344  1.00  0.00           O 
ATOM   3500   O  SUP     1      34.729   8.322  54.343  1.00  0.00           O 
ATOM   3501   O  SUP     1      29.813   3.674  55.100  1.00  0.00           O 
ATOM   3502   O  SUP     1      32.270  10.552  55.100  1.00  0.00           O 
ATOM   3503  Si  SUP     1      29.887   8.100  55.937  1.00  0.00          Si 
ATOM   3504  Si  SUP     1      32.344   1.222  55.938  1.00  0.00          Si 
ATOM   3505  Si  SUP     1      31.337 134.565  56.393  1.00  0.00          Si 
ATOM   3506  Si  SUP     1      33.793   3.875  56.394  1.00  0.00          Si 
ATOM   3507  Si  SUP     1      32.344   6.526  56.849  1.00  0.00          Si 
ATOM   3508  Si  SUP     1      29.887 137.218  56.850  1.00  0.00          Si 
ATOM   3509   O  SUP     1      32.865   5.169  56.163  1.00  0.00           O 
ATOM   3510   O  SUP     1      30.409 135.861  56.164  1.00  0.00           O 
ATOM   3511   O  SUP     1      30.889   6.883  56.266  1.00  0.00           O 
ATOM   3512   O  SUP     1      33.346   0.005  56.267  1.00  0.00           O 
ATOM   3513   O  SUP     1      33.346   7.742  56.520  1.00  0.00           O 
ATOM   3514   O  SUP     1      30.889   0.864  56.521  1.00  0.00           O 
ATOM   3515   O  SUP     1      30.409 133.270  56.623  1.00  0.00           O 
ATOM   3516   O  SUP     1      32.865   2.579  56.624  1.00  0.00           O 
ATOM   3517   O  SUP     1      32.270 134.767  57.687  1.00  0.00           O 
ATOM   3518   O  SUP     1      34.729   4.074  57.686  1.00  0.00           O 
ATOM   3519   O  SUP     1      29.813 136.996  58.443  1.00  0.00           O 
ATOM   3520   O  SUP     1      32.270   6.304  58.443  1.00  0.00           O 
ATOM   3521  Si  SUP     1      29.887   3.852  59.280  1.00  0.00          Si 
ATOM   3522  Si  SUP     1      32.344 134.544  59.281  1.00  0.00          Si 
ATOM   3523  Si  SUP     1      31.337 130.317  59.736  1.00  0.00          Si 
ATOM   3524  Si  SUP     1      33.793 137.197  59.737  1.00  0.00          Si 
ATOM   3525  Si  SUP     1      32.344   2.278  60.192  1.00  0.00          Si 
ATOM   3526  Si  SUP     1      29.887 132.970  60.193  1.00  0.00          Si 
ATOM   3527   O  SUP     1      32.865   0.921  59.506  1.00  0.00           O 
ATOM   3528   O  SUP     1      30.409 131.613  59.507  1.00  0.00           O 
ATOM   3529   O  SUP     1      30.889   2.635  59.609  1.00  0.00           O 
ATOM   3530   O  SUP     1      33.346 133.327  59.610  1.00  0.00           O 
ATOM   3531   O  SUP     1      33.346   3.494  59.863  1.00  0.00           O 
ATOM   3532   O  SUP     1      30.889 134.186  59.864  1.00  0.00           O 
ATOM   3533   O  SUP     1      30.409 129.022  59.966  1.00  0.00           O 
ATOM   3534   O  SUP     1      32.865 135.901  59.967  1.00  0.00           O 
ATOM   3535   O  SUP     1      32.270 130.519  61.030  1.00  0.00           O 
ATOM   3536   O  SUP     1      34.729 137.396  61.029  1.00  0.00           O 
ATOM   3537   O  SUP     1      29.813 132.748  61.786  1.00  0.00           O 
ATOM   3538   O  SUP     1      32.270   2.056  61.786  1.00  0.00           O 
ATOM   3539   O  SUP     1      32.270  19.450  51.001  1.00  0.00           O 
ATOM   3540   O  SUP     1      34.729  26.327  51.000  1.00  0.00           O 
ATOM   3541   O  SUP     1      29.813  21.679  51.757  1.00  0.00           O 
ATOM   3542   O  SUP     1      32.270  28.557  51.757  1.00  0.00           O 
ATOM   3543  Si  SUP     1      29.887  26.105  52.594  1.00  0.00          Si 
ATOM   3544  Si  SUP     1      32.344  19.227  52.595  1.00  0.00          Si 
ATOM   3545  Si  SUP     1      31.337  15.000  53.050  1.00  0.00          Si 
ATOM   3546  Si  SUP     1      33.793  21.880  53.051  1.00  0.00          Si 
ATOM   3547  Si  SUP     1      32.344  24.531  53.506  1.00  0.00          Si 
ATOM   3548  Si  SUP     1      29.887  17.653  53.507  1.00  0.00          Si 
ATOM   3549   O  SUP     1      32.865  23.174  52.820  1.00  0.00           O 
ATOM   3550   O  SUP     1      30.409  16.296  52.821  1.00  0.00           O 
ATOM   3551   O  SUP     1      30.889  24.888  52.923  1.00  0.00           O 
ATOM   3552   O  SUP     1      33.346  18.010  52.924  1.00  0.00           O 
ATOM   3553   O  SUP     1      33.346  25.747  53.177  1.00  0.00           O 
ATOM   3554   O  SUP     1      30.889  18.869  53.178  1.00  0.00           O 
ATOM   3555   O  SUP     1      30.409  13.705  53.280  1.00  0.00           O 
ATOM   3556   O  SUP     1      32.865  20.584  53.281  1.00  0.00           O 
ATOM   3557   O  SUP     1      32.270  15.202  54.344  1.00  0.00           O 
ATOM   3558   O  SUP     1      34.729  22.079  54.343  1.00  0.00           O 
ATOM   3559   O  SUP     1      29.813  17.431  55.100  1.00  0.00           O 
ATOM   3560   O  SUP     1      32.270  24.309  55.100  1.00  0.00           O 
ATOM   3561  Si  SUP     1      29.887  21.857  55.937  1.00  0.00          Si 
ATOM   3562  Si  SUP     1      32.344  14.979  55.938  1.00  0.00          Si 
ATOM   3563  Si  SUP     1      31.337  10.752  56.393  1.00  0.00          Si 
ATOM   3564  Si  SUP     1      33.793  17.632  56.394  1.00  0.00          Si 
ATOM   3565  Si  SUP     1      32.344  20.283  56.849  1.00  0.00          Si 
ATOM   3566  Si  SUP     1      29.887  13.405  56.850  1.00  0.00          Si 
ATOM   3567   O  SUP     1      32.865  18.926  56.163  1.00  0.00           O 
ATOM   3568   O  SUP     1      30.409  12.048  56.164  1.00  0.00           O 
ATOM   3569   O  SUP     1      30.889  20.640  56.266  1.00  0.00           O 
ATOM   3570   O  SUP     1      33.346  13.762  56.267  1.00  0.00           O 
ATOM   3571   O  SUP     1      33.346  21.499  56.520  1.00  0.00           O 
ATOM   3572   O  SUP     1      30.889  14.621  56.521  1.00  0.00           O 
ATOM   3573   O  SUP     1      30.409   9.457  56.623  1.00  0.00           O 
ATOM   3574   O  SUP     1      32.865  16.336  56.624  1.00  0.00           O 
ATOM   3575   O  SUP     1      32.270  10.954  57.687  1.00  0.00           O 
ATOM   3576   O  SUP     1      34.729  17.831  57.686  1.00  0.00           O 
ATOM   3577   O  SUP     1      29.813  13.183  58.443  1.00  0.00           O 
ATOM   3578   O  SUP     1      32.270  20.061  58.443  1.00  0.00           O 
ATOM   3579  Si  SUP     1      29.887  17.609  59.280  1.00  0.00          Si 
ATOM   3580  Si  SUP     1      32.344  10.731  59.281  1.00  0.00          Si 
ATOM   3581  Si  SUP     1      31.337   6.504  59.736  1.00  0.00          Si 
ATOM   3582  Si  SUP     1      33.793  13.384  59.737  1.00  0.00          Si 
ATOM   3583  Si  SUP     1      32.344  16.035  60.192  1.00  0.00          Si 
ATOM   3584  Si  SUP     1      29.887   9.157  60.193  1.00  0.00          Si 
ATOM   3585   O  SUP     1      32.865  14.678  59.506  1.00  0.00           O 
ATOM   3586   O  SUP     1      30.409   7.800  59.507  1.00  0.00           O 
ATOM   3587   O  SUP     1      30.889  16.392  59.609  1.00  0.00           O 
ATOM   3588   O  SUP     1      33.346   9.514  59.610  1.00  0.00           O 
ATOM   3589   O  SUP     1      33.346  17.251  59.863  1.00  0.00           O 
ATOM   3590   O  SUP     1      30.889  10.373  59.864  1.00  0.00           O 
ATOM   3591   O  SUP     1      30.409   5.209  59.966  1.00  0.00           O 
ATOM   3592   O  SUP     1      32.865  12.088  59.967  1.00  0.00           O 
ATOM   3593   O  SUP     1      32.270   6.706  61.030  1.00  0.00           O 
ATOM   3594   O  SUP     1      34.729  13.583  61.029  1.00  0.00           O 
ATOM   3595   O  SUP     1      29.813   8.935  61.786  1.00  0.00           O 
ATOM   3596   O  SUP     1      32.270  15.813  61.786  1.00  0.00           O 
ATOM   3597   O  SUP     1      32.270  33.207  51.001  1.00  0.00           O 
ATOM   3598   O  SUP     1      34.729  40.084  51.000  1.00  0.00           O 
ATOM   3599   O  SUP     1      29.813  35.436  51.757  1.00  0.00           O 
ATOM   3600   O  SUP     1      32.270  42.314  51.757  1.00  0.00           O 
ATOM   3601  Si  SUP     1      29.887  39.862  52.594  1.00  0.00          Si 
ATOM   3602  Si  SUP     1      32.344  32.984  52.595  1.00  0.00          Si 
ATOM   3603  Si  SUP     1      31.337  28.757  53.050  1.00  0.00          Si 
ATOM   3604  Si  SUP     1      33.793  35.637  53.051  1.00  0.00          Si 
ATOM   3605  Si  SUP     1      32.344  38.288  53.506  1.00  0.00          Si 
ATOM   3606  Si  SUP     1      29.887  31.410  53.507  1.00  0.00          Si 
ATOM   3607   O  SUP     1      32.865  36.931  52.820  1.00  0.00           O 
ATOM   3608   O  SUP     1      30.409  30.053  52.821  1.00  0.00           O 
ATOM   3609   O  SUP     1      30.889  38.645  52.923  1.00  0.00           O 
ATOM   3610   O  SUP     1      33.346  31.767  52.924  1.00  0.00           O 
ATOM   3611   O  SUP     1      33.346  39.504  53.177  1.00  0.00           O 
ATOM   3612   O  SUP     1      30.889  32.626  53.178  1.00  0.00           O 
ATOM   3613   O  SUP     1      30.409  27.462  53.280  1.00  0.00           O 
ATOM   3614   O  SUP     1      32.865  34.341  53.281  1.00  0.00           O 
ATOM   3615   O  SUP     1      32.270  28.959  54.344  1.00  0.00           O 
ATOM   3616   O  SUP     1      34.729  35.836  54.343  1.00  0.00           O 
ATOM   3617   O  SUP     1      29.813  31.188  55.100  1.00  0.00           O 
ATOM   3618   O  SUP     1      32.270  38.066  55.100  1.00  0.00           O 
ATOM   3619  Si  SUP     1      29.887  35.614  55.937  1.00  0.00          Si 
ATOM   3620  Si  SUP     1      32.344  28.736  55.938  1.00  0.00          Si 
ATOM   3621  Si  SUP     1      31.337  24.509  56.393  1.00  0.00          Si 
ATOM   3622  Si  SUP     1      33.793  31.389  56.394  1.00  0.00          Si 
ATOM   3623  Si  SUP     1      32.344  34.040  56.849  1.00  0.00          Si 
ATOM   3624  Si  SUP     1      29.887  27.162  56.850  1.00  0.00          Si 
ATOM   3625   O  SUP     1      32.865  32.683  56.163  1.00  0.00           O 
ATOM   3626   O  SUP     1      30.409  25.805  56.164  1.00  0.00           O 
ATOM   3627   O  SUP     1      30.889  34.397  56.266  1.00  0.00           O 
ATOM   3628   O  SUP     1      33.346  27.519  56.267  1.00  0.00           O 
ATOM   3629   O  SUP     1      33.346  35.256  56.520  1.00  0.00           O 
ATOM   3630   O  SUP     1      30.889  28.378  56.521  1.00  0.00           O 
ATOM   3631   O  SUP     1      30.409  23.214  56.623  1.00  0.00           O 
ATOM   3632   O  SUP     1      32.865  30.093  56.624  1.00  0.00           O 
ATOM   3633   O  SUP     1      32.270  24.711  57.687  1.00  0.00           O 
ATOM   3634   O  SUP     1      34.729  31.588  57.686  1.00  0.00           O 
ATOM   3635   O  SUP     1      29.813  26.940  58.443  1.00  0.00           O 
ATOM   3636   O  SUP     1      32.270  33.818  58.443  1.00  0.00           O 
ATOM   3637  Si  SUP     1      29.887  31.366  59.280  1.00  0.00          Si 
ATOM   3638  Si  SUP     1      32.344  24.488  59.281  1.00  0.00          Si 
ATOM   3639  Si  SUP     1      31.337  20.261  59.736  1.00  0.00          Si 
ATOM   3640  Si  SUP     1      33.793  27.141  59.737  1.00  0.00          Si 
ATOM   3641  Si  SUP     1      32.344  29.792  60.192  1.00  0.00          Si 
ATOM   3642  Si  SUP     1      29.887  22.914  60.193  1.00  0.00          Si 
ATOM   3643   O  SUP     1      32.865  28.435  59.506  1.00  0.00           O 
ATOM   3644   O  SUP     1      30.409  21.557  59.507  1.00  0.00           O 
ATOM   3645   O  SUP     1      30.889  30.149  59.609  1.00  0.00           O 
ATOM   3646   O  SUP     1      33.346  23.271  59.610  1.00  0.00           O 
ATOM   3647   O  SUP     1      33.346  31.008  59.863  1.00  0.00           O 
ATOM   3648   O  SUP     1      30.889  24.130  59.864  1.00  0.00           O 
ATOM   3649   O  SUP     1      30.409  18.966  59.966  1.00  0.00           O 
ATOM   3650   O  SUP     1      32.865  25.845  59.967  1.00  0.00           O 
ATOM   3651   O  SUP     1      32.270  20.463  61.030  1.00  0.00           O 
ATOM   3652   O  SUP     1      34.729  27.340  61.029  1.00  0.00           O 
ATOM   3653   O  SUP     1      29.813  22.692  61.786  1.00  0.00           O 
ATOM   3654   O  SUP     1      32.270  29.570  61.786  1.00  0.00           O 
ATOM   3655   O  SUP     1      32.270  46.964  51.001  1.00  0.00           O 
ATOM   3656   O  SUP     1      34.729  53.841  51.000  1.00  0.00           O 
ATOM   3657   O  SUP     1      29.813  49.193  51.757  1.00  0.00           O 
ATOM   3658   O  SUP     1      32.270  56.071  51.757  1.00  0.00           O 
ATOM   3659  Si  SUP     1      29.887  53.619  52.594  1.00  0.00          Si 
ATOM   3660  Si  SUP     1      32.344  46.741  52.595  1.00  0.00          Si 
ATOM   3661  Si  SUP     1      31.337  42.514  53.050  1.00  0.00          Si 
ATOM   3662  Si  SUP     1      33.793  49.394  53.051  1.00  0.00          Si 
ATOM   3663  Si  SUP     1      32.344  52.045  53.506  1.00  0.00          Si 
ATOM   3664  Si  SUP     1      29.887  45.167  53.507  1.00  0.00          Si 
ATOM   3665   O  SUP     1      32.865  50.688  52.820  1.00  0.00           O 
ATOM   3666   O  SUP     1      30.409  43.810  52.821  1.00  0.00           O 
ATOM   3667   O  SUP     1      30.889  52.402  52.923  1.00  0.00           O 
ATOM   3668   O  SUP     1      33.346  45.524  52.924  1.00  0.00           O 
ATOM   3669   O  SUP     1      33.346  53.261  53.177  1.00  0.00           O 
ATOM   3670   O  SUP     1      30.889  46.383  53.178  1.00  0.00           O 
ATOM   3671   O  SUP     1      30.409  41.219  53.280  1.00  0.00           O 
ATOM   3672   O  SUP     1      32.865  48.098  53.281  1.00  0.00           O 
ATOM   3673   O  SUP     1      32.270  42.716  54.344  1.00  0.00           O 
ATOM   3674   O  SUP     1      34.729  49.593  54.343  1.00  0.00           O 
ATOM   3675   O  SUP     1      29.813  44.945  55.100  1.00  0.00           O 
ATOM   3676   O  SUP     1      32.270  51.823  55.100  1.00  0.00           O 
ATOM   3677  Si  SUP     1      29.887  49.371  55.937  1.00  0.00          Si 
ATOM   3678  Si  SUP     1      32.344  42.493  55.938  1.00  0.00          Si 
ATOM   3679  Si  SUP     1      31.337  38.266  56.393  1.00  0.00          Si 
ATOM   3680  Si  SUP     1      33.793  45.146  56.394  1.00  0.00          Si 
ATOM   3681  Si  SUP     1      32.344  47.797  56.849  1.00  0.00          Si 
ATOM   3682  Si  SUP     1      29.887  40.919  56.850  1.00  0.00          Si 
ATOM   3683   O  SUP     1      32.865  46.440  56.163  1.00  0.00           O 
ATOM   3684   O  SUP     1      30.409  39.562  56.164  1.00  0.00           O 
ATOM   3685   O  SUP     1      30.889  48.154  56.266  1.00  0.00           O 
ATOM   3686   O  SUP     1      33.346  41.276  56.267  1.00  0.00           O 
ATOM   3687   O  SUP     1      33.346  49.013  56.520  1.00  0.00           O 
ATOM   3688   O  SUP     1      30.889  42.135  56.521  1.00  0.00           O 
ATOM   3689   O  SUP     1      30.409  36.971  56.623  1.00  0.00           O 
ATOM   3690   O  SUP     1      32.865  43.850  56.624  1.00  0.00           O 
ATOM   3691   O  SUP     1      32.270  38.468  57.687  1.00  0.00           O 
ATOM   3692   O  SUP     1      34.729  45.345  57.686  1.00  0.00           O 
ATOM   3693   O  SUP     1      29.813  40.697  58.443  1.00  0.00           O 
ATOM   3694   O  SUP     1      32.270  47.575  58.443  1.00  0.00           O 
ATOM   3695  Si  SUP     1      29.887  45.123  59.280  1.00  0.00          Si 
ATOM   3696  Si  SUP     1      32.344  38.245  59.281  1.00  0.00          Si 
ATOM   3697  Si  SUP     1      31.337  34.018  59.736  1.00  0.00          Si 
ATOM   3698  Si  SUP     1      33.793  40.898  59.737  1.00  0.00          Si 
ATOM   3699  Si  SUP     1      32.344  43.549  60.192  1.00  0.00          Si 
ATOM   3700  Si  SUP     1      29.887  36.671  60.193  1.00  0.00          Si 
ATOM   3701   O  SUP     1      32.865  42.192  59.506  1.00  0.00           O 
ATOM   3702   O  SUP     1      30.409  35.314  59.507  1.00  0.00           O 
ATOM   3703   O  SUP     1      30.889  43.906  59.609  1.00  0.00           O 
ATOM   3704   O  SUP     1      33.346  37.028  59.610  1.00  0.00           O 
ATOM   3705   O  SUP     1      33.346  44.765  59.863  1.00  0.00           O 
ATOM   3706   O  SUP     1      30.889  37.887  59.864  1.00  0.00           O 
ATOM   3707   O  SUP     1      30.409  32.723  59.966  1.00  0.00           O 
ATOM   3708   O  SUP     1      32.865  39.602  59.967  1.00  0.00           O 
ATOM   3709   O  SUP     1      32.270  34.220  61.030  1.00  0.00           O 
ATOM   3710   O  SUP     1      34.729  41.097  61.029  1.00  0.00           O 
ATOM   3711   O  SUP     1      29.813  36.449  61.786  1.00  0.00           O 
ATOM   3712   O  SUP     1      32.270  43.327  61.786  1.00  0.00           O 
ATOM   3713   O  SUP     1      32.270  60.721  51.001  1.00  0.00           O 
ATOM   3714   O  SUP     1      34.729  67.598  51.000  1.00  0.00           O 
ATOM   3715   O  SUP     1      29.813  62.950  51.757  1.00  0.00           O 
ATOM   3716   O  SUP     1      32.270  69.828  51.757  1.00  0.00           O 
ATOM   3717  Si  SUP     1      29.887  67.376  52.594  1.00  0.00          Si 
ATOM   3718  Si  SUP     1      32.344  60.498  52.595  1.00  0.00          Si 
ATOM   3719  Si  SUP     1      31.337  56.271  53.050  1.00  0.00          Si 
ATOM   3720  Si  SUP     1      33.793  63.151  53.051  1.00  0.00          Si 
ATOM   3721  Si  SUP     1      32.344  65.802  53.506  1.00  0.00          Si 
ATOM   3722  Si  SUP     1      29.887  58.924  53.507  1.00  0.00          Si 
ATOM   3723   O  SUP     1      32.865  64.445  52.820  1.00  0.00           O 
ATOM   3724   O  SUP     1      30.409  57.567  52.821  1.00  0.00           O 
ATOM   3725   O  SUP     1      30.889  66.159  52.923  1.00  0.00           O 
ATOM   3726   O  SUP     1      33.346  59.281  52.924  1.00  0.00           O 
ATOM   3727   O  SUP     1      33.346  67.018  53.177  1.00  0.00           O 
ATOM   3728   O  SUP     1      30.889  60.140  53.178  1.00  0.00           O 
ATOM   3729   O  SUP     1      30.409  54.976  53.280  1.00  0.00           O 
ATOM   3730   O  SUP     1      32.865  61.855  53.281  1.00  0.00           O 
ATOM   3731   O  SUP     1      32.270  56.473  54.344  1.00  0.00           O 
ATOM   3732   O  SUP     1      34.729  63.350  54.343  1.00  0.00           O 
ATOM   3733   O  SUP     1      29.813  58.702  55.100  1.00  0.00           O 
ATOM   3734   O  SUP     1      32.270  65.580  55.100  1.00  0.00           O 
ATOM   3735  Si  SUP     1      29.887  63.128  55.937  1.00  0.00          Si 
ATOM   3736  Si  SUP     1      32.344  56.250  55.938  1.00  0.00          Si 
ATOM   3737  Si  SUP     1      31.337  52.023  56.393  1.00  0.00          Si 
ATOM   3738  Si  SUP     1      33.793  58.903  56.394  1.00  0.00          Si 
ATOM   3739  Si  SUP     1      32.344  61.554  56.849  1.00  0.00          Si 
ATOM   3740  Si  SUP     1      29.887  54.676  56.850  1.00  0.00          Si 
ATOM   3741   O  SUP     1      32.865  60.197  56.163  1.00  0.00           O 
ATOM   3742   O  SUP     1      30.409  53.319  56.164  1.00  0.00           O 
ATOM   3743   O  SUP     1      30.889  61.911  56.266  1.00  0.00           O 
ATOM   3744   O  SUP     1      33.346  55.033  56.267  1.00  0.00           O 
ATOM   3745   O  SUP     1      33.346  62.770  56.520  1.00  0.00           O 
ATOM   3746   O  SUP     1      30.889  55.892  56.521  1.00  0.00           O 
ATOM   3747   O  SUP     1      30.409  50.728  56.623  1.00  0.00           O 
ATOM   3748   O  SUP     1      32.865  57.607  56.624  1.00  0.00           O 
ATOM   3749   O  SUP     1      32.270  52.225  57.687  1.00  0.00           O 
ATOM   3750   O  SUP     1      34.729  59.102  57.686  1.00  0.00           O 
ATOM   3751   O  SUP     1      29.813  54.454  58.443  1.00  0.00           O 
ATOM   3752   O  SUP     1      32.270  61.332  58.443  1.00  0.00           O 
ATOM   3753  Si  SUP     1      29.887  58.880  59.280  1.00  0.00          Si 
ATOM   3754  Si  SUP     1      32.344  52.002  59.281  1.00  0.00          Si 
ATOM   3755  Si  SUP     1      31.337  47.775  59.736  1.00  0.00          Si 
ATOM   3756  Si  SUP     1      33.793  54.655  59.737  1.00  0.00          Si 
ATOM   3757  Si  SUP     1      32.344  57.306  60.192  1.00  0.00          Si 
ATOM   3758  Si  SUP     1      29.887  50.428  60.193  1.00  0.00          Si 
ATOM   3759   O  SUP     1      32.865  55.949  59.506  1.00  0.00           O 
ATOM   3760   O  SUP     1      30.409  49.071  59.507  1.00  0.00           O 
ATOM   3761   O  SUP     1      30.889  57.663  59.609  1.00  0.00           O 
ATOM   3762   O  SUP     1      33.346  50.785  59.610  1.00  0.00           O 
ATOM   3763   O  SUP     1      33.346  58.522  59.863  1.00  0.00           O 
ATOM   3764   O  SUP     1      30.889  51.644  59.864  1.00  0.00           O 
ATOM   3765   O  SUP     1      30.409  46.480  59.966  1.00  0.00           O 
ATOM   3766   O  SUP     1      32.865  53.359  59.967  1.00  0.00           O 
ATOM   3767   O  SUP     1      32.270  47.977  61.030  1.00  0.00           O 
ATOM   3768   O  SUP     1      34.729  54.854  61.029  1.00  0.00           O 
ATOM   3769   O  SUP     1      29.813  50.206  61.786  1.00  0.00           O 
ATOM   3770   O  SUP     1      32.270  57.084  61.786  1.00  0.00           O 
ATOM   3771   O  SUP     1      32.270  74.478  51.001  1.00  0.00           O 
ATOM   3772   O  SUP     1      34.729  81.355  51.000  1.00  0.00           O 
ATOM   3773   O  SUP     1      29.813  76.707  51.757  1.00  0.00           O 
ATOM   3774   O  SUP     1      32.270  83.585  51.757  1.00  0.00           O 
ATOM   3775  Si  SUP     1      29.887  81.133  52.594  1.00  0.00          Si 
ATOM   3776  Si  SUP     1      32.344  74.255  52.595  1.00  0.00          Si 
ATOM   3777  Si  SUP     1      31.337  70.028  53.050  1.00  0.00          Si 
ATOM   3778  Si  SUP     1      33.793  76.908  53.051  1.00  0.00          Si 
ATOM   3779  Si  SUP     1      32.344  79.559  53.506  1.00  0.00          Si 
ATOM   3780  Si  SUP     1      29.887  72.681  53.507  1.00  0.00          Si 
ATOM   3781   O  SUP     1      32.865  78.202  52.820  1.00  0.00           O 
ATOM   3782   O  SUP     1      30.409  71.324  52.821  1.00  0.00           O 
ATOM   3783   O  SUP     1      30.889  79.916  52.923  1.00  0.00           O 
ATOM   3784   O  SUP     1      33.346  73.038  52.924  1.00  0.00           O 
ATOM   3785   O  SUP     1      33.346  80.775  53.177  1.00  0.00           O 
ATOM   3786   O  SUP     1      30.889  73.897  53.178  1.00  0.00           O 
ATOM   3787   O  SUP     1      30.409  68.733  53.280  1.00  0.00           O 
ATOM   3788   O  SUP     1      32.865  75.612  53.281  1.00  0.00           O 
ATOM   3789   O  SUP     1      32.270  70.230  54.344  1.00  0.00           O 
ATOM   3790   O  SUP     1      34.729  77.107  54.343  1.00  0.00           O 
ATOM   3791   O  SUP     1      29.813  72.459  55.100  1.00  0.00           O 
ATOM   3792   O  SUP     1      32.270  79.337  55.100  1.00  0.00           O 
ATOM   3793  Si  SUP     1      29.887  76.885  55.937  1.00  0.00          Si 
ATOM   3794  Si  SUP     1      32.344  70.007  55.938  1.00  0.00          Si 
ATOM   3795  Si  SUP     1      31.337  65.780  56.393  1.00  0.00          Si 
ATOM   3796  Si  SUP     1      33.793  72.660  56.394  1.00  0.00          Si 
ATOM   3797  Si  SUP     1      32.344  75.311  56.849  1.00  0.00          Si 
ATOM   3798  Si  SUP     1      29.887  68.433  56.850  1.00  0.00          Si 
ATOM   3799   O  SUP     1      32.865  73.954  56.163  1.00  0.00           O 
ATOM   3800   O  SUP     1      30.409  67.076  56.164  1.00  0.00           O 
ATOM   3801   O  SUP     1      30.889  75.668  56.266  1.00  0.00           O 
ATOM   3802   O  SUP     1      33.346  68.790  56.267  1.00  0.00           O 
ATOM   3803   O  SUP     1      33.346  76.527  56.520  1.00  0.00           O 
ATOM   3804   O  SUP     1      30.889  69.649  56.521  1.00  0.00           O 
ATOM   3805   O  SUP     1      30.409  64.485  56.623  1.00  0.00           O 
ATOM   3806   O  SUP     1      32.865  71.364  56.624  1.00  0.00           O 
ATOM   3807   O  SUP     1      32.270  65.982  57.687  1.00  0.00           O 
ATOM   3808   O  SUP     1      34.729  72.859  57.686  1.00  0.00           O 
ATOM   3809   O  SUP     1      29.813  68.211  58.443  1.00  0.00           O 
ATOM   3810   O  SUP     1      32.270  75.089  58.443  1.00  0.00           O 
ATOM   3811  Si  SUP     1      29.887  72.637  59.280  1.00  0.00          Si 
ATOM   3812  Si  SUP     1      32.344  65.759  59.281  1.00  0.00          Si 
ATOM   3813  Si  SUP     1      31.337  61.532  59.736  1.00  0.00          Si 
ATOM   3814  Si  SUP     1      33.793  68.412  59.737  1.00  0.00          Si 
ATOM   3815  Si  SUP     1      32.344  71.063  60.192  1.00  0.00          Si 
ATOM   3816  Si  SUP     1      29.887  64.185  60.193  1.00  0.00          Si 
ATOM   3817   O  SUP     1      32.865  69.706  59.506  1.00  0.00           O 
ATOM   3818   O  SUP     1      30.409  62.828  59.507  1.00  0.00           O 
ATOM   3819   O  SUP     1      30.889  71.420  59.609  1.00  0.00           O 
ATOM   3820   O  SUP     1      33.346  64.542  59.610  1.00  0.00           O 
ATOM   3821   O  SUP     1      33.346  72.279  59.863  1.00  0.00           O 
ATOM   3822   O  SUP     1      30.889  65.401  59.864  1.00  0.00           O 
ATOM   3823   O  SUP     1      30.409  60.237  59.966  1.00  0.00           O 
ATOM   3824   O  SUP     1      32.865  67.116  59.967  1.00  0.00           O 
ATOM   3825   O  SUP     1      32.270  61.734  61.030  1.00  0.00           O 
ATOM   3826   O  SUP     1      34.729  68.611  61.029  1.00  0.00           O 
ATOM   3827   O  SUP     1      29.813  63.963  61.786  1.00  0.00           O 
ATOM   3828   O  SUP     1      32.270  70.841  61.786  1.00  0.00           O 
ATOM   3829   O  SUP     1      32.270  88.235  51.001  1.00  0.00           O 
ATOM   3830   O  SUP     1      34.729  95.112  51.000  1.00  0.00           O 
ATOM   3831   O  SUP     1      29.813  90.464  51.757  1.00  0.00           O 
ATOM   3832   O  SUP     1      32.270  97.342  51.757  1.00  0.00           O 
ATOM   3833  Si  SUP     1      29.887  94.890  52.594  1.00  0.00          Si 
ATOM   3834  Si  SUP     1      32.344  88.012  52.595  1.00  0.00          Si 
ATOM   3835  Si  SUP     1      31.337  83.785  53.050  1.00  0.00          Si 
ATOM   3836  Si  SUP     1      33.793  90.665  53.051  1.00  0.00          Si 
ATOM   3837  Si  SUP     1      32.344  93.316  53.506  1.00  0.00          Si 
ATOM   3838  Si  SUP     1      29.887  86.438  53.507  1.00  0.00          Si 
ATOM   3839   O  SUP     1      32.865  91.959  52.820  1.00  0.00           O 
ATOM   3840   O  SUP     1      30.409  85.081  52.821  1.00  0.00           O 
ATOM   3841   O  SUP     1      30.889  93.673  52.923  1.00  0.00           O 
ATOM   3842   O  SUP     1      33.346  86.795  52.924  1.00  0.00           O 
ATOM   3843   O  SUP     1      33.346  94.532  53.177  1.00  0.00           O 
ATOM   3844   O  SUP     1      30.889  87.654  53.178  1.00  0.00           O 
ATOM   3845   O  SUP     1      30.409  82.490  53.280  1.00  0.00           O 
ATOM   3846   O  SUP     1      32.865  89.369  53.281  1.00  0.00           O 
ATOM   3847   O  SUP     1      32.270  83.987  54.344  1.00  0.00           O 
ATOM   3848   O  SUP     1      34.729  90.864  54.343  1.00  0.00           O 
ATOM   3849   O  SUP     1      29.813  86.216  55.100  1.00  0.00           O 
ATOM   3850   O  SUP     1      32.270  93.094  55.100  1.00  0.00           O 
ATOM   3851  Si  SUP     1      29.887  90.642  55.937  1.00  0.00          Si 
ATOM   3852  Si  SUP     1      32.344  83.764  55.938  1.00  0.00          Si 
ATOM   3853  Si  SUP     1      31.337  79.537  56.393  1.00  0.00          Si 
ATOM   3854  Si  SUP     1      33.793  86.417  56.394  1.00  0.00          Si 
ATOM   3855  Si  SUP     1      32.344  89.068  56.849  1.00  0.00          Si 
ATOM   3856  Si  SUP     1      29.887  82.190  56.850  1.00  0.00          Si 
ATOM   3857   O  SUP     1      32.865  87.711  56.163  1.00  0.00           O 
ATOM   3858   O  SUP     1      30.409  80.833  56.164  1.00  0.00           O 
ATOM   3859   O  SUP     1      30.889  89.425  56.266  1.00  0.00           O 
ATOM   3860   O  SUP     1      33.346  82.547  56.267  1.00  0.00           O 
ATOM   3861   O  SUP     1      33.346  90.284  56.520  1.00  0.00           O 
ATOM   3862   O  SUP     1      30.889  83.406  56.521  1.00  0.00           O 
ATOM   3863   O  SUP     1      30.409  78.242  56.623  1.00  0.00           O 
ATOM   3864   O  SUP     1      32.865  85.121  56.624  1.00  0.00           O 
ATOM   3865   O  SUP     1      32.270  79.739  57.687  1.00  0.00           O 
ATOM   3866   O  SUP     1      34.729  86.616  57.686  1.00  0.00           O 
ATOM   3867   O  SUP     1      29.813  81.968  58.443  1.00  0.00           O 
ATOM   3868   O  SUP     1      32.270  88.846  58.443  1.00  0.00           O 
ATOM   3869  Si  SUP     1      29.887  86.394  59.280  1.00  0.00          Si 
ATOM   3870  Si  SUP     1      32.344  79.516  59.281  1.00  0.00          Si 
ATOM   3871  Si  SUP     1      31.337  75.289  59.736  1.00  0.00          Si 
ATOM   3872  Si  SUP     1      33.793  82.169  59.737  1.00  0.00          Si 
ATOM   3873  Si  SUP     1      32.344  84.820  60.192  1.00  0.00          Si 
ATOM   3874  Si  SUP     1      29.887  77.942  60.193  1.00  0.00          Si 
ATOM   3875   O  SUP     1      32.865  83.463  59.506  1.00  0.00           O 
ATOM   3876   O  SUP     1      30.409  76.585  59.507  1.00  0.00           O 
ATOM   3877   O  SUP     1      30.889  85.177  59.609  1.00  0.00           O 
ATOM   3878   O  SUP     1      33.346  78.299  59.610  1.00  0.00           O 
ATOM   3879   O  SUP     1      33.346  86.036  59.863  1.00  0.00           O 
ATOM   3880   O  SUP     1      30.889  79.158  59.864  1.00  0.00           O 
ATOM   3881   O  SUP     1      30.409  73.994  59.966  1.00  0.00           O 
ATOM   3882   O  SUP     1      32.865  80.873  59.967  1.00  0.00           O 
ATOM   3883   O  SUP     1      32.270  75.491  61.030  1.00  0.00           O 
ATOM   3884   O  SUP     1      34.729  82.368  61.029  1.00  0.00           O 
ATOM   3885   O  SUP     1      29.813  77.720  61.786  1.00  0.00           O 
ATOM   3886   O  SUP     1      32.270  84.598  61.786  1.00  0.00           O 
ATOM   3887   O  SUP     1      32.270 101.992  51.001  1.00  0.00           O 
ATOM   3888   O  SUP     1      34.729 108.869  51.000  1.00  0.00           O 
ATOM   3889   O  SUP     1      29.813 104.221  51.757  1.00  0.00           O 
ATOM   3890   O  SUP     1      32.270 111.099  51.757  1.00  0.00           O 
ATOM   3891  Si  SUP     1      29.887 108.647  52.594  1.00  0.00          Si 
ATOM   3892  Si  SUP     1      32.344 101.769  52.595  1.00  0.00          Si 
ATOM   3893  Si  SUP     1      31.337  97.542  53.050  1.00  0.00          Si 
ATOM   3894  Si  SUP     1      33.793 104.422  53.051  1.00  0.00          Si 
ATOM   3895  Si  SUP     1      32.344 107.073  53.506  1.00  0.00          Si 
ATOM   3896  Si  SUP     1      29.887 100.195  53.507  1.00  0.00          Si 
ATOM   3897   O  SUP     1      32.865 105.716  52.820  1.00  0.00           O 
ATOM   3898   O  SUP     1      30.409  98.838  52.821  1.00  0.00           O 
ATOM   3899   O  SUP     1      30.889 107.430  52.923  1.00  0.00           O 
ATOM   3900   O  SUP     1      33.346 100.552  52.924  1.00  0.00           O 
ATOM   3901   O  SUP     1      33.346 108.289  53.177  1.00  0.00           O 
ATOM   3902   O  SUP     1      30.889 101.411  53.178  1.00  0.00           O 
ATOM   3903   O  SUP     1      30.409  96.247  53.280  1.00  0.00           O 
ATOM   3904   O  SUP     1      32.865 103.126  53.281  1.00  0.00           O 
ATOM   3905   O  SUP     1      32.270  97.744  54.344  1.00  0.00           O 
ATOM   3906   O  SUP     1      34.729 104.621  54.343  1.00  0.00           O 
ATOM   3907   O  SUP     1      29.813  99.973  55.100  1.00  0.00           O 
ATOM   3908   O  SUP     1      32.270 106.851  55.100  1.00  0.00           O 
ATOM   3909  Si  SUP     1      29.887 104.399  55.937  1.00  0.00          Si 
ATOM   3910  Si  SUP     1      32.344  97.521  55.938  1.00  0.00          Si 
ATOM   3911  Si  SUP     1      31.337  93.294  56.393  1.00  0.00          Si 
ATOM   3912  Si  SUP     1      33.793 100.174  56.394  1.00  0.00          Si 
ATOM   3913  Si  SUP     1      32.344 102.825  56.849  1.00  0.00          Si 
ATOM   3914  Si  SUP     1      29.887  95.947  56.850  1.00  0.00          Si 
ATOM   3915   O  SUP     1      32.865 101.468  56.163  1.00  0.00           O 
ATOM   3916   O  SUP     1      30.409  94.590  56.164  1.00  0.00           O 
ATOM   3917   O  SUP     1      30.889 103.182  56.266  1.00  0.00           O 
ATOM   3918   O  SUP     1      33.346  96.304  56.267  1.00  0.00           O 
ATOM   3919   O  SUP     1      33.346 104.041  56.520  1.00  0.00           O 
ATOM   3920   O  SUP     1      30.889  97.163  56.521  1.00  0.00           O 
ATOM   3921   O  SUP     1      30.409  91.999  56.623  1.00  0.00           O 
ATOM   3922   O  SUP     1      32.865  98.878  56.624  1.00  0.00           O 
ATOM   3923   O  SUP     1      32.270  93.496  57.687  1.00  0.00           O 
ATOM   3924   O  SUP     1      34.729 100.373  57.686  1.00  0.00           O 
ATOM   3925   O  SUP     1      29.813  95.725  58.443  1.00  0.00           O 
ATOM   3926   O  SUP     1      32.270 102.603  58.443  1.00  0.00           O 
ATOM   3927  Si  SUP     1      29.887 100.151  59.280  1.00  0.00          Si 
ATOM   3928  Si  SUP     1      32.344  93.273  59.281  1.00  0.00          Si 
ATOM   3929  Si  SUP     1      31.337  89.046  59.736  1.00  0.00          Si 
ATOM   3930  Si  SUP     1      33.793  95.926  59.737  1.00  0.00          Si 
ATOM   3931  Si  SUP     1      32.344  98.577  60.192  1.00  0.00          Si 
ATOM   3932  Si  SUP     1      29.887  91.699  60.193  1.00  0.00          Si 
ATOM   3933   O  SUP     1      32.865  97.220  59.506  1.00  0.00           O 
ATOM   3934   O  SUP     1      30.409  90.342  59.507  1.00  0.00           O 
ATOM   3935   O  SUP     1      30.889  98.934  59.609  1.00  0.00           O 
ATOM   3936   O  SUP     1      33.346  92.056  59.610  1.00  0.00           O 
ATOM   3937   O  SUP     1      33.346  99.793  59.863  1.00  0.00           O 
ATOM   3938   O  SUP     1      30.889  92.915  59.864  1.00  0.00           O 
ATOM   3939   O  SUP     1      30.409  87.751  59.966  1.00  0.00           O 
ATOM   3940   O  SUP     1      32.865  94.630  59.967  1.00  0.00           O 
ATOM   3941   O  SUP     1      32.270  89.248  61.030  1.00  0.00           O 
ATOM   3942   O  SUP     1      34.729  96.125  61.029  1.00  0.00           O 
ATOM   3943   O  SUP     1      29.813  91.477  61.786  1.00  0.00           O 
ATOM   3944   O  SUP     1      32.270  98.355  61.786  1.00  0.00           O 
ATOM   3945   O  SUP     1      32.270 115.749  51.001  1.00  0.00           O 
ATOM   3946   O  SUP     1      34.729 122.626  51.000  1.00  0.00           O 
ATOM   3947   O  SUP     1      29.813 117.978  51.757  1.00  0.00           O 
ATOM   3948   O  SUP     1      32.270 124.856  51.757  1.00  0.00           O 
ATOM   3949  Si  SUP     1      29.887 122.404  52.594  1.00  0.00          Si 
ATOM   3950  Si  SUP     1      32.344 115.526  52.595  1.00  0.00          Si 
ATOM   3951  Si  SUP     1      31.337 111.299  53.050  1.00  0.00          Si 
ATOM   3952  Si  SUP     1      33.793 118.179  53.051  1.00  0.00          Si 
ATOM   3953  Si  SUP     1      32.344 120.830  53.506  1.00  0.00          Si 
ATOM   3954  Si  SUP     1      29.887 113.952  53.507  1.00  0.00          Si 
ATOM   3955   O  SUP     1      32.865 119.473  52.820  1.00  0.00           O 
ATOM   3956   O  SUP     1      30.409 112.595  52.821  1.00  0.00           O 
ATOM   3957   O  SUP     1      30.889 121.187  52.923  1.00  0.00           O 
ATOM   3958   O  SUP     1      33.346 114.309  52.924  1.00  0.00           O 
ATOM   3959   O  SUP     1      33.346 122.046  53.177  1.00  0.00           O 
ATOM   3960   O  SUP     1      30.889 115.168  53.178  1.00  0.00           O 
ATOM   3961   O  SUP     1      30.409 110.004  53.280  1.00  0.00           O 
ATOM   3962   O  SUP     1      32.865 116.883  53.281  1.00  0.00           O 
ATOM   3963   O  SUP     1      32.270 111.501  54.344  1.00  0.00           O 
ATOM   3964   O  SUP     1      34.729 118.378  54.343  1.00  0.00           O 
ATOM   3965   O  SUP     1      29.813 113.730  55.100  1.00  0.00           O 
ATOM   3966   O  SUP     1      32.270 120.608  55.100  1.00  0.00           O 
ATOM   3967  Si  SUP     1      29.887 118.156  55.937  1.00  0.00          Si 
ATOM   3968  Si  SUP     1      32.344 111.278  55.938  1.00  0.00          Si 
ATOM   3969  Si  SUP     1      31.337 107.051  56.393  1.00  0.00          Si 
ATOM   3970  Si  SUP     1      33.793 113.931  56.394  1.00  0.00          Si 
ATOM   3971  Si  SUP     1      32.344 116.582  56.849  1.00  0.00          Si 
ATOM   3972  Si  SUP     1      29.887 109.704  56.850  1.00  0.00          Si 
ATOM   3973   O  SUP     1      32.865 115.225  56.163  1.00  0.00           O 
ATOM   3974   O  SUP     1      30.409 108.347  56.164  1.00  0.00           O 
ATOM   3975   O  SUP     1      30.889 116.939  56.266  1.00  0.00           O 
ATOM   3976   O  SUP     1      33.346 110.061  56.267  1.00  0.00           O 
ATOM   3977   O  SUP     1      33.346 117.798  56.520  1.00  0.00           O 
ATOM   3978   O  SUP     1      30.889 110.920  56.521  1.00  0.00           O 
ATOM   3979   O  SUP     1      30.409 105.756  56.623  1.00  0.00           O 
ATOM   3980   O  SUP     1      32.865 112.635  56.624  1.00  0.00           O 
ATOM   3981   O  SUP     1      32.270 107.253  57.687  1.00  0.00           O 
ATOM   3982   O  SUP     1      34.729 114.130  57.686  1.00  0.00           O 
ATOM   3983   O  SUP     1      29.813 109.482  58.443  1.00  0.00           O 
ATOM   3984   O  SUP     1      32.270 116.360  58.443  1.00  0.00           O 
ATOM   3985  Si  SUP     1      29.887 113.908  59.280  1.00  0.00          Si 
ATOM   3986  Si  SUP     1      32.344 107.030  59.281  1.00  0.00          Si 
ATOM   3987  Si  SUP     1      31.337 102.803  59.736  1.00  0.00          Si 
ATOM   3988  Si  SUP     1      33.793 109.683  59.737  1.00  0.00          Si 
ATOM   3989  Si  SUP     1      32.344 112.334  60.192  1.00  0.00          Si 
ATOM   3990  Si  SUP     1      29.887 105.456  60.193  1.00  0.00          Si 
ATOM   3991   O  SUP     1      32.865 110.977  59.506  1.00  0.00           O 
ATOM   3992   O  SUP     1      30.409 104.099  59.507  1.00  0.00           O 
ATOM   3993   O  SUP     1      30.889 112.691  59.609  1.00  0.00           O 
ATOM   3994   O  SUP     1      33.346 105.813  59.610  1.00  0.00           O 
ATOM   3995   O  SUP     1      33.346 113.550  59.863  1.00  0.00           O 
ATOM   3996   O  SUP     1      30.889 106.672  59.864  1.00  0.00           O 
ATOM   3997   O  SUP     1      30.409 101.508  59.966  1.00  0.00           O 
ATOM   3998   O  SUP     1      32.865 108.387  59.967  1.00  0.00           O 
ATOM   3999   O  SUP     1      32.270 103.005  61.030  1.00  0.00           O 
ATOM   4000   O  SUP     1      34.729 109.882  61.029  1.00  0.00           O 
ATOM   4001   O  SUP     1      29.813 105.234  61.786  1.00  0.00           O 
ATOM   4002   O  SUP     1      32.270 112.112  61.786  1.00  0.00           O 
ATOM   4003   O  SUP     1      32.270 129.506  51.001  1.00  0.00           O 
ATOM   4004   O  SUP     1      34.729 136.383  51.000  1.00  0.00           O 
ATOM   4005   O  SUP     1      29.813 131.735  51.757  1.00  0.00           O 
ATOM   4006   O  SUP     1      32.270   1.043  51.757  1.00  0.00           O 
ATOM   4007  Si  SUP     1      29.887 136.161  52.594  1.00  0.00          Si 
ATOM   4008  Si  SUP     1      32.344 129.283  52.595  1.00  0.00          Si 
ATOM   4009  Si  SUP     1      31.337 125.056  53.050  1.00  0.00          Si 
ATOM   4010  Si  SUP     1      33.793 131.936  53.051  1.00  0.00          Si 
ATOM   4011  Si  SUP     1      32.344 134.587  53.506  1.00  0.00          Si 
ATOM   4012  Si  SUP     1      29.887 127.709  53.507  1.00  0.00          Si 
ATOM   4013   O  SUP     1      32.865 133.230  52.820  1.00  0.00           O 
ATOM   4014   O  SUP     1      30.409 126.352  52.821  1.00  0.00           O 
ATOM   4015   O  SUP     1      30.889 134.944  52.923  1.00  0.00           O 
ATOM   4016   O  SUP     1      33.346 128.066  52.924  1.00  0.00           O 
ATOM   4017   O  SUP     1      33.346 135.803  53.177  1.00  0.00           O 
ATOM   4018   O  SUP     1      30.889 128.925  53.178  1.00  0.00           O 
ATOM   4019   O  SUP     1      30.409 123.761  53.280  1.00  0.00           O 
ATOM   4020   O  SUP     1      32.865 130.640  53.281  1.00  0.00           O 
ATOM   4021   O  SUP     1      32.270 125.258  54.344  1.00  0.00           O 
ATOM   4022   O  SUP     1      34.729 132.135  54.343  1.00  0.00           O 
ATOM   4023   O  SUP     1      29.813 127.487  55.100  1.00  0.00           O 
ATOM   4024   O  SUP     1      32.270 134.365  55.100  1.00  0.00           O 
ATOM   4025  Si  SUP     1      29.887 131.913  55.937  1.00  0.00          Si 
ATOM   4026  Si  SUP     1      32.344 125.035  55.938  1.00  0.00          Si 
ATOM   4027  Si  SUP     1      31.337 120.808  56.393  1.00  0.00          Si 
ATOM   4028  Si  SUP     1      33.793 127.688  56.394  1.00  0.00          Si 
ATOM   4029  Si  SUP     1      32.344 130.339  56.849  1.00  0.00          Si 
ATOM   4030  Si  SUP     1      29.887 123.461  56.850  1.00  0.00          Si 
ATOM   4031   O  SUP     1      32.865 128.982  56.163  1.00  0.00           O 
ATOM   4032   O  SUP     1      30.409 122.104  56.164  1.00  0.00           O 
ATOM   4033   O  SUP     1      30.889 130.696  56.266  1.00  0.00           O 
ATOM   4034   O  SUP     1      33.346 123.818  56.267  1.00  0.00           O 
ATOM   4035   O  SUP     1      33.346 131.555  56.520  1.00  0.00           O 
ATOM   4036   O  SUP     1      30.889 124.677  56.521  1.00  0.00           O 
ATOM   4037   O  SUP     1      30.409 119.513  56.623  1.00  0.00           O 
ATOM   4038   O  SUP     1      32.865 126.392  56.624  1.00  0.00           O 
ATOM   4039   O  SUP     1      32.270 121.010  57.687  1.00  0.00           O 
ATOM   4040   O  SUP     1      34.729 127.887  57.686  1.00  0.00           O 
ATOM   4041   O  SUP     1      29.813 123.239  58.443  1.00  0.00           O 
ATOM   4042   O  SUP     1      32.270 130.117  58.443  1.00  0.00           O 
ATOM   4043  Si  SUP     1      29.887 127.665  59.280  1.00  0.00          Si 
ATOM   4044  Si  SUP     1      32.344 120.787  59.281  1.00  0.00          Si 
ATOM   4045  Si  SUP     1      31.337 116.560  59.736  1.00  0.00          Si 
ATOM   4046  Si  SUP     1      33.793 123.440  59.737  1.00  0.00          Si 
ATOM   4047  Si  SUP     1      32.344 126.091  60.192  1.00  0.00          Si 
ATOM   4048  Si  SUP     1      29.887 119.213  60.193  1.00  0.00          Si 
ATOM   4049   O  SUP     1      32.865 124.734  59.506  1.00  0.00           O 
ATOM   4050   O  SUP     1      30.409 117.856  59.507  1.00  0.00           O 
ATOM   4051   O  SUP     1      30.889 126.448  59.609  1.00  0.00           O 
ATOM   4052   O  SUP     1      33.346 119.570  59.610  1.00  0.00           O 
ATOM   4053   O  SUP     1      33.346 127.307  59.863  1.00  0.00           O 
ATOM   4054   O  SUP     1      30.889 120.429  59.864  1.00  0.00           O 
ATOM   4055   O  SUP     1      30.409 115.265  59.966  1.00  0.00           O 
ATOM   4056   O  SUP     1      32.865 122.144  59.967  1.00  0.00           O 
ATOM   4057   O  SUP     1      32.270 116.762  61.030  1.00  0.00           O 
ATOM   4058   O  SUP     1      34.729 123.639  61.029  1.00  0.00           O 
ATOM   4059   O  SUP     1      29.813 118.991  61.786  1.00  0.00           O 
ATOM   4060   O  SUP     1      32.270 125.869  61.786  1.00  0.00           O 
ATOM   4061   O  SUP     1      37.186   5.693  51.001  1.00  0.00           O 
ATOM   4062   O  SUP     1      39.645  12.570  51.000  1.00  0.00           O 
ATOM   4063   O  SUP     1      34.729   7.922  51.757  1.00  0.00           O 
ATOM   4064   O  SUP     1      37.186  14.800  51.757  1.00  0.00           O 
ATOM   4065  Si  SUP     1      34.803  12.348  52.594  1.00  0.00          Si 
ATOM   4066  Si  SUP     1      37.260   5.470  52.595  1.00  0.00          Si 
ATOM   4067  Si  SUP     1      36.253   1.243  53.050  1.00  0.00          Si 
ATOM   4068  Si  SUP     1      38.709   8.123  53.051  1.00  0.00          Si 
ATOM   4069  Si  SUP     1      37.260  10.774  53.506  1.00  0.00          Si 
ATOM   4070  Si  SUP     1      34.803   3.896  53.507  1.00  0.00          Si 
ATOM   4071   O  SUP     1      37.781   9.417  52.820  1.00  0.00           O 
ATOM   4072   O  SUP     1      35.325   2.539  52.821  1.00  0.00           O 
ATOM   4073   O  SUP     1      35.805  11.131  52.923  1.00  0.00           O 
ATOM   4074   O  SUP     1      38.262   4.253  52.924  1.00  0.00           O 
ATOM   4075   O  SUP     1      38.262  11.990  53.177  1.00  0.00           O 
ATOM   4076   O  SUP     1      35.805   5.112  53.178  1.00  0.00           O 
ATOM   4077   O  SUP     1      35.325 137.518  53.280  1.00  0.00           O 
ATOM   4078   O  SUP     1      37.781   6.827  53.281  1.00  0.00           O 
ATOM   4079   O  SUP     1      37.186   1.445  54.344  1.00  0.00           O 
ATOM   4080   O  SUP     1      39.645   8.322  54.343  1.00  0.00           O 
ATOM   4081   O  SUP     1      34.729   3.674  55.100  1.00  0.00           O 
ATOM   4082   O  SUP     1      37.186  10.552  55.100  1.00  0.00           O 
ATOM   4083  Si  SUP     1      34.803   8.100  55.937  1.00  0.00          Si 
ATOM   4084  Si  SUP     1      37.260   1.222  55.938  1.00  0.00          Si 
ATOM   4085  Si  SUP     1      36.253 134.565  56.393  1.00  0.00          Si 
ATOM   4086  Si  SUP     1      38.709   3.875  56.394  1.00  0.00          Si 
ATOM   4087  Si  SUP     1      37.260   6.526  56.849  1.00  0.00          Si 
ATOM   4088  Si  SUP     1      34.803 137.218  56.850  1.00  0.00          Si 
ATOM   4089   O  SUP     1      37.781   5.169  56.163  1.00  0.00           O 
ATOM   4090   O  SUP     1      35.325 135.861  56.164  1.00  0.00           O 
ATOM   4091   O  SUP     1      35.805   6.883  56.266  1.00  0.00           O 
ATOM   4092   O  SUP     1      38.262   0.005  56.267  1.00  0.00           O 
ATOM   4093   O  SUP     1      38.262   7.742  56.520  1.00  0.00           O 
ATOM   4094   O  SUP     1      35.805   0.864  56.521  1.00  0.00           O 
ATOM   4095   O  SUP     1      35.325 133.270  56.623  1.00  0.00           O 
ATOM   4096   O  SUP     1      37.781   2.579  56.624  1.00  0.00           O 
ATOM   4097   O  SUP     1      37.186 134.767  57.687  1.00  0.00           O 
ATOM   4098   O  SUP     1      39.645   4.074  57.686  1.00  0.00           O 
ATOM   4099   O  SUP     1      34.729 136.996  58.443  1.00  0.00           O 
ATOM   4100   O  SUP     1      37.186   6.304  58.443  1.00  0.00           O 
ATOM   4101  Si  SUP     1      34.803   3.852  59.280  1.00  0.00          Si 
ATOM   4102  Si  SUP     1      37.260 134.544  59.281  1.00  0.00          Si 
ATOM   4103  Si  SUP     1      36.253 130.317  59.736  1.00  0.00          Si 
ATOM   4104  Si  SUP     1      38.709 137.197  59.737  1.00  0.00          Si 
ATOM   4105  Si  SUP     1      37.260   2.278  60.192  1.00  0.00          Si 
ATOM   4106  Si  SUP     1      34.803 132.970  60.193  1.00  0.00          Si 
ATOM   4107   O  SUP     1      37.781   0.921  59.506  1.00  0.00           O 
ATOM   4108   O  SUP     1      35.325 131.613  59.507  1.00  0.00           O 
ATOM   4109   O  SUP     1      35.805   2.635  59.609  1.00  0.00           O 
ATOM   4110   O  SUP     1      38.262 133.327  59.610  1.00  0.00           O 
ATOM   4111   O  SUP     1      38.262   3.494  59.863  1.00  0.00           O 
ATOM   4112   O  SUP     1      35.805 134.186  59.864  1.00  0.00           O 
ATOM   4113   O  SUP     1      35.325 129.022  59.966  1.00  0.00           O 
ATOM   4114   O  SUP     1      37.781 135.901  59.967  1.00  0.00           O 
ATOM   4115   O  SUP     1      37.186 130.519  61.030  1.00  0.00           O 
ATOM   4116   O  SUP     1      39.645 137.396  61.029  1.00  0.00           O 
ATOM   4117   O  SUP     1      34.729 132.748  61.786  1.00  0.00           O 
ATOM   4118   O  SUP     1      37.186   2.056  61.786  1.00  0.00           O 
ATOM   4119   O  SUP     1      37.186  19.450  51.001  1.00  0.00           O 
ATOM   4120   O  SUP     1      39.645  26.327  51.000  1.00  0.00           O 
ATOM   4121   O  SUP     1      34.729  21.679  51.757  1.00  0.00           O 
ATOM   4122   O  SUP     1      37.186  28.557  51.757  1.00  0.00           O 
ATOM   4123  Si  SUP     1      34.803  26.105  52.594  1.00  0.00          Si 
ATOM   4124  Si  SUP     1      37.260  19.227  52.595  1.00  0.00          Si 
ATOM   4125  Si  SUP     1      36.253  15.000  53.050  1.00  0.00          Si 
ATOM   4126  Si  SUP     1      38.709  21.880  53.051  1.00  0.00          Si 
ATOM   4127  Si  SUP     1      37.260  24.531  53.506  1.00  0.00          Si 
ATOM   4128  Si  SUP     1      34.803  17.653  53.507  1.00  0.00          Si 
ATOM   4129   O  SUP     1      37.781  23.174  52.820  1.00  0.00           O 
ATOM   4130   O  SUP     1      35.325  16.296  52.821  1.00  0.00           O 
ATOM   4131   O  SUP     1      35.805  24.888  52.923  1.00  0.00           O 
ATOM   4132   O  SUP     1      38.262  18.010  52.924  1.00  0.00           O 
ATOM   4133   O  SUP     1      38.262  25.747  53.177  1.00  0.00           O 
ATOM   4134   O  SUP     1      35.805  18.869  53.178  1.00  0.00           O 
ATOM   4135   O  SUP     1      35.325  13.705  53.280  1.00  0.00           O 
ATOM   4136   O  SUP     1      37.781  20.584  53.281  1.00  0.00           O 
ATOM   4137   O  SUP     1      37.186  15.202  54.344  1.00  0.00           O 
ATOM   4138   O  SUP     1      39.645  22.079  54.343  1.00  0.00           O 
ATOM   4139   O  SUP     1      34.729  17.431  55.100  1.00  0.00           O 
ATOM   4140   O  SUP     1      37.186  24.309  55.100  1.00  0.00           O 
ATOM   4141  Si  SUP     1      34.803  21.857  55.937  1.00  0.00          Si 
ATOM   4142  Si  SUP     1      37.260  14.979  55.938  1.00  0.00          Si 
ATOM   4143  Si  SUP     1      36.253  10.752  56.393  1.00  0.00          Si 
ATOM   4144  Si  SUP     1      38.709  17.632  56.394  1.00  0.00          Si 
ATOM   4145  Si  SUP     1      37.260  20.283  56.849  1.00  0.00          Si 
ATOM   4146  Si  SUP     1      34.803  13.405  56.850  1.00  0.00          Si 
ATOM   4147   O  SUP     1      37.781  18.926  56.163  1.00  0.00           O 
ATOM   4148   O  SUP     1      35.325  12.048  56.164  1.00  0.00           O 
ATOM   4149   O  SUP     1      35.805  20.640  56.266  1.00  0.00           O 
ATOM   4150   O  SUP     1      38.262  13.762  56.267  1.00  0.00           O 
ATOM   4151   O  SUP     1      38.262  21.499  56.520  1.00  0.00           O 
ATOM   4152   O  SUP     1      35.805  14.621  56.521  1.00  0.00           O 
ATOM   4153   O  SUP     1      35.325   9.457  56.623  1.00  0.00           O 
ATOM   4154   O  SUP     1      37.781  16.336  56.624  1.00  0.00           O 
ATOM   4155   O  SUP     1      37.186  10.954  57.687  1.00  0.00           O 
ATOM   4156   O  SUP     1      39.645  17.831  57.686  1.00  0.00           O 
ATOM   4157   O  SUP     1      34.729  13.183  58.443  1.00  0.00           O 
ATOM   4158   O  SUP     1      37.186  20.061  58.443  1.00  0.00           O 
ATOM   4159  Si  SUP     1      34.803  17.609  59.280  1.00  0.00          Si 
ATOM   4160  Si  SUP     1      37.260  10.731  59.281  1.00  0.00          Si 
ATOM   4161  Si  SUP     1      36.253   6.504  59.736  1.00  0.00          Si 
ATOM   4162  Si  SUP     1      38.709  13.384  59.737  1.00  0.00          Si 
ATOM   4163  Si  SUP     1      37.260  16.035  60.192  1.00  0.00          Si 
ATOM   4164  Si  SUP     1      34.803   9.157  60.193  1.00  0.00          Si 
ATOM   4165   O  SUP     1      37.781  14.678  59.506  1.00  0.00           O 
ATOM   4166   O  SUP     1      35.325   7.800  59.507  1.00  0.00           O 
ATOM   4167   O  SUP     1      35.805  16.392  59.609  1.00  0.00           O 
ATOM   4168   O  SUP     1      38.262   9.514  59.610  1.00  0.00           O 
ATOM   4169   O  SUP     1      38.262  17.251  59.863  1.00  0.00           O 
ATOM   4170   O  SUP     1      35.805  10.373  59.864  1.00  0.00           O 
ATOM   4171   O  SUP     1      35.325   5.209  59.966  1.00  0.00           O 
ATOM   4172   O  SUP     1      37.781  12.088  59.967  1.00  0.00           O 
ATOM   4173   O  SUP     1      37.186   6.706  61.030  1.00  0.00           O 
ATOM   4174   O  SUP     1      39.645  13.583  61.029  1.00  0.00           O 
ATOM   4175   O  SUP     1      34.729   8.935  61.786  1.00  0.00           O 
ATOM   4176   O  SUP     1      37.186  15.813  61.786  1.00  0.00           O 
ATOM   4177   O  SUP     1      37.186  33.207  51.001  1.00  0.00           O 
ATOM   4178   O  SUP     1      39.645  40.084  51.000  1.00  0.00           O 
ATOM   4179   O  SUP     1      34.729  35.436  51.757  1.00  0.00           O 
ATOM   4180   O  SUP     1      37.186  42.314  51.757  1.00  0.00           O 
ATOM   4181  Si  SUP     1      34.803  39.862  52.594  1.00  0.00          Si 
ATOM   4182  Si  SUP     1      37.260  32.984  52.595  1.00  0.00          Si 
ATOM   4183  Si  SUP     1      36.253  28.757  53.050  1.00  0.00          Si 
ATOM   4184  Si  SUP     1      38.709  35.637  53.051  1.00  0.00          Si 
ATOM   4185  Si  SUP     1      37.260  38.288  53.506  1.00  0.00          Si 
ATOM   4186  Si  SUP     1      34.803  31.410  53.507  1.00  0.00          Si 
ATOM   4187   O  SUP     1      37.781  36.931  52.820  1.00  0.00           O 
ATOM   4188   O  SUP     1      35.325  30.053  52.821  1.00  0.00           O 
ATOM   4189   O  SUP     1      35.805  38.645  52.923  1.00  0.00           O 
ATOM   4190   O  SUP     1      38.262  31.767  52.924  1.00  0.00           O 
ATOM   4191   O  SUP     1      38.262  39.504  53.177  1.00  0.00           O 
ATOM   4192   O  SUP     1      35.805  32.626  53.178  1.00  0.00           O 
ATOM   4193   O  SUP     1      35.325  27.462  53.280  1.00  0.00           O 
ATOM   4194   O  SUP     1      37.781  34.341  53.281  1.00  0.00           O 
ATOM   4195   O  SUP     1      37.186  28.959  54.344  1.00  0.00           O 
ATOM   4196   O  SUP     1      39.645  35.836  54.343  1.00  0.00           O 
ATOM   4197   O  SUP     1      34.729  31.188  55.100  1.00  0.00           O 
ATOM   4198   O  SUP     1      37.186  38.066  55.100  1.00  0.00           O 
ATOM   4199  Si  SUP     1      34.803  35.614  55.937  1.00  0.00          Si 
ATOM   4200  Si  SUP     1      37.260  28.736  55.938  1.00  0.00          Si 
ATOM   4201  Si  SUP     1      36.253  24.509  56.393  1.00  0.00          Si 
ATOM   4202  Si  SUP     1      38.709  31.389  56.394  1.00  0.00          Si 
ATOM   4203  Si  SUP     1      37.260  34.040  56.849  1.00  0.00          Si 
ATOM   4204  Si  SUP     1      34.803  27.162  56.850  1.00  0.00          Si 
ATOM   4205   O  SUP     1      37.781  32.683  56.163  1.00  0.00           O 
ATOM   4206   O  SUP     1      35.325  25.805  56.164  1.00  0.00           O 
ATOM   4207   O  SUP     1      35.805  34.397  56.266  1.00  0.00           O 
ATOM   4208   O  SUP     1      38.262  27.519  56.267  1.00  0.00           O 
ATOM   4209   O  SUP     1      38.262  35.256  56.520  1.00  0.00           O 
ATOM   4210   O  SUP     1      35.805  28.378  56.521  1.00  0.00           O 
ATOM   4211   O  SUP     1      35.325  23.214  56.623  1.00  0.00           O 
ATOM   4212   O  SUP     1      37.781  30.093  56.624  1.00  0.00           O 
ATOM   4213   O  SUP     1      37.186  24.711  57.687  1.00  0.00           O 
ATOM   4214   O  SUP     1      39.645  31.588  57.686  1.00  0.00           O 
ATOM   4215   O  SUP     1      34.729  26.940  58.443  1.00  0.00           O 
ATOM   4216   O  SUP     1      37.186  33.818  58.443  1.00  0.00           O 
ATOM   4217  Si  SUP     1      34.803  31.366  59.280  1.00  0.00          Si 
ATOM   4218  Si  SUP     1      37.260  24.488  59.281  1.00  0.00          Si 
ATOM   4219  Si  SUP     1      36.253  20.261  59.736  1.00  0.00          Si 
ATOM   4220  Si  SUP     1      38.709  27.141  59.737  1.00  0.00          Si 
ATOM   4221  Si  SUP     1      37.260  29.792  60.192  1.00  0.00          Si 
ATOM   4222  Si  SUP     1      34.803  22.914  60.193  1.00  0.00          Si 
ATOM   4223   O  SUP     1      37.781  28.435  59.506  1.00  0.00           O 
ATOM   4224   O  SUP     1      35.325  21.557  59.507  1.00  0.00           O 
ATOM   4225   O  SUP     1      35.805  30.149  59.609  1.00  0.00           O 
ATOM   4226   O  SUP     1      38.262  23.271  59.610  1.00  0.00           O 
ATOM   4227   O  SUP     1      38.262  31.008  59.863  1.00  0.00           O 
ATOM   4228   O  SUP     1      35.805  24.130  59.864  1.00  0.00           O 
ATOM   4229   O  SUP     1      35.325  18.966  59.966  1.00  0.00           O 
ATOM   4230   O  SUP     1      37.781  25.845  59.967  1.00  0.00           O 
ATOM   4231   O  SUP     1      37.186  20.463  61.030  1.00  0.00           O 
ATOM   4232   O  SUP     1      39.645  27.340  61.029  1.00  0.00           O 
ATOM   4233   O  SUP     1      34.729  22.692  61.786  1.00  0.00           O 
ATOM   4234   O  SUP     1      37.186  29.570  61.786  1.00  0.00           O 
ATOM   4235   O  SUP     1      37.186  46.964  51.001  1.00  0.00           O 
ATOM   4236   O  SUP     1      39.645  53.841  51.000  1.00  0.00           O 
ATOM   4237   O  SUP     1      34.729  49.193  51.757  1.00  0.00           O 
ATOM   4238   O  SUP     1      37.186  56.071  51.757  1.00  0.00           O 
ATOM   4239  Si  SUP     1      34.803  53.619  52.594  1.00  0.00          Si 
ATOM   4240  Si  SUP     1      37.260  46.741  52.595  1.00  0.00          Si 
ATOM   4241  Si  SUP     1      36.253  42.514  53.050  1.00  0.00          Si 
ATOM   4242  Si  SUP     1      38.709  49.394  53.051  1.00  0.00          Si 
ATOM   4243  Si  SUP     1      37.260  52.045  53.506  1.00  0.00          Si 
ATOM   4244  Si  SUP     1      34.803  45.167  53.507  1.00  0.00          Si 
ATOM   4245   O  SUP     1      37.781  50.688  52.820  1.00  0.00           O 
ATOM   4246   O  SUP     1      35.325  43.810  52.821  1.00  0.00           O 
ATOM   4247   O  SUP     1      35.805  52.402  52.923  1.00  0.00           O 
ATOM   4248   O  SUP     1      38.262  45.524  52.924  1.00  0.00           O 
ATOM   4249   O  SUP     1      38.262  53.261  53.177  1.00  0.00           O 
ATOM   4250   O  SUP     1      35.805  46.383  53.178  1.00  0.00           O 
ATOM   4251   O  SUP     1      35.325  41.219  53.280  1.00  0.00           O 
ATOM   4252   O  SUP     1      37.781  48.098  53.281  1.00  0.00           O 
ATOM   4253   O  SUP     1      37.186  42.716  54.344  1.00  0.00           O 
ATOM   4254   O  SUP     1      39.645  49.593  54.343  1.00  0.00           O 
ATOM   4255   O  SUP     1      34.729  44.945  55.100  1.00  0.00           O 
ATOM   4256   O  SUP     1      37.186  51.823  55.100  1.00  0.00           O 
ATOM   4257  Si  SUP     1      34.803  49.371  55.937  1.00  0.00          Si 
ATOM   4258  Si  SUP     1      37.260  42.493  55.938  1.00  0.00          Si 
ATOM   4259  Si  SUP     1      36.253  38.266  56.393  1.00  0.00          Si 
ATOM   4260  Si  SUP     1      38.709  45.146  56.394  1.00  0.00          Si 
ATOM   4261  Si  SUP     1      37.260  47.797  56.849  1.00  0.00          Si 
ATOM   4262  Si  SUP     1      34.803  40.919  56.850  1.00  0.00          Si 
ATOM   4263   O  SUP     1      37.781  46.440  56.163  1.00  0.00           O 
ATOM   4264   O  SUP     1      35.325  39.562  56.164  1.00  0.00           O 
ATOM   4265   O  SUP     1      35.805  48.154  56.266  1.00  0.00           O 
ATOM   4266   O  SUP     1      38.262  41.276  56.267  1.00  0.00           O 
ATOM   4267   O  SUP     1      38.262  49.013  56.520  1.00  0.00           O 
ATOM   4268   O  SUP     1      35.805  42.135  56.521  1.00  0.00           O 
ATOM   4269   O  SUP     1      35.325  36.971  56.623  1.00  0.00           O 
ATOM   4270   O  SUP     1      37.781  43.850  56.624  1.00  0.00           O 
ATOM   4271   O  SUP     1      37.186  38.468  57.687  1.00  0.00           O 
ATOM   4272   O  SUP     1      39.645  45.345  57.686  1.00  0.00           O 
ATOM   4273   O  SUP     1      34.729  40.697  58.443  1.00  0.00           O 
ATOM   4274   O  SUP     1      37.186  47.575  58.443  1.00  0.00           O 
ATOM   4275  Si  SUP     1      34.803  45.123  59.280  1.00  0.00          Si 
ATOM   4276  Si  SUP     1      37.260  38.245  59.281  1.00  0.00          Si 
ATOM   4277  Si  SUP     1      36.253  34.018  59.736  1.00  0.00          Si 
ATOM   4278  Si  SUP     1      38.709  40.898  59.737  1.00  0.00          Si 
ATOM   4279  Si  SUP     1      37.260  43.549  60.192  1.00  0.00          Si 
ATOM   4280  Si  SUP     1      34.803  36.671  60.193  1.00  0.00          Si 
ATOM   4281   O  SUP     1      37.781  42.192  59.506  1.00  0.00           O 
ATOM   4282   O  SUP     1      35.325  35.314  59.507  1.00  0.00           O 
ATOM   4283   O  SUP     1      35.805  43.906  59.609  1.00  0.00           O 
ATOM   4284   O  SUP     1      38.262  37.028  59.610  1.00  0.00           O 
ATOM   4285   O  SUP     1      38.262  44.765  59.863  1.00  0.00           O 
ATOM   4286   O  SUP     1      35.805  37.887  59.864  1.00  0.00           O 
ATOM   4287   O  SUP     1      35.325  32.723  59.966  1.00  0.00           O 
ATOM   4288   O  SUP     1      37.781  39.602  59.967  1.00  0.00           O 
ATOM   4289   O  SUP     1      37.186  34.220  61.030  1.00  0.00           O 
ATOM   4290   O  SUP     1      39.645  41.097  61.029  1.00  0.00           O 
ATOM   4291   O  SUP     1      34.729  36.449  61.786  1.00  0.00           O 
ATOM   4292   O  SUP     1      37.186  43.327  61.786  1.00  0.00           O 
ATOM   4293   O  SUP     1      37.186  60.721  51.001  1.00  0.00           O 
ATOM   4294   O  SUP     1      39.645  67.598  51.000  1.00  0.00           O 
ATOM   4295   O  SUP     1      34.729  62.950  51.757  1.00  0.00           O 
ATOM   4296   O  SUP     1      37.186  69.828  51.757  1.00  0.00           O 
ATOM   4297  Si  SUP     1      34.803  67.376  52.594  1.00  0.00          Si 
ATOM   4298  Si  SUP     1      37.260  60.498  52.595  1.00  0.00          Si 
ATOM   4299  Si  SUP     1      36.253  56.271  53.050  1.00  0.00          Si 
ATOM   4300  Si  SUP     1      38.709  63.151  53.051  1.00  0.00          Si 
ATOM   4301  Si  SUP     1      37.260  65.802  53.506  1.00  0.00          Si 
ATOM   4302  Si  SUP     1      34.803  58.924  53.507  1.00  0.00          Si 
ATOM   4303   O  SUP     1      37.781  64.445  52.820  1.00  0.00           O 
ATOM   4304   O  SUP     1      35.325  57.567  52.821  1.00  0.00           O 
ATOM   4305   O  SUP     1      35.805  66.159  52.923  1.00  0.00           O 
ATOM   4306   O  SUP     1      38.262  59.281  52.924  1.00  0.00           O 
ATOM   4307   O  SUP     1      38.262  67.018  53.177  1.00  0.00           O 
ATOM   4308   O  SUP     1      35.805  60.140  53.178  1.00  0.00           O 
ATOM   4309   O  SUP     1      35.325  54.976  53.280  1.00  0.00           O 
ATOM   4310   O  SUP     1      37.781  61.855  53.281  1.00  0.00           O 
ATOM   4311   O  SUP     1      37.186  56.473  54.344  1.00  0.00           O 
ATOM   4312   O  SUP     1      39.645  63.350  54.343  1.00  0.00           O 
ATOM   4313   O  SUP     1      34.729  58.702  55.100  1.00  0.00           O 
ATOM   4314   O  SUP     1      37.186  65.580  55.100  1.00  0.00           O 
ATOM   4315  Si  SUP     1      34.803  63.128  55.937  1.00  0.00          Si 
ATOM   4316  Si  SUP     1      37.260  56.250  55.938  1.00  0.00          Si 
ATOM   4317  Si  SUP     1      36.253  52.023  56.393  1.00  0.00          Si 
ATOM   4318  Si  SUP     1      38.709  58.903  56.394  1.00  0.00          Si 
ATOM   4319  Si  SUP     1      37.260  61.554  56.849  1.00  0.00          Si 
ATOM   4320  Si  SUP     1      34.803  54.676  56.850  1.00  0.00          Si 
ATOM   4321   O  SUP     1      37.781  60.197  56.163  1.00  0.00           O 
ATOM   4322   O  SUP     1      35.325  53.319  56.164  1.00  0.00           O 
ATOM   4323   O  SUP     1      35.805  61.911  56.266  1.00  0.00           O 
ATOM   4324   O  SUP     1      38.262  55.033  56.267  1.00  0.00           O 
ATOM   4325   O  SUP     1      38.262  62.770  56.520  1.00  0.00           O 
ATOM   4326   O  SUP     1      35.805  55.892  56.521  1.00  0.00           O 
ATOM   4327   O  SUP     1      35.325  50.728  56.623  1.00  0.00           O 
ATOM   4328   O  SUP     1      37.781  57.607  56.624  1.00  0.00           O 
ATOM   4329   O  SUP     1      37.186  52.225  57.687  1.00  0.00           O 
ATOM   4330   O  SUP     1      39.645  59.102  57.686  1.00  0.00           O 
ATOM   4331   O  SUP     1      34.729  54.454  58.443  1.00  0.00           O 
ATOM   4332   O  SUP     1      37.186  61.332  58.443  1.00  0.00           O 
ATOM   4333  Si  SUP     1      34.803  58.880  59.280  1.00  0.00          Si 
ATOM   4334  Si  SUP     1      37.260  52.002  59.281  1.00  0.00          Si 
ATOM   4335  Si  SUP     1      36.253  47.775  59.736  1.00  0.00          Si 
ATOM   4336  Si  SUP     1      38.709  54.655  59.737  1.00  0.00          Si 
ATOM   4337  Si  SUP     1      37.260  57.306  60.192  1.00  0.00          Si 
ATOM   4338  Si  SUP     1      34.803  50.428  60.193  1.00  0.00          Si 
ATOM   4339   O  SUP     1      37.781  55.949  59.506  1.00  0.00           O 
ATOM   4340   O  SUP     1      35.325  49.071  59.507  1.00  0.00           O 
ATOM   4341   O  SUP     1      35.805  57.663  59.609  1.00  0.00           O 
ATOM   4342   O  SUP     1      38.262  50.785  59.610  1.00  0.00           O 
ATOM   4343   O  SUP     1      38.262  58.522  59.863  1.00  0.00           O 
ATOM   4344   O  SUP     1      35.805  51.644  59.864  1.00  0.00           O 
ATOM   4345   O  SUP     1      35.325  46.480  59.966  1.00  0.00           O 
ATOM   4346   O  SUP     1      37.781  53.359  59.967  1.00  0.00           O 
ATOM   4347   O  SUP     1      37.186  47.977  61.030  1.00  0.00           O 
ATOM   4348   O  SUP     1      39.645  54.854  61.029  1.00  0.00           O 
ATOM   4349   O  SUP     1      34.729  50.206  61.786  1.00  0.00           O 
ATOM   4350   O  SUP     1      37.186  57.084  61.786  1.00  0.00           O 
ATOM   4351   O  SUP     1      37.186  74.478  51.001  1.00  0.00           O 
ATOM   4352   O  SUP     1      39.645  81.355  51.000  1.00  0.00           O 
ATOM   4353   O  SUP     1      34.729  76.707  51.757  1.00  0.00           O 
ATOM   4354   O  SUP     1      37.186  83.585  51.757  1.00  0.00           O 
ATOM   4355  Si  SUP     1      34.803  81.133  52.594  1.00  0.00          Si 
ATOM   4356  Si  SUP     1      37.260  74.255  52.595  1.00  0.00          Si 
ATOM   4357  Si  SUP     1      36.253  70.028  53.050  1.00  0.00          Si 
ATOM   4358  Si  SUP     1      38.709  76.908  53.051  1.00  0.00          Si 
ATOM   4359  Si  SUP     1      37.260  79.559  53.506  1.00  0.00          Si 
ATOM   4360  Si  SUP     1      34.803  72.681  53.507  1.00  0.00          Si 
ATOM   4361   O  SUP     1      37.781  78.202  52.820  1.00  0.00           O 
ATOM   4362   O  SUP     1      35.325  71.324  52.821  1.00  0.00           O 
ATOM   4363   O  SUP     1      35.805  79.916  52.923  1.00  0.00           O 
ATOM   4364   O  SUP     1      38.262  73.038  52.924  1.00  0.00           O 
ATOM   4365   O  SUP     1      38.262  80.775  53.177  1.00  0.00           O 
ATOM   4366   O  SUP     1      35.805  73.897  53.178  1.00  0.00           O 
ATOM   4367   O  SUP     1      35.325  68.733  53.280  1.00  0.00           O 
ATOM   4368   O  SUP     1      37.781  75.612  53.281  1.00  0.00           O 
ATOM   4369   O  SUP     1      37.186  70.230  54.344  1.00  0.00           O 
ATOM   4370   O  SUP     1      39.645  77.107  54.343  1.00  0.00           O 
ATOM   4371   O  SUP     1      34.729  72.459  55.100  1.00  0.00           O 
ATOM   4372   O  SUP     1      37.186  79.337  55.100  1.00  0.00           O 
ATOM   4373  Si  SUP     1      34.803  76.885  55.937  1.00  0.00          Si 
ATOM   4374  Si  SUP     1      37.260  70.007  55.938  1.00  0.00          Si 
ATOM   4375  Si  SUP     1      36.253  65.780  56.393  1.00  0.00          Si 
ATOM   4376  Si  SUP     1      38.709  72.660  56.394  1.00  0.00          Si 
ATOM   4377  Si  SUP     1      37.260  75.311  56.849  1.00  0.00          Si 
ATOM   4378  Si  SUP     1      34.803  68.433  56.850  1.00  0.00          Si 
ATOM   4379   O  SUP     1      37.781  73.954  56.163  1.00  0.00           O 
ATOM   4380   O  SUP     1      35.325  67.076  56.164  1.00  0.00           O 
ATOM   4381   O  SUP     1      35.805  75.668  56.266  1.00  0.00           O 
ATOM   4382   O  SUP     1      38.262  68.790  56.267  1.00  0.00           O 
ATOM   4383   O  SUP     1      38.262  76.527  56.520  1.00  0.00           O 
ATOM   4384   O  SUP     1      35.805  69.649  56.521  1.00  0.00           O 
ATOM   4385   O  SUP     1      35.325  64.485  56.623  1.00  0.00           O 
ATOM   4386   O  SUP     1      37.781  71.364  56.624  1.00  0.00           O 
ATOM   4387   O  SUP     1      37.186  65.982  57.687  1.00  0.00           O 
ATOM   4388   O  SUP     1      39.645  72.859  57.686  1.00  0.00           O 
ATOM   4389   O  SUP     1      34.729  68.211  58.443  1.00  0.00           O 
ATOM   4390   O  SUP     1      37.186  75.089  58.443  1.00  0.00           O 
ATOM   4391  Si  SUP     1      34.803  72.637  59.280  1.00  0.00          Si 
ATOM   4392  Si  SUP     1      37.260  65.759  59.281  1.00  0.00          Si 
ATOM   4393  Si  SUP     1      36.253  61.532  59.736  1.00  0.00          Si 
ATOM   4394  Si  SUP     1      38.709  68.412  59.737  1.00  0.00          Si 
ATOM   4395  Si  SUP     1      37.260  71.063  60.192  1.00  0.00          Si 
ATOM   4396  Si  SUP     1      34.803  64.185  60.193  1.00  0.00          Si 
ATOM   4397   O  SUP     1      37.781  69.706  59.506  1.00  0.00           O 
ATOM   4398   O  SUP     1      35.325  62.828  59.507  1.00  0.00           O 
ATOM   4399   O  SUP     1      35.805  71.420  59.609  1.00  0.00           O 
ATOM   4400   O  SUP     1      38.262  64.542  59.610  1.00  0.00           O 
ATOM   4401   O  SUP     1      38.262  72.279  59.863  1.00  0.00           O 
ATOM   4402   O  SUP     1      35.805  65.401  59.864  1.00  0.00           O 
ATOM   4403   O  SUP     1      35.325  60.237  59.966  1.00  0.00           O 
ATOM   4404   O  SUP     1      37.781  67.116  59.967  1.00  0.00           O 
ATOM   4405   O  SUP     1      37.186  61.734  61.030  1.00  0.00           O 
ATOM   4406   O  SUP     1      39.645  68.611  61.029  1.00  0.00           O 
ATOM   4407   O  SUP     1      34.729  63.963  61.786  1.00  0.00           O 
ATOM   4408   O  SUP     1      37.186  70.841  61.786  1.00  0.00           O 
ATOM   4409   O  SUP     1      37.186  88.235  51.001  1.00  0.00           O 
ATOM   4410   O  SUP     1      39.645  95.112  51.000  1.00  0.00           O 
ATOM   4411   O  SUP     1      34.729  90.464  51.757  1.00  0.00           O 
ATOM   4412   O  SUP     1      37.186  97.342  51.757  1.00  0.00           O 
ATOM   4413  Si  SUP     1      34.803  94.890  52.594  1.00  0.00          Si 
ATOM   4414  Si  SUP     1      37.260  88.012  52.595  1.00  0.00          Si 
ATOM   4415  Si  SUP     1      36.253  83.785  53.050  1.00  0.00          Si 
ATOM   4416  Si  SUP     1      38.709  90.665  53.051  1.00  0.00          Si 
ATOM   4417  Si  SUP     1      37.260  93.316  53.506  1.00  0.00          Si 
ATOM   4418  Si  SUP     1      34.803  86.438  53.507  1.00  0.00          Si 
ATOM   4419   O  SUP     1      37.781  91.959  52.820  1.00  0.00           O 
ATOM   4420   O  SUP     1      35.325  85.081  52.821  1.00  0.00           O 
ATOM   4421   O  SUP     1      35.805  93.673  52.923  1.00  0.00           O 
ATOM   4422   O  SUP     1      38.262  86.795  52.924  1.00  0.00           O 
ATOM   4423   O  SUP     1      38.262  94.532  53.177  1.00  0.00           O 
ATOM   4424   O  SUP     1      35.805  87.654  53.178  1.00  0.00           O 
ATOM   4425   O  SUP     1      35.325  82.490  53.280  1.00  0.00           O 
ATOM   4426   O  SUP     1      37.781  89.369  53.281  1.00  0.00           O 
ATOM   4427   O  SUP     1      37.186  83.987  54.344  1.00  0.00           O 
ATOM   4428   O  SUP     1      39.645  90.864  54.343  1.00  0.00           O 
ATOM   4429   O  SUP     1      34.729  86.216  55.100  1.00  0.00           O 
ATOM   4430   O  SUP     1      37.186  93.094  55.100  1.00  0.00           O 
ATOM   4431  Si  SUP     1      34.803  90.642  55.937  1.00  0.00          Si 
ATOM   4432  Si  SUP     1      37.260  83.764  55.938  1.00  0.00          Si 
ATOM   4433  Si  SUP     1      36.253  79.537  56.393  1.00  0.00          Si 
ATOM   4434  Si  SUP     1      38.709  86.417  56.394  1.00  0.00          Si 
ATOM   4435  Si  SUP     1      37.260  89.068  56.849  1.00  0.00          Si 
ATOM   4436  Si  SUP     1      34.803  82.190  56.850  1.00  0.00          Si 
ATOM   4437   O  SUP     1      37.781  87.711  56.163  1.00  0.00           O 
ATOM   4438   O  SUP     1      35.325  80.833  56.164  1.00  0.00           O 
ATOM   4439   O  SUP     1      35.805  89.425  56.266  1.00  0.00           O 
ATOM   4440   O  SUP     1      38.262  82.547  56.267  1.00  0.00           O 
ATOM   4441   O  SUP     1      38.262  90.284  56.520  1.00  0.00           O 
ATOM   4442   O  SUP     1      35.805  83.406  56.521  1.00  0.00           O 
ATOM   4443   O  SUP     1      35.325  78.242  56.623  1.00  0.00           O 
ATOM   4444   O  SUP     1      37.781  85.121  56.624  1.00  0.00           O 
ATOM   4445   O  SUP     1      37.186  79.739  57.687  1.00  0.00           O 
ATOM   4446   O  SUP     1      39.645  86.616  57.686  1.00  0.00           O 
ATOM   4447   O  SUP     1      34.729  81.968  58.443  1.00  0.00           O 
ATOM   4448   O  SUP     1      37.186  88.846  58.443  1.00  0.00           O 
ATOM   4449  Si  SUP     1      34.803  86.394  59.280  1.00  0.00          Si 
ATOM   4450  Si  SUP     1      37.260  79.516  59.281  1.00  0.00          Si 
ATOM   4451  Si  SUP     1      36.253  75.289  59.736  1.00  0.00          Si 
ATOM   4452  Si  SUP     1      38.709  82.169  59.737  1.00  0.00          Si 
ATOM   4453  Si  SUP     1      37.260  84.820  60.192  1.00  0.00          Si 
ATOM   4454  Si  SUP     1      34.803  77.942  60.193  1.00  0.00          Si 
ATOM   4455   O  SUP     1      37.781  83.463  59.506  1.00  0.00           O 
ATOM   4456   O  SUP     1      35.325  76.585  59.507  1.00  0.00           O 
ATOM   4457   O  SUP     1      35.805  85.177  59.609  1.00  0.00           O 
ATOM   4458   O  SUP     1      38.262  78.299  59.610  1.00  0.00           O 
ATOM   4459   O  SUP     1      38.262  86.036  59.863  1.00  0.00           O 
ATOM   4460   O  SUP     1      35.805  79.158  59.864  1.00  0.00           O 
ATOM   4461   O  SUP     1      35.325  73.994  59.966  1.00  0.00           O 
ATOM   4462   O  SUP     1      37.781  80.873  59.967  1.00  0.00           O 
ATOM   4463   O  SUP     1      37.186  75.491  61.030  1.00  0.00           O 
ATOM   4464   O  SUP     1      39.645  82.368  61.029  1.00  0.00           O 
ATOM   4465   O  SUP     1      34.729  77.720  61.786  1.00  0.00           O 
ATOM   4466   O  SUP     1      37.186  84.598  61.786  1.00  0.00           O 
ATOM   4467   O  SUP     1      37.186 101.992  51.001  1.00  0.00           O 
ATOM   4468   O  SUP     1      39.645 108.869  51.000  1.00  0.00           O 
ATOM   4469   O  SUP     1      34.729 104.221  51.757  1.00  0.00           O 
ATOM   4470   O  SUP     1      37.186 111.099  51.757  1.00  0.00           O 
ATOM   4471  Si  SUP     1      34.803 108.647  52.594  1.00  0.00          Si 
ATOM   4472  Si  SUP     1      37.260 101.769  52.595  1.00  0.00          Si 
ATOM   4473  Si  SUP     1      36.253  97.542  53.050  1.00  0.00          Si 
ATOM   4474  Si  SUP     1      38.709 104.422  53.051  1.00  0.00          Si 
ATOM   4475  Si  SUP     1      37.260 107.073  53.506  1.00  0.00          Si 
ATOM   4476  Si  SUP     1      34.803 100.195  53.507  1.00  0.00          Si 
ATOM   4477   O  SUP     1      37.781 105.716  52.820  1.00  0.00           O 
ATOM   4478   O  SUP     1      35.325  98.838  52.821  1.00  0.00           O 
ATOM   4479   O  SUP     1      35.805 107.430  52.923  1.00  0.00           O 
ATOM   4480   O  SUP     1      38.262 100.552  52.924  1.00  0.00           O 
ATOM   4481   O  SUP     1      38.262 108.289  53.177  1.00  0.00           O 
ATOM   4482   O  SUP     1      35.805 101.411  53.178  1.00  0.00           O 
ATOM   4483   O  SUP     1      35.325  96.247  53.280  1.00  0.00           O 
ATOM   4484   O  SUP     1      37.781 103.126  53.281  1.00  0.00           O 
ATOM   4485   O  SUP     1      37.186  97.744  54.344  1.00  0.00           O 
ATOM   4486   O  SUP     1      39.645 104.621  54.343  1.00  0.00           O 
ATOM   4487   O  SUP     1      34.729  99.973  55.100  1.00  0.00           O 
ATOM   4488   O  SUP     1      37.186 106.851  55.100  1.00  0.00           O 
ATOM   4489  Si  SUP     1      34.803 104.399  55.937  1.00  0.00          Si 
ATOM   4490  Si  SUP     1      37.260  97.521  55.938  1.00  0.00          Si 
ATOM   4491  Si  SUP     1      36.253  93.294  56.393  1.00  0.00          Si 
ATOM   4492  Si  SUP     1      38.709 100.174  56.394  1.00  0.00          Si 
ATOM   4493  Si  SUP     1      37.260 102.825  56.849  1.00  0.00          Si 
ATOM   4494  Si  SUP     1      34.803  95.947  56.850  1.00  0.00          Si 
ATOM   4495   O  SUP     1      37.781 101.468  56.163  1.00  0.00           O 
ATOM   4496   O  SUP     1      35.325  94.590  56.164  1.00  0.00           O 
ATOM   4497   O  SUP     1      35.805 103.182  56.266  1.00  0.00           O 
ATOM   4498   O  SUP     1      38.262  96.304  56.267  1.00  0.00           O 
ATOM   4499   O  SUP     1      38.262 104.041  56.520  1.00  0.00           O 
ATOM   4500   O  SUP     1      35.805  97.163  56.521  1.00  0.00           O 
ATOM   4501   O  SUP     1      35.325  91.999  56.623  1.00  0.00           O 
ATOM   4502   O  SUP     1      37.781  98.878  56.624  1.00  0.00           O 
ATOM   4503   O  SUP     1      37.186  93.496  57.687  1.00  0.00           O 
ATOM   4504   O  SUP     1      39.645 100.373  57.686  1.00  0.00           O 
ATOM   4505   O  SUP     1      34.729  95.725  58.443  1.00  0.00           O 
ATOM   4506   O  SUP     1      37.186 102.603  58.443  1.00  0.00           O 
ATOM   4507  Si  SUP     1      34.803 100.151  59.280  1.00  0.00          Si 
ATOM   4508  Si  SUP     1      37.260  93.273  59.281  1.00  0.00          Si 
ATOM   4509  Si  SUP     1      36.253  89.046  59.736  1.00  0.00          Si 
ATOM   4510  Si  SUP     1      38.709  95.926  59.737  1.00  0.00          Si 
ATOM   4511  Si  SUP     1      37.260  98.577  60.192  1.00  0.00          Si 
ATOM   4512  Si  SUP     1      34.803  91.699  60.193  1.00  0.00          Si 
ATOM   4513   O  SUP     1      37.781  97.220  59.506  1.00  0.00           O 
ATOM   4514   O  SUP     1      35.325  90.342  59.507  1.00  0.00           O 
ATOM   4515   O  SUP     1      35.805  98.934  59.609  1.00  0.00           O 
ATOM   4516   O  SUP     1      38.262  92.056  59.610  1.00  0.00           O 
ATOM   4517   O  SUP     1      38.262  99.793  59.863  1.00  0.00           O 
ATOM   4518   O  SUP     1      35.805  92.915  59.864  1.00  0.00           O 
ATOM   4519   O  SUP     1      35.325  87.751  59.966  1.00  0.00           O 
ATOM   4520   O  SUP     1      37.781  94.630  59.967  1.00  0.00           O 
ATOM   4521   O  SUP     1      37.186  89.248  61.030  1.00  0.00           O 
ATOM   4522   O  SUP     1      39.645  96.125  61.029  1.00  0.00           O 
ATOM   4523   O  SUP     1      34.729  91.477  61.786  1.00  0.00           O 
ATOM   4524   O  SUP     1      37.186  98.355  61.786  1.00  0.00           O 
ATOM   4525   O  SUP     1      37.186 115.749  51.001  1.00  0.00           O 
ATOM   4526   O  SUP     1      39.645 122.626  51.000  1.00  0.00           O 
ATOM   4527   O  SUP     1      34.729 117.978  51.757  1.00  0.00           O 
ATOM   4528   O  SUP     1      37.186 124.856  51.757  1.00  0.00           O 
ATOM   4529  Si  SUP     1      34.803 122.404  52.594  1.00  0.00          Si 
ATOM   4530  Si  SUP     1      37.260 115.526  52.595  1.00  0.00          Si 
ATOM   4531  Si  SUP     1      36.253 111.299  53.050  1.00  0.00          Si 
ATOM   4532  Si  SUP     1      38.709 118.179  53.051  1.00  0.00          Si 
ATOM   4533  Si  SUP     1      37.260 120.830  53.506  1.00  0.00          Si 
ATOM   4534  Si  SUP     1      34.803 113.952  53.507  1.00  0.00          Si 
ATOM   4535   O  SUP     1      37.781 119.473  52.820  1.00  0.00           O 
ATOM   4536   O  SUP     1      35.325 112.595  52.821  1.00  0.00           O 
ATOM   4537   O  SUP     1      35.805 121.187  52.923  1.00  0.00           O 
ATOM   4538   O  SUP     1      38.262 114.309  52.924  1.00  0.00           O 
ATOM   4539   O  SUP     1      38.262 122.046  53.177  1.00  0.00           O 
ATOM   4540   O  SUP     1      35.805 115.168  53.178  1.00  0.00           O 
ATOM   4541   O  SUP     1      35.325 110.004  53.280  1.00  0.00           O 
ATOM   4542   O  SUP     1      37.781 116.883  53.281  1.00  0.00           O 
ATOM   4543   O  SUP     1      37.186 111.501  54.344  1.00  0.00           O 
ATOM   4544   O  SUP     1      39.645 118.378  54.343  1.00  0.00           O 
ATOM   4545   O  SUP     1      34.729 113.730  55.100  1.00  0.00           O 
ATOM   4546   O  SUP     1      37.186 120.608  55.100  1.00  0.00           O 
ATOM   4547  Si  SUP     1      34.803 118.156  55.937  1.00  0.00          Si 
ATOM   4548  Si  SUP     1      37.260 111.278  55.938  1.00  0.00          Si 
ATOM   4549  Si  SUP     1      36.253 107.051  56.393  1.00  0.00          Si 
ATOM   4550  Si  SUP     1      38.709 113.931  56.394  1.00  0.00          Si 
ATOM   4551  Si  SUP     1      37.260 116.582  56.849  1.00  0.00          Si 
ATOM   4552  Si  SUP     1      34.803 109.704  56.850  1.00  0.00          Si 
ATOM   4553   O  SUP     1      37.781 115.225  56.163  1.00  0.00           O 
ATOM   4554   O  SUP     1      35.325 108.347  56.164  1.00  0.00           O 
ATOM   4555   O  SUP     1      35.805 116.939  56.266  1.00  0.00           O 
ATOM   4556   O  SUP     1      38.262 110.061  56.267  1.00  0.00           O 
ATOM   4557   O  SUP     1      38.262 117.798  56.520  1.00  0.00           O 
ATOM   4558   O  SUP     1      35.805 110.920  56.521  1.00  0.00           O 
ATOM   4559   O  SUP     1      35.325 105.756  56.623  1.00  0.00           O 
ATOM   4560   O  SUP     1      37.781 112.635  56.624  1.00  0.00           O 
ATOM   4561   O  SUP     1      37.186 107.253  57.687  1.00  0.00           O 
ATOM   4562   O  SUP     1      39.645 114.130  57.686  1.00  0.00           O 
ATOM   4563   O  SUP     1      34.729 109.482  58.443  1.00  0.00           O 
ATOM   4564   O  SUP     1      37.186 116.360  58.443  1.00  0.00           O 
ATOM   4565  Si  SUP     1      34.803 113.908  59.280  1.00  0.00          Si 
ATOM   4566  Si  SUP     1      37.260 107.030  59.281  1.00  0.00          Si 
ATOM   4567  Si  SUP     1      36.253 102.803  59.736  1.00  0.00          Si 
ATOM   4568  Si  SUP     1      38.709 109.683  59.737  1.00  0.00          Si 
ATOM   4569  Si  SUP     1      37.260 112.334  60.192  1.00  0.00          Si 
ATOM   4570  Si  SUP     1      34.803 105.456  60.193  1.00  0.00          Si 
ATOM   4571   O  SUP     1      37.781 110.977  59.506  1.00  0.00           O 
ATOM   4572   O  SUP     1      35.325 104.099  59.507  1.00  0.00           O 
ATOM   4573   O  SUP     1      35.805 112.691  59.609  1.00  0.00           O 
ATOM   4574   O  SUP     1      38.262 105.813  59.610  1.00  0.00           O 
ATOM   4575   O  SUP     1      38.262 113.550  59.863  1.00  0.00           O 
ATOM   4576   O  SUP     1      35.805 106.672  59.864  1.00  0.00           O 
ATOM   4577   O  SUP     1      35.325 101.508  59.966  1.00  0.00           O 
ATOM   4578   O  SUP     1      37.781 108.387  59.967  1.00  0.00           O 
ATOM   4579   O  SUP     1      37.186 103.005  61.030  1.00  0.00           O 
ATOM   4580   O  SUP     1      39.645 109.882  61.029  1.00  0.00           O 
ATOM   4581   O  SUP     1      34.729 105.234  61.786  1.00  0.00           O 
ATOM   4582   O  SUP     1      37.186 112.112  61.786  1.00  0.00           O 
ATOM   4583   O  SUP     1      37.186 129.506  51.001  1.00  0.00           O 
ATOM   4584   O  SUP     1      39.645 136.383  51.000  1.00  0.00           O 
ATOM   4585   O  SUP     1      34.729 131.735  51.757  1.00  0.00           O 
ATOM   4586   O  SUP     1      37.186   1.043  51.757  1.00  0.00           O 
ATOM   4587  Si  SUP     1      34.803 136.161  52.594  1.00  0.00          Si 
ATOM   4588  Si  SUP     1      37.260 129.283  52.595  1.00  0.00          Si 
ATOM   4589  Si  SUP     1      36.253 125.056  53.050  1.00  0.00          Si 
ATOM   4590  Si  SUP     1      38.709 131.936  53.051  1.00  0.00          Si 
ATOM   4591  Si  SUP     1      37.260 134.587  53.506  1.00  0.00          Si 
ATOM   4592  Si  SUP     1      34.803 127.709  53.507  1.00  0.00          Si 
ATOM   4593   O  SUP     1      37.781 133.230  52.820  1.00  0.00           O 
ATOM   4594   O  SUP     1      35.325 126.352  52.821  1.00  0.00           O 
ATOM   4595   O  SUP     1      35.805 134.944  52.923  1.00  0.00           O 
ATOM   4596   O  SUP     1      38.262 128.066  52.924  1.00  0.00           O 
ATOM   4597   O  SUP     1      38.262 135.803  53.177  1.00  0.00           O 
ATOM   4598   O  SUP     1      35.805 128.925  53.178  1.00  0.00           O 
ATOM   4599   O  SUP     1      35.325 123.761  53.280  1.00  0.00           O 
ATOM   4600   O  SUP     1      37.781 130.640  53.281  1.00  0.00           O 
ATOM   4601   O  SUP     1      37.186 125.258  54.344  1.00  0.00           O 
ATOM   4602   O  SUP     1      39.645 132.135  54.343  1.00  0.00           O 
ATOM   4603   O  SUP     1      34.729 127.487  55.100  1.00  0.00           O 
ATOM   4604   O  SUP     1      37.186 134.365  55.100  1.00  0.00           O 
ATOM   4605  Si  SUP     1      34.803 131.913  55.937  1.00  0.00          Si 
ATOM   4606  Si  SUP     1      37.260 125.035  55.938  1.00  0.00          Si 
ATOM   4607  Si  SUP     1      36.253 120.808  56.393  1.00  0.00          Si 
ATOM   4608  Si  SUP     1      38.709 127.688  56.394  1.00  0.00          Si 
ATOM   4609  Si  SUP     1      37.260 130.339  56.849  1.00  0.00          Si 
ATOM   4610  Si  SUP     1      34.803 123.461  56.850  1.00  0.00          Si 
ATOM   4611   O  SUP     1      37.781 128.982  56.163  1.00  0.00           O 
ATOM   4612   O  SUP     1      35.325 122.104  56.164  1.00  0.00           O 
ATOM   4613   O  SUP     1      35.805 130.696  56.266  1.00  0.00           O 
ATOM   4614   O  SUP     1      38.262 123.818  56.267  1.00  0.00           O 
ATOM   4615   O  SUP     1      38.262 131.555  56.520  1.00  0.00           O 
ATOM   4616   O  SUP     1      35.805 124.677  56.521  1.00  0.00           O 
ATOM   4617   O  SUP     1      35.325 119.513  56.623  1.00  0.00           O 
ATOM   4618   O  SUP     1      37.781 126.392  56.624  1.00  0.00           O 
ATOM   4619   O  SUP     1      37.186 121.010  57.687  1.00  0.00           O 
ATOM   4620   O  SUP     1      39.645 127.887  57.686  1.00  0.00           O 
ATOM   4621   O  SUP     1      34.729 123.239  58.443  1.00  0.00           O 
ATOM   4622   O  SUP     1      37.186 130.117  58.443  1.00  0.00           O 
ATOM   4623  Si  SUP     1      34.803 127.665  59.280  1.00  0.00          Si 
ATOM   4624  Si  SUP     1      37.260 120.787  59.281  1.00  0.00          Si 
ATOM   4625  Si  SUP     1      36.253 116.560  59.736  1.00  0.00          Si 
ATOM   4626  Si  SUP     1      38.709 123.440  59.737  1.00  0.00          Si 
ATOM   4627  Si  SUP     1      37.260 126.091  60.192  1.00  0.00          Si 
ATOM   4628  Si  SUP     1      34.803 119.213  60.193  1.00  0.00          Si 
ATOM   4629   O  SUP     1      37.781 124.734  59.506  1.00  0.00           O 
ATOM   4630   O  SUP     1      35.325 117.856  59.507  1.00  0.00           O 
ATOM   4631   O  SUP     1      35.805 126.448  59.609  1.00  0.00           O 
ATOM   4632   O  SUP     1      38.262 119.570  59.610  1.00  0.00           O 
ATOM   4633   O  SUP     1      38.262 127.307  59.863  1.00  0.00           O 
ATOM   4634   O  SUP     1      35.805 120.429  59.864  1.00  0.00           O 
ATOM   4635   O  SUP     1      35.325 115.265  59.966  1.00  0.00           O 
ATOM   4636   O  SUP     1      37.781 122.144  59.967  1.00  0.00           O 
ATOM   4637   O  SUP     1      37.186 116.762  61.030  1.00  0.00           O 
ATOM   4638   O  SUP     1      39.645 123.639  61.029  1.00  0.00           O 
ATOM   4639   O  SUP     1      34.729 118.991  61.786  1.00  0.00           O 
ATOM   4640   O  SUP     1      37.186 125.869  61.786  1.00  0.00           O 
ATOM   4641   O  SUP     1      42.102   5.693  51.001  1.00  0.00           O 
ATOM   4642   O  SUP     1      44.561  12.570  51.000  1.00  0.00           O 
ATOM   4643   O  SUP     1      39.645   7.922  51.757  1.00  0.00           O 
ATOM   4644   O  SUP     1      42.102  14.800  51.757  1.00  0.00           O 
ATOM   4645  Si  SUP     1      39.719  12.348  52.594  1.00  0.00          Si 
ATOM   4646  Si  SUP     1      42.176   5.470  52.595  1.00  0.00          Si 
ATOM   4647  Si  SUP     1      41.169   1.243  53.050  1.00  0.00          Si 
ATOM   4648  Si  SUP     1      43.625   8.123  53.051  1.00  0.00          Si 
ATOM   4649  Si  SUP     1      42.176  10.774  53.506  1.00  0.00          Si 
ATOM   4650  Si  SUP     1      39.719   3.896  53.507  1.00  0.00          Si 
ATOM   4651   O  SUP     1      42.697   9.417  52.820  1.00  0.00           O 
ATOM   4652   O  SUP     1      40.241   2.539  52.821  1.00  0.00           O 
ATOM   4653   O  SUP     1      40.721  11.131  52.923  1.00  0.00           O 
ATOM   4654   O  SUP     1      43.178   4.253  52.924  1.00  0.00           O 
ATOM   4655   O  SUP     1      43.178  11.990  53.177  1.00  0.00           O 
ATOM   4656   O  SUP     1      40.721   5.112  53.178  1.00  0.00           O 
ATOM   4657   O  SUP     1      40.241 137.518  53.280  1.00  0.00           O 
ATOM   4658   O  SUP     1      42.697   6.827  53.281  1.00  0.00           O 
ATOM   4659   O  SUP     1      42.102   1.445  54.344  1.00  0.00           O 
ATOM   4660   O  SUP     1      44.561   8.322  54.343  1.00  0.00           O 
ATOM   4661   O  SUP     1      39.645   3.674  55.100  1.00  0.00           O 
ATOM   4662   O  SUP     1      42.102  10.552  55.100  1.00  0.00           O 
ATOM   4663  Si  SUP     1      39.719   8.100  55.937  1.00  0.00          Si 
ATOM   4664  Si  SUP     1      42.176   1.222  55.938  1.00  0.00          Si 
ATOM   4665  Si  SUP     1      41.169 134.565  56.393  1.00  0.00          Si 
ATOM   4666  Si  SUP     1      43.625   3.875  56.394  1.00  0.00          Si 
ATOM   4667  Si  SUP     1      42.176   6.526  56.849  1.00  0.00          Si 
ATOM   4668  Si  SUP     1      39.719 137.218  56.850  1.00  0.00          Si 
ATOM   4669   O  SUP     1      42.697   5.169  56.163  1.00  0.00           O 
ATOM   4670   O  SUP     1      40.241 135.861  56.164  1.00  0.00           O 
ATOM   4671   O  SUP     1      40.721   6.883  56.266  1.00  0.00           O 
ATOM   4672   O  SUP     1      43.178   0.005  56.267  1.00  0.00           O 
ATOM   4673   O  SUP     1      43.178   7.742  56.520  1.00  0.00           O 
ATOM   4674   O  SUP     1      40.721   0.864  56.521  1.00  0.00           O 
ATOM   4675   O  SUP     1      40.241 133.270  56.623  1.00  0.00           O 
ATOM   4676   O  SUP     1      42.697   2.579  56.624  1.00  0.00           O 
ATOM   4677   O  SUP     1      42.102 134.767  57.687  1.00  0.00           O 
ATOM   4678   O  SUP     1      44.561   4.074  57.686  1.00  0.00           O 
ATOM   4679   O  SUP     1      39.645 136.996  58.443  1.00  0.00           O 
ATOM   4680   O  SUP     1      42.102   6.304  58.443  1.00  0.00           O 
ATOM   4681  Si  SUP     1      39.719   3.852  59.280  1.00  0.00          Si 
ATOM   4682  Si  SUP     1      42.176 134.544  59.281  1.00  0.00          Si 
ATOM   4683  Si  SUP     1      41.169 130.317  59.736  1.00  0.00          Si 
ATOM   4684  Si  SUP     1      43.625 137.197  59.737  1.00  0.00          Si 
ATOM   4685  Si  SUP     1      42.176   2.278  60.192  1.00  0.00          Si 
ATOM   4686  Si  SUP     1      39.719 132.970  60.193  1.00  0.00          Si 
ATOM   4687   O  SUP     1      42.697   0.921  59.506  1.00  0.00           O 
ATOM   4688   O  SUP     1      40.241 131.613  59.507  1.00  0.00           O 
ATOM   4689   O  SUP     1      40.721   2.635  59.609  1.00  0.00           O 
ATOM   4690   O  SUP     1      43.178 133.327  59.610  1.00  0.00           O 
ATOM   4691   O  SUP     1      43.178   3.494  59.863  1.00  0.00           O 
ATOM   4692   O  SUP     1      40.721 134.186  59.864  1.00  0.00           O 
ATOM   4693   O  SUP     1      40.241 129.022  59.966  1.00  0.00           O 
ATOM   4694   O  SUP     1      42.697 135.901  59.967  1.00  0.00           O 
ATOM   4695   O  SUP     1      42.102 130.519  61.030  1.00  0.00           O 
ATOM   4696   O  SUP     1      44.561 137.396  61.029  1.00  0.00           O 
ATOM   4697  OM  SUP     1      39.645 132.748  61.786  1.00  0.00          OM 
ATOM   4698   O  SUP     1      42.102   2.056  61.786  1.00  0.00           O 
ATOM   4699   O  SUP     1      42.102  19.450  51.001  1.00  0.00           O 
ATOM   4700   O  SUP     1      44.561  26.327  51.000  1.00  0.00           O 
ATOM   4701   O  SUP     1      39.645  21.679  51.757  1.00  0.00           O 
ATOM   4702   O  SUP     1      42.102  28.557  51.757  1.00  0.00           O 
ATOM   4703  Si  SUP     1      39.719  26.105  52.594  1.00  0.00          Si 
ATOM   4704  Si  SUP     1      42.176  19.227  52.595  1.00  0.00          Si 
ATOM   4705  Si  SUP     1      41.169  15.000  53.050  1.00  0.00          Si 
ATOM   4706  Si  SUP     1      43.625  21.880  53.051  1.00  0.00          Si 
ATOM   4707  Si  SUP     1      42.176  24.531  53.506  1.00  0.00          Si 
ATOM   4708  Si  SUP     1      39.719  17.653  53.507  1.00  0.00          Si 
ATOM   4709   O  SUP     1      42.697  23.174  52.820  1.00  0.00           O 
ATOM   4710   O  SUP     1      40.241  16.296  52.821  1.00  0.00           O 
ATOM   4711   O  SUP     1      40.721  24.888  52.923  1.00  0.00           O 
ATOM   4712   O  SUP     1      43.178  18.010  52.924  1.00  0.00           O 
ATOM   4713   O  SUP     1      43.178  25.747  53.177  1.00  0.00           O 
ATOM   4714   O  SUP     1      40.721  18.869  53.178  1.00  0.00           O 
ATOM   4715   O  SUP     1      40.241  13.705  53.280  1.00  0.00           O 
ATOM   4716   O  SUP     1      42.697  20.584  53.281  1.00  0.00           O 
ATOM   4717   O  SUP     1      42.102  15.202  54.344  1.00  0.00           O 
ATOM   4718   O  SUP     1      44.561  22.079  54.343  1.00  0.00           O 
ATOM   4719   O  SUP     1      39.645  17.431  55.100  1.00  0.00           O 
ATOM   4720   O  SUP     1      42.102  24.309  55.100  1.00  0.00           O 
ATOM   4721  Si  SUP     1      39.719  21.857  55.937  1.00  0.00          Si 
ATOM   4722  Si  SUP     1      42.176  14.979  55.938  1.00  0.00          Si 
ATOM   4723  Si  SUP     1      41.169  10.752  56.393  1.00  0.00          Si 
ATOM   4724  Si  SUP     1      43.625  17.632  56.394  1.00  0.00          Si 
ATOM   4725  Si  SUP     1      42.176  20.283  56.849  1.00  0.00          Si 
ATOM   4726  Si  SUP     1      39.719  13.405  56.850  1.00  0.00          Si 
ATOM   4727   O  SUP     1      42.697  18.926  56.163  1.00  0.00           O 
ATOM   4728   O  SUP     1      40.241  12.048  56.164  1.00  0.00           O 
ATOM   4729   O  SUP     1      40.721  20.640  56.266  1.00  0.00           O 
ATOM   4730   O  SUP     1      43.178  13.762  56.267  1.00  0.00           O 
ATOM   4731   O  SUP     1      43.178  21.499  56.520  1.00  0.00           O 
ATOM   4732   O  SUP     1      40.721  14.621  56.521  1.00  0.00           O 
ATOM   4733   O  SUP     1      40.241   9.457  56.623  1.00  0.00           O 
ATOM   4734   O  SUP     1      42.697  16.336  56.624  1.00  0.00           O 
ATOM   4735   O  SUP     1      42.102  10.954  57.687  1.00  0.00           O 
ATOM   4736   O  SUP     1      44.561  17.831  57.686  1.00  0.00           O 
ATOM   4737   O  SUP     1      39.645  13.183  58.443  1.00  0.00           O 
ATOM   4738   O  SUP     1      42.102  20.061  58.443  1.00  0.00           O 
ATOM   4739  Si  SUP     1      39.719  17.609  59.280  1.00  0.00          Si 
ATOM   4740  Si  SUP     1      42.176  10.731  59.281  1.00  0.00          Si 
ATOM   4741  Si  SUP     1      41.169   6.504  59.736  1.00  0.00          Si 
ATOM   4742  Si  SUP     1      43.625  13.384  59.737  1.00  0.00          Si 
ATOM   4743  Si  SUP     1      42.176  16.035  60.192  1.00  0.00          Si 
ATOM   4744  Si  SUP     1      39.719   9.157  60.193  1.00  0.00          Si 
ATOM   4745   O  SUP     1      42.697  14.678  59.506  1.00  0.00           O 
ATOM   4746   O  SUP     1      40.241   7.800  59.507  1.00  0.00           O 
ATOM   4747   O  SUP     1      40.721  16.392  59.609  1.00  0.00           O 
ATOM   4748   O  SUP     1      43.178   9.514  59.610  1.00  0.00           O 
ATOM   4749   O  SUP     1      43.178  17.251  59.863  1.00  0.00           O 
ATOM   4750   O  SUP     1      40.721  10.373  59.864  1.00  0.00           O 
ATOM   4751   O  SUP     1      40.241   5.209  59.966  1.00  0.00           O 
ATOM   4752   O  SUP     1      42.697  12.088  59.967  1.00  0.00           O 
ATOM   4753   O  SUP     1      42.102   6.706  61.030  1.00  0.00           O 
ATOM   4754   O  SUP     1      44.561  13.583  61.029  1.00  0.00           O 
ATOM   4755   O  SUP     1      39.645   8.935  61.786  1.00  0.00           O 
ATOM   4756   O  SUP     1      42.102  15.813  61.786  1.00  0.00           O 
ATOM   4757   O  SUP     1      42.102  33.207  51.001  1.00  0.00           O 
ATOM   4758   O  SUP     1      44.561  40.084  51.000  1.00  0.00           O 
ATOM   4759   O  SUP     1      39.645  35.436  51.757  1.00  0.00           O 
ATOM   4760   O  SUP     1      42.102  42.314  51.757  1.00  0.00           O 
ATOM   4761  Si  SUP     1      39.719  39.862  52.594  1.00  0.00          Si 
ATOM   4762  Si  SUP     1      42.176  32.984  52.595  1.00  0.00          Si 
ATOM   4763  Si  SUP     1      41.169  28.757  53.050  1.00  0.00          Si 
ATOM   4764  Si  SUP     1      43.625  35.637  53.051  1.00  0.00          Si 
ATOM   4765  Si  SUP     1      42.176  38.288  53.506  1.00  0.00          Si 
ATOM   4766  Si  SUP     1      39.719  31.410  53.507  1.00  0.00          Si 
ATOM   4767   O  SUP     1      42.697  36.931  52.820  1.00  0.00           O 
ATOM   4768   O  SUP     1      40.241  30.053  52.821  1.00  0.00           O 
ATOM   4769   O  SUP     1      40.721  38.645  52.923  1.00  0.00           O 
ATOM   4770   O  SUP     1      43.178  31.767  52.924  1.00  0.00           O 
ATOM   4771   O  SUP     1      43.178  39.504  53.177  1.00  0.00           O 
ATOM   4772   O  SUP     1      40.721  32.626  53.178  1.00  0.00           O 
ATOM   4773   O  SUP     1      40.241  27.462  53.280  1.00  0.00           O 
ATOM   4774   O  SUP     1      42.697  34.341  53.281  1.00  0.00           O 
ATOM   4775   O  SUP     1      42.102  28.959  54.344  1.00  0.00           O 
ATOM   4776   O  SUP     1      44.561  35.836  54.343  1.00  0.00           O 
ATOM   4777   O  SUP     1      39.645  31.188  55.100  1.00  0.00           O 
ATOM   4778   O  SUP     1      42.102  38.066  55.100  1.00  0.00           O 
ATOM   4779  Si  SUP     1      39.719  35.614  55.937  1.00  0.00          Si 
ATOM   4780  Si  SUP     1      42.176  28.736  55.938  1.00  0.00          Si 
ATOM   4781  Si  SUP     1      41.169  24.509  56.393  1.00  0.00          Si 
ATOM   4782  Si  SUP     1      43.625  31.389  56.394  1.00  0.00          Si 
ATOM   4783  Si  SUP     1      42.176  34.040  56.849  1.00  0.00          Si 
ATOM   4784  Si  SUP     1      39.719  27.162  56.850  1.00  0.00          Si 
ATOM   4785   O  SUP     1      42.697  32.683  56.163  1.00  0.00           O 
ATOM   4786   O  SUP     1      40.241  25.805  56.164  1.00  0.00           O 
ATOM   4787   O  SUP     1      40.721  34.397  56.266  1.00  0.00           O 
ATOM   4788   O  SUP     1      43.178  27.519  56.267  1.00  0.00           O 
ATOM   4789   O  SUP     1      43.178  35.256  56.520  1.00  0.00           O 
ATOM   4790   O  SUP     1      40.721  28.378  56.521  1.00  0.00           O 
ATOM   4791   O  SUP     1      40.241  23.214  56.623  1.00  0.00           O 
ATOM   4792   O  SUP     1      42.697  30.093  56.624  1.00  0.00           O 
ATOM   4793   O  SUP     1      42.102  24.711  57.687  1.00  0.00           O 
ATOM   4794   O  SUP     1      44.561  31.588  57.686  1.00  0.00           O 
ATOM   4795   O  SUP     1      39.645  26.940  58.443  1.00  0.00           O 
ATOM   4796   O  SUP     1      42.102  33.818  58.443  1.00  0.00           O 
ATOM   4797  Si  SUP     1      39.719  31.366  59.280  1.00  0.00          Si 
ATOM   4798  Si  SUP     1      42.176  24.488  59.281  1.00  0.00          Si 
ATOM   4799  Si  SUP     1      41.169  20.261  59.736  1.00  0.00          Si 
ATOM   4800  Si  SUP     1      43.625  27.141  59.737  1.00  0.00          Si 
ATOM   4801  Si  SUP     1      42.176  29.792  60.192  1.00  0.00          Si 
ATOM   4802  Si  SUP     1      39.719  22.914  60.193  1.00  0.00          Si 
ATOM   4803   O  SUP     1      42.697  28.435  59.506  1.00  0.00           O 
ATOM   4804   O  SUP     1      40.241  21.557  59.507  1.00  0.00           O 
ATOM   4805   O  SUP     1      40.721  30.149  59.609  1.00  0.00           O 
ATOM   4806   O  SUP     1      43.178  23.271  59.610  1.00  0.00           O 
ATOM   4807   O  SUP     1      43.178  31.008  59.863  1.00  0.00           O 
ATOM   4808   O  SUP     1      40.721  24.130  59.864  1.00  0.00           O 
ATOM   4809   O  SUP     1      40.241  18.966  59.966  1.00  0.00           O 
ATOM   4810   O  SUP     1      42.697  25.845  59.967  1.00  0.00           O 
ATOM   4811   O  SUP     1      42.102  20.463  61.030  1.00  0.00           O 
ATOM   4812   O  SUP     1      44.561  27.340  61.029  1.00  0.00           O 
ATOM   4813  OM  SUP     1      39.645  22.692  61.786  1.00  0.00          OM 
ATOM   4814   O  SUP     1      42.102  29.570  61.786  1.00  0.00           O 
ATOM   4815   O  SUP     1      42.102  46.964  51.001  1.00  0.00           O 
ATOM   4816   O  SUP     1      44.561  53.841  51.000  1.00  0.00           O 
ATOM   4817   O  SUP     1      39.645  49.193  51.757  1.00  0.00           O 
ATOM   4818   O  SUP     1      42.102  56.071  51.757  1.00  0.00           O 
ATOM   4819  Si  SUP     1      39.719  53.619  52.594  1.00  0.00          Si 
ATOM   4820  Si  SUP     1      42.176  46.741  52.595  1.00  0.00          Si 
ATOM   4821  Si  SUP     1      41.169  42.514  53.050  1.00  0.00          Si 
ATOM   4822  Si  SUP     1      43.625  49.394  53.051  1.00  0.00          Si 
ATOM   4823  Si  SUP     1      42.176  52.045  53.506  1.00  0.00          Si 
ATOM   4824  Si  SUP     1      39.719  45.167  53.507  1.00  0.00          Si 
ATOM   4825   O  SUP     1      42.697  50.688  52.820  1.00  0.00           O 
ATOM   4826   O  SUP     1      40.241  43.810  52.821  1.00  0.00           O 
ATOM   4827   O  SUP     1      40.721  52.402  52.923  1.00  0.00           O 
ATOM   4828   O  SUP     1      43.178  45.524  52.924  1.00  0.00           O 
ATOM   4829   O  SUP     1      43.178  53.261  53.177  1.00  0.00           O 
ATOM   4830   O  SUP     1      40.721  46.383  53.178  1.00  0.00           O 
ATOM   4831   O  SUP     1      40.241  41.219  53.280  1.00  0.00           O 
ATOM   4832   O  SUP     1      42.697  48.098  53.281  1.00  0.00           O 
ATOM   4833   O  SUP     1      42.102  42.716  54.344  1.00  0.00           O 
ATOM   4834   O  SUP     1      44.561  49.593  54.343  1.00  0.00           O 
ATOM   4835   O  SUP     1      39.645  44.945  55.100  1.00  0.00           O 
ATOM   4836   O  SUP     1      42.102  51.823  55.100  1.00  0.00           O 
ATOM   4837  Si  SUP     1      39.719  49.371  55.937  1.00  0.00          Si 
ATOM   4838  Si  SUP     1      42.176  42.493  55.938  1.00  0.00          Si 
ATOM   4839  Si  SUP     1      41.169  38.266  56.393  1.00  0.00          Si 
ATOM   4840  Si  SUP     1      43.625  45.146  56.394  1.00  0.00          Si 
ATOM   4841  Si  SUP     1      42.176  47.797  56.849  1.00  0.00          Si 
ATOM   4842  Si  SUP     1      39.719  40.919  56.850  1.00  0.00          Si 
ATOM   4843   O  SUP     1      42.697  46.440  56.163  1.00  0.00           O 
ATOM   4844   O  SUP     1      40.241  39.562  56.164  1.00  0.00           O 
ATOM   4845   O  SUP     1      40.721  48.154  56.266  1.00  0.00           O 
ATOM   4846   O  SUP     1      43.178  41.276  56.267  1.00  0.00           O 
ATOM   4847   O  SUP     1      43.178  49.013  56.520  1.00  0.00           O 
ATOM   4848   O  SUP     1      40.721  42.135  56.521  1.00  0.00           O 
ATOM   4849   O  SUP     1      40.241  36.971  56.623  1.00  0.00           O 
ATOM   4850   O  SUP     1      42.697  43.850  56.624  1.00  0.00           O 
ATOM   4851   O  SUP     1      42.102  38.468  57.687  1.00  0.00           O 
ATOM   4852   O  SUP     1      44.561  45.345  57.686  1.00  0.00           O 
ATOM   4853   O  SUP     1      39.645  40.697  58.443  1.00  0.00           O 
ATOM   4854   O  SUP     1      42.102  47.575  58.443  1.00  0.00           O 
ATOM   4855  Si  SUP     1      39.719  45.123  59.280  1.00  0.00          Si 
ATOM   4856  Si  SUP     1      42.176  38.245  59.281  1.00  0.00          Si 
ATOM   4857  Si  SUP     1      41.169  34.018  59.736  1.00  0.00          Si 
ATOM   4858  Si  SUP     1      43.625  40.898  59.737  1.00  0.00          Si 
ATOM   4859  Si  SUP     1      42.176  43.549  60.192  1.00  0.00          Si 
ATOM   4860  Si  SUP     1      39.719  36.671  60.193  1.00  0.00          Si 
ATOM   4861   O  SUP     1      42.697  42.192  59.506  1.00  0.00           O 
ATOM   4862   O  SUP     1      40.241  35.314  59.507  1.00  0.00           O 
ATOM   4863   O  SUP     1      40.721  43.906  59.609  1.00  0.00           O 
ATOM   4864   O  SUP     1      43.178  37.028  59.610  1.00  0.00           O 
ATOM   4865   O  SUP     1      43.178  44.765  59.863  1.00  0.00           O 
ATOM   4866   O  SUP     1      40.721  37.887  59.864  1.00  0.00           O 
ATOM   4867   O  SUP     1      40.241  32.723  59.966  1.00  0.00           O 
ATOM   4868   O  SUP     1      42.697  39.602  59.967  1.00  0.00           O 
ATOM   4869   O  SUP     1      42.102  34.220  61.030  1.00  0.00           O 
ATOM   4870   O  SUP     1      44.561  41.097  61.029  1.00  0.00           O 
ATOM   4871   O  SUP     1      39.645  36.449  61.786  1.00  0.00           O 
ATOM   4872   O  SUP     1      42.102  43.327  61.786  1.00  0.00           O 
ATOM   4873   O  SUP     1      42.102  60.721  51.001  1.00  0.00           O 
ATOM   4874   O  SUP     1      44.561  67.598  51.000  1.00  0.00           O 
ATOM   4875   O  SUP     1      39.645  62.950  51.757  1.00  0.00           O 
ATOM   4876   O  SUP     1      42.102  69.828  51.757  1.00  0.00           O 
ATOM   4877  Si  SUP     1      39.719  67.376  52.594  1.00  0.00          Si 
ATOM   4878  Si  SUP     1      42.176  60.498  52.595  1.00  0.00          Si 
ATOM   4879  Si  SUP     1      41.169  56.271  53.050  1.00  0.00          Si 
ATOM   4880  Si  SUP     1      43.625  63.151  53.051  1.00  0.00          Si 
ATOM   4881  Si  SUP     1      42.176  65.802  53.506  1.00  0.00          Si 
ATOM   4882  Si  SUP     1      39.719  58.924  53.507  1.00  0.00          Si 
ATOM   4883   O  SUP     1      42.697  64.445  52.820  1.00  0.00           O 
ATOM   4884   O  SUP     1      40.241  57.567  52.821  1.00  0.00           O 
ATOM   4885   O  SUP     1      40.721  66.159  52.923  1.00  0.00           O 
ATOM   4886   O  SUP     1      43.178  59.281  52.924  1.00  0.00           O 
ATOM   4887   O  SUP     1      43.178  67.018  53.177  1.00  0.00           O 
ATOM   4888   O  SUP     1      40.721  60.140  53.178  1.00  0.00           O 
ATOM   4889   O  SUP     1      40.241  54.976  53.280  1.00  0.00           O 
ATOM   4890   O  SUP     1      42.697  61.855  53.281  1.00  0.00           O 
ATOM   4891   O  SUP     1      42.102  56.473  54.344  1.00  0.00           O 
ATOM   4892   O  SUP     1      44.561  63.350  54.343  1.00  0.00           O 
ATOM   4893   O  SUP     1      39.645  58.702  55.100  1.00  0.00           O 
ATOM   4894   O  SUP     1      42.102  65.580  55.100  1.00  0.00           O 
ATOM   4895  Si  SUP     1      39.719  63.128  55.937  1.00  0.00          Si 
ATOM   4896  Si  SUP     1      42.176  56.250  55.938  1.00  0.00          Si 
ATOM   4897  Si  SUP     1      41.169  52.023  56.393  1.00  0.00          Si 
ATOM   4898  Si  SUP     1      43.625  58.903  56.394  1.00  0.00          Si 
ATOM   4899  Si  SUP     1      42.176  61.554  56.849  1.00  0.00          Si 
ATOM   4900  Si  SUP     1      39.719  54.676  56.850  1.00  0.00          Si 
ATOM   4901   O  SUP     1      42.697  60.197  56.163  1.00  0.00           O 
ATOM   4902   O  SUP     1      40.241  53.319  56.164  1.00  0.00           O 
ATOM   4903   O  SUP     1      40.721  61.911  56.266  1.00  0.00           O 
ATOM   4904   O  SUP     1      43.178  55.033  56.267  1.00  0.00           O 
ATOM   4905   O  SUP     1      43.178  62.770  56.520  1.00  0.00           O 
ATOM   4906   O  SUP     1      40.721  55.892  56.521  1.00  0.00           O 
ATOM   4907   O  SUP     1      40.241  50.728  56.623  1.00  0.00           O 
ATOM   4908   O  SUP     1      42.697  57.607  56.624  1.00  0.00           O 
ATOM   4909   O  SUP     1      42.102  52.225  57.687  1.00  0.00           O 
ATOM   4910   O  SUP     1      44.561  59.102  57.686  1.00  0.00           O 
ATOM   4911   O  SUP     1      39.645  54.454  58.443  1.00  0.00           O 
ATOM   4912   O  SUP     1      42.102  61.332  58.443  1.00  0.00           O 
ATOM   4913  Si  SUP     1      39.719  58.880  59.280  1.00  0.00          Si 
ATOM   4914  Si  SUP     1      42.176  52.002  59.281  1.00  0.00          Si 
ATOM   4915  Si  SUP     1      41.169  47.775  59.736  1.00  0.00          Si 
ATOM   4916  Si  SUP     1      43.625  54.655  59.737  1.00  0.00          Si 
ATOM   4917  Si  SUP     1      42.176  57.306  60.192  1.00  0.00          Si 
ATOM   4918  Si  SUP     1      39.719  50.428  60.193  1.00  0.00          Si 
ATOM   4919   O  SUP     1      42.697  55.949  59.506  1.00  0.00           O 
ATOM   4920   O  SUP     1      40.241  49.071  59.507  1.00  0.00           O 
ATOM   4921   O  SUP     1      40.721  57.663  59.609  1.00  0.00           O 
ATOM   4922   O  SUP     1      43.178  50.785  59.610  1.00  0.00           O 
ATOM   4923   O  SUP     1      43.178  58.522  59.863  1.00  0.00           O 
ATOM   4924   O  SUP     1      40.721  51.644  59.864  1.00  0.00           O 
ATOM   4925   O  SUP     1      40.241  46.480  59.966  1.00  0.00           O 
ATOM   4926   O  SUP     1      42.697  53.359  59.967  1.00  0.00           O 
ATOM   4927   O  SUP     1      42.102  47.977  61.030  1.00  0.00           O 
ATOM   4928   O  SUP     1      44.561  54.854  61.029  1.00  0.00           O 
ATOM   4929  OM  SUP     1      39.645  50.206  61.786  1.00  0.00          OM 
ATOM   4930   O  SUP     1      42.102  57.084  61.786  1.00  0.00           O 
ATOM   4931   O  SUP     1      42.102  74.478  51.001  1.00  0.00           O 
ATOM   4932   O  SUP     1      44.561  81.355  51.000  1.00  0.00           O 
ATOM   4933   O  SUP     1      39.645  76.707  51.757  1.00  0.00           O 
ATOM   4934   O  SUP     1      42.102  83.585  51.757  1.00  0.00           O 
ATOM   4935  Si  SUP     1      39.719  81.133  52.594  1.00  0.00          Si 
ATOM   4936  Si  SUP     1      42.176  74.255  52.595  1.00  0.00          Si 
ATOM   4937  Si  SUP     1      41.169  70.028  53.050  1.00  0.00          Si 
ATOM   4938  Si  SUP     1      43.625  76.908  53.051  1.00  0.00          Si 
ATOM   4939  Si  SUP     1      42.176  79.559  53.506  1.00  0.00          Si 
ATOM   4940  Si  SUP     1      39.719  72.681  53.507  1.00  0.00          Si 
ATOM   4941   O  SUP     1      42.697  78.202  52.820  1.00  0.00           O 
ATOM   4942   O  SUP     1      40.241  71.324  52.821  1.00  0.00           O 
ATOM   4943   O  SUP     1      40.721  79.916  52.923  1.00  0.00           O 
ATOM   4944   O  SUP     1      43.178  73.038  52.924  1.00  0.00           O 
ATOM   4945   O  SUP     1      43.178  80.775  53.177  1.00  0.00           O 
ATOM   4946   O  SUP     1      40.721  73.897  53.178  1.00  0.00           O 
ATOM   4947   O  SUP     1      40.241  68.733  53.280  1.00  0.00           O 
ATOM   4948   O  SUP     1      42.697  75.612  53.281  1.00  0.00           O 
ATOM   4949   O  SUP     1      42.102  70.230  54.344  1.00  0.00           O 
ATOM   4950   O  SUP     1      44.561  77.107  54.343  1.00  0.00           O 
ATOM   4951   O  SUP     1      39.645  72.459  55.100  1.00  0.00           O 
ATOM   4952   O  SUP     1      42.102  79.337  55.100  1.00  0.00           O 
ATOM   4953  Si  SUP     1      39.719  76.885  55.937  1.00  0.00          Si 
ATOM   4954  Si  SUP     1      42.176  70.007  55.938  1.00  0.00          Si 
ATOM   4955  Si  SUP     1      41.169  65.780  56.393  1.00  0.00          Si 
ATOM   4956  Si  SUP     1      43.625  72.660  56.394  1.00  0.00          Si 
ATOM   4957  Si  SUP     1      42.176  75.311  56.849  1.00  0.00          Si 
ATOM   4958  Si  SUP     1      39.719  68.433  56.850  1.00  0.00          Si 
ATOM   4959   O  SUP     1      42.697  73.954  56.163  1.00  0.00           O 
ATOM   4960   O  SUP     1      40.241  67.076  56.164  1.00  0.00           O 
ATOM   4961   O  SUP     1      40.721  75.668  56.266  1.00  0.00           O 
ATOM   4962   O  SUP     1      43.178  68.790  56.267  1.00  0.00           O 
ATOM   4963   O  SUP     1      43.178  76.527  56.520  1.00  0.00           O 
ATOM   4964   O  SUP     1      40.721  69.649  56.521  1.00  0.00           O 
ATOM   4965   O  SUP     1      40.241  64.485  56.623  1.00  0.00           O 
ATOM   4966   O  SUP     1      42.697  71.364  56.624  1.00  0.00           O 
ATOM   4967   O  SUP     1      42.102  65.982  57.687  1.00  0.00           O 
ATOM   4968   O  SUP     1      44.561  72.859  57.686  1.00  0.00           O 
ATOM   4969   O  SUP     1      39.645  68.211  58.443  1.00  0.00           O 
ATOM   4970   O  SUP     1      42.102  75.089  58.443  1.00  0.00           O 
ATOM   4971  Si  SUP     1      39.719  72.637  59.280  1.00  0.00          Si 
ATOM   4972  Si  SUP     1      42.176  65.759  59.281  1.00  0.00          Si 
ATOM   4973  Si  SUP     1      41.169  61.532  59.736  1.00  0.00          Si 
ATOM   4974  Si  SUP     1      43.625  68.412  59.737  1.00  0.00          Si 
ATOM   4975  Si  SUP     1      42.176  71.063  60.192  1.00  0.00          Si 
ATOM   4976  Si  SUP     1      39.719  64.185  60.193  1.00  0.00          Si 
ATOM   4977   O  SUP     1      42.697  69.706  59.506  1.00  0.00           O 
ATOM   4978   O  SUP     1      40.241  62.828  59.507  1.00  0.00           O 
ATOM   4979   O  SUP     1      40.721  71.420  59.609  1.00  0.00           O 
ATOM   4980   O  SUP     1      43.178  64.542  59.610  1.00  0.00           O 
ATOM   4981   O  SUP     1      43.178  72.279  59.863  1.00  0.00           O 
ATOM   4982   O  SUP     1      40.721  65.401  59.864  1.00  0.00           O 
ATOM   4983   O  SUP     1      40.241  60.237  59.966  1.00  0.00           O 
ATOM   4984   O  SUP     1      42.697  67.116  59.967  1.00  0.00           O 
ATOM   4985   O  SUP     1      42.102  61.734  61.030  1.00  0.00           O 
ATOM   4986   O  SUP     1      44.561  68.611  61.029  1.00  0.00           O 
ATOM   4987   O  SUP     1      39.645  63.963  61.786  1.00  0.00           O 
ATOM   4988   O  SUP     1      42.102  70.841  61.786  1.00  0.00           O 
ATOM   4989   O  SUP     1      42.102  88.235  51.001  1.00  0.00           O 
ATOM   4990   O  SUP     1      44.561  95.112  51.000  1.00  0.00           O 
ATOM   4991   O  SUP     1      39.645  90.464  51.757  1.00  0.00           O 
ATOM   4992   O  SUP     1      42.102  97.342  51.757  1.00  0.00           O 
ATOM   4993  Si  SUP     1      39.719  94.890  52.594  1.00  0.00          Si 
ATOM   4994  Si  SUP     1      42.176  88.012  52.595  1.00  0.00          Si 
ATOM   4995  Si  SUP     1      41.169  83.785  53.050  1.00  0.00          Si 
ATOM   4996  Si  SUP     1      43.625  90.665  53.051  1.00  0.00          Si 
ATOM   4997  Si  SUP     1      42.176  93.316  53.506  1.00  0.00          Si 
ATOM   4998  Si  SUP     1      39.719  86.438  53.507  1.00  0.00          Si
[truncated: 21,981,925 more chars]
